# Supplementary material for: A lncRNA landscape in breast cancer reveals a potential role for AC009283.1 in proliferation and apoptosis in HER2-enriched subtype
Source: Sci Rep. 2020 Aug 4;10:13146. doi: 10.1038/s41598-020-69905-z (PMC7403317; doi:10.1038/s41598-020-69905-z)
Supplement: Supplementary file 3 — Supplementary Data 1. [file 41598_2020_69905_MOESM3_ESM.xlsx]

## Sheet: 1.1
Supplementary data 1.1. 307 lncRNAs differentially expressed betwwen tumor breast tissues from normal adjacent. Foldchange >2, -<2. FDR <0.05.
Transcript Cluster ID	Tumor Bi-weight Avg Signal (log2)	Normal Bi-weight Avg Signal (log2)	Tumor Standard Deviation	Normal Standard Deviation	Fold Change (linear) (Tumor vs. Normal)	ANOVA p-value (Tumor vs. Normal)	FDR p-value (Tumor vs. Normal)	Gene Symbol	Description	Chromosome	Genomic Position		Strand	Public Gene IDs	TC Comment
TC01000016.hg.1	8.84	10.04	0.84	0.87	-2.3	0.000508	0.002607	LOC100287934	uncharacterized LOC100287934	chr1	114937328	114938501	+
TC01000997.hg.1	5.38	6.63	0.63	0.55	-2.38	2.1e-08	4.59e-07	RP11-389O22.1	noevl transcript	chr1	38090447	38147034	-	NM_021045; ENST00000357328; ENST00000395867; ENST00000485560; AJ492196; AK299357; BC021819; BC132915; BC146820; ENST00000374648; OTTHUMT00000047606; OTTHUMT00000047607; OTTHUMT00000047608; OTTHUMT00000047609; OTTHUMT00000047610; OTTHUMT00000047611; uc009xmc.2
TC01001066.hg.1	6.89	8.34	1.24	0.87	-2.72	0.002653	0.009964	BX571672.3	putative novel transcript	chr1	40021252	40021353	-
TC01001678.hg.1	7.25	5.92	0.86	0.25	2.52	3.94e-07	6e-06	PCAT6	prostate cancer associated transcript 6 (non-protein coding); novel transcript	chr1	19189946	19577138	+	NM_144633; ENST00000475063; ENST00000537696; AB209053; AK294759; AK295633; ENST00000328405; OTTHUMT00000252139; OTTHUMT00000339563; OTTHUMT00000339564; uc003cbk.1; uc010hex.1; uc011awe.1; uc011awf.1
TC01001931.hg.1	4.71	6.26	0.55	0.76	-2.92	3.06e-09	8.48e-08	RP4-799P18.4	novel transcript	chr1	27061953	27063723	-
TC01002074.hg.1	6.8	7.96	0.54	0.41	-2.24	2.34e-09	6.71e-08	LINC00115	long intergenic non-protein coding RNA 115; non-protein coding RNA 115	chr1	131707809	131710012	-	NM_014908; ENST00000515348; BC035556; ENST00000372586; OTTHUMT00000054515; uc004bwr.3
TC01002431.hg.1	5	6.37	0.52	0.46	-2.58	3.57e-12	2.17e-10	RP11-242O24.3	putative novel transcript	chr1	53342655	53346690	+	NM_000224; NM_199187; ENST00000388835; ENST00000388837; ENST00000550600; AK308506; BC000180; BC000698; BC004253; BC008636; BC020982; BC072017; uc001sbe.3; uc001sbg.3; uc009zmn.2
TC01003048.hg.1	5.46	6.48	0.6	0.8	-2.03	1.68e-07	3e-06	LINC00622	long intergenic non-protein coding RNA 622	chr1	80713604	80752244	+	NM_001166691; NM_003318; ENST00000230510; ENST00000369798; ENST00000509894; ENST00000515751; BC000633; BC032858; OTTHUMT00000041316; OTTHUMT00000041317; OTTHUMT00000366101; OTTHUMT00000366102; OTTHUMT00000366103; OTTHUMT00000366104; OTTHUMT00000366105; OTTHUMT00000366106; OTTHUMT00000366107; OTTHUMT00000366108; uc003pjb.4; uc003pjc.3
TC01003136.hg.1	5.76	6.78	1.03	0.77	-2.02	0.004124	0.014233	LOC101927468	uncharacterized LOC101927468	chr1	26199748	26200942	+	NM_003522; ENST00000359985; BC096120; BC096123; OTTHUMT00000040108; uc003ngx.3
TC01003306.hg.1	8.05	6.77	0.6	0.31	2.42	1.76e-10	6.86e-09	RP11-263K19.6	putative novel transcript	chr1	65339200	66024509	-	NM_001033057; NM_004742; NM_015520; ENST00000330909; ENST00000402939; ENST00000422949; ENST00000460754; ENST00000470990; ENST00000483466; ENST00000497477; AF401655; AK307794; AK310365; BC062367; OTTHUMT00000349126; OTTHUMT00000349127; OTTHUMT00000349128; OTTHUMT00000349129; OTTHUMT00000349130; OTTHUMT00000349131; OTTHUMT00000349132; OTTHUMT00000349133; OTTHUMT00000349135; OTTHUMT00000349136; OTTH…
TC01003512.hg.1	5.27	6.58	0.45	0.85	-2.47	9.79e-09	2.36e-07	RP1-45C12.1	novel transcript, antisense to FMO1	chr1	112130988	112132119	+	BC020894
TC01003519.hg.1	6.99	8.15	0.93	0.34	-2.25	0.000486	0.00251	MIR199A2; MIR214; DNM3OS; MIR3120	microRNA 199a-2; microRNA 214; DNM3 opposite strand/antisense RNA; microRNA 3120; novel transcript	chr1	82186892	82187391	+
TC01004042.hg.1	5.29	7.57	0.78	0.52	-4.86	2.33e-15	3.19e-13	RP11-370K11.1	novel transcript	chr1	12917428	12924462	+	NM_006397; ENST00000221486; BC011748; uc002mvg.1
TC01004043.hg.1	5.84	7.49	0.45	0.59	-3.14	0	0	AKT3-IT1	AKT3 intronic transcript 1 (non-protein coding); putative novel transcript	chr1	32684983	32695396	-	ENST00000512626; OTTHUMT00000371108
TC01004101.hg.1	14.79	15.8	0.95	0.68	-2.02	0.007124	0.02203			chr1	26217148	26217711	+	NM_021052; ENST00000303910; BC093836; OTTHUMT00000040103; uc003nha.1
TC01004418.hg.1	5.08	6.42	0.27	0.75	-2.54	0	0			chr1	114177431	114180451	+
TC01004440.hg.1	9.44	10.52	0.53	0.35	-2.12	1.89e-09	5.58e-08			chr1	20042349	20042742	+	BC070185
TC01004553.hg.1	4.98	6.17	0.61	0.81	-2.27	6.73e-07	1e-05			chr1	94148500	94148592	+
TC01004745.hg.1	4.97	6.05	0.38	0.37	-2.1	6.88e-13	4.97e-11	FLG-AS1	FLG antisense RNA 1	chr1	143268819	143271480	+	NM_001008747; ENST00000447022; BC146818
TC01005195.hg.1	12.3	13.63	0.78	0.61	-2.52	2e-06	2.9e-05			chr1	122929617	122929703	-	ENST00000384390
TC01005703.hg.1	5.58	6.62	0.62	0.57	-2.05	2e-06	2.3e-05			chr1	30710976	30712331	-	NM_003897; ENST00000259874; ENST00000376377; ENST00000376382; BC000844; BC005080; OTTHUMT00000076578; OTTHUMT00000076579; uc003nrn.3
TC01005793.hg.1	5.72	6.75	1.07	0.85	-2.04	0.008876	0.026289	LOC101927468	uncharacterized LOC101927468	chr1	148593440	148873186	+	NM_015278; ENST00000367469; ENST00000392284; ENST00000470750; ENST00000535767; ENST00000537769; AK300403; BX537611; ENST00000367467; OTTHUMT00000042619; OTTHUMT00000042620; OTTHUMT00000042621; uc003qme.1; uc003qmf.1; uc011eeb.1
TC01005808.hg.1	9.72	8.16	1.17	0.63	2.96	4e-06	4.6e-05			chr1	132032194	132032227	+
TC01006123.hg.1	5.07	7.02	0.47	1.05	-3.88	0	0			chr1	25621106	25640657	+	NM_015626; NM_134265; ENST00000262394; ENST00000348811; ENST00000427287; ENST00000467843; AK294516; AK300262; AK307114; BC021110; BC048007; OTTHUMT00000255391; OTTHUMT00000255392; OTTHUMT00000255393; OTTHUMT00000255394; uc002gzd.1; uc002gze.1; uc002gzf.1; uc010crf.1; uc010vzy.1; uc010vzz.1
TC02000503.hg.1	5.1	6.63	0.63	0.77	-2.89	1.66e-10	6.54e-09	TCF7L1-IT1	TCF7L1 intronic transcript 1 (non-protein coding); novel transcript	chr2	89078775	89259096	-	NM_183387; ENST00000352093; ENST00000380664; ENST00000553320; ENST00000554922; AK127024; AK128086; BC150639; CR933726; uc001xxe.3; uc001xxf.3; uc001xxh.1; uc021ryf.1
TC02000612.hg.1	4.89	6.81	0.87	1.09	-3.78	2.93e-07	5e-06	AC092168.2	novel transcript	chr2	81421430	81424413	+
TC02001075.hg.1	6.73	8.17	0.76	0.43	-2.72	2.01e-09	5.89e-08	TTN-AS1	TTN antisense RNA 1; novel transcript, antisense to TTN	chr2	41129801	41240734	-	NM_002015; ENST00000379561; ENST00000473775; BC021981; BC070065; OTTHUMT00000044634; OTTHUMT00000044635; uc001uxl.4
TC02001130.hg.1	4.99	6.35	0.21	0.42	-2.56	0	0	AC098617.1	novel transcript	chr2	121899035	122238622	-	AK091713; uc001pya.3; uc001pyd.1; uc009zba.2
TC02001241.hg.1	6.57	8.24	0.63	0.51	-3.18	7.56e-13	5.41e-11	LOC101928020; AC007038.7	uncharacterized LOC101928020; novel transcript	chr2	62513946	62513972	-
TC02001267.hg.1	8.24	4.5	1.86	0.61	13.33	1.88e-09	5.54e-08	AC093850.2	novel transcript	chr2	104197912	104207173	+	NM_001008218; NM_001008219; NM_001008221; NM_004038; ENST00000370083; ENST00000461518; BC063129; BC069347; BC092444; BC132985; BC132995; OTTHUMT00000030304; OTTHUMT00000030305; OTTHUMT00000030306; OTTHUMT00000030307; OTTHUMT00000030308; uc001duu.3; uc001duv.3
TC02001425.hg.1	4.51	5.63	0.28	0.64	-2.18	6e-15	7.51e-13	AC097713.3	putative novel transcript	chr2	7812535	7866277	+	ENST00000529252; ENST00000533615
TC02001732.hg.1	7.24	8.34	0.79	0.36	-2.14	5e-06	5.3e-05			chr2	7005654	7005756	+
TC02001788.hg.1	5.62	6.98	0.4	0.49	-2.56	2.22e-16	3.81e-14	LOC100506047; AC093609.1	uncharacterized LOC100506047; novel gene	chr2	121966608	121969061	-
TC02002083.hg.1	8.18	9.35	0.71	0.36	-2.24	5.48e-07	8e-06	LOC654342	lymphocyte-specific protein 1 pseudogene	chr2	131857073	131873468	-	NM_000755; ENST00000351352; ENST00000393384; ENST00000464290; BC000723; DQ655951; ENST00000318080; OTTHUMT00000253700; OTTHUMT00000253702; OTTHUMT00000253703; OTTHUMT00000253704; OTTHUMT00000253705; OTTHUMT00000253706; OTTHUMT00000315879; OTTHUMT00000317343; OTTHUMT00000336523; uc004bxh.3; uc004bxk.4
TC02002097.hg.1	8.32	9.73	0.82	0.75	-2.65	6.83e-07	1e-05	LINC00342	long intergenic non-protein coding RNA 342; novel transcript	chr2	118470492	118499979	-	NM_018639; ENST00000315436; ENST00000441406; ENST00000535496; ENST00000536738; ENST00000542304; ENST00000544233; AK294230; AK298513; AK310892; BC015887; uc001twr.2; uc009zws.1; uc010sza.1; uc010szb.1
TC02002189.hg.1	5.68	7.31	0.59	0.61	-3.1	4.28e-12	2.55e-10	AC011753.5	novel transcript, sense intronic to SEPT10	chr2	23444217	23444245	-
TC02002493.hg.1	5.51	6.63	0.84	0.62	-2.17	0.000315	0.001757	AC009495.4	putative novel transcript	chr2	73976775	74036323	-	NM_153225; ENST00000297354; ENST00000519697; BC042877; OTTHUMT00000347584; OTTHUMT00000379314; uc003xzf.3
TC02002599.hg.1	5.16	6.49	0.44	0.54	-2.52	2.51e-14	2.64e-12	AC008174.3	novel transcript	chr2	308194	309162	+	CR541874
TC02002600.hg.1	6.1	8.02	0.46	0.48	-3.78	0	0	LOC101927217; AC097500.2	uncharacterized LOC101927217; novel transcript	chr2	81994217	81996288	+	AK127374
TC02002707.hg.1	7.25	9.01	0.87	0.8	-3.4	3.03e-10	1.11e-08	KLF7-IT1	KLF7 intronic transcript 1 (non-protein coding); putative novel transcript	chr2	79215359	79224794	-	Y18461
TC02003717.hg.1	6.54	8.49	0.88	0.59	-3.88	1.25e-10	5.06e-09	TTN	titin	chr2	25956824	25976586	+	NM_002308; NM_009587; NR_024043; ENST00000302228; ENST00000310394; ENST00000313648; ENST00000413914; ENST00000448970; ENST00000467111; AK301624; BC105942; BC110340; ENST00000395473; OTTHUMT00000255583; OTTHUMT00000255584; OTTHUMT00000255585; OTTHUMT00000255586; OTTHUMT00000255587; OTTHUMT00000255588; OTTHUMT00000255589; uc002gzp.3; uc002gzq.3; uc002gzr.3; uc010waa.2
TC02003719.hg.1	5.94	7.96	0.91	0.51	-4.06	1.52e-10	6.04e-09	TTN	titin	chr2	36888055	36888173	-	ENST00000363245
TC02003872.hg.1	6.06	7.2	1.18	0.7	-2.19	0.008453	0.02526			chr2	19261672	19540261	-	NR_024040
TC02004141.hg.1	5.54	6.68	0.23	0.76	-2.21	0	0			chr2	71394964	71399524	+	NM_138333; ENST00000377279; ENST00000394264; BC013062; OTTHUMT00000052556; uc004agw.1
TC02004196.hg.1	4.69	6.28	0.57	0.76	-3.01	1.88e-11	9.3e-10			chr2	65822820	65870693	+	NM_016395; ENST00000261875; ENST00000442729; AK299234; BC047685; BC058912; uc002apc.3; uc010uiw.2
TC02004515.hg.1	6.17	7.17	0.46	0.39	-2	3.23e-09	8.89e-08			chr2	172447729	172447932	+	AM055743
TC02004743.hg.1	5.76	6.85	0.52	0.44	-2.12	7.36e-09	1.84e-07			chr2	30962194	30963687	+	AY312581
TC02004829.hg.1	5.97	7.48	0.45	0.74	-2.84	1.27e-14	1.43e-12			chr2	101458256	101458327	+	NR_003223; ENST00000364448; uc001yju.3
TC03000395.hg.1	8.3	9.77	0.67	0.65	-2.77	4.37e-10	1.54e-08	PSMD6-AS2; RP11-245J9.4	PSMD6 antisense RNA 2; putative novel transcript; novel transcript	chr3	51955855	52197445	+	NM_001042481; NM_152330; ENST00000344768; ENST00000356218; ENST00000395718; ENST00000553556; ENST00000554167; ENST00000557103; AK055545; AK126521; BC020521; BC029870; BX647239; OTTHUMT00000276880; OTTHUMT00000276881; uc001wzc.3; uc001wzd.3; uc001wze.3; uc001wzf.3; uc001wzg.3
TC03001088.hg.1	10.2	11.78	1.08	1.09	-2.98	4.1e-05	0.000321	MIR570	microRNA 570	chr3	34674764	34674797	+
TC03001242.hg.1	5.49	6.88	0.84	0.49	-2.61	9e-06	8.7e-05	THRB-IT1	THRB intronic transcript 1 (non-protein coding); novel transcript	chr3	6058040	6233841	-	NM_000552; ENST00000545906; AK298097; BC022258; ENST00000261405; uc001qnn.1; uc001qno.1; uc010set.1
TC03001548.hg.1	6.42	8.06	0.97	0.63	-3.13	3e-05	0.000246	FOXP1-IT1	FOXP1 intronic transcript 1 (non-protein coding); novel transcript	chr3	30853456	30853484	-
TC03001909.hg.1	6.88	8.52	0.43	0.63	-3.11	0	0	AADACL2-AS1; RP11-454C18.2	AADACL2 antisense RNA 1; novel transcript, antisense to SUCNR1, AADAC, & AADACL2	chr3	30020390	30021735	-
TC03001982.hg.1	9.34	8.26	0.96	0.19	2.11	4.7e-05	0.00036	TERC	telomerase RNA component	chr3	120549659	120549940	-	AF155192
TC03002102.hg.1	6.25	7.35	0.84	0.56	-2.14	0.0005	0.002574	LPP-AS2	LPP antisense RNA 2	chr3	7873938	7874620	+
TC03002192.hg.1	4.13	5.19	0.46	0.53	-2.08	3.48e-09	9.5e-08	LINC01266	long intergenic non-protein coding RNA 1266	chr3	46826455	46826795	-	AY255552
TC03002193.hg.1	6.65	8.14	0.81	0.69	-2.81	2.27e-07	4e-06			chr3	101433389	101433460	+	NR_003203; ENST00000363409; uc001yja.3
TC03002236.hg.1	8.26	9.63	0.84	0.62	-2.59	5.3e-07	8e-06	SH3BP5-AS1	SH3BP5 antisense RNA 1	chr3	93963590	93977263	+	NM_003877; ENST00000340600; ENST00000536696; ENST00000539385; ENST00000548537; ENST00000549122; ENST00000549206; ENST00000549510; ENST00000551556; ENST00000551883; AF037989; AK309452; BC010399; BC070039
TC03002270.hg.1	6.26	8.31	0.56	1.01	-4.14	0	0			chr3	59756547	59940920	-	NM_032043; AK074713; BC101472; ENST00000259008; uc002izk.2; uc002izl.1
TC03002373.hg.1	5.6	9.85	0.54	0.76	-19.03	0	0	ADAMTS9-AS2	ADAMTS9 antisense RNA 2	chr3	3882321	3897292	-	NM_021983; BC005312; OTTHUMT00000312473; uc011hzq.2
TC03002386.hg.1	5.9	7.01	0.53	0.68	-2.16	3.26e-08	6.77e-07			chr3	7996350	7996452	-
TC03002539.hg.1	6.76	7.78	0.6	0.29	-2.02	4.36e-07	7e-06			chr3	26988114	26988226	+	ENST00000459170
TC03002625.hg.1	6.99	8.42	0.78	0.47	-2.69	5.1e-07	8e-06			chr3	20651665	20653696	+
TC03002953.hg.1	6.13	8.42	0.76	0.84	-4.92	1.17e-12	7.99e-11	MAGI1-IT1	MAGI1 intronic transcript 1 (non-protein coding)	chr3	34855645	34893318	+	NM_000175; NM_001184722; ENST00000356487; ENST00000392234; ENST00000415930; AB209575; AK025421; AK129884; AK293446; BC004982; uc002nvf.3; uc002nvg.2; uc002nvh.1; uc002nvi.2; uc010xrv.2; uc010xrw.2
TC03003038.hg.1	12.22	14.33	1.1	0.36	-4.32	4.67e-10	1.63e-08	ZBTB20	zinc finger and BTB domain containing 20	chr3	81189540	81190888	+
TC03003065.hg.1	7.59	8.71	0.74	0.31	-2.18	6e-06	6e-05			chr3	12435815	12438798	+
TC04000429.hg.1	8.26	9.81	1.24	1.08	-2.93	0.000631	0.00311	AC107072.2	novel transcript	chr4	22706526	22706561	+
TC04000894.hg.1	4.45	5.51	0.5	0.23	-2.09	1.51e-08	3.43e-07	RP11-739P1.2	novel transcript	chr4	74508347	74767788	+	NM_001003795; NM_173537; ENST00000312575; ENST00000356115; ENST00000412484; ENST00000418185; ENST00000430511; ENST00000529695; AY312851; AY336979; BC067859; BC136849; BX647624; OTTHUMT00000342728; OTTHUMT00000342729; OTTHUMT00000342730; OTTHUMT00000342731; OTTHUMT00000342732; OTTHUMT00000342733; OTTHUMT00000342870; OTTHUMT00000342871; uc003ubs.4; uc003ubt.3; uc003ubu.3; uc010lcd.3; uc011kfl.2
TC04000922.hg.1	4.32	5.44	0.67	0.59	-2.17	9.41e-08	2e-06	RP11-91J3.3	novel transcript	chr4	90621629	90769955	-	ENST00000504145; OTTHUMT00000375476; OTTHUMT00000375477; OTTHUMT00000375478; OTTHUMT00000375479; OTTHUMT00000375480; OTTHUMT00000375482; OTTHUMT00000375483; OTTHUMT00000375485; OTTHUMT00000375685
TC04001848.hg.1	6.03	7.23	0.87	0.58	-2.31	0.002083	0.008192			chr4	73247971	73513409	-	BC016373; uc004ebr.1; uc010nlq.1
TC04001934.hg.1	4.56	5.95	0.34	0.59	-2.61	0	0	SLIT2-IT1	SLIT2 intronic transcript 1 (non-protein coding)	chr4	8210898	8219067	-	NM_004054; ENST00000307637; BC020742; uc001qtv.1
TC04002103.hg.1	6.23	7.71	0.5	0.57	-2.79	9.48e-14	8.73e-12	FAM13A-AS1	FAM13A antisense RNA 1	chr4	101315645	101315716	+
TC04002283.hg.1	7.76	9.33	1.11	0.79	-2.98	1.3e-05	0.000122	GUCY1A3	guanylate cyclase 1, soluble, alpha 3	chr4	34820985	34821018	+
TC04002386.hg.1	4.93	6.8	0.63	1.34	-3.63	7.82e-12	4.32e-10	LINC01060	long intergenic non-protein coding RNA 1060	chr4	21875623	21877693	-
TC04002456.hg.1	5.76	7.62	0.58	0.49	-3.63	0	0	LOC202025	uncharacterized LOC202025	chr4	21900888	21900991	-
TC04002811.hg.1	7.74	8.9	0.65	0.42	-2.23	3.04e-07	5e-06			chr4	96938239	96938269	-
TC05000204.hg.1	4.3	6.72	1.21	1.29	-5.37	7.77e-07	1.1e-05	FGF10-AS1; RP11-473L15.2	FGF10 antisense RNA 1; novel transcript, antisense to FGF10	chr5	47341423	47354203	-	NM_004069; NM_021575; ENST00000263270; ENST00000352203; BC006337; uc002pft.1; uc002pfu.1
TC05000248.hg.1	4.98	6.18	0.55	0.79	-2.29	5.48e-09	1.42e-07	CTD-2023N9.1	novel transcript, antisense to ACTBL2	chr5	135747706	135864247	-	NM_004840; ENST00000370620; ENST00000370622; ENST00000535227; ENST00000535736; AK294929; AK295709; BC039856; BC043505; ENST00000250617; OTTHUMT00000058511; OTTHUMT00000058512; OTTHUMT00000058513; uc004fab.3; uc011mwd.2; uc011mwe.2
TC05000464.hg.1	4.8	5.85	0.32	0.34	-2.07	5.55e-16	8.54e-14	CTD-2337A12.1	novel transcript, antisense to PCSK1	chr5	72016167	72018653	+	AL137346
TC05000724.hg.1	5.91	7.04	0.6	0.94	-2.19	5.62e-08	1e-06	CTB-131B5.2	novel transcript	chr5	67476954	67525175	-	X13294
TC05001154.hg.1	4.95	6.44	0.5	0.65	-2.81	1.64e-14	1.81e-12	CTD-2201E9.2	novel transcript	chr5	101435285	101435359	+	NR_003205; ENST00000365400; uc001yjc.3
TC05001556.hg.1	6.13	4.77	1.14	0.38	2.56	2.6e-05	0.000218	VCAN-AS1	VCAN antisense RNA 1; novel transcript	chr5	96602559	96604956	-	AK124101
TC05001600.hg.1	6.38	7.48	0.6	0.42	-2.14	1.24e-08	2.89e-07	RP11-549J18.1	novel transcript	chr5	12051976	12053789	+	ENST00000528514
TC05001691.hg.1	6.71	8.29	0.51	0.78	-2.99	1.5e-13	1.31e-11	CTC-505O3.3	novel transcript	chr5	49913177	49937337	+	NM_001144955; NM_020234; ENST00000251250; ENST00000329873; ENST00000403028; ENST00000415425; ENST00000558653; ENST00000559223; BC018028; BC032535; BC093073; OTTHUMT00000254431; uc001zxp.4; uc001zxq.3; uc001zxr.3; uc001zxs.3
TC05001751.hg.1	5.91	7.15	0.69	0.72	-2.36	7e-06	7.4e-05	CTC-228N24.3		chr5	114914235	114914331	+
TC05002455.hg.1	5.41	6.46	0.4	0.41	-2.08	7.49e-14	7.07e-12			chr5	88849657	88852666	-	BX538191
TC05002529.hg.1	5.91	7.46	0.45	0.59	-2.92	3.33e-16	5.57e-14			chr5	58732083	58764857	-	BC106880; NR_029434; NR_029435
TC05002564.hg.1	7.52	9.18	0.59	0.52	-3.16	2.53e-12	1.61e-10	EPB41L4A-AS1	EPB41L4A antisense RNA 1	chr5	45492611	45492682	-
TC05002596.hg.1	5.82	7.09	0.63	0.43	-2.42	7.26e-09	1.82e-07	SNX2	sorting nexin 2	chr5	48927373	49248867	-
TC05002686.hg.1	6.66	10.35	0.61	0.67	-12.91	0	0	MIR143HG	MIR143 host gene (non-protein coding)	chr5	3261780	3266633	-	NM_032470; NR_001284
TC05003276.hg.1	5.5	6.83	0.83	0.85	-2.52	3.26e-07	5e-06			chr5	1269191	1270173	+	U78550
TC06000220.hg.1	9.02	10.04	0.72	0.28	-2.02	1.7e-05	0.000156	TRNAI2	transfer RNA isoleucine 2 (anticodon UAU)	chr6	27782822	27783267	+	NM_003521; ENST00000359465; BC066244; BC067488; OTTHUMT00000040157; uc003njo.3
TC06000829.hg.1	7.21	8.22	0.63	0.64	-2.01	8e-06	8.3e-05	RP11-98I9.4	putative novel transcript	chr6	151046006	151047170	-	AY545555
TC06000965.hg.1	6.51	7.61	0.79	0.49	-2.14	0.000283	0.001607	RP11-527F13.1	putative novel transcript	chr6	12064280	12312147	+
TC06001095.hg.1	5.27	6.34	0.52	0.72	-2.1	1.81e-10	7.02e-09	RP11-136K14.1	putative novel transcript	chr6	154720208	154741618	+	NR_024476; NR_024477; ENST00000397551; OTTHUMT00000322233; OTTHUMT00000322234; OTTHUMT00000322235; uc003wlo.3; uc011kvr.2
TC06001096.hg.1	5.85	6.92	0.4	0.45	-2.09	1.59e-13	1.38e-11	RP11-136K14.2	putative novel transcript	chr6	93551011	93555831	+	NM_004126; ENST00000248564; BC009709; OTTHUMT00000254719; uc003und.3
TC06001377.hg.1	5.19	6.46	0.72	0.95	-2.4	2e-06	2.7e-05			chr6	11000370	11012779	+
TC06001827.hg.1	5.95	7.17	0.48	0.87	-2.32	5e-06	5.2e-05	RP3-445N2.1	putative novel transcript	chr6	27605645	27605678	-
TC06001905.hg.1	5.22	6.37	0.37	0.47	-2.22	9.66e-15	1.15e-12	RP5-991C6.4	novel transcript	chr6	19108373	19149288	-	NM_001122; NR_038064; ENST00000276914; ENST00000380464; ENST00000380465; ENST00000411567; ENST00000494753; AK094196; AK297920; BC005127; OTTHUMT00000051829; OTTHUMT00000051830; OTTHUMT00000051831; OTTHUMT00000051832; OTTHUMT00000051833; OTTHUMT00000051834; OTTHUMT00000051835; OTTHUMT00000051836; uc003zno.3; uc011lna.2; uc011lnb.2
TC06002076.hg.1	6.13	7.32	0.49	0.36	-2.27	4.17e-10	1.47e-08	STL; RP11-510H23.1	six-twelve leukemia; novel transcript, antisense to RNF217	chr6	110187513	110464173	+	NM_001128166; NM_001128167; NM_001128168; NM_001128172; NM_001128173; NM_002578; ENST00000262836; ENST00000372007; ENST00000372010; ENST00000417227; ENST00000425146; ENST00000446737; ENST00000484442; ENST00000518291; ENST00000519681; AK128022; BC143544; ENST00000360648; OTTHUMT00000057917; OTTHUMT00000057918; OTTHUMT00000057919; OTTHUMT00000057920; OTTHUMT00000057921; OTTHUMT00000378587; OTTHUMT0…
TC06002254.hg.1	12.11	13.12	0.93	0.39	-2.02	0.000415	0.002203	MIR4466	microRNA 4466	chr6	27806323	27819974	+	NM_003520; ENST00000449538; BC009783; BC101411; BC101412; ENST00000396980; OTTHUMT00000043840; uc003njt.1; uc003nju.1; uc003njv.3
TC06002897.hg.1	5.66	6.68	0.46	0.31	-2.03	2.82e-10	1.04e-08			chr6	97010424	97064512	+	NM_001170807; NM_020482; ENST00000541107; BC021723; BC029490; ENST00000326771; OTTHUMT00000041559; OTTHUMT00000041560; uc003pos.2; uc003pot.2
TC06002899.hg.1	5.51	6.88	0.66	0.42	-2.58	7.44e-09	1.86e-07	LOC101928714	uncharacterized LOC101928714	chr6	57984942	57997211	+	NM_001146258; NM_001146259; NM_001146260; NM_024779; ENST00000354947; ENST00000422156; ENST00000436866; ENST00000540759; ENST00000550465; BC028596; uc001sot.3; uc001sou.3; uc010srs.2; uc010srt.2
TC06003053.hg.1	4.7	6.04	0.29	0.46	-2.53	0	0			chr6	63753325	63765892	+	NR_003089
TC06003120.hg.1	4.88	7.69	0.53	1.07	-7.04	0	0			chr6	10206072	10208330	+
TC06003771.hg.1	5.84	6.96	0.67	0.79	-2.17	1.3e-05	0.000125	MANEA-AS1	MANEA antisense RNA 1 (head to head)	chr6	99054314	99054445	-	NR_002581; ENST00000384339; uc003yig.1
TC06004023.hg.1	6.05	4.82	1.26	0.26	2.35	0.000149	0.000943	LOC101929504	uncharacterized LOC101929504	chr6	30706995	30707566	+
TC07000674.hg.1	4.29	6.01	0.56	1.39	-3.31	3.3e-11	1.54e-09	LOC101927870; CTB-107G13.1	uncharacterized LOC101927870; novel transcript, antisense to RELN and SLC26A5	chr7	102296958	102296987	-
TC07000955.hg.1	8.2	9.35	0.76	0.76	-2.22	1.4e-05	0.000132	OR2A9P; OR2A20P	olfactory receptor, family 2, subfamily A, member 9 pseudogene; olfactory receptor, family 2, subfamily A, member 20 pseudogene	chr7	32455300	32526322	-	NM_014314; ENST00000379868; ENST00000379882; ENST00000542096; ENST00000542960; ENST00000545044; AK125989; AK301678; BC070029; BC132786; BX647917; ENST00000379883; OTTHUMT00000052011; OTTHUMT00000207461; uc003zra.3; uc010mji.3; uc010mjj.3; uc010mjk.1; uc011lnr.1
TC07001472.hg.1	5.1	6.54	0.39	0.44	-2.73	0	0			chr7	99155296	99158256	-
TC07001704.hg.1	8	9.12	0.69	0.65	-2.17	4e-06	4.4e-05			chr7	99114567	99129469	-	NM_005836; ENST00000254878; ENST00000519155; ENST00000520989; BC010280; BC012592; BC093059; OTTHUMT00000379687; OTTHUMT00000379688; OTTHUMT00000379690; OTTHUMT00000379691; OTTHUMT00000379692; OTTHUMT00000380870; uc003yii.1
TC07001759.hg.1	5.42	6.5	0.47	0.48	-2.11	4.1e-09	1.1e-07	IMMP2L-IT1	novel transcript	chr7	110364215	110365881	-	OTTHUMT00000340217
TC07002693.hg.1	7.22	8.32	0.6	0.21	-2.15	1.38e-07	2e-06	PAXIP1OS	PAXIP1 opposite strand	chr7	96145949	96168913	+	NM_024613; ENST00000315367; ENST00000519516; BC011806; OTTHUMT00000379666; OTTHUMT00000379667; uc003yhn.2
TC07002863.hg.1	6.69	5.44	1.22	0.52	2.38	0.003861	0.013501			chr7	169482398	169482848	-	NR_001566; ENST00000363312; uc003ffr.1
TC07003171.hg.1	7.74	9.94	0.84	0.55	-4.59	5.22e-13	3.92e-11	MIR29A; MIR29B1	microRNA 29a; microRNA 29b-1	chr7	56133495	56133559	-
TC07003172.hg.1	8.5	10.23	0.58	0.45	-3.32	3.36e-14	3.4e-12	LINC-PINT	long intergenic non-protein coding RNA, p53 induced transcript	chr7	102298382	102298411	-
TC08000075.hg.1	5.07	6.14	0.35	0.63	-2.1	4e-15	5.23e-13	RP11-981G7.2	novel transcript	chr8	16831435	16873057	-	NM_006408; ENST00000401412; ENST00000419304; ENST00000419572; ENST00000486219; AK296721; BC015503; OTTHUMT00000207594; OTTHUMT00000326381; OTTHUMT00000326382; OTTHUMT00000326383; OTTHUMT00000326384; OTTHUMT00000326385; OTTHUMT00000326386; uc003str.3; uc011jxy.2
TC08000099.hg.1	8.31	9.77	0.55	0.43	-2.76	5.37e-13	4.01e-11	FAM85A	family with sequence similarity 85, member A	chr8	21484931	21485921	+
TC08000227.hg.1	9.75	11.27	1.07	0.4	-2.88	3e-06	3.8e-05			chr8	75471422	75475184	-
TC08000295.hg.1	6.32	7.51	0.54	0.79	-2.27	8.81e-11	3.7e-09	RP11-723D22.2	putative novel transcript	chr8	134654555	134716460	+	NM_182540; ENST00000493637; BC140715; ENST00000370752; OTTHUMT00000058420; OTTHUMT00000058421; OTTHUMT00000058422; OTTHUMT00000058423; OTTHUMT00000058424; uc004eyw.4
TC08000658.hg.1	5.31	6.82	0.89	1.25	-2.84	4.02e-07	6e-06	RP11-642D21.1	putative novel transcript	chr8	101460594	101460667	+
TC08000692.hg.1	6.85	5.85	1.03	0.8	2.01	0.000734	0.003525	SAMD12-AS1	SAMD12 antisense RNA 1	chr8	52251187	52255037	+
TC08000699.hg.1	6.21	7.52	1.17	0.51	-2.48	0.00126	0.005451	RP11-760H22.2	putative novel transcript	chr8	17097326	17097415	-	ENST00000364533
TC08000935.hg.1	7.06	8.47	0.58	0.39	-2.66	2.2e-12	1.42e-10	LOC101930341; FAM85B	uncharacterized LOC101930341; novel transcript	chr8	19824093	19826192	+
TC08000967.hg.1	6.06	7.65	0.78	0.51	-3.02	3.13e-07	5e-06	XKR6	XK, Kell blood group complex subunit-related family, member 6	chr8	80696692	80890278	+	NM_014862; ENST00000360062; ENST00000527771; ENST00000531595; ENST00000533983; ENST00000540859; AB002305; AK295763; BC036099; BC051335; ENST00000303329; uc002bfq.3; uc002bfr.3; uc002bfs.3; uc010unm.2
TC08000970.hg.1	5.99	7.55	0.82	0.78	-2.95	5.14e-07	8e-06			chr8	28954723	28954753	+
TC08001070.hg.1	6.21	7.36	0.58	0.65	-2.23	4.2e-08	8.46e-07	RP11-395I14.2	novel transcript	chr8	101475012	101475100	-
TC08001167.hg.1	6.38	7.78	0.38	0.62	-2.63	0	0	CTD-3080F16.3	novel transcript	chr8	51745682	51785436	-	NM_007210; ENST00000356317; ENST00000543196; ENST00000546163; AK074658; AK092496; AK296852; BC035822; BC114505; BC114949; uc001ryj.1; uc001ryk.2; uc001ryl.1; uc009zma.1; uc010snh.1
TC08001180.hg.1	8.55	9.91	0.91	0.76	-2.57	3.1e-05	0.000257	RP11-503E24.2	putative novel transcript	chr8	28658327	28658461	+	ENST00000365317
TC08001276.hg.1	6.14	7.25	0.45	0.39	-2.16	4.65e-12	2.74e-10	RP11-1D12.1	novel transcript	chr8	15965387	16424999	-	NM_002445; NM_138715; NM_138716; ENST00000262101; ENST00000350896; ENST00000355282; ENST00000381998; ENST00000518343; ENST00000536385; AK293217; AK293409; BC063878; ENST00000445506; OTTHUMT00000211627; OTTHUMT00000211634; OTTHUMT00000211635; OTTHUMT00000375985; OTTHUMT00000375986; OTTHUMT00000375987; OTTHUMT00000375988; OTTHUMT00000375989; OTTHUMT00000375990; OTTHUMT00000375991; OTTHUMT0000037599…
TC08001778.hg.1	4.68	5.92	0.38	0.44	-2.36	0	0			chr8	115614391	115676953	+	NM_198514; ENST00000369301; ENST00000468890; AK000154; BC032598; BX538287; OTTHUMT00000050446; OTTHUMT00000050447; uc001lax.2; uc001lay.2; uc001laz.3
TC08001783.hg.1	6.27	7.54	0.48	0.33	-2.4	5.31e-13	3.97e-11	FAM66E	family with sequence similarity 66, member E	chr8	11219703	11221256	+
TC08001795.hg.1	4.92	6.06	0.35	0.61	-2.19	5.24e-14	5.08e-12			chr8	81700290	81702069	-
TC08002197.hg.1	6.62	8.04	0.57	0.46	-2.68	1.14e-11	6.03e-10	LINC00965	long intergenic non-protein coding RNA 965	chr8	53551573	53570212	-
TC08002221.hg.1	5.82	7.3	0.58	0.49	-2.8	4.74e-09	1.25e-07	XKR6	XK, Kell blood group complex subunit-related family, member 6	chr8	101422577	101422649	+
TC08002222.hg.1	5.67	7.09	0.63	0.6	-2.67	1.19e-09	3.72e-08			chr8	102108381	102120187	+	AY166718; AY294627
TC08002542.hg.1	8.38	11.15	1.16	1.47	-6.86	4.38e-10	1.54e-08			chr8	15857549	15918681	-	NM_022136; ENST00000400564; ENST00000400566; ENST00000463807; AF519621; BC029112; OTTHUMT00000157914; OTTHUMT00000157915; OTTHUMT00000157916; OTTHUMT00000157917
TC09000023.hg.1	5.71	6.86	0.67	0.67	-2.22	3.34e-07	5e-06	RP11-509J21.2	putative novel transcript	chr9	36214430	36277053	-	NM_001128227; NM_001190383; NM_001190384; NM_001190388; NM_005476; ENST00000339267; ENST00000377902; ENST00000447283; ENST00000486079; ENST00000539208; ENST00000539815; BC121179; ENST00000396594; OTTHUMT00000052412; OTTHUMT00000052413; uc010mlg.3; uc010mlh.3; uc010mli.3; uc010mlj.3; uc011lpl.2
TC09000024.hg.1	7.08	8.08	0.92	0.77	-2	0.000318	0.00177	LOC101929302; RP11-509J21.1	uncharacterized LOC101929302; novel transcript	chr9	9257233	9257479	-
TC09000068.hg.1	5.4	6.55	1.07	0.6	-2.22	0.010717	0.03055	RP11-536O18.1	putative novel transcript	chr9	39072764	39288456	-	NM_033655; ENST00000297668; ENST00000323947; ENST00000358144; ENST00000377653; ENST00000377656; ENST00000377659; ENST00000493965; AK294281; BC132737; BC144130; OTTHUMT00000052511; OTTHUMT00000052512; OTTHUMT00000052513; OTTHUMT00000052514; OTTHUMT00000052515; OTTHUMT00000052516; OTTHUMT00000052517; OTTHUMT00000052518; OTTHUMT00000052519; OTTHUMT00000052520; OTTHUMT00000052521; uc004abi.3; uc004ab…
TC09000265.hg.1	8.53	10.72	0.99	0.78	-4.56	4.83e-09	1.27e-07	RP11-187C18.2	putative novel transcript	chr9	28570052	28622781	-	NM_001941; NM_024423; ENST00000434452; ENST00000360428; uc002kwi.4; uc002kwj.4
TC09000313.hg.1	4.01	5.06	0.33	0.91	-2.07	5.85e-14	5.58e-12	RP11-88I18.3	putative novel transcript	chr9	106808683	106969074	+	AK125137
TC09000321.hg.1	3.43	5.06	0.28	1	-3.09	0	0	RP11-470P21.2	putative novel transcript	chr9	23262208	23262241	-
TC09000394.hg.1	5.12	7.21	0.55	0.64	-4.25	0	0	LOC100506834; RP11-276H19.1	uncharacterized LOC100506834; novel transcript	chr9	18353521	18354072	+
TC09000457.hg.1	6.14	7.37	0.51	0.62	-2.34	3.08e-11	1.44e-09	MIRLET7F1	microRNA let-7f-1	chr9	48255225	48279199	+	NM_001040084; NM_001098845; NM_001630; ENST00000344416; ENST00000357718; ENST00000374258; ENST00000456111; ENST00000535874; AK296573; AK296976; AK300139; AK300158; BC004376; BC073755; OTTHUMT00000047882; OTTHUMT00000047883
TC09000914.hg.1	5.86	6.91	0.51	0.39	-2.07	1.26e-09	3.9e-08	RP11-272P10.2	novel transcript	chr9	108940213	108941819	+
TC09001137.hg.1	5.58	6.65	0.53	0.71	-2.1	6.69e-08	1e-06	RP11-111F5.3	putative novel transcript	chr9	22980878	23053770	-	NM_032581; ENST00000409763; ENST00000409923; ENST00000432176; ENST00000498833; AK297399; AL833296; BC018710; OTTHUMT00000250230; OTTHUMT00000326862; OTTHUMT00000326863; OTTHUMT00000326864; OTTHUMT00000326865; OTTHUMT00000326866; OTTHUMT00000326867; OTTHUMT00000326868; uc003svm.4; uc003svn.4; uc011jyr.1
TC09001185.hg.1	7.92	9.49	0.75	0.41	-2.96	4.66e-09	1.23e-07	RP11-88I18.2	novel transcript, antisense to PGM5	chr9	30697163	30697191	+
TC09001352.hg.1	6.63	5.4	0.95	0.58	2.33	5e-05	0.00038			chr9	157261133	157287701	+	NR_024016
TC09001955.hg.1	6.86	8.18	0.64	0.7	-2.49	1.04e-11	5.53e-10			chr9	65651211	65656010	-	NM_004214; NM_198897; ENST00000357519; ENST00000426652; ENST00000533045; AK293882; AK299159; BC014388; BC017448; ENST00000338369; uc001ogd.3; uc001oge.3; uc010roq.1; uc010ror.1
TC09002407.hg.1	5.28	6.91	0.8	1.15	-3.08	3.46e-07	5e-06	LINC01235	long intergenic non-protein coding RNA 1235	chr9	21040701	21071981	-	NM_207355; BC066981; BC101005; BC101006; BC101007
TC09002585.hg.1	5.47	6.62	0.45	0.59	-2.22	1.27e-12	8.63e-11	APBA1	amyloid beta (A4) precursor protein-binding, family A, member 1	chr9	40498481	40633261	-	AK024257; uc004abr.1
TC09002731.hg.1	4.51	5.75	0.5	0.73	-2.36	2.38e-10	8.98e-09			chr9	128593978	129250781	+	NM_001380; ENST00000280333; ENST00000484400; BC144632; BC146857; BX648342; OTTHUMT00000050979; OTTHUMT00000050980; OTTHUMT00000050981; OTTHUMT00000050982; OTTHUMT00000050983; uc001ljt.3; uc009yaq.3; uc010qun.2
TC0X000406.hg.1	12.4	13.47	0.49	0.37	-2.1	3.81e-11	1.75e-09	RP13-216E22.4	putative novel transcript	chrX	27193335	27197555	-	NM_006896; ENST00000242159; ENST00000523796; OTTHUMT00000139970; OTTHUMT00000358695; OTTHUMT00000358696; uc003sys.3
TC0X000987.hg.1	5.61	6.92	0.53	0.69	-2.48	2.92e-09	8.11e-08	FLJ25917; RP5-1158E12.3	uncharacterized LOC401585; novel transcript	chrX	18259780	18270221	-	NM_001127380; NM_030754; ENST00000256733; ENST00000363466; ENST00000414546; ENST00000526900; ENST00000528349; ENST00000529528; ENST00000530400; BC020795; uc001mnz.4; uc009yhj.3
TC0X001155.hg.1	15.23	16.69	1.49	0.44	-2.75	0.000265	0.001519	XIST	X inactive specific transcript (non-protein coding); X (inactive)-specific transcript (non-protein coding)	chrX	60544078	60738041	-	AK092024
TC0X001157.hg.1	9.68	12.08	1.05	0.63	-5.29	6.68e-10	2.24e-08			chrX	18520504	18520592	-
TC0X001627.hg.1	9.03	10.45	1	0.91	-2.69	4e-06	4.3e-05	PDK3	pyruvate dehydrogenase kinase, isozyme 3	chrX	45924458	45925485	+	OTTHUMT00000044764
TC0X001798.hg.1	7.27	8.43	0.55	0.26	-2.24	4.6e-09	1.22e-07			chrX	43685063	43890529	+
TC0X002130.hg.1	8.89	11.73	1.02	0.94	-7.19	7.58e-12	4.19e-10			chrX	28342604	28431801	+	OTTHUMT00000171686; OTTHUMT00000171687; OTTHUMT00000171688; OTTHUMT00000171689
TC0X002229.hg.1	5.59	6.82	0.96	0.82	-2.35	0.003688	0.012992			chrX	91087602	91100728	+	NM_001031683; NM_001549; ENST00000371811; ENST00000371818; ENST00000543062; BC001383; BC004977; OTTHUMT00000049294; OTTHUMT00000049295; uc001kgf.3; uc001kgg.3
TC10000033.hg.1	4.92	6.35	0.39	0.65	-2.7	0	0	RP11-464C19.3	novel transcript	chr10	111936128	111938268	+
TC10000058.hg.1	5.42	7.25	0.87	0.76	-3.54	2.42e-07	4e-06	DKFZp667F0711	uncharacterized protein DKFZp667F0711	chr10	56666534	56667898	+	NM_176870; ENST00000379818; BC028280; BC103841; uc002ejn.3
TC10000080.hg.1	5.6	7.19	0.28	0.51	-3.01	0	0	RP1-251M9.2	novel transcript	chr10	74218789	74244478	+	NM_005576; ENST00000261921; ENST00000395162; BC015090; BC068542; OTTHUMT00000268995; uc002awc.1
TC10000349.hg.1	6.02	7.7	0.9	0.74	-3.21	1.45e-07	3e-06	RP11-539E19.2	putative novel transcript	chr10	76072677	76072702	-
TC10000393.hg.1	6.51	7.61	0.89	0.59	-2.14	0.001168	0.00513	RP11-222A11.1	novel transcript	chr10	15274724	15624158	+	NM_006765; NM_178234; ENST00000382020; ENST00000503191; ENST00000503731; ENST00000506802; ENST00000509380; AY530159; BC010370; OTTHUMT00000211620; OTTHUMT00000365363; OTTHUMT00000365364; OTTHUMT00000365365; OTTHUMT00000365366; OTTHUMT00000365367; OTTHUMT00000365368; OTTHUMT00000365369; OTTHUMT00000365370; OTTHUMT00000365371; OTTHUMT00000365372; OTTHUMT00000365373; OTTHUMT00000365374; uc003wwt.3; …
TC10000477.hg.1	6.07	7.55	0.79	0.68	-2.78	5.43e-07	8e-06	RP11-417O11.5	novel transcript	chr10	76044940	76114512	+	NM_001195283; NM_017791; ENST00000238667; ENST00000539311; ENST00000555027; ENST00000556856; BC019087; uc001xrs.2; uc010tvd.1
TC10000614.hg.1	6	7.16	0.45	0.43	-2.24	5.62e-13	4.17e-11	RP11-96C23.9	novel transcript	chr10	45441937	45563561	+
TC10000624.hg.1	7.73	9.7	0.73	0.67	-3.93	2.1e-13	1.75e-11	RP11-380G5.2	putative novel transcript	chr10	41158742	41166476	+	NM_005533; ENST00000415816; ENST00000536969; BC001356; ENST00000438323; uc021txx.1
TC10000817.hg.1	6.07	7.08	0.43	0.39	-2.02	1.24e-11	6.48e-10	LOC103344931	uncharacterized LOC103344931	chr10	31949801	31970458	+	NM_001002029; NM_001242823; NM_001252204; NM_007293; ENST00000428956; ENST00000467948; ENST00000498271; ENST00000537134; AK293364; BC063289; BC144546; BC146673; BC151204; OTTHUMT00000076364; OTTHUMT00000076365; OTTHUMT00000076366; OTTHUMT00000076367; OTTHUMT00000268784; OTTHUMT00000268785; OTTHUMT00000268786; OTTHUMT00000268788; OTTHUMT00000268789; OTTHUMT00000268790; OTTHUMT00000268791; OTTHUMT0…
TC10001456.hg.1	8.9	10.45	0.79	0.78	-2.92	3e-06	3.6e-05			chr10	74034942	74036537	-
TC10001483.hg.1	6.8	7.84	0.53	0.45	-2.06	7.84e-09	1.95e-07	ADIRF-AS1	ADIRF antisense RNA 1	chr10	146185381	146285559	-	NM_001042683; NM_173082; ENST00000275233; ENST00000367503; ENST00000367505; ENST00000367507; ENST00000438092; ENST00000444767; AB095943; AK130768; BC117686; CR749290; OTTHUMT00000042571; OTTHUMT00000042572; OTTHUMT00000376093; OTTHUMT00000376094; OTTHUMT00000376107; OTTHUMT00000376109; OTTHUMT00000376110; OTTHUMT00000376111; OTTHUMT00000376112; uc003qle.3; uc003qlf.3; uc003qlg.1; uc003qlh.3; uc00…
TC10001882.hg.1	7.58	5.81	1.81	0.59	3.4	0.002731	0.010205			chr10	160864697	160866290	+
TC10001890.hg.1	7.05	5.24	2.33	0.32	3.51	0.000924	0.004251			chr10	59180600	59221086	+
TC10001997.hg.1	6	7.04	0.52	0.82	-2.06	5.5e-07	8e-06			chr10	151936908	151937014	-	ENST00000384691
TC10002191.hg.1	9.56	10.63	0.42	0.5	-2.11	1.37e-09	4.19e-08			chr10	136912088	137028611	-	NM_002825; ENST00000348225; ENST00000393083; BC005916; OTTHUMT00000341339; OTTHUMT00000341340; uc003vtq.2
TC10002287.hg.1	5.29	6.43	0.58	0.52	-2.21	2.11e-08	4.59e-07			chr10	101705461	101833069	+	NM_001855; ENST00000467052; ENST00000536083; ENST00000375001; OTTHUMT00000053386; OTTHUMT00000053387; OTTHUMT00000053388; OTTHUMT00000313645
TC10002814.hg.1	6.28	7.47	0.71	0.38	-2.29	3e-06	3.4e-05	OBFC1	oligonucleotide/oligosaccharide-binding fold containing 1	chr10	54841718	54842362	+	BC107040
TC10002856.hg.1	8.58	10.52	0.84	0.78	-3.82	1.4e-11	7.14e-10			chr10	67472406	67472900	-	L05087
TC11000079.hg.1	6.45	7.92	0.57	0.41	-2.78	2.69e-11	1.29e-09			chr11	77648102	77725838	+	NM_020431; ENST00000298351; ENST00000536110; BC136613; BC136614; uc001xtf.2; uc010asq.1
TC11000699.hg.1	5.75	6.81	0.41	0.28	-2.08	1.58e-12	1.05e-10			chr11	6048876	6063465	+	NM_006303; ENST00000223029; ENST00000395236; ENST00000400479; BC002853; BC013630; OTTHUMT00000242834; OTTHUMT00000325472; OTTHUMT00000325473; OTTHUMT00000325474; uc003spo.3
TC11000857.hg.1	7.48	8.88	0.64	0.7	-2.63	5.7e-10	1.95e-08			chr11	53290971	53343650	-	NM_001256282; NM_001256293; NM_002273; NR_045962; ENST00000546897; ENST00000547916; ENST00000549198; ENST00000552150; ENST00000552551; AK290938; AK310257; AK315826; BC000654; BC008200; BC063513; BC073760; BC075839; ENST00000293308; uc001sbd.2; uc009zmk.1
TC11000874.hg.1	6.91	8.62	1.38	0.69	-3.27	0.000142	0.000905			chr11	90328120	90358094	-	NM_001150; ENST00000300060; ENST00000558177; BC058928; OTTHUMT00000313425; uc002bop.4
TC11000960.hg.1	4.51	6.45	1.72	1.31	-3.84	0.004916	0.016396			chr11	3377404	3406713	+	NM_000049; NM_001128085; ENST00000263080; ENST00000456349; BC029128; OTTHUMT00000207315; uc002fvq.3; uc010ckg.3
TC11000961.hg.1	4.6	6.15	1.26	1.61	-2.93	0.001196	0.005227			chr11	25230007	25233379	+	NR_001292; NR_001294; NR_022008; ENST00000386683; ENST00000459332
TC11001011.hg.1	5.86	7.3	0.52	0.61	-2.71	3.93e-14	3.91e-12	LOC100132686	uncharacterized LOC100132686	chr11	36639747	36639818	-
TC11001069.hg.1	5.93	7.15	0.52	0.69	-2.33	1.42e-12	9.55e-11			chr11	13203554	13253104	+	NM_018518; NM_182751; ENST00000378694; ENST00000378714; ENST00000484800; AL136840; BC101727; BC143490; OTTHUMT00000046849; OTTHUMT00000046850; OTTHUMT00000356853; OTTHUMT00000356854; OTTHUMT00000356855; OTTHUMT00000356856; OTTHUMT00000356857; uc001ima.3; uc001imb.3; uc001imc.3
TC11001081.hg.1	6.33	5.29	0.57	0.25	2.06	6.08e-09	1.56e-07			chr11	172410760	172462448	+	NM_003945; ENST00000517669; ENST00000519374; ENST00000519911; BC119714; BC119715; ENST00000265093; OTTHUMT00000252935; OTTHUMT00000372562; OTTHUMT00000372563; OTTHUMT00000372564; uc003mcd.1
TC11001377.hg.1	5.65	10.91	0.75	1.73	-38.37	0	0	LOC283299	uncharacterized LOC283299	chr11	1976470	1979473	-	NM_001134870; BC066644; OTTHUMT00000315320; OTTHUMT00000315321; OTTHUMT00000315322; OTTHUMT00000315323; uc011jha.1
TC11001467.hg.1	4.28	5.34	0.45	0.55	-2.09	3e-06	3.8e-05			chr11	116164839	116201239	+	NM_001172895; NM_001172896; NM_001172897; NM_001753; ENST00000341049; ENST00000393467; ENST00000393468; ENST00000393470; ENST00000405348; BC082246; OTTHUMT00000059734; OTTHUMT00000141423; OTTHUMT00000141424; OTTHUMT00000141425; OTTHUMT00000315775; OTTHUMT00000316596; OTTHUMT00000316597; OTTHUMT00000319688; uc003vif.2; uc003vig.2; uc003vih.3; uc010lkf.2
TC11001531.hg.1	8.27	11.75	1.07	1.11	-11.15	2.22e-16	3.81e-14			chr11	3340716	3356577	-	NM_001178044; NM_001178045; NM_025257; BC014659; OTTHUMT00000076876; OTTHUMT00000315117; OTTHUMT00000315118; OTTHUMT00000315119; OTTHUMT00000315120; OTTHUMT00000315121; OTTHUMT00000315122; uc011fij.2; uc011fik.2; uc011fil.2
TC11001998.hg.1	6.45	7.47	0.78	0.69	-2.02	0.000325	0.001802			chr11	32407619	32412826	+	NM_019111; ENST00000374982; ENST00000395388; ENST00000462200; BC032350; BC071659; M60333; OTTHUMT00000076586; OTTHUMT00000076587; uc003obh.3; uc003obi.3
TC11002127.hg.1	7.25	8.33	0.68	0.38	-2.11	2.5e-05	0.000213	RSF1-IT2	RSF1 intronic transcript 2 (non-protein coding)	chr11	138391039	138484305	-	NM_020632; NM_130840; NM_130841; ENST00000310018; ENST00000353492; ENST00000393054; ENST00000483139; BC109304; BC109305; OTTHUMT00000347514; OTTHUMT00000347515; OTTHUMT00000347804; OTTHUMT00000347805; OTTHUMT00000347806; OTTHUMT00000347807; uc003vuf.3; uc003vug.3; uc003vuh.3
TC11002169.hg.1	5.25	6.51	0.39	1.03	-2.39	8.88e-16	1.32e-13			chr11	105791044	105845760	-	NM_000494; NR_030760; ENST00000369733; ENST00000393211; ENST00000401264; ENST00000480127; ENST00000541872; AF136186; AK309940; ENST00000353479; OTTHUMT00000050181; OTTHUMT00000050182; OTTHUMT00000050183; OTTHUMT00000050184; OTTHUMT00000050185; OTTHUMT00000050186; OTTHUMT00000313631; uc001kxq.3; uc001kxr.3; uc009xxp.1; uc021pxp.1
TC11002201.hg.1	7.26	9.11	1.06	0.98	-3.63	5.47e-07	8e-06			chr11	23592323	23607677	-	NM_005003; ENST00000007516; ENST00000484769; BC058920; OTTHUMT00000214058; OTTHUMT00000214059; uc002dlw.3
TC11002528.hg.1	7.76	9.2	0.75	0.49	-2.72	3.43e-08	7.09e-07			chr11	49882786	50020554	-	NM_001079670; NM_030925; ENST00000347776; ENST00000355854; ENST00000378341; ENST00000409130; ENST00000409308; ENST00000410043; ENST00000476943; AY288977; BC010993; OTTHUMT00000044908; OTTHUMT00000044909; OTTHUMT00000044910; OTTHUMT00000044911; OTTHUMT00000335456; OTTHUMT00000335457; OTTHUMT00000335458; OTTHUMT00000335459; OTTHUMT00000335460; OTTHUMT00000335461; uc001vcw.3; uc001vcx.3; uc010adf.3
TC11002806.hg.1	7.88	8.97	0.56	0.41	-2.14	1.91e-07	3e-06	RAB30-AS1	RAB30 antisense RNA 1 (head to head)	chr11	18027971	18081198	+	NM_000662; NM_001160170; NM_001160171; NM_001160172; NM_001160173; NM_001160174; NM_001160175; NM_001160176; NM_001160179; ENST00000517441; ENST00000517492; ENST00000518029; ENST00000520546; ENST00000535084; ENST00000539092; ENST00000541942; ENST00000545197; BC047666; ENST00000307719; OTTHUMT00000214084; OTTHUMT00000374825; OTTHUMT00000374826; OTTHUMT00000374827; OTTHUMT00000374828; OTTHUMT000003…
TC11002832.hg.1	14.64	16.29	0.98	0.55	-3.13	4.42e-08	8.82e-07			chr11	30863172	30863213	-
TC11003263.hg.1	4.52	5.64	0.37	0.47	-2.18	9.21e-15	1.11e-12	LOC101928865	uncharacterized LOC101928865	chr11	30409862	30411283	+
TC11003314.hg.1	5.96	7.1	0.63	0.38	-2.2	2.6e-07	4e-06	DCUN1D5	DCN1, defective in cullin neddylation 1, domain containing 5	chr11	20576216	20576300	+
TC11003326.hg.1	7.27	8.52	0.56	0.4	-2.37	4.78e-11	2.15e-09			chr11	29833933	29834026	-	NR_030335; ENST00000384880; uc021por.1
TC11003419.hg.1	7.64	8.92	0.64	0.42	-2.43	6.73e-10	2.25e-08	LOC100507431	uncharacterized LOC100507431	chr11	27062272	27149356	+	NM_003986; ENST00000263182; ENST00000525090; ENST00000527505; ENST00000528583; ENST00000529202; AK290108; BC011034; DQ471867; uc001mre.1; uc001mrg.1; uc009yih.1; uc021qfc.1
TC11003512.hg.1	12.85	13.88	0.84	0.6	-2.04	0.000927	0.004266	LOC100134822	uncharacterized LOC100134822	chr11	26234440	26235242	-	NM_005320; ENST00000244534; BC104874; OTTHUMT00000040095; uc003nhd.3
TC12000161.hg.1	5.28	6.72	0.81	0.65	-2.7	0.00025	0.001451	LOC101928100	uncharacterized LOC101928100	chr12	113888346	113890284	+	AK126278
TC12000217.hg.1	5.28	6.98	0.36	0.81	-3.26	0	0			chr12	85789744	85789771	-
TC12000220.hg.1	5.47	6.89	0.73	0.62	-2.66	5.54e-07	8e-06			chr12	62999134	63014175	+
TC12000365.hg.1	9.65	8.08	0.67	0.46	2.98	8.8e-11	3.7e-09			chr12	114320851	114320877	+
TC12000558.hg.1	5.9	7.34	0.37	0.54	-2.71	0	0	MIRLET7I	microRNA let-7i	chr12	36875775	36944317	-	NM_001142294; NM_001142295; NM_001142296; NM_015087; ENST00000355182; ENST00000423217; ENST00000438666; ENST00000494062; AK001949; AK302119; BC047083; ENST00000451493; OTTHUMT00000044494; OTTHUMT00000044495; OTTHUMT00000044497; OTTHUMT00000044498; OTTHUMT00000044499; OTTHUMT00000044500; OTTHUMT00000044501; OTTHUMT00000044502; OTTHUMT00000044503; uc001uvm.3; uc001uvn.3; uc001uvo.3; uc001uvp.2; uc0…
TC12000583.hg.1	4.53	7.43	0.46	0.67	-7.46	0	0			chr12	36195761	36198703	-
TC12000645.hg.1	4.04	5.33	0.6	0.76	-2.44	9.01e-09	2.2e-07			chr12	65686728	65689048	+	NM_006442; ENST00000312515; ENST00000376991; ENST00000527119; ENST00000532933; BC010025; uc001ogj.2
TC12000655.hg.1	4.16	5.36	0.6	0.59	-2.29	3.84e-08	7.81e-07			chr12	64586534	64618554	+
TC12001103.hg.1	8.14	6.87	0.71	0.29	2.4	1.08e-08	2.57e-07			chr12	123687368	123711025	-	NM_017578; ENST00000184183; ENST00000405845; ENST00000459660; ENST00000479867; ENST00000480459; ENST00000484329; ENST00000495093; ENST00000498333; BC111005; BC132744; BC132746; OTTHUMT00000356188; OTTHUMT00000356189; OTTHUMT00000356222; OTTHUMT00000356223; OTTHUMT00000356224; OTTHUMT00000356225; OTTHUMT00000356227; OTTHUMT00000356228; OTTHUMT00000356229; OTTHUMT00000356241; uc003eha.3
TC12001280.hg.1	6.37	7.58	1.32	0.56	-2.32	0.003052	0.011155	RERG-IT1	RERG intronic transcript 1 (non-protein coding)	chr12	3974896	3978004	+	OTTHUMT00000046502
TC12001347.hg.1	5.25	6.37	0.4	0.8	-2.18	8.24e-10	2.7e-08	LOC100506606	uncharacterized LOC100506606	chr12	38586008	38688695	+	AY072873
TC12001449.hg.1	9.42	10.89	1.18	0.77	-2.76	0.000174	0.001073			chr12	33404139	34273382	+	NM_001164749; NM_001165893; NM_022123; NM_173159; ENST00000341321; ENST00000346562; ENST00000357798; ENST00000547068; ENST00000548645; ENST00000551008; ENST00000551492; AL079281; ENST00000356141; OTTHUMT00000276644; OTTHUMT00000276645; uc001wrs.3; uc001wrt.3; uc001wru.3; uc001wrv.3; uc001wrw.3
TC12001474.hg.1	6.52	5.11	0.61	0.34	2.66	2.34e-12	1.5e-10			chr12	62376624	62382117	+
TC12001493.hg.1	7.09	8.09	0.56	0.49	-2	1.03e-07	2e-06			chr12	54824670	54830370	-	uc003jqc.1
TC12001715.hg.1	5.76	7.4	0.63	0.44	-3.11	2.75e-11	1.31e-09			chr12	30392755	30392798	-
TC12002006.hg.1	8.43	10.05	0.96	0.8	-3.06	9.34e-07	1.3e-05			chr12	102286122	102334505	+	ENST00000560757; ENST00000561463; BC101079
TC12002217.hg.1	6.49	7.75	0.46	0.3	-2.4	3.06e-12	1.9e-10	FAM66C	family with sequence similarity 66, member C	chr12	29743271	29744631	+
TC12002251.hg.1	7.83	8.94	0.51	0.52	-2.15	1.87e-08	4.15e-07			chr12	120879659	121063157	+	NM_022783; ENST00000286234; ENST00000518057; ENST00000523492; AK297822; BC012040; BC024746; OTTHUMT00000381449; OTTHUMT00000381600; OTTHUMT00000381601; OTTHUMT00000381602; uc003yow.4; uc011lid.2
TC12002387.hg.1	15.82	14.16	0.78	1.45	3.16	0.00041	0.002182	RPS26	ribosomal protein S26	chr12	169659806	169677997	-	AY367061; NR_029467
TC12002411.hg.1	6.35	7.59	0.49	0.5	-2.37	1.71e-11	8.56e-10			chr12	29891193	29891275	-	NR_030634; ENST00000401216; uc021pos.1
TC13000174.hg.1	5.25	6.89	0.5	0.56	-3.13	0	0	RP11-290D2.3	putative novel transcript	chr13	31086491	31086522	-
TC13000252.hg.1	3.73	4.87	0.4	0.76	-2.19	2.74e-11	1.31e-09	RP11-473M10.3	novel transcript	chr13	124536040	124537708	-
TC13000306.hg.1	4.13	6.54	0.37	0.72	-5.32	0	0	RP11-521J24.1	putative novel transcript	chr13	35128601	35128686	-
TC13000451.hg.1	7.76	9.39	1.14	0.54	-3.1	7.6e-05	0.000541	RP11-385E5.5	putative novel transcript	chr13	25154076	25154819	-
TC13000552.hg.1	8.66	10.51	0.91	0.59	-3.61	2.7e-08	5.71e-07	N4BP2L2-IT2	N4BPL2 intronic transcript 2 (non-protein coding)	chr13	15796992	15950890	-	NM_001040113; NM_001040114; NM_002474; NM_022844; ENST00000300036; ENST00000338282; ENST00000396324; ENST00000452625; AK125033; AK311080; BC031040; BC101677; BC143364; EU489063; OTTHUMT00000252192; uc002ddv.3; uc002ddw.3; uc002ddx.3; uc002ddy.3; uc002dea.1; uc002deb.3; uc010bvg.3; uc010bvh.3
TC13000556.hg.1	6.04	7.21	0.82	0.3	-2.25	3.6e-05	0.000285	STARD13-IT1	STARD13 intronic transcript 1 (non-protein coding); putative novel transcript	chr13	13406379	13431328	-	NR_033863
TC13000621.hg.1	5.74	6.83	0.74	0.58	-2.13	8e-06	8.2e-05	TUSC8; RP11-269C23.3	tumor suppressor candidate 8 (non-protein coding); novel transcript	chr13	128552675	128553989	-
TC13000646.hg.1	4.04	6.81	0.82	1.5	-6.85	1.17e-13	1.04e-11	KRTAP21-1; RP11-189B4.6	keratin associated protein 21-1; novel transcript	chr13	11051932	11052015	-
TC13000879.hg.1	9.9	11.64	1.16	0.79	-3.35	4.4e-05	0.000339	ANKRD10-IT1	ANKRD10 intronic transcript 1 (non-protein coding); novel transcript, sense intronic to ANKRD10	chr13	93426073	93441977	+	NR_037600; NR_037601; NR_037602
TC13001265.hg.1	4.42	6.06	0.75	0.75	-3.12	4.36e-10	1.53e-08			chr13	30688271	30688296	-
TC13001420.hg.1	6.04	7.73	1.39	0.61	-3.23	0.002843	0.010548			chr13	82664416	82665114	-	NM_001024921
TC13001476.hg.1	3.46	6.1	0.67	1.62	-6.21	6.15e-14	5.86e-12	KRTAP21-1	keratin associated protein 21-1	chr13	54944445	54967393	-	NM_003600; NM_198433; NM_198434; NM_198435; NM_198436; NM_198437; ENST00000312783; ENST00000347343; ENST00000371356; ENST00000395907; ENST00000395911; ENST00000395913; ENST00000395914; ENST00000395915; AK301769; BC001280; BC002499; BC006423; BC027464; ENST00000395909; OTTHUMT00000079804; OTTHUMT00000079805; OTTHUMT00000079806; OTTHUMT00000079807; OTTHUMT00000079808; OTTHUMT00000079809; OTTHUMT000…
TC14000009.hg.1	5.44	3.89	1.75	0.99	2.93	0.012224	0.033875			chr14	168675182	168727366	+	NM_020981; ENST00000392690; BC101545; ENST00000305861; OTTHUMT00000255211; uc002udz.1
TC14000649.hg.1	4.75	6.62	0.39	1.07	-3.64	0	0			chr14	29448818	29448921	-
TC14000659.hg.1	5.5	7.41	0.45	0.39	-3.76	0	0	MEG8; SNORD112	maternally expressed 8 (non-protein coding); small nucleolar RNA, C/D box 112	chr14	78837035	78838208	+
TC14001287.hg.1	5.39	6.52	0.45	0.41	-2.18	5.69e-10	1.95e-08			chr14	79630315	79631995	+	AK094296
TC14001314.hg.1	5.23	6.28	0.52	0.55	-2.08	4.09e-08	8.26e-07			chr14	24612887	24729159	+	NM_016447; ENST00000222644; ENST00000396475; ENST00000409761; ENST00000464384; AF162130; BC023638; OTTHUMT00000250272; OTTHUMT00000326844; OTTHUMT00000326845; OTTHUMT00000326846; OTTHUMT00000326848; OTTHUMT00000326849; OTTHUMT00000326850; OTTHUMT00000326851; uc003swx.3; uc003swy.3
TC14001863.hg.1	5.8	8.33	0.74	0.47	-5.79	0	0			chr14	8229351	8237564	+	ENST00000441231; OTTHUMT00000077932; OTTHUMT00000077933
TC14001940.hg.1	4.4	7.5	1.77	0.87	-8.61	4.3e-05	0.000332			chr14	38879443	38903665	-	NM_001098504; NM_006386; ENST00000381633; ENST00000403230; ENST00000404499; ENST00000432525; ENST00000444597; AF131750; AK303049; BC000595; ENST00000396821; OTTHUMT00000321476; OTTHUMT00000321477; OTTHUMT00000321478; OTTHUMT00000321479; OTTHUMT00000321480; OTTHUMT00000321481; OTTHUMT00000321482; OTTHUMT00000321483; OTTHUMT00000321889; uc003avw.4; uc003avx.4; uc003avy.4; uc011anu.2
TC14001994.hg.1	3.87	5.05	0.66	1.45	-2.27	1.5e-05	0.000136			chr14	152953554	152962048	+	NM_001142805; NM_001142806; NM_005629; ENST00000253122; ENST00000328897; ENST00000430077; ENST00000485324; AK309060; BC012355; BC081558; EU280316; OTTHUMT00000061002; OTTHUMT00000061003; OTTHUMT00000061004; OTTHUMT00000061005; OTTHUMT00000061006; OTTHUMT00000061007; OTTHUMT00000061008; OTTHUMT00000061009; OTTHUMT00000061010; OTTHUMT00000061011; uc004fib.3; uc004fic.3; uc010nui.1; uc010nuj.2; uc01…
TC14002028.hg.1	9.85	11.27	0.55	0.37	-2.68	3.56e-13	2.76e-11	FLJ31306	uncharacterized LOC379025	chr14	77421732	77459347	-	BC017481
TC14002123.hg.1	8.32	10.98	1.38	1.69	-6.35	6.54e-07	9e-06			chr14	54941964	54942210	+	L17329
TC15000046.hg.1	6.53	8.63	0.89	0.66	-4.29	6.99e-12	3.91e-10	SNRPN; PWAR6	small nuclear ribonucleoprotein polypeptide N; Prader Willi/Angelman region RNA 6	chr15	48830417	48833574	+
TC15000065.hg.1	10.68	11.88	1.15	0.49	-2.3	0.000102	0.000692	SNORD116-20; SNORD116-21; SNORD116-19; SNORD116-17	small nucleolar RNA, C/D box 116-20; small nucleolar RNA, C/D box 116-21; small nucleolar RNA, C/D box 116-19; small nucleolar RNA, C/D box 116-17	chr15	45604651	45710969	-
TC15000220.hg.1	7.62	9.35	0.56	0.6	-3.32	4.44e-16	6.99e-14			chr15	102300641	102300672	-
TC15000830.hg.1	7.66	9.59	0.7	0.66	-3.81	5.13e-14	4.98e-12			chr15	32162610	32170547	-
TC15000926.hg.1	3.75	4.93	0.44	0.62	-2.27	1.13e-10	4.63e-09			chr15	153656978	153664862	+	NM_001183; ENST00000369762; ENST00000445849; ENST00000484908; AK090462; BC000724; OTTHUMT00000081639; OTTHUMT00000081640; OTTHUMT00000081641; OTTHUMT00000081642; OTTHUMT00000144415; OTTHUMT00000316574; OTTHUMT00000316575; OTTHUMT00000316576; OTTHUMT00000316577; uc004flf.1; uc004flg.1
TC15000961.hg.1	6.67	7.72	0.41	0.36	-2.08	2.23e-10	8.47e-09			chr15	28338940	28865511	+	NM_001011666; NM_004904; NM_182898; NM_182899; ENST00000357727; ENST00000396298; ENST00000396299; ENST00000396300; ENST00000409603; ENST00000482692; AK298121; BC059400; BC087859; OTTHUMT00000214204; OTTHUMT00000214205; OTTHUMT00000327908; OTTHUMT00000327909; OTTHUMT00000327910; OTTHUMT00000327944; OTTHUMT00000327945; OTTHUMT00000327946; OTTHUMT00000327947; OTTHUMT00000327948; OTTHUMT00000327949; …
TC15001111.hg.1	5.48	6.84	0.48	0.5	-2.55	1.25e-14	1.43e-12			chr15	102921416	102923782	-	AK094744
TC15001155.hg.1	8.6	11.16	1.14	0.65	-5.89	2.96e-11	1.39e-09			chr15	44441215	44445596	+	NM_007019; NM_181799; NM_181800; NM_181801; NM_181802; NM_181803; ENST00000243893; ENST00000335046; ENST00000352551; ENST00000372568; ENST00000405520; ENST00000496085; BC007656; BC016292; BC050736; ENST00000356455; OTTHUMT00000080309; OTTHUMT00000080310; OTTHUMT00000080311; OTTHUMT00000080312; OTTHUMT00000316949; OTTHUMT00000316950; uc002xpl.3; uc002xpm.3; uc002xpn.3; uc002xpo.3; uc002xpp.3; uc00…
TC15001180.hg.1	6.11	7.33	0.44	0.51	-2.32	9.99e-16	1.48e-13			chr15	4934796	5022159	+	NM_001353; ENST00000380859; ENST00000380872; ENST00000434459; ENST00000477661; AK303435; BC015490; BC020216; BC040210; OTTHUMT00000046523; OTTHUMT00000046524; OTTHUMT00000046525; OTTHUMT00000046526; OTTHUMT00000046527; uc001iho.3; uc001ihq.3
TC15001187.hg.1	5.89	7.06	0.53	0.51	-2.25	1.46e-10	5.8e-09	LOC101929988	uncharacterized LOC101929988	chr15	19115759	19127604	-	NR_038064
TC15001188.hg.1	6.07	7.55	0.57	0.48	-2.79	4.09e-13	3.13e-11			chr15	101416170	101416241	+	NR_003193; ENST00000362705; uc001yir.3
TC15001204.hg.1	5.41	6.73	0.64	0.57	-2.5	8.83e-09	2.17e-07			chr15	101322295	101743293	-	NM_004621; ENST00000348423; ENST00000360497; ENST00000526713; ENST00000532133; AJ271067; AJ271068; BC093658; ENST00000344327; uc001pgk.4; uc009ywy.3; uc009ywz.1
TC15001221.hg.1	6.41	5.39	1.87	0.49	2.03	0.01469	0.039324			chr15	129722314	129722373	-	ENST00000516705
TC15001222.hg.1	6.53	4.88	2.12	0.39	3.13	0.001693	0.006923			chr15	219582617	219632787	-
TC15001223.hg.1	9.25	6.26	2.51	0.48	7.96	0.000139	0.000892			chr15	161284047	161334535	+	NM_001035511; NM_001035512; NM_001035513; NM_003001; ENST00000342751; ENST00000392169; ENST00000432287; ENST00000470743; ENST00000513009; AB212048; BC020808; BC033626; BC066329; ENST00000367975; OTTHUMT00000083316; OTTHUMT00000359060; OTTHUMT00000359062; OTTHUMT00000359063; OTTHUMT00000359064; OTTHUMT00000359065; OTTHUMT00000359066; OTTHUMT00000359067; OTTHUMT00000359068; uc001gag.3; uc001gah.3; …
TC15001309.hg.1	6.69	8.71	1.64	2.16	-4.06	0.000103	0.000695			chr15	38632080	38657854	-	NM_032865; ENST00000254051; ENST00000377816; ENST00000394072; BC013373; BC018706; OTTHUMT00000257154; OTTHUMT00000257155; OTTHUMT00000257156; uc002huu.4; uc010cxb.3
TC15001539.hg.1	5.34	6.37	0.66	0.37	-2.03	2e-06	2.8e-05			chr15	129204286	129837714	+	NM_000426; NM_001079823; ENST00000354729; ENST00000358023; ENST00000421865; ENST00000443169; ENST00000498257; OTTHUMT00000042180; OTTHUMT00000042181; OTTHUMT00000042182; OTTHUMT00000042183; uc003qbn.3; uc003qbo.3
TC15001616.hg.1	5.58	6.88	0.35	0.48	-2.46	0	0			chr15	111473115	111601577	+	NM_015191; ENST00000304987; ENST00000533868; AK000396; BC113459; OTTHUMT00000319352; uc001plt.3; uc021qqk.1
TC15001727.hg.1	6.94	8.35	0.46	0.54	-2.67	5e-15	6.4e-13			chr15	11312033	11312410	-
TC15002091.hg.1	8.7	11.08	1	0.58	-5.23	1.94e-12	1.26e-10	PWAR5	Prader Willi/Angelman region RNA 5	chr15	12817263	12817332	-	NR_002751; ENST00000386967; uc002mut.1
TC15002195.hg.1	7.55	8.73	0.69	0.96	-2.28	1.12e-07	2e-06	GABPB1-AS1	GABPB1 antisense RNA 1	chr15	101137260	101187039	-	NM_001011657; NR_046008; NR_046009; ENST00000372782; ENST00000458570; ENST00000494068; ENST00000540921; AK094141; AK296520; BC140920; BC152470; NR_036431; OTTHUMT00000057598; OTTHUMT00000057599; OTTHUMT00000057600; OTTHUMT00000057601; uc004eim.3; uc004ein.3; uc011mrl.2
TC15002267.hg.1	7.43	8.54	0.58	0.5	-2.16	5.52e-07	8e-06			chr15	41119476	41167016	-	NM_003012; ENST00000379845; ENST00000535263; BC036503; ENST00000220772; OTTHUMT00000377132; OTTHUMT00000377133; uc003xnt.3
TC15002461.hg.1	7.5	9.34	0.66	0.73	-3.58	1.78e-14	1.94e-12			chr15	1821891	1823156	-	NM_023936; ENST00000177742; ENST00000397375; BC001182; EF036486; OTTHUMT00000250506; OTTHUMT00000250507; uc002cmo.3
TC15002462.hg.1	5.78	7.29	0.49	0.38	-2.85	0	0			chr15	21860309	21860412	-	NR_003029; ENST00000362566; uc001wat.1
TC15002492.hg.1	7.29	5.04	2.05	0.53	4.74	0.000223	0.001323			chr15	104230037	104239302	-	NM_001008218; NM_001008219; NM_001008221; NM_004038; ENST00000330330; ENST00000370080; ENST00000464691; BC063129; BC069347; BC092444; BC132985; BC132995; OTTHUMT00000030309; OTTHUMT00000030310; OTTHUMT00000030311; OTTHUMT00000030312; OTTHUMT00000030313; uc001duw.1; uc001dux.1
TC15002565.hg.1	6.99	8.64	0.71	0.49	-3.15	1.15e-10	4.71e-09			chr15	39804607	39812055	-
TC15002722.hg.1	5.1	7.56	0.61	0.95	-5.53	0	0	NR2F2-AS1	NR2F2 antisense RNA 1	chr15	7694671	7696510	+	BC127843; NR_033242
TC16000515.hg.1	5.08	6.12	0.51	0.29	-2.06	1.39e-08	3.19e-07	LINC00920	long intergenic non-protein coding RNA 920	chr16	2370339	2376003	+
TC16000808.hg.1	6.01	7.47	0.81	0.8	-2.76	4.6e-05	0.000352			chr16	39644387	39652422	+	NM_002687; ENST00000553331; ENST00000556530; ENST00000557680; BC062602; ENST00000216832; OTTHUMT00000276776; uc001wuw.4
TC16000973.hg.1	7.24	8.4	0.69	0.56	-2.23	5.41e-07	8e-06			chr16	130210780	130210916	-	NR_002449; ENST00000364432; uc004bra.1
TC16001652.hg.1	6.64	8.08	0.9	0.66	-2.7	9.4e-05	0.000643			chr16	32974860	33002315	-	NM_001079691; NM_052818; ENST00000380130; ENST00000380139; ENST00000459716; ENST00000530622; BC068049; ENST00000380133; OTTHUMT00000044411; OTTHUMT00000044412; OTTHUMT00000044413; OTTHUMT00000044414; OTTHUMT00000044415; OTTHUMT00000044416; OTTHUMT00000044417; uc001uuc.3; uc001uud.3; uc001uuf.3
TC16001659.hg.1	6.8	8.78	0.8	0.78	-3.95	3.99e-10	1.41e-08			chr16	61086898	61505067	+	NM_025185; ENST00000424789; AJ278120; AK001077; AK021886; BC144357; ENST00000389520; uc002jal.4; uc002jam.1; uc002jan.1; uc002jao.4; uc010wpe.2
TC16001688.hg.1	4.84	5.9	0.66	0.38	-2.08	0.00029	0.001635			chr16	29603427	29606911	+	NM_175887; BC029131; ENST00000319694; OTTHUMT00000250402; OTTHUMT00000327614; uc003tac.1
TC17000682.hg.1	7.25	8.41	0.56	0.48	-2.24	4.7e-08	9.31e-07	RP11-1018N14.3	novel transcript	chr17	70112129	70113181	+	OTTHUMT00000052540
TC17001275.hg.1	8.17	6.65	1.1	0.93	2.87	5e-06	5e-05			chr17	201450591	201541787	+	NM_001159; ENST00000374700; ENST00000485106; AK297930; AK307738; BC117179; OTTHUMT00000335844; OTTHUMT00000335845; OTTHUMT00000335846; OTTHUMT00000335847; OTTHUMT00000335848; OTTHUMT00000335849; OTTHUMT00000335850; OTTHUMT00000335851; uc002uvx.3; uc010fsu.3; uc010zhf.2
TC17001530.hg.1	6.55	7.9	0.6	0.87	-2.56	5.34e-09	1.39e-07	AC003104.1	novel transcript, sense intronic to STAT5B	chr17	18400548	18801352	+	NM_004570; ENST00000266497; ENST00000433979; ENST00000535651; ENST00000536967; ENST00000538779; AJ000008; BC130277; BC144133; BC144134; uc001rdt.3; uc010sia.2; uc010sib.2; uc010sic.2
TC17001593.hg.1	8.89	11.06	1.03	0.88	-4.52	4.2e-11	1.91e-09	AC002117.1	novel transcript, antisense to HEXIM1 and HEXIM2	chr17	6941743	7117813	-	NM_005559; ENST00000344342; ENST00000490190; AK091949; BC144590; ENST00000389658; OTTHUMT00000257369; OTTHUMT00000257370; OTTHUMT00000257371; OTTHUMT00000257372; OTTHUMT00000257373; OTTHUMT00000257374; uc002knl.3; uc002knm.3; uc010wzj.2
TC17001614.hg.1	6.39	7.53	0.66	0.69	-2.2	5.8e-08	1e-06	FAM215A; FAM215B	family with sequence similarity 215, member A (non-protein coding); novel transcript	chr17	40028620	40032417	+	OTTHUMT00000142999
TC17001617.hg.1	10.01	11.67	1.06	1.04	-3.16	2e-06	2.8e-05	ARL17A; ARL17B	ADP-ribosylation factor-like 17A; ADP-ribosylation factor-like 17B	chr17	52230222	52264003	-	NM_138792; ENST00000299601; ENST00000315141; ENST00000538386; AK055762; BC018147; OTTHUMT00000254791; uc002abo.3; uc010bfd.3
TC17001836.hg.1	5.66	12.55	2.56	2.72	-118.29	5.59e-10	1.92e-08	AC005152.3	novel transcript	chr17	3934937	3936832	-	BC033827; HM067863
TC17002115.hg.1	7.9	6.61	1.2	0.81	2.44	0.000488	0.002519			chr17	27404057	27404149	-
TC17002332.hg.1	3.69	5.59	0.38	0.97	-3.73	0	0			chr17	20685853	20693496	+	ENST00000501740
TC17002463.hg.1	5.84	7.01	0.43	0.84	-2.25	1.71e-10	6.71e-09			chr17	40610094	40633391	-
TC18000176.hg.1	12.28	13.63	0.94	0.47	-2.54	2.43e-07	4e-06	SCARNA17	small Cajal body-specific RNA 17	chr18	71581076	71589551	-
TC18000615.hg.1	7.31	8.5	0.6	0.4	-2.28	1.52e-08	3.45e-07			chr18	103367000	103369317	-	NR_039980; uc004elv.2
TC18000624.hg.1	5.03	6.09	0.43	0.67	-2.08	3.1e-11	1.45e-09			chr18	33102955	33102981	+
TC19001375.hg.1	9.47	11.21	0.59	0.74	-3.34	2.31e-10	8.74e-09			chr19	72882032	72884186	+
TC19001402.hg.1	4.94	5.94	0.76	0.55	-2.01	0.000853	0.003988			chr19	26020718	26021186	+	NM_003529; ENST00000357647; BC066245; BC067491; BC069303; OTTHUMT00000040080; uc003nfp.1
TC19002254.hg.1	8.18	9.26	0.89	0.3	-2.11	0.000254	0.001469	ZNF667-AS1	ZNF667 antisense RNA 1 (head to head)	chr19	149388272	149388343	-
TC19002349.hg.1	7.66	9.29	0.89	1.23	-3.1	6.16e-07	9e-06	LOC284454	uncharacterized LOC284454	chr19	28632955	28632987	-
TC19002390.hg.1	7.02	8.28	0.97	1.09	-2.39	0.000425	0.002246			chr19	129894923	129924649	-	NM_001145966; NM_002417; ENST00000368652; ENST00000368653; ENST00000368654; ENST00000484853; ENST00000537609; ENST00000538447; AJ567756; AJ567757; OTTHUMT00000050999; OTTHUMT00000051000; OTTHUMT00000051001; OTTHUMT00000051002; OTTHUMT00000051003; uc001lke.3; uc001lkf.3; uc009yav.1; uc009yaw.1
TC19002418.hg.1	3.97	6.64	0.37	1.39	-6.38	0	0			chr19	17943353	17943589	-	uc002wqf.1
TC20000047.hg.1	15.83	14.62	0.79	0.73	2.31	1e-05	9.8e-05	FTLP3	ferritin, light polypeptide pseudogene 3	chr20	90274756	90291164	-
TC20000073.hg.1	4.98	6.6	0.71	0.56	-3.08	5.55e-10	1.91e-08	PLCB1-IT1	PLCB1 intronic transcript 1 (non-protein coding); putative novel transcript	chr20	23258062	23258092	-
TC20000738.hg.1	5.19	7.18	1.12	1.18	-3.95	7e-06	7.6e-05	RP4-760C5.3	putative novel transcript	chr20	61627822	61671642	+	NM_005828; ENST00000310827; ENST00000415273; ENST00000431926; AK303212; BC001264; BC024682
TC21000044.hg.1	4.35	7.1	0.86	0.62	-6.72	1.89e-15	2.62e-13	AP000473.5	putative novel transcript	chr21	36231771	36231871	+
TC21000186.hg.1	5.84	6.99	0.93	0.59	-2.22	0.000409	0.002175	BACE2-IT1	BACE2 intronic transcript 1 (non-protein coding); putative novel transcript	chr21	83349157	83349244	-
TC21000734.hg.1	5.43	4.3	2.98	0.3	2.19	0.002135	0.008365	DSCAM-AS1	DSCAM antisense RNA 1	chr21	100257649	100274184	-	NM_000669; ENST00000510055; BC062476; BC066227; BC074771; BC074786; ENST00000515683
TC22000173.hg.1	4.81	5.95	0.49	0.59	-2.21	2.53e-10	9.47e-09	LINC01422; RP1-90L6.2	long intergenic non-protein coding RNA 1422; putative novel transcript	chr22	141150045	141150148	+	ENST00000411324
TC22000371.hg.1	4.1	5.61	0.75	0.96	-2.85	0.000287	0.001625			chr22	23495060	23504439	-	NM_001130725; NM_001144932; NM_002797; ENST00000361611; ENST00000425762; ENST00000460922; ENST00000493471; BC057840; BC107720; OTTHUMT00000071695; OTTHUMT00000071697; OTTHUMT00000071698; uc001wii.3; uc001wij.3; uc010tni.2
TC22000414.hg.1	11.18	12.4	0.95	0.31	-2.33	4e-05	0.000314			chr22	29745065	29746228	+
TC22001165.hg.1	6.62	5.41	1.06	0.44	2.31	0.000632	0.003112	LOC284930	uncharacterized LOC284930	chr22	112315703	112318342	-

## Sheet: 1.2
Supplementary data 1.2. Differentially expressed gene (coding and non-coding) between tumor breast tissues from normal adjacent. Without filters.
Transcript Cluster ID	Tumor Bi-weight Avg Signal (log2)	Normal Bi-weight Avg Signal (log2)	Tumor Standard Deviation	Normal Standard Deviation	Fold Change (linear) (Tumor vs. Normal)	ANOVA p-value (Tumor vs. Normal)	FDR p-value (Tumor vs. Normal)	Gene Symbol	Description	Chromosome	Genomic Position		Strand	Public Gene IDs	Group	TC Comment
TC01000001.hg.1	5.56	5.35	0.48	0.28	1.16	0.079124	0.149048	DDX11L1; DDX11L5; DDX11L12; DDX11L9	DEAD/H (Asp-Glu-Ala-Asp/His) box helicase 11 like 1; DEAD/H (Asp-Glu-Ala-Asp/His) box helicase 11 like 5; DEAD/H box polypeptide 11 like 12; DEAD/H (Asp-Glu-Ala-Asp/His) box helicase 11 like 9	chr1	11869	14409	+	NR_046018; ENST00000456328; AM992878; AM992880; BC032353; uc001aaa.3; uc010nxq.1; uc010nxr.1	Coding
TC01000002.hg.1	5.06	5	0.22	0.18	1.04	0.341179	0.459423	MIR1302-11; MIR1302-10; MIR1302-9; MIR1302-2; RP11-34P13.3	microRNA 1302-11; microRNA 1302-10; microRNA 1302-9; microRNA 1302-2; novel transcript	chr1	29554	31109	+	ENST00000408384; ENST00000469289; ENST00000473358; OTTHUMT00000002840; OTTHUMT00000002841	Coding
TC01000003.hg.1	4.09	3.99	0.28	0.23	1.07	0.161267	0.259392	OR4F5	olfactory receptor, family 4, subfamily F, member 5	chr1	69091	70008	+	NM_001005484; ENST00000335137; OTTHUMT00000003223; uc001aal.1	Coding
TC01000004.hg.1	4.65	4.68	0.46	0.39	-1.02	0.742418	0.816276	RP11-34P13.9	putative novel transcript	chr1	160446	161525	+	OTTHUMT00000007169	Coding
TC01000005.hg.1	12.28	12.79	0.8	0.55	-1.42	0.112514	0.196139	LOC100132287; LOC100132062; LOC100133331; LOC101060495; LOC101060494; LOC101059936; LOC100996502; LOC100996328; LOC100287894; LINC01001; RP4-669L17.10	uncharacterized LOC100132287; uncharacterized LOC100132062; uncharacterized LOC100133331; uncharacterized LOC101060495; uncharacterized LOC101060494; uncharacterized LOC101059936; uncharacterized LOC100996502; uncharacterized LOC100996328; uncharacterized LOC100287894; long intergenic non-protein coding RNA 1001; novel transcript	chr1	317811	328581	+	NR_028322; NR_028325; NR_028327; ENST00000425496; AK293878; OTTHUMT00000346878; OTTHUMT00000346879; OTTHUMT00000346880; OTTHUMT00000346881; uc001aau.3; uc009vjk.2	Coding
TC01000006.hg.1	18.29	18.37	0.5	0.22	-1.05	0.221477	0.330773			chr1	321084	321115	+		Coding
TC01000007.hg.1	17.49	17.6	0.65	0.39	-1.08	0.444554	0.559873	LINC01061	long intergenic non-protein coding RNA 1061	chr1	321146	321207	+	DQ599768; uc001aar.2	Coding
TC01000008.hg.1	9.22	10.03	0.94	0.73	-1.75	0.043961	0.093814	LOC101928706; LOC101929823	uncharacterized LOC101928706; uncharacterized LOC101929823	chr1	334140	342806	+	ENST00000455464	Coding
TC01000009.hg.1	4.61	4.58	0.46	0.42	1.02	0.818977	0.875048	OR4F29; OR4F3; OR4F16	olfactory receptor, family 4, subfamily F, member 29; olfactory receptor, family 4, subfamily F, member 3; olfactory receptor, family 4, subfamily F, member 16	chr1	367640	368634	+	NM_001005221; NM_001005224; NM_001005277; ENST00000426406; BC137547; BC137568; OTTHUMT00000007999; uc010nxu.2	Coding
TC01000010.hg.1	4.75	4.78	0.32	0.52	-1.02	0.631307	0.726164	LOC101928626	uncharacterized LOC101928626	chr1	420206	421839	+	BC036251; uc001aax.1	Coding
TC01000011.hg.1	7.59	7.49	0.62	0.36	1.07	0.319216	0.437073	RP5-857K21.15	novel transcript	chr1	459656	461954	+	OTTHUMT00000346905	Coding
TC01000012.hg.1	6.24	6.16	0.62	0.21	1.06	0.078142	0.147574	RP5-857K21.2; RP5-857K21.3	novel transcript; putative novel transcript	chr1	523009	532878	+	OTTHUMT00000006706; OTTHUMT00000006707; OTTHUMT00000006708; OTTHUMT00000006709	Coding
TC01000013.hg.1	14.28	13.86	1.89	1.15	1.34	0.837652	0.888213			chr1	568844	568913	+		Coding
TC01000014.hg.1	5.17	5.19	0.43	0.23	-1.01	0.596681	0.697044	RP11-206L10.4	novel transcript	chr1	696291	697369	+	OTTHUMT00000006891	Coding
TC01000015.hg.1	6.78	7.29	0.42	0.43	-1.42	0.001258	0.005444	LOC100287934; LOC101930657; RP11-206L10.9	uncharacterized LOC100287934; uncharacterized LOC101930657; novel transcript	chr1	714162	745440	+	ENST00000412115; ENST00000434264; ENST00000443772; ENST00000457084; OTTHUMT00000006884; OTTHUMT00000006885; OTTHUMT00000006887; OTTHUMT00000007013; OTTHUMT00000099678	Coding
TC01000016.hg.1	8.84	10.04	0.84	0.87	-2.3	0.000508	0.002607	LOC100287934	uncharacterized LOC100287934	chr1	114937328	114938501	+		NonCoding
TC01000017.hg.1	4.85	4.98	0.23	0.28	-1.1	0.029849	0.069035	FAM87B	family with sequence similarity 87, member B	chr1	752751	755214	+	ENST00000326734; OTTHUMT00000007025	Coding
TC01000018.hg.1	8.89	9.13	0.48	0.35	-1.18	0.052545	0.107971	LINC01128; RP11-206L10.11	long intergenic non-protein coding RNA 1128; novel transcript	chr1	762988	789791	+	NR_015368; ENST00000445118; AK026873; AK311121; BC042880; BC102012; BC107481; OTTHUMT00000007015; OTTHUMT00000007017; OTTHUMT00000007018; OTTHUMT00000007019; OTTHUMT00000007020; OTTHUMT00000099674	Coding
TC01000019.hg.1	6.57	6.78	0.27	0.13	-1.16	0.01365	0.03705	LOC284600; RP11-54O7.1; RP11-54O7.2	uncharacterized LOC284600; novel transcript; putative novel transcript	chr1	846815	850351	+	ENST00000448179; AK056486; OTTHUMT00000097856; OTTHUMT00000097857; uc001abu.1	Coding
TC01000020.hg.1	5.5	5.45	0.17	0.08	1.04	0.043174	0.092489	SAMD11	sterile alpha motif domain containing 11	chr1	860260	879961	+	NM_152486; ENST00000342066; ENST00000474461; BC024295; BC033213; OTTHUMT00000097860; OTTHUMT00000097862; OTTHUMT00000097863; OTTHUMT00000097865; OTTHUMT00000097866; OTTHUMT00000097867; OTTHUMT00000097868; OTTHUMT00000276866; OTTHUMT00000316521; uc001abw.1	Coding
TC01000021.hg.1	5.13	5.04	0.07	0.05	1.07	0.000316	0.001759	KLHL17	kelch-like family member 17; kelch-like 17 (Drosophila)	chr1	895967	901099	+	NM_198317; ENST00000338591; ENST00000455747; ENST00000473277; ENST00000540863; AK293258; BC045768; BC105742; OTTHUMT00000097875; OTTHUMT00000097877; OTTHUMT00000097878; OTTHUMT00000097931; uc001aca.2; uc001acb.1; uc001acc.2; uc010nyb.1	Coding
TC01000022.hg.1	6.21	6	0.26	0.12	1.16	0.017126	0.044447	PLEKHN1	pleckstrin homology domain containing, family N member 1	chr1	901877	911245	+	NM_001160184; NM_032129; ENST00000379407; ENST00000379410; ENST00000491024; BC101386; BC101387; ENST00000379409; OTTHUMT00000097940; OTTHUMT00000097941; OTTHUMT00000097942; uc001acd.3; uc001ace.3; uc001acf.3	Coding
TC01000023.hg.1	5.51	5.22	0.5	0.15	1.23	0.002273	0.008792	ISG15	ISG15 ubiquitin-like modifier	chr1	948803	949920	+	NM_005101; BC009507; ENST00000379389; OTTHUMT00000097989; uc001acj.4	Coding
TC01000024.hg.1	7.79	7.27	0.5	0.23	1.43	0.001877	0.007524	AGRN; RP11-54O7.14	agrin; novel transcript	chr1	955503	991499	+	NM_198576; ENST00000379364; ENST00000379370; ENST00000461111; OTTHUMT00000097990; OTTHUMT00000097991; OTTHUMT00000097992; OTTHUMT00000097993; OTTHUMT00000097994; OTTHUMT00000097995; OTTHUMT00000097996; OTTHUMT00000097997; OTTHUMT00000097999; OTTHUMT00000099680; uc001ack.2	Coding
TC01000025.hg.1	6.57	6.62	0.12	0.09	-1.04	0.061072	0.121665	LOC100288175	uncharacterized LOC100288175	chr1	995083	1001836	+	ENST00000427998; AK310350; BC033949; uc001acl.1; uc009vjs.1	Coding
TC01000026.hg.1	5.13	5.04	0.2	0.14	1.07	0.023977	0.058078	LINC01342; RP11-465B22.5	long intergenic non-protein coding RNA 1342; novel transcript	chr1	1072397	1079436	+	NR_038869; ENST00000416774; OTTHUMT00000002221; uc001acv.3	Coding
TC01000027.hg.1	5.8	5.72	0.39	0.15	1.06	0.157811	0.255011	MIR200B	microRNA 200b	chr1	1102484	1102578	+	NR_029639; ENST00000384997; uc001acw.2	Coding
TC01000028.hg.1	3.01	3.1	0.26	0.08	-1.07	0.493044	0.605318	MIR200A	microRNA 200a	chr1	1103243	1103332	+	NR_029834; ENST00000384875; uc010nye.1	Coding
TC01000029.hg.1	3.29	3.15	0.24	0.11	1.1	0.001351	0.005768	MIR429	microRNA 429	chr1	1104385	1104467	+	NR_029957; ENST00000362106; uc010nyf.1	Coding
TC01000030.hg.1	5.34	5.29	0.1	0.08	1.03	0.171617	0.272208	TTLL10	tubulin tyrosine ligase-like family, member 10	chr1	1109264	1133315	+	NM_001130045; NM_153254; ENST00000379288; ENST00000379290; ENST00000460998; BC027945; BC126152; ENST00000379289; OTTHUMT00000002420; OTTHUMT00000002421; OTTHUMT00000002422; OTTHUMT00000002423; OTTHUMT00000367063; OTTHUMT00000367064; uc001acy.2; uc001acz.2; uc010nyg.1	Coding
TC01000031.hg.1	6.75	6.54	0.42	0.22	1.15	0.039642	0.086453	B3GALT6	UDP-Gal:betaGal beta 1,3-galactosyltransferase polypeptide 6	chr1	1167629	1170421	+	NM_080605; ENST00000379198; OTTHUMT00000005071; uc001adk.3	Coding
TC01000032.hg.1	5.47	5.45	0.13	0.05	1.01	0.828617	0.88196	SCNN1D; RP5-902P8.10	sodium channel, non-voltage-gated 1, delta subunit; sodium channel, nonvoltage-gated 1, delta; novel transcript	chr1	1210603	1227409	+	NM_001130413; NR_037668; ENST00000325425; ENST00000338555; ENST00000379110; ENST00000379116; ENST00000400928; ENST00000467651; AK315288; BC036752; BC125074; BC125075; OTTHUMT00000005800; OTTHUMT00000005801; OTTHUMT00000005802; OTTHUMT00000005804; OTTHUMT00000006364; OTTHUMT00000006365; OTTHUMT00000352308; OTTHUMT00000352309; uc001adt.1; uc001adu.1; uc001adv.2; uc001adx.2	Coding
TC01000033.hg.1	6.09	5.93	0.13	0.09	1.12	9e-06	8.9e-05	PUSL1	pseudouridylate synthase-like 1	chr1	1243947	1247057	+	NM_153339; ENST00000379031; ENST00000493657; AK027721; AK298218; BC034304; OTTHUMT00000009438; OTTHUMT00000009439; OTTHUMT00000009440; OTTHUMT00000009441; OTTHUMT00000009442; uc001aed.3; uc009vjx.3; uc010nyi.2	Coding
TC01000034.hg.1	6.35	5.81	0.41	0.19	1.45	1.7e-05	0.00015	CPTP; GLTPD1	ceramide-1-phosphate transfer protein; glycolipid transfer protein domain containing 1	chr1	1260136	1264277	+	NM_001029885; ENST00000343938; ENST00000464957; OTTHUMT00000008742; OTTHUMT00000008743; OTTHUMT00000008744; uc001aeo.3	Coding
TC01000035.hg.1	5.59	5.49	0.16	0.14	1.07	0.034563	0.077527	TAS1R3	taste receptor, type 1, member 3	chr1	1266694	1270686	+	NM_152228; ENST00000339381; OTTHUMT00000008493; uc010nyk.2	Coding
TC01000036.hg.1	6.64	6.4	0.27	0.14	1.18	0.003529	0.012521	LOC148413; RP4-758J18.2	uncharacterized LOC148413; novel protein	chr1	1334902	1337426	+	NR_015434; ENST00000444362; ENST00000453521; BC068600; OTTHUMT00000008126; OTTHUMT00000008128; OTTHUMT00000099684; uc001afm.3; uc009vkd.3	Coding
TC01000037.hg.1	5.38	5.34	0.2	0.11	1.03	0.370271	0.488409	RP4-758J18.7	putative novel transcript	chr1	1355625	1358071	+	OTTHUMT00000008135	Coding
TC01000038.hg.1	5.74	5.59	0.19	0.21	1.11	0.067328	0.131365	TMEM88B	transmembrane protein 88B	chr1	1361508	1363167	+	NM_001146685; ENST00000378821; OTTHUMT00000331012; uc010nyp.2	Coding
TC01000039.hg.1	4.56	4.68	0.28	0.18	-1.08	0.187812	0.291594			chr1	1363502	1365634	+		Coding
TC01000040.hg.1	6.38	6.06	0.28	0.18	1.25	0.000276	0.001573	VWA1	von Willebrand factor A domain containing 1	chr1	1370241	1378262	+	NM_022834; NM_199121; ENST00000338660; ENST00000404702; ENST00000476993; ENST00000495558; BC059409; OTTHUMT00000008291; OTTHUMT00000008292; OTTHUMT00000008293; OTTHUMT00000008294; uc001afr.3; uc001afs.3	Coding
TC01000041.hg.1	6.41	6.11	0.36	0.17	1.23	0.000543	0.002751	ATAD3C	ATPase family, AAA domain containing 3C	chr1	1385069	1405538	+	NM_001039211; ENST00000378785; ENST00000475091; OTTHUMT00000001279; OTTHUMT00000099686; OTTHUMT00000100304; uc001aft.2	Coding
TC01000042.hg.1	6.8	6.78	0.22	0.16	1.01	0.409747	0.526555	ATAD3B	ATPase family, AAA domain containing 3B	chr1	1407143	1444689	+	NM_031921; ENST00000308647; ENST00000360489; ENST00000378736; ENST00000378737; ENST00000378741; ENST00000472194; AF343078; AK097309; BC002542; OTTHUMT00000001369; OTTHUMT00000001370; OTTHUMT00000001371; OTTHUMT00000001372; uc001afv.3; uc021oeq.1	Coding
TC01000043.hg.1	7.2	6.96	0.3	0.18	1.18	0.000728	0.003501	ATAD3A; ATAD3B	ATPase family, AAA domain containing 3A; ATPase family, AAA domain containing 3B	chr1	1447523	1470067	+	NM_001170535; NM_001170536; NM_018188; ENST00000378756; ENST00000378759; ENST00000536055; BC007803; BC011814; BC014101; BC033109; BC063607; ENST00000378755; OTTHUMT00000001363; OTTHUMT00000001364; OTTHUMT00000001365; OTTHUMT00000100308; OTTHUMT00000100309; OTTHUMT00000100388; uc001afz.2; uc001aga.2; uc001agb.2	Coding
TC01000044.hg.1	4.25	4.22	0.2	0.11	1.02	0.391808	0.509484			chr1	1510355	1511373	+		Coding
TC01000045.hg.1	4.54	4.52	0.17	0.14	1.01	0.660373	0.75076	LOC284628	uncharacterized LOC284628	chr1	1535819	1545864	+	AK094692; uc001agf.1	Coding
TC01000046.hg.1	6.09	6.14	0.12	0.03	-1.03	0.171662	0.272252	MIB2	mindbomb E3 ubiquitin protein ligase 2; mindbomb homolog 2 (Drosophila)	chr1	1550795	1565990	+	NM_001170686; NM_001170687; NM_001170688; NM_001170689; NM_080875; NR_033183; ENST00000355826; ENST00000357210; ENST00000360522; ENST00000378708; ENST00000378710; ENST00000378712; ENST00000473511; ENST00000504599; ENST00000505820; ENST00000518681; ENST00000520777; AK000655; AK097106; AK098785; AK123400; AK293642; BC037542; OTTHUMT00000158402; OTTHUMT00000158403; OTTHUMT00000158404; OTTHUMT0000015…	Coding
TC01000047.hg.1	4.97	4.93	0.08	0.04	1.03	0.074217	0.141751	MMP23B; MMP23A	matrix metallopeptidase 23B; matrix metallopeptidase 23A (pseudogene)	chr1	1567474	1570639	+	NM_006983; NR_002946; ENST00000356026; ENST00000378675; ENST00000412415; ENST00000490017; AB010962; AF057062; BC025719; OTTHUMT00000158487; OTTHUMT00000158488; OTTHUMT00000158489; OTTHUMT00000158490; OTTHUMT00000158491; OTTHUMT00000158492; OTTHUMT00000158493; OTTHUMT00000158494; OTTHUMT00000366026; OTTHUMT00000366027; uc001agp.3; uc001agq.3; uc001agr.3; uc009vki.3	Coding
TC01000048.hg.1	5.35	5.35	0.19	0.11	1	0.649572	0.741691	MMP23A	matrix metallopeptidase 23A (pseudogene)	chr1	1631378	1633247	+	NR_002946; AF057062; uc001ahi.1; uc009vko.1	Coding
TC01000049.hg.1	3.88	3.87	0.21	0.17	1.01	0.698725	0.781611	SLC35E2; RP1-283E3.4	solute carrier family 35, member E2; ribosomal protein S7 (RPS7) pseudogene	chr1	1656054	1663343	+	AK097814; OTTHUMT00000002211	Coding
TC01000050.hg.1	7.53	7.53	0.37	0.27	1	0.835423	0.886699	RP1-283E3.4	ribosomal protein S7 (RPS7) pseudogene	chr1	1663993	1667414	+	OTTHUMT00000100213	Coding
TC01000051.hg.1	6.13	6.07	0.24	0.27	1.05	0.761807	0.83134	RP1-140A9.1	novel transcript	chr1	1822910	1824097	+	OTTHUMT00000002766	Coding
TC01000052.hg.1	5.89	5.93	0.19	0.11	-1.03	0.374222	0.492409	CALML6	calmodulin-like 6	chr1	1846266	1848735	+	NM_138705; ENST00000307786; ENST00000378604; ENST00000482402; OTTHUMT00000002778; OTTHUMT00000002779; OTTHUMT00000002780; OTTHUMT00000276929; uc001aih.1	Coding
TC01000053.hg.1	5.5	5.17	0.19	0.09	1.25	5.71e-08	1e-06	GABRD	gamma-aminobutyric acid (GABA) A receptor, delta	chr1	1950768	1962192	+	NM_000815; BC033801; ENST00000378585; OTTHUMT00000098493; uc001aip.2	Coding
TC01000054.hg.1	6.7	6.67	0.24	0.18	1.02	0.311664	0.429076	PRKCZ	protein kinase C, zeta	chr1	1981909	2116834	+	NM_001033581; NM_001033582; NM_001242874; NM_002744; ENST00000378567; ENST00000400920; ENST00000400921; ENST00000461106; ENST00000479263; AK131526; AK302160; AK310372; BC008058; BC014270; OTTHUMT00000003648; OTTHUMT00000003649; OTTHUMT00000003650; OTTHUMT00000003651; OTTHUMT00000003653; OTTHUMT00000098531; OTTHUMT00000098532; OTTHUMT00000098533; OTTHUMT00000100280; OTTHUMT00000100281; OTTHUMT0000…	Coding
TC01000055.hg.1	5.2	5.14	0.21	0.12	1.04	0.651824	0.743582			chr1	2112575	2114663	+		Coding
TC01000056.hg.1	5.05	4.88	0.21	0.19	1.12	0.04876	0.101891			chr1	2121237	2123179	+		Coding
TC01000057.hg.1	8.24	8.39	0.35	0.24	-1.11	0.051085	0.105633	SKI	SKI proto-oncogene; v-ski sarcoma viral oncogene homolog (avian)	chr1	2160134	2241652	+	NM_003036; ENST00000478223; ENST00000378536; OTTHUMT00000004070; OTTHUMT00000100293; OTTHUMT00000366271; OTTHUMT00000366272; uc001aja.4	Coding
TC01000058.hg.1	8.99	8.85	0.46	0.1	1.11	0.228973	0.33946	RER1	retention in endoplasmic reticulum sorting receptor 1; RER1 retention in endoplasmic reticulum 1 homolog (S. cerevisiae)	chr1	2323214	2336885	+	NM_007033; ENST00000306256; ENST00000378512; ENST00000378513; ENST00000378518; ENST00000434662; ENST00000488353; AF091071; BC004965; OTTHUMT00000004061; OTTHUMT00000004062; OTTHUMT00000004063; OTTHUMT00000100284; OTTHUMT00000100285; OTTHUMT00000100286; OTTHUMT00000100287; uc001aje.2; uc001ajf.2	Coding
TC01000059.hg.1	3.99	3.89	0.4	0.29	1.07	0.248287	0.361063			chr1	2357419	2362089	+		Coding
TC01000060.hg.1	5.98	6.3	0.25	0.18	-1.25	0.002386	0.009145	PLCH2	phospholipase C, eta 2	chr1	2398898	2436969	+	NM_014638; ENST00000278878; ENST00000288766; ENST00000343889; ENST00000378483; ENST00000378486; ENST00000378488; ENST00000449969; ENST00000473964; AB007919; BC043358; BC044630; BC144620; OTTHUMT00000001791; OTTHUMT00000001792; OTTHUMT00000001795; OTTHUMT00000001796; OTTHUMT00000001798; uc001aji.1; uc001ajj.1; uc001ajl.1; uc009vle.1; uc010nyz.2	Coding
TC01000061.hg.1	6.82	6.93	0.42	0.12	-1.07	0.322002	0.439942	TNFRSF14	tumor necrosis factor receptor superfamily, member 14; tumor necrosis factor receptor superfamily, member 14 (herpesvirus entry mediator)	chr1	2487078	2497061	+	NM_003820; ENST00000355716; ENST00000409119; ENST00000423768; ENST00000482602; AB208808; AK300515; AK310076; BC002794; BC029848; OTTHUMT00000002088; OTTHUMT00000002089; OTTHUMT00000002090; OTTHUMT00000002091; OTTHUMT00000002092; OTTHUMT00000002093; OTTHUMT00000002094; OTTHUMT00000002095; OTTHUMT00000002096; OTTHUMT00000002097; OTTHUMT00000002098; OTTHUMT00000002100; OTTHUMT00000002101; OTTHUMT000…	Coding
TC01000062.hg.1	5.49	5.93	0.38	0.18	-1.36	0.000512	0.002626	RP3-395M20.7	putative transcript	chr1	2497849	2508811	+	OTTHUMT00000350999	Coding
TC01000063.hg.1	4.43	4.32	0.26	0.15	1.07	0.123226	0.210573	LOC100996583; RP3-395M20.9	uncharacterized LOC100996583; putative novel transcript	chr1	2512999	2515972	+	ENST00000424215; OTTHUMT00000002191	Coding
TC01000064.hg.1	7.64	7.5	0.29	0.11	1.1	0.349873	0.468179	FAM213B	family with sequence similarity 213, member B	chr1	2517899	2522908	+	NM_001195736; NM_001195737; NM_001195738; NM_001195740; NM_001195741; NM_152371; NR_036637; NR_036638; ENST00000378424; ENST00000378425; ENST00000419916; ENST00000484099; ENST00000537325; AK094901; BC022547; ENST00000444521; OTTHUMT00000002401; OTTHUMT00000002402; OTTHUMT00000002403; OTTHUMT00000002404; OTTHUMT00000002405; OTTHUMT00000002406; OTTHUMT00000002407; OTTHUMT00000002409; OTTHUMT0000000…	Coding
TC01000065.hg.1	5.34	5.57	0.21	0.16	-1.18	0.005508	0.017953	RP13-436F16.1	putative novel transcript	chr1	2564007	2568059	+	OTTHUMT00000095593	Coding
TC01000066.hg.1	4.75	4.66	0.19	0.16	1.07	0.13465	0.225725	ACTRT2	actin-related protein T2	chr1	2938046	2939467	+	NM_080431; ENST00000378404; ENST00000543312; BC029499; OTTHUMT00000001331; uc001ajz.3	Coding
TC01000067.hg.1	5.82	6.01	0.16	0.23	-1.14	0.000134	0.000863	PRDM16	PR domain containing 16	chr1	2985732	3355185	+	NM_022114; NM_199454; ENST00000378389; ENST00000378391; ENST00000378398; ENST00000408992; ENST00000441472; ENST00000442529; ENST00000511072; ENST00000512462; ENST00000514189; AF294278; BC161614; ENST00000270722; OTTHUMT00000001382; OTTHUMT00000001383; OTTHUMT00000001384; OTTHUMT00000001508; OTTHUMT00000099319; OTTHUMT00000367522; OTTHUMT00000367523; OTTHUMT00000367524; uc001akc.3; uc001ake.3; uc0…	Coding
TC01000068.hg.1	3.34	3.59	0.28	0.26	-1.19	0.019805	0.049828	MIR4251	microRNA 4251	chr1	3044539	3044599	+	NR_036215; uc021oez.1	Coding
TC01000069.hg.1	5.68	5.47	0.14	0.1	1.15	6e-06	6.6e-05	ARHGEF16	Rho guanine nucleotide exchange factor (GEF) 16; Rho guanine exchange factor (GEF) 16	chr1	3370990	3397677	+	NM_014448; ENST00000378371; ENST00000378373; ENST00000413250; AK296150; AK310408; BC002681; BC051838; D89016; ENST00000378378; OTTHUMT00000001515; OTTHUMT00000001516; OTTHUMT00000001517; OTTHUMT00000001518; OTTHUMT00000001519; OTTHUMT00000324123; OTTHUMT00000324124; uc001akg.4; uc001aki.3; uc001akj.3; uc009vli.1; uc010nzh.2	Coding
TC01000070.hg.1	9.39	9.47	0.43	0.23	-1.05	0.486735	0.59988	TPRG1L	tumor protein p63 regulated 1-like	chr1	3541556	3546694	+	NM_182752; ENST00000344579; ENST00000456805; BC019034; ENST00000378344; OTTHUMT00000001466; OTTHUMT00000001467; uc001akm.3; uc009vlj.3	Coding
TC01000071.hg.1	5.67	5.52	0.23	0.09	1.11	0.011591	0.032494	TP73	tumor protein p73	chr1	3569084	3652765	+	NM_001126240; NM_001126241; NM_001126242; NM_001204184; NM_001204185; NM_001204186; NM_001204187; NM_001204188; NM_001204189; NM_001204190; NM_001204191; NM_001204192; NM_005427; ENST00000346387; ENST00000354437; ENST00000357733; ENST00000378280; ENST00000378285; ENST00000378288; ENST00000378290; ENST00000378295; AK295669; AK304177; AK310432; BC117251; OTTHUMT00000001468; OTTHUMT00000009530; OTTH…	Coding
TC01000072.hg.1	5.04	4.87	0.12	0.08	1.12	4.2e-05	0.00033	CCDC27	coiled-coil domain containing 27	chr1	3668962	3688209	+	NM_152492; ENST00000462521; BC112108; BC112112; ENST00000294600; OTTHUMT00000009740; OTTHUMT00000009741; uc001akv.2	Coding
TC01000073.hg.1	6.16	6.07	0.19	0.12	1.06	0.249652	0.362599	SMIM1	small integral membrane protein 1 (Vel blood group); small integral membrane protein 1	chr1	3689352	3692546	+	NM_001163724; ENST00000444870; ENST00000452264; OTTHUMT00000009742; OTTHUMT00000009743; uc001akw.4	Coding
TC01000074.hg.1	7.06	7.29	0.21	0.11	-1.17	0.000167	0.001039	DFFB	DNA fragmentation factor, 40kDa, beta polypeptide (caspase-activated DNase)	chr1	3773845	3801993	+	NM_004402; ENST00000338895; ENST00000339350; ENST00000341385; ENST00000378206; ENST00000378209; ENST00000378212; ENST00000448632; ENST00000468793; AB028911; AB028912; AB028913; AF409061; AF409062; AK303065; AK309316; AY438267; AY438268; BC032827; BC048797; OTTHUMT00000009821; OTTHUMT00000009822; OTTHUMT00000009823; OTTHUMT00000009824; OTTHUMT00000009869; OTTHUMT00000009870; OTTHUMT00000009910; OT…	Coding
TC01000075.hg.1	4.1	4.09	0.15	0.12	1.01	0.812492	0.870074	LINC01134; RP13-15E13.1	long intergenic non-protein coding RNA 1134; novel transcript	chr1	3816936	3833879	+	NR_024455; ENST00000442673; AK130173; BC062787; OTTHUMT00000098606; OTTHUMT00000158499; OTTHUMT00000158500; uc001alg.3; uc001alh.4; uc010nzo.2	Coding
TC01000076.hg.1	4.96	4.9	0.26	0.17	1.05	0.451289	0.566412	LINC01346; RP13-614K11.1	long intergenic non-protein coding RNA 1346; novel transcript	chr1	4000672	4015322	+	NR_040065; ENST00000412674; ENST00000456897; OTTHUMT00000001241; OTTHUMT00000001801; uc001ali.2	Coding
TC01000077.hg.1	3.78	3.65	0.12	0.09	1.09	0.000224	0.001325	LOC284661; RP5-1166F10.1	uncharacterized LOC284661; novel transcript	chr1	4472111	4484747	+	NR_027088; ENST00000423197; OTTHUMT00000001814; uc001alj.2	Coding
TC01000078.hg.1	3.79	3.75	0.26	0.32	1.03	0.528129	0.637179	RP1-37J18.1	putative novel transcript	chr1	4611795	4612205	+	OTTHUMT00000001544	Coding
TC01000079.hg.1	4.72	4.4	0.2	0.18	1.25	5e-06	5.6e-05	RP1-37J18.2	Novel transcript	chr1	4631608	4643481	+	OTTHUMT00000001545	Coding
TC01000080.hg.1	5.09	5.23	0.39	0.16	-1.1	0.64988	0.741967	AJAP1	adherens junctions associated protein 1	chr1	4714792	4843851	+	NM_001042478; NM_018836; ENST00000378190; ENST00000466761; ENST00000378191; OTTHUMT00000001542; OTTHUMT00000001543; OTTHUMT00000001645; uc001alm.1; uc001aln.3	Coding
TC01000081.hg.1	3.9	4.26	0.57	0.33	-1.28	0.031008	0.071164			chr1	4847558	4852183	+		Coding
TC01000082.hg.1	6.81	6.89	0.29	0.23	-1.06	0.267548	0.382386	MIR4417	microRNA 4417	chr1	5624131	5624203	+	NR_039612; uc021ofm.1	Coding
TC01000083.hg.1	13.92	14.52	0.69	0.22	-1.52	0.000468	0.002434			chr1	5875931	5876019	+		Coding
TC01000084.hg.1	6.18	5.81	0.33	0.1	1.29	8.2e-05	0.000575	KCNAB2	potassium voltage-gated channel, shaker-related subfamily, beta member 2	chr1	6051526	6161253	+	NM_001199860; NM_001199861; NM_001199862; NM_001199863; NM_003636; NM_172130; ENST00000164247; ENST00000341524; ENST00000352527; ENST00000378083; ENST00000378087; ENST00000378092; ENST00000378097; ENST00000378111; ENST00000458166; ENST00000481789; BC110351; BC126424; OTTHUMT00000002114; OTTHUMT00000002115; OTTHUMT00000002116; OTTHUMT00000002117; OTTHUMT00000002118; OTTHUMT00000002119; OTTHUMT0000…	Coding
TC01000085.hg.1	6.67	6.89	0.33	0.21	-1.16	0.139458	0.231908	RNF207	ring finger protein 207	chr1	6265535	6281359	+	NM_207396; ENST00000377948; ENST00000492476; AK294223; BC034459; BC119780; ENST00000377939; OTTHUMT00000003215; OTTHUMT00000003216; OTTHUMT00000003217; OTTHUMT00000003669; OTTHUMT00000003670; OTTHUMT00000003680; OTTHUMT00000099312; OTTHUMT00000099313; OTTHUMT00000099314; uc001amf.1; uc001amg.3; uc001amh.3; uc010nzp.1	Coding
TC01000086.hg.1	5.65	5.58	0.19	0.18	1.05	0.915084	0.943604	LINC00337	long intergenic non-protein coding RNA 337	chr1	6296300	6299504	+	ENST00000429480; ENST00000441724; BC030279; OTTHUMT00000003686; OTTHUMT00000003710; uc001amm.3	Coding
TC01000087.hg.1	4.5	4.37	0.16	0.11	1.09	0.007649	0.023327	HES3	hes family bHLH transcription factor 3; hairy and enhancer of split 3 (Drosophila)	chr1	6304252	6305638	+	NM_001024598; ENST00000377898; OTTHUMT00000003716; uc009vly.2	Coding
TC01000088.hg.1	6.11	5.79	0.31	0.12	1.25	0.000321	0.001782	ESPN	espin	chr1	6484848	6521430	+	NM_031475; ENST00000416731; ENST00000461727; AY203958; ENST00000377828; OTTHUMT00000001887; OTTHUMT00000001929; OTTHUMT00000001930; OTTHUMT00000001931; OTTHUMT00000001932; OTTHUMT00000001933; OTTHUMT00000002257; OTTHUMT00000002258; OTTHUMT00000099350; uc001amy.3; uc001amz.3	Coding
TC01000089.hg.1	4.28	4.41	0.25	0.26	-1.09	0.381018	0.499019	RNU6-731P	RNA, U6 small nuclear 731, pseudogene	chr1	6600914	6601024	+	ENST00000517213	Coding
TC01000090.hg.1	4.72	4.68	0.13	0.14	1.03	0.504642	0.615697	TAS1R1	taste receptor, type 1, member 1	chr1	6615241	6639817	+	NM_138697; NM_177540; ENST00000328191; ENST00000351136; ENST00000437392; AF387617; BC136515; BC136516; ENST00000333172; OTTHUMT00000004211; OTTHUMT00000004212; OTTHUMT00000004213; OTTHUMT00000004214; uc001ant.3; uc001anu.3; uc021ofp.1	Coding
TC01000091.hg.1	5.32	5.33	0.15	0.09	-1.01	0.759945	0.829803	ZBTB48	zinc finger and BTB domain containing 48	chr1	6640056	6649340	+	NM_005341; ENST00000377674; ENST00000482360; ENST00000545645; AK290156; AK312786; BC013573; BX648395; OTTHUMT00000004193; OTTHUMT00000004194; OTTHUMT00000004195; OTTHUMT00000004196; OTTHUMT00000004197; OTTHUMT00000004198; OTTHUMT00000004199; OTTHUMT00000004200; uc001anx.3; uc001any.2; uc009vmc.2; uc009vmd.2	Coding
TC01000092.hg.1	6.65	6.69	0.36	0.17	-1.03	0.47384	0.587972	PHF13	PHD finger protein 13	chr1	6673745	6684093	+	NM_153812; ENST00000377648; ENST00000495385; BC038516; OTTHUMT00000004201; OTTHUMT00000004202; uc001aob.4	Coding
TC01000093.hg.1	5.59	5.58	0.15	0.08	1	0.671889	0.760271	THAP3	THAP domain containing, apoptosis associated protein 3	chr1	6684925	6695646	+	NM_001195752; NM_001195753; NM_138350; ENST00000054650; ENST00000307896; ENST00000377627; ENST00000484669; BC092427; OTTHUMT00000004203; OTTHUMT00000004204; OTTHUMT00000004205; OTTHUMT00000004206; OTTHUMT00000004207; OTTHUMT00000004208; OTTHUMT00000004209; OTTHUMT00000004210; uc001aoc.3; uc001aod.3; uc001aoe.2	Coding
TC01000094.hg.1	3.77	3.58	0.18	0.13	1.15	0.000669	0.003266	LOC100505887; RP11-242F24.1	uncharacterized LOC100505887; novel transcript	chr1	6784697	6790072	+	ENST00000414210; ENST00000421469; ENST00000432429; OTTHUMT00000004978; OTTHUMT00000004979; OTTHUMT00000004980	Coding
TC01000095.hg.1	3.81	3.72	0.22	0.2	1.07	0.201375	0.307503			chr1	6812779	6812881	+		Coding
TC01000096.hg.1	7.5	8.21	0.47	0.39	-1.64	4e-06	4.6e-05	CAMTA1	calmodulin binding transcription activator 1	chr1	6845384	7829766	+	NM_001195563; NM_001242701; NM_015215; NR_038934; ENST00000303635; ENST00000303646; ENST00000414738; ENST00000439411; ENST00000467404; ENST00000473578; ENST00000476163; ENST00000476864; ENST00000557126; AF111804; AK302088; AK309727; BC051341; BC151835; OTTHUMT00000003588; OTTHUMT00000003589; OTTHUMT00000003590; OTTHUMT00000003591; OTTHUMT00000003592; OTTHUMT00000003593; OTTHUMT00000003594; OTTHUM…	Coding
TC01000097.hg.1	5.63	6.06	0.61	0.43	-1.35	0.066047	0.129429	RNU1-8P	RNA, U1 small nuclear 8, pseudogene	chr1	7279420	7279584	+	ENST00000384328	Coding
TC01000098.hg.1	7.5	7.47	0.32	0.21	1.02	0.832775	0.884801	CAMTA1-IT1	CAMTA1 intronic transcript 1 (non-protein coding); putative novel transcript	chr1	7429003	7430331	+	ENST00000427317; OTTHUMT00000003610	Coding
TC01000099.hg.1	10.49	10.75	0.47	0.4	-1.2	0.016529	0.043214	VAMP3	vesicle-associated membrane protein 3; vesicle-associated membrane protein 3 (cellubrevin)	chr1	7831329	7841492	+	NM_004781; ENST00000054666; ENST00000470357; BC003570; BC005941; BC007050; OTTHUMT00000003625; OTTHUMT00000003626; OTTHUMT00000099330; uc001aol.3	Coding
TC01000100.hg.1	8.45	9.87	1.05	0.87	-2.67	0.000146	0.000926	PER3	period circadian clock 3; period homolog 3 (Drosophila)	chr1	94182681	94184265	+		NonCoding
TC01000101.hg.1	8.74	8.56	0.41	0.16	1.14	0.044352	0.094482	PARK7	parkinson protein 7; Parkinson disease (autosomal recessive, early onset) 7	chr1	8014351	8045565	+	NM_001123377; NM_007262; ENST00000377488; ENST00000377491; ENST00000465354; ENST00000493678; AK130886; BC008188; ENST00000338639; OTTHUMT00000003577; OTTHUMT00000003578; OTTHUMT00000003579; OTTHUMT00000003580; OTTHUMT00000003581; OTTHUMT00000003582; OTTHUMT00000003583; OTTHUMT00000003584; OTTHUMT00000003585; OTTHUMT00000003586; uc001aou.4; uc001aov.4; uc001aox.4	Coding
TC01000102.hg.1	5.72	5.83	0.36	0.21	-1.08	0.856434	0.901953	RP11-431K24.1	novel transcript	chr1	8086798	8182762	+	OTTHUMT00000004926	Coding
TC01000103.hg.1	5.36	5.13	0.28	0.22	1.18	0.008044	0.024286	RP11-431K24.3	putative novel transcript	chr1	8268732	8275270	+	OTTHUMT00000004930	Coding
TC01000104.hg.1	5.18	5.11	0.22	0.08	1.05	0.119626	0.205852	SLC45A1	solute carrier family 45, member 1	chr1	8377886	8404227	+	NM_001080397; ENST00000289877; ENST00000471889; ENST00000481265; AF118274; ENST00000377479; OTTHUMT00000001245; OTTHUMT00000004896; OTTHUMT00000004899; uc001apb.3; uc001apc.3	Coding
TC01000105.hg.1	5.21	5.41	0.39	0.31	-1.15	0.088212	0.162161			chr1	8388127	8388239	+		Coding
TC01000106.hg.1	5.24	5.47	0.2	0.2	-1.17	0.065312	0.128325	RP5-1115A15.1	putative novel transcript	chr1	8484705	8494898	+	OTTHUMT00000004943; OTTHUMT00000004944	Coding
TC01000107.hg.1	5.05	5.32	0.21	0.25	-1.2	8e-06	8.2e-05	RP4-633I8.4	novel transcript	chr1	8865919	8867110	+	OTTHUMT00000004952	Coding
TC01000108.hg.1	5.3	5.32	0.21	0.28	-1.01	0.13237	0.222913	ENO1-AS1	ENO1 antisense RNA 1; putative novel transcript	chr1	8938894	8939953	+	NR_038351; ENST00000442636; OTTHUMT00000004954; uc021oft.1	Coding
TC01000109.hg.1	11.45	11.18	0.61	0.34	1.21	0.184086	0.28709	HMGN2P17	high mobility group nucleosomal binding domain 2 pseudogene 17	chr1	8953568	8953840	+	ENST00000437767	Coding
TC01000110.hg.1	4.58	5.76	0.66	1.2	-2.27	1e-06	1.8e-05	CA6	carbonic anhydrase VI	chr1	74544124	74546232	+		Coding
TC01000111.hg.1	5.89	5.9	0.59	0.34	-1	0.86161	0.905823			chr1	9142755	9142938	+		Coding
TC01000112.hg.1	5.94	5.81	0.27	0.22	1.09	0.098002	0.176134	RP3-510D11.2	novel transcript	chr1	9242271	9243855	+	OTTHUMT00000004915	Coding
TC01000113.hg.1	8.74	8.91	0.67	0.33	-1.13	0.221522	0.330818	H6PD	hexose-6-phosphate dehydrogenase (glucose 1-dehydrogenase)	chr1	9294834	9331396	+	NM_004285; ENST00000377403; ENST00000495451; BC081559; OTTHUMT00000004928; OTTHUMT00000004929; uc001apt.3	Coding
TC01000114.hg.1	5.14	5.22	0.39	0.31	-1.06	0.621895	0.71809			chr1	9338450	9338592	+		Coding
TC01000115.hg.1	7.06	7	0.46	0.24	1.05	0.689172	0.773591	SPSB1	splA/ryanodine receptor domain and SOCS box containing 1	chr1	9352939	9429591	+	NM_025106; ENST00000328089; ENST00000357898; ENST00000377399; AF403026; BC015711; OTTHUMT00000003727; OTTHUMT00000003728; OTTHUMT00000303969; OTTHUMT00000303970; uc001apv.3; uc010oae.2	Coding
TC01000116.hg.1	8.02	8.7	0.64	0.26	-1.61	0.000561	0.002829	SLC25A33	solute carrier family 25 (pyrimidine nucleotide carrier), member 33; solute carrier family 25, member 33	chr1	9599528	9642833	+	NM_032315; ENST00000302692; BC004991; BC073135; OTTHUMT00000003851; uc001apw.3	Coding
TC01000117.hg.1	5.49	5.12	0.35	0.12	1.29	0.000249	0.001448	TMEM201	transmembrane protein 201	chr1	9648932	9674935	+	NM_001010866; NM_001130924; ENST00000340305; ENST00000340381; ENST00000377376; ENST00000510900; BC121187; BC137291; BX648377; OTTHUMT00000127671; OTTHUMT00000127672; OTTHUMT00000127673; OTTHUMT00000367639; OTTHUMT00000367640; uc001apy.3; uc021ofy.1; uc021ofz.1	Coding
TC01000118.hg.1	6.39	6.39	0.35	0.11	1	0.340424	0.458652	PIK3CD	phosphatidylinositol-4,5-bisphosphate 3-kinase, catalytic subunit delta; phosphoinositide-3-kinase, catalytic, delta polypeptide	chr1	9711790	9789172	+	NM_005026; ENST00000360563; ENST00000361110; ENST00000377346; ENST00000469267; ENST00000536656; ENST00000543390; BC030263; BC132919; BC144264; BC150297; JN190435; OTTHUMT00000004235; OTTHUMT00000004237; OTTHUMT00000004238; OTTHUMT00000099298; OTTHUMT00000099299; U57843; uc001aqa.2; uc001aqb.4; uc001aqe.4; uc010oaf.2; uc021ogb.1	Coding
TC01000119.hg.1	7.02	6.75	0.21	0.25	1.2	0.000485	0.002507	RP11-84A14.5	novel transcript	chr1	9908376	9910212	+	OTTHUMT00000092157	Coding
TC01000120.hg.1	4.35	4.32	0.25	0.31	1.02	0.994882	0.996653			chr1	9961518	9962174	+		Coding
TC01000121.hg.1	4.72	4.59	0.29	0.17	1.09	0.093223	0.169339	RP11-84A14.4	putative novel transcript	chr1	10002981	10010032	+	OTTHUMT00000005042	Coding
TC01000122.hg.1	7.45	7.48	0.19	0.11	-1.02	0.362026	0.480183	NMNAT1; RP11-807G9.2	nicotinamide nucleotide adenylyltransferase 1; novel transcript	chr1	10003486	10045559	+	NM_022787; ENST00000377205; ENST00000403197; ENST00000492735; BC014943; OTTHUMT00000005029; OTTHUMT00000005030; OTTHUMT00000005031; OTTHUMT00000005032; OTTHUMT00000005034; OTTHUMT00000092155; uc001aqp.3	Coding
TC01000123.hg.1	9.46	9.44	0.52	0.46	1.02	0.509739	0.620377	RN7SKP269	RNA, 7SK small nuclear pseudogene 269	chr1	10007376	10007694	+	ENST00000365545	Coding
TC01000124.hg.1	7.24	8.21	0.41	0.79	-1.97	1.96e-10	7.55e-09	RBP7	retinol binding protein 7, cellular	chr1	10057255	10076078	+	NM_052960; ENST00000294435; ENST00000315901; BC033883; BC063013; OTTHUMT00000005027; OTTHUMT00000005028; uc001aqq.3; uc009vms.3	Coding
TC01000125.hg.1	9.64	10.28	0.54	0.22	-1.56	0.000318	0.001769	UBE4B	ubiquitination factor E4B; ubiquitination factor E4B (UFD2 homolog, yeast)	chr1	10092890	10241297	+	NM_001105562; NM_006048; ENST00000253251; ENST00000343090; ENST00000377153; ENST00000377157; ENST00000466379; AF091093; BC093696; BC143458; BC143460; JF289274; OTTHUMT00000005016; OTTHUMT00000005017; OTTHUMT00000005018; OTTHUMT00000005019; OTTHUMT00000005020; OTTHUMT00000005022; OTTHUMT00000005023; OTTHUMT00000005024; OTTHUMT00000005025; OTTHUMT00000005026; uc001aqr.4; uc001aqs.4; uc001aqu.3; uc0…	Coding
TC01000126.hg.1	5.38	5.98	0.56	0.3	-1.51	0.001683	0.006892	RNU6-828P	RNA, U6 small nuclear 828, pseudogene	chr1	10223326	10223432	+	ENST00000364876	Coding
TC01000127.hg.1	8.74	9.53	0.59	0.27	-1.73	1.8e-05	0.00016	KIF1B	kinesin family member 1B	chr1	10270764	10441661	+	NM_015074; NM_183416; ENST00000263934; ENST00000355249; ENST00000377081; ENST00000377083; ENST00000377086; ENST00000377093; ENST00000483340; AB011163; AB088210; AB088211; AB088212; AB088213; AK308121; BC115395; OTTHUMT00000005102; OTTHUMT00000005103; OTTHUMT00000005104; OTTHUMT00000005105; OTTHUMT00000005106; OTTHUMT00000005107; OTTHUMT00000005108; OTTHUMT00000005109; OTTHUMT00000005110; OTTHUMT0…	Coding
TC01000128.hg.1	16.95	17.06	1.12	0.44	-1.07	0.617112	0.714338	RNU6-37P	RNA, U6 small nuclear 37, pseudogene	chr1	10359024	10359130	+	ENST00000362692	Coding
TC01000129.hg.1	10.48	9.8	0.74	0.48	1.6	0.000171	0.001061	PGD	phosphogluconate dehydrogenase	chr1	10458649	10480233	+	NM_002631; ENST00000491493; ENST00000538557; ENST00000541529; ENST00000543846; AK304423; BC000368; ENST00000270776; OTTHUMT00000005398; OTTHUMT00000005399; OTTHUMT00000005401; OTTHUMT00000005402; OTTHUMT00000005403; OTTHUMT00000005404; OTTHUMT00000005405; OTTHUMT00000005406; OTTHUMT00000083939; OTTHUMT00000083940; uc001arc.3; uc010oak.2	Coding
TC01000130.hg.1	6.1	5.64	0.33	0.13	1.37	8e-06	8e-05	APITD1-CORT; CORT; APITD1	APITD1-CORT readthrough; cortistatin; apoptosis-inducing, TAF9-like domain 1	chr1	10490159	10512210	+	NM_001243768; NM_001302; NM_198544; NM_199006; NM_199294; NR_036462; NR_037187; ENST00000309048; ENST00000320498; ENST00000377049; ENST00000465026; ENST00000470413; ENST00000477755; ENST00000556104; ENST00000556817; BC029430; BC119724; ENST00000400900; OTTHUMT00000005410; OTTHUMT00000130794; OTTHUMT00000130797; OTTHUMT00000130799; OTTHUMT00000130800; OTTHUMT00000130801; OTTHUMT00000130802; OTTHUM…	Coding
TC01000131.hg.1	6.1	6.41	0.31	0.22	-1.23	8.5e-05	0.000595	RP5-1113E3.3	novel transcript, antisense to DFFA	chr1	10518612	10519395	+	OTTHUMT00000005413	Coding
TC01000132.hg.1	6.36	6.41	0.17	0.15	-1.04	0.245768	0.35821	PEX14	peroxisomal biogenesis factor 14	chr1	10532345	10690815	+	NM_004565; ENST00000472851; ENST00000538836; AK293684; AK298136; AK307416; AK307462; AK310726; BC006327; BC017848; BC054017; ENST00000356607; OTTHUMT00000005414; OTTHUMT00000005415; OTTHUMT00000005416; OTTHUMT00000005417; uc001arl.3; uc001arm.1; uc001arn.3; uc009vmu.1; uc009vmv.3; uc009vmw.3; uc010oam.2; uc010oan.2	Coding
TC01000133.hg.1	4.62	4.82	0.44	0.38	-1.15	0.023887	0.057908			chr1	10744634	10744736	+		Coding
TC01000134.hg.1	10.44	11.28	0.42	0.24	-1.79	2e-09	5.86e-08	TARDBP	TAR DNA binding protein	chr1	11072414	11085796	+	NM_007375; ENST00000315091; ENST00000439080; ENST00000472476; AK295920; BC071657; BC095435; ENST00000240185; OTTHUMT00000006063; OTTHUMT00000006064; OTTHUMT00000006065; OTTHUMT00000006066; OTTHUMT00000006067; OTTHUMT00000006068; OTTHUMT00000006069; OTTHUMT00000006070; OTTHUMT00000006071; uc001art.3; uc010oap.2	Coding
TC01000135.hg.1	5.57	6.37	0.29	0.45	-1.75	3.41e-12	2.08e-10	RP4-635E18.7	novel transcript	chr1	11128528	11133154	+	OTTHUMT00000083946	Coding
TC01000136.hg.1	4.4	4.33	0.22	0.11	1.05	0.027914	0.065518	RP4-635E18.6	putative novel transcript	chr1	11159732	11162157	+	OTTHUMT00000006076; OTTHUMT00000006077	Coding
TC01000137.hg.1	4.55	4.35	0.3	0.22	1.16	0.004965	0.016527	MTOR-AS1	MTOR antisense RNA 1; novel transcript, antisense to MTOR	chr1	11203955	11209594	+	ENST00000420480; ENST00000445982; OTTHUMT00000005565; OTTHUMT00000005566	Coding
TC01000138.hg.1	5.29	5.36	0.32	0.24	-1.05	0.466145	0.580804	RNU6-537P	RNA, U6 small nuclear 537, pseudogene	chr1	11212407	11212509	+	ENST00000517277	Coding
TC01000139.hg.1	4.84	5.12	0.37	0.62	-1.21	0.002043	0.008056	ANGPTL7	angiopoietin-like 7	chr1	11249398	11256038	+	NM_021146; ENST00000476934; BC001881; ENST00000376819; OTTHUMT00000005564; OTTHUMT00000099300	Coding
TC01000140.hg.1	3.69	3.49	0.31	0.15	1.15	0.034497	0.077412	RNU6-291P	RNA, U6 small nuclear 291, pseudogene	chr1	11286311	11286417	+	ENST00000384720	Coding
TC01000141.hg.1	7.75	7.43	0.57	0.3	1.25	0.042316	0.091058	UBIAD1	UbiA prenyltransferase domain containing 1	chr1	11333255	11356106	+	NM_013319; ENST00000376804; ENST00000376810; ENST00000483738; BC004468; OTTHUMT00000005773; OTTHUMT00000005774; OTTHUMT00000005775; OTTHUMT00000005776; uc001asg.3	Coding
TC01000142.hg.1	5	4.87	0.31	0.07	1.1	0.040123	0.087283	PTCHD2	patched domain containing 2	chr1	11539223	11597641	+	NM_020780; ENST00000294484; ENST00000304391; ENST00000389575; ENST00000423056; AL117236; OTTHUMT00000005770; OTTHUMT00000005771; OTTHUMT00000005772; uc001ash.4; uc001asi.1	Coding
TC01000143.hg.1	5.35	5.24	0.31	0.22	1.08	0.183869	0.286806	LOC101929181; RP1-69M21.2	uncharacterized LOC101929181; novel transcript	chr1	11669588	11673412	+	ENST00000453135; OTTHUMT00000005777	Coding
TC01000144.hg.1	6.79	6.82	0.27	0.15	-1.02	0.922868	0.949109	FBXO44	F-box protein 44	chr1	11714432	11723384	+	NM_001014765; NM_033182; NM_183412; NM_183413; ENST00000251546; ENST00000251547; ENST00000376760; ENST00000376762; ENST00000376768; ENST00000376770; ENST00000475435; AK293721; AK294053; AK296025; BC007832; OTTHUMT00000005761; OTTHUMT00000005762; OTTHUMT00000005763; OTTHUMT00000006296; OTTHUMT00000006297; OTTHUMT00000092163; OTTHUMT00000092164; OTTHUMT00000092168; uc001ask.3; uc001asl.3; uc001asm.…	Coding
TC01000145.hg.1	6.65	6.23	0.24	0.11	1.34	5.59e-08	1e-06	FBXO6	F-box protein 6	chr1	11724150	11734411	+	NM_018438; ENST00000474239; BC020880; ENST00000376753; OTTHUMT00000006332; OTTHUMT00000006333; OTTHUMT00000006334; uc001aso.3	Coding
TC01000146.hg.1	4.56	4.41	0.16	0.07	1.11	0.002568	0.009709	DRAXIN	dorsal inhibitory axon guidance protein	chr1	11751779	11785914	+	NM_198545; ENST00000294485; BC111064; OTTHUMT00000006325; uc001asr.1	Coding
TC01000147.hg.1	7.38	6.82	0.49	0.15	1.47	0.000224	0.001324	AGTRAP	angiotensin II receptor-associated protein	chr1	11796141	11814859	+	NM_001040194; NM_001040195; NM_001040196; NM_001040197; NM_020350; ENST00000314340; ENST00000376627; ENST00000376629; ENST00000376637; ENST00000400895; ENST00000452018; ENST00000491346; ENST00000510878; BC017328; OTTHUMT00000006335; OTTHUMT00000006336; OTTHUMT00000006337; OTTHUMT00000006338; OTTHUMT00000006339; OTTHUMT00000006340; OTTHUMT00000006341; OTTHUMT00000006342; OTTHUMT00000006343; OTTHUM…	Coding
TC01000148.hg.1	5.54	5.59	0.11	0.07	-1.04	0.151627	0.247218	C1orf167; LOC100506310	chromosome 1 open reading frame 167; uncharacterized protein C1orf167-like	chr1	11821844	11849642	+	ENST00000433342; ENST00000435090; ENST00000484153; AL834308; BC031692; BC128092; OTTHUMT00000006326; OTTHUMT00000006327; OTTHUMT00000006328; OTTHUMT00000006329; OTTHUMT00000006330; OTTHUMT00000006331; uc001asy.1; uc001asz.3; uc001ata.3	Coding
TC01000149.hg.1	7.61	8.11	0.44	0.17	-1.41	9.3e-05	0.000637	CLCN6; NPPA-AS1	chloride channel, voltage-sensitive 6; NPPA antisense RNA 1; chloride channel 6; NPPA antisense RNA (non-protein-coding)	chr1	11866207	11908136	+	NM_001286; NM_021735; NM_021736; NM_021737; NR_037806; ENST00000312413; ENST00000346436; ENST00000376487; ENST00000376490; ENST00000376491; ENST00000376492; ENST00000376496; ENST00000376497; ENST00000446542; ENST00000494028; AK294764; AK307098; BC117420; BC143844; FJ706072; FJ706073; FJ706074; FJ706075; FJ706076; FJ706077; OTTHUMT00000006639; OTTHUMT00000006640; OTTHUMT00000006641; OTTHUMT0000000…	Coding
TC01000150.hg.1	14.63	14.72	1.57	0.82	-1.07	0.313432	0.431016	RNU5E-1	RNA, U5E small nuclear 1	chr1	11968209	11968328	+	ENST00000362477	Coding
TC01000151.hg.1	9.62	9.24	0.92	0.54	1.3	0.02815	0.065947	PLOD1	procollagen-lysine, 2-oxoglutarate 5-dioxygenase 1; procollagen-lysine 1, 2-oxoglutarate 5-dioxygenase 1	chr1	11994262	12035599	+	NM_000302; ENST00000196061; ENST00000358133; ENST00000414311; ENST00000481933; AK299150; BC016657; ENST00000376369; OTTHUMT00000006865; OTTHUMT00000006866; OTTHUMT00000006867; OTTHUMT00000006868; OTTHUMT00000006869; OTTHUMT00000006870; OTTHUMT00000006871; OTTHUMT00000006873; OTTHUMT00000092167; uc001atm.3; uc010obb.2	Coding
TC01000152.hg.1	9.07	8.73	0.61	0.3	1.26	0.166645	0.266065	MFN2	mitofusin 2	chr1	12040238	12073572	+	NM_001127660; NM_014874; ENST00000235329; ENST00000376337; ENST00000444836; ENST00000497302; BC017061; OTTHUMT00000006859; OTTHUMT00000006861; OTTHUMT00000006862; OTTHUMT00000006863; OTTHUMT00000006864; uc001atn.4; uc009vni.3	Coding
TC01000153.hg.1	6.2	5.88	0.22	0.08	1.25	3e-06	3.8e-05	MIIP	migration and invasion inhibitory protein	chr1	12079299	12092106	+	NM_021933; ENST00000235332; ENST00000436478; ENST00000466860; BC008068; OTTHUMT00000006941; OTTHUMT00000006942; OTTHUMT00000006943; OTTHUMT00000006944; OTTHUMT00000006945; OTTHUMT00000006946; OTTHUMT00000006947; uc001ato.2	Coding
TC01000154.hg.1	5.39	5.4	0.16	0.16	-1	0.829065	0.88235	TNFRSF8	tumor necrosis factor receptor superfamily, member 8	chr1	12123434	12204264	+	NM_001243; NM_152942; ENST00000413146; ENST00000417814; ENST00000479933; BC073839; BC136400; BC171762; ENST00000263932; OTTHUMT00000005130; OTTHUMT00000005131; OTTHUMT00000367703; OTTHUMT00000367704; uc001atq.3; uc001atr.3; uc001ats.3; uc010obc.2	Coding
TC01000155.hg.1	7.58	7.81	0.78	0.44	-1.17	0.721178	0.799969	TNFRSF1B; MIR4632	tumor necrosis factor receptor superfamily, member 1B; microRNA 4632	chr1	12227060	12269285	+	NM_001066; NR_039775; ENST00000400863; ENST00000492361; ENST00000536782; ENST00000539840; AY148473; BC042167; BC052977; ENST00000376259; OTTHUMT00000005133; OTTHUMT00000005134; OTTHUMT00000005135; uc001att.3; uc001atu.3; uc009vnk.3; uc021ogi.1	Coding
TC01000156.hg.1	9.45	10.23	0.65	0.29	-1.71	9e-05	0.000622	VPS13D	vacuolar protein sorting 13 homolog D (S. cerevisiae)	chr1	12290113	12572099	+	NM_015378; NM_018156; ENST00000356315; ENST00000496628; ENST00000543710; ENST00000543766; AB007922; AK001481; AK095438; AK295882; BC025329; ENST00000358136; OTTHUMT00000036897; OTTHUMT00000036898; OTTHUMT00000036899; OTTHUMT00000036900; OTTHUMT00000036901; OTTHUMT00000036902; OTTHUMT00000036903; OTTHUMT00000036904; OTTHUMT00000036905; OTTHUMT00000036906; OTTHUMT00000036907; OTTHUMT00000036908; OT…	Coding
TC01000157.hg.1	8.47	8.31	1.23	0.7	1.12	0.766128	0.83472	SNORA59B; SNORA59A	small nucleolar RNA, H/ACA box 59B; small nucleolar RNA, H/ACA box 59A	chr1	12567300	12567451	+	NR_003022; NR_003025; ENST00000459326; uc001atz.1	Coding
TC01000158.hg.1	4.95	5.25	0.21	0.14	-1.24	7.4e-05	0.000529	RP5-888M10.2	putative novel transcript	chr1	12587766	12588462	+	OTTHUMT00000036896	Coding
TC01000159.hg.1	3.56	3.49	0.25	0.18	1.05	0.301358	0.418322	AADACL4	arylacetamide deacetylase-like 4	chr1	12704566	12727097	+	NM_001013630; ENST00000376221; OTTHUMT00000005328; uc001auf.3	Coding
TC01000160.hg.1	3.74	3.67	0.19	0.12	1.05	0.254073	0.367567	AADACL3	arylacetamide deacetylase-like 3	chr1	12776118	12788726	+	NM_001103169; NM_001103170; ENST00000332530; ENST00000359318; OTTHUMT00000005323; OTTHUMT00000005324; uc001aug.1; uc009vnn.1	Coding
TC01000161.hg.1	6.53	6.91	0.74	0.4	-1.3	0.033874	0.076323			chr1	12799693	12799796	+		Coding
TC01000162.hg.1	4.53	4.32	0.23	0.18	1.16	0.012806	0.035177	C1orf158	chromosome 1 open reading frame 158	chr1	12806163	12823847	+	NM_152290; ENST00000288048; ENST00000376210; ENST00000474179; AK298760; BC029894; OTTHUMT00000005325; OTTHUMT00000005326; OTTHUMT00000005327; uc001auh.3; uc010obe.1	Coding
TC01000163.hg.1	4.65	4.7	0.26	0.18	-1.03	0.584352	0.686108	PRAMEF12	PRAME family member 12	chr1	12834984	12838049	+	NM_001080830; ENST00000357726; OTTHUMT00000005457; uc001aui.3	Coding
TC01000164.hg.1	3.81	3.8	0.15	0.12	1	0.240463	0.352233	PRAMEF1	PRAME family member 1	chr1	12851546	12856777	+	NM_023013; ENST00000400814; BC144199; ENST00000332296; OTTHUMT00000005458; OTTHUMT00000005459; uc001auj.2	Coding
TC01000165.hg.1	3.51	3.41	0.22	0.29	1.08	0.687675	0.772565	PRAMEF2	PRAME family member 2	chr1	12916941	12921764	+	NM_023014; ENST00000240189; BC075008; OTTHUMT00000005517; uc001aum.1	Coding
TC01000166.hg.1	4.04	3.84	0.17	0.15	1.14	0.000608	0.003019	PRAMEF8; PRAMEF7	PRAME family member 8; PRAME family member 7	chr1	12976450	12980569	+	NM_001012276; NM_001012277; ENST00000361079; BC140755; BC144565; OTTHUMT00000005513; uc001aup.3	Coding
TC01000167.hg.1	4.8	4.78	0.49	0.27	1.02	0.898747	0.932224	RNU6-1072P	RNA, U6 small nuclear 1072, pseudogene	chr1	12982374	12982480	+	ENST00000384703	Coding
TC01000168.hg.1	4.66	4.7	0.25	0.24	-1.03	0.59996	0.699931	PRAMEF22	PRAME family member 22	chr1	13035543	13038381	+	NM_001100631; ENST00000376187; OTTHUMT00000158511; uc009vnq.1	Coding
TC01000169.hg.1	4.78	4.58	0.31	0.17	1.15	0.013618	0.036979	RP13-221M14.2	putative novel transcript	chr1	13146777	13147256	+	OTTHUMT00000026266	Coding
TC01000170.hg.1	4.55	4.49	0.23	0.18	1.04	0.225155	0.334985	PRAMEF6; PRAMEF5	PRAME family member 6; PRAME family member 5	chr1	13359819	13369057	+	NM_001010889; NM_001013407; ENST00000376168; BC101342; BC101344; BC130274; OTTHUMT00000026271; uc001auu.1	Coding
TC01000171.hg.1	4.13	4.09	0.2	0.2	1.03	0.239168	0.350779	PRAMEF9; PRAMEF15; PRAMEF25; PRAMEF26; LOC101929983	PRAME family member 9; PRAME family member 15; PRAME family member 25; PRAME family member 26; PRAME family member 9/15-like	chr1	13421176	13428191	+	NM_001010890; NM_001098376; ENST00000376152; BC101343; BC137391; OTTHUMT00000022041; uc001auw.1	Coding
TC01000172.hg.1	4.49	4.29	0.32	0.18	1.15	0.016379	0.042911	RP11-219C24.10	putative novel transcript	chr1	13429634	13430107	+	OTTHUMT00000022044	Coding
TC01000173.hg.1	4.69	4.98	0.24	0.2	-1.22	0.000143	0.000914	PRAMEF16; PRAMEF17	PRAME family member 16; PRAME family member 17	chr1	13495254	13498260	+	NM_001045480; ENST00000376121; BC144662; OTTHUMT00000008178; uc001aux.3	Coding
TC01000174.hg.1	4.41	4.3	0.21	0.15	1.07	0.032082	0.073099	PRAMEF20; PRAMEF21	PRAME family member 20; PRAME family member 21	chr1	13516066	13526943	+	NM_001099852; NM_001100114; ENST00000327795; ENST00000332192; OTTHUMT00000008157; uc009vnv.1	Coding
TC01000175.hg.1	4.11	4.13	0.2	0.16	-1.02	0.680284	0.766992	PRAMEF10	PRAME family member 10	chr1	13629938	13635299	+	BC112208; BC112210; uc001auz.4	Coding
TC01000176.hg.1	4.19	4.09	0.22	0.24	1.07	0.212845	0.320818	PRAMEF9; PRAMEF15; LOC101060288; LOC101060295; LOC101060308	PRAME family member 9; PRAME family member 15; PRAME family member 9/15-like	chr1	13641973	13648988	+	NM_001010890; NM_001098376; ENST00000330087; ENST00000332913; BC101343; BC137391; OTTHUMT00000021796; uc001ava.1	Coding
TC01000177.hg.1	4.49	4.28	0.32	0.24	1.16	0.033487	0.075652			chr1	13650431	13650910	+		Coding
TC01000178.hg.1	4.69	4.81	0.24	0.22	-1.09	0.071525	0.137722	PRAMEF17	PRAME family member 17	chr1	13716088	13719089	+	NM_001099851; ENST00000376098; BC144662; OTTHUMT00000021780; uc009vnz.1	Coding
TC01000179.hg.1	4.4	4.25	0.21	0.12	1.1	0.015377	0.040824	PRAMEF20; PRAMEF21	PRAME family member 20; PRAME family member 21	chr1	13736907	13747803	+	NM_001099852; NM_001100114; ENST00000316412; OTTHUMT00000021782; uc009voa.1	Coding
TC01000180.hg.1	4.31	4.38	0.17	0.15	-1.05	0.169805	0.269929	RP4-597A16.2	novel transcript	chr1	13839715	13842765	+	OTTHUMT00000021795	Coding
TC01000181.hg.1	8.21	8.37	0.93	0.57	-1.12	0.711035	0.791683	PDPN	podoplanin	chr1	13909960	13944452	+	NM_001006624; NM_001006625; NM_006474; NM_198389; ENST00000294489; ENST00000376057; ENST00000376061; ENST00000475043; ENST00000487038; ENST00000509009; ENST00000513143; AK307705; AK307706; BC014668; OTTHUMT00000021783; OTTHUMT00000021784; OTTHUMT00000021785; OTTHUMT00000021786; OTTHUMT00000021787; OTTHUMT00000367733; OTTHUMT00000367734; OTTHUMT00000367735; OTTHUMT00000367736; OTTHUMT00000367737; …	Coding
TC01000182.hg.1	7.07	7.67	0.31	0.19	-1.51	3.38e-08	7e-07	PRDM2	PR domain containing 2, with ZNF domain	chr1	14026693	14151574	+	NM_001007257; NM_001135610; NM_012231; NM_015866; ENST00000311066; ENST00000343137; ENST00000376048; ENST00000400800; ENST00000413440; ENST00000487453; ENST00000491815; ENST00000502727; ENST00000503842; ENST00000505823; AK124197; AK293725; AK307377; BC140012; BX647310; ENST00000235372; OTTHUMT00000021792; OTTHUMT00000021939; OTTHUMT00000021940; OTTHUMT00000021941; OTTHUMT00000021944; OTTHUMT00000…	Coding
TC01000183.hg.1	6.52	6.84	1.44	0.42	-1.25	0.74102	0.815322			chr1	14219052	14507087	+		Coding
TC01000184.hg.1	6.28	6.39	0.33	0.15	-1.08	0.30036	0.417246	KAZN	kazrin, periplakin interacting protein	chr1	14925200	15444544	+	NM_001017999; NM_001018000; NM_001018001; NM_015209; NM_201628; ENST00000361144; ENST00000376030; ENST00000400797; ENST00000400798; ENST00000422387; ENST00000469734; ENST00000503743; AB015329; BC035501; BX648256; OTTHUMT00000005690; OTTHUMT00000005691; OTTHUMT00000005692; OTTHUMT00000005694; OTTHUMT00000367920; OTTHUMT00000367921; uc001avm.4; uc001avo.2; uc001avp.2; uc001avq.2; uc001avr.2; uc009v…	Coding
TC01000185.hg.1	6.02	5.57	0.4	0.3	1.37	0.000656	0.003213	TMEM51	transmembrane protein 51	chr1	15479028	15546974	+	NM_001136216; NM_001136217; NM_001136218; NM_018022; ENST00000303840; ENST00000376008; ENST00000376014; ENST00000400796; ENST00000428417; ENST00000434578; BC000202; BC000593; BC005177; OTTHUMT00000005698; OTTHUMT00000005699; OTTHUMT00000145238; OTTHUMT00000145239; uc001avw.4; uc001avx.3; uc001avy.3; uc001avz.3; uc010obk.2	Coding
TC01000186.hg.1	5.52	5.49	0.21	0.17	1.02	0.236541	0.347969	FHAD1	forkhead-associated (FHA) phosphopeptide binding domain 1	chr1	15563065	15726779	+	NM_052929; ENST00000314740; ENST00000358897; ENST00000375995; ENST00000375998; ENST00000401090; ENST00000417793; ENST00000471347; AB067524; AK057963; AK296920; BC015238; BC027293; ENST00000375999; OTTHUMT00000005862; OTTHUMT00000005863; OTTHUMT00000005864; OTTHUMT00000005865; OTTHUMT00000005866; OTTHUMT00000005867; OTTHUMT00000005870; OTTHUMT00000005871; OTTHUMT00000005872; OTTHUMT00000005873; OT…	Coding
TC01000187.hg.1	9	8.52	0.42	0.2	1.39	7.9e-05	0.000559	EFHD2	EF-hand domain family, member D2	chr1	15736391	15756839	+	NM_024329; ENST00000375975; ENST00000375980; BC007233; BC014923; BC023611; BC068473; OTTHUMT00000006433; OTTHUMT00000006434; uc001awh.2	Coding
TC01000188.hg.1	4.63	4.55	0.15	0.16	1.06	0.180967	0.28333	CTRC	chymotrypsin C (caldecrin)	chr1	15764935	15775737	+	NM_007272; ENST00000375943; ENST00000375949; ENST00000483406; BC015118; BC059779; OTTHUMT00000006435; OTTHUMT00000006436; OTTHUMT00000006437; uc001awi.1; uc001awj.1	Coding
TC01000190.hg.1	8.44	8.13	0.62	0.18	1.24	0.089916	0.164609	DNAJC16	DnaJ (Hsp40) homolog, subfamily C, member 16	chr1	15853308	15918874	+	NM_015291; ENST00000375838; ENST00000375849; ENST00000483270; ENST00000546230; AL137715; BC047363; CR749259; ENST00000375847; OTTHUMT00000006764; OTTHUMT00000006765; OTTHUMT00000006766; OTTHUMT00000006767; OTTHUMT00000006768; OTTHUMT00000006769; OTTHUMT00000006770; OTTHUMT00000006771; OTTHUMT00000006772; uc001aws.3; uc001awt.3; uc001awu.3	Coding
TC01000191.hg.1	5.09	5.09	0.29	0.2	-1.01	0.663427	0.753216			chr1	15868660	15868799	+		Coding
TC01000192.hg.1	8.85	8.31	0.55	0.25	1.45	0.000575	0.002884	CHCHD2P6	coiled-coil-helix-coiled-coil-helix domain containing 2 pseudogene 6	chr1	15931077	15931538	+	ENST00000420030	Coding
TC01000193.hg.1	9.4	9.36	0.65	0.18	1.02	0.899246	0.93257	RSC1A1; DDI2	regulatory solute carrier protein, family 1, member 1; DNA-damage inducible 1 homolog 2 (S. cerevisiae); DDI1, DNA-damage inducible 1, homolog 2 (S. cerevisiae)	chr1	15943953	15995539	+	NM_006511; NM_032341; AK057374; BC006011; ENST00000345034; ENST00000480945; OTTHUMT00000006826; OTTHUMT00000006827; OTTHUMT00000006828; OTTHUMT00000006829; OTTHUMT00000145500; uc001aww.3; uc001awx.2; uc009voj.2; uc010obn.2	Coding
TC01000194.hg.1	8.82	8.42	0.4	0.35	1.32	0.007558	0.023108	PLEKHM2	pleckstrin homology domain containing, family M (with RUN domain) member 2	chr1	16010827	16061264	+	NM_015164; ENST00000375793; ENST00000375799; ENST00000477849; OTTHUMT00000008463; OTTHUMT00000008464; OTTHUMT00000008465; OTTHUMT00000008466; uc010obo.2	Coding
TC01000195.hg.1	5.3	5.33	0.17	0.11	-1.02	0.457223	0.571999	SLC25A34	solute carrier family 25, member 34	chr1	16062809	16067891	+	NM_207348; ENST00000294454; ENST00000489568; BC027998; OTTHUMT00000008467; OTTHUMT00000008468; OTTHUMT00000008469; uc001axb.1	Coding
TC01000196.hg.1	4.99	4.94	0.12	0.1	1.03	0.182848	0.285594	TMEM82; RP11-169K16.3	transmembrane protein 82; novel protein	chr1	16068917	16074477	+	NM_001013641; ENST00000375782; ENST00000465575; BC127706; BC127707; BC137239; OTTHUMT00000008471; OTTHUMT00000008472	Coding
TC01000197.hg.1	6.4	6.41	0.4	0.15	-1	0.972436	0.982284	FBLIM1	filamin binding LIM protein 1	chr1	16083102	16113089	+	NM_001024215; NM_001024216; NM_017556; ENST00000332305; ENST00000375766; ENST00000400773; ENST00000441801; ENST00000509138; AK027444; BC019895; ENST00000375771; OTTHUMT00000008510; OTTHUMT00000008511; OTTHUMT00000008512; OTTHUMT00000008513; OTTHUMT00000008567; OTTHUMT00000008568; OTTHUMT00000008569; OTTHUMT00000368039; OTTHUMT00000368040; OTTHUMT00000368041; OTTHUMT00000368042; OTTHUMT00000368043…	Coding
TC01000198.hg.1	9.86	10.66	0.46	0.22	-1.75	8.72e-08	2e-06	SPEN	spen family transcriptional repressor; spen homolog, transcriptional regulator (Drosophila)	chr1	16174359	16266955	+	NM_015001; ENST00000375753; ENST00000375759; ENST00000471538; OTTHUMT00000025993; OTTHUMT00000025994; OTTHUMT00000025995; OTTHUMT00000025996; OTTHUMT00000025997; uc001axk.1	Coding
TC01000199.hg.1	5.14	5.9	0.42	0.49	-1.69	1.77e-07	3e-06			chr1	16237392	16237492	+		Coding
TC01000200.hg.1	4.77	4.52	1.07	0.5	1.19	0.161423	0.25958	C1orf64	chromosome 1 open reading frame 64	chr1	16330731	16335302	+	NM_178840; ENST00000329454; BC017946; OTTHUMT00000026317; uc001axn.3	Coding
TC01000202.hg.1	4.75	4.72	0.23	0.15	1.03	0.264754	0.379404	LOC101927479; RP11-276H7.2	uncharacterized LOC101927479; putative novel transcript	chr1	16481706	16483824	+	ENST00000424774; OTTHUMT00000026325	Coding
TC01000203.hg.1	4.68	4.9	0.22	0.28	-1.16	0.002007	0.007942	RP11-276H7.3	putative novel transcript	chr1	16485761	16488378	+	OTTHUMT00000085369	Coding
TC01000204.hg.1	4.03	4.22	0.29	0.17	-1.15	0.08077	0.151465	ARHGEF19-AS1	ARHGEF19 antisense RNA 1; novel transcript	chr1	16524349	16524852	+	ENST00000457809; OTTHUMT00000006294	Coding
TC01000205.hg.1	8.53	8.26	0.42	0.22	1.21	0.018627	0.04747	SZRD1; C1orf144	SUZ RNA binding domain containing 1; chromosome 1 open reading frame 144	chr1	16679070	16724640	+	NM_001114600; NM_015609; ENST00000375590; ENST00000401088; ENST00000401089; ENST00000434120; ENST00000471507; ENST00000472461; ENST00000492354; AK298576; AL832937; BC010631; BC023988; BC065538; OTTHUMT00000006283; OTTHUMT00000100296; OTTHUMT00000100297; OTTHUMT00000355658; OTTHUMT00000355659; OTTHUMT00000355660; OTTHUMT00000355661; OTTHUMT00000355662; OTTHUMT00000355663; OTTHUMT00000355664; uc021…	Coding
TC01000206.hg.1	8.06	7.67	0.49	0.24	1.31	0.004024	0.013943	NECAP2	NECAP endocytosis associated 2	chr1	16767167	16786584	+	NM_001145277; NM_001145278; NM_018090; ENST00000263498; ENST00000337132; ENST00000406746; ENST00000443980; ENST00000457722; ENST00000486390; ENST00000492095; ENST00000504551; AK300764; BC017014; BC018914; OTTHUMT00000006680; OTTHUMT00000006681; OTTHUMT00000006682; OTTHUMT00000006683; OTTHUMT00000006684; OTTHUMT00000368119; OTTHUMT00000368120; OTTHUMT00000368121; OTTHUMT00000368122; OTTHUMT0000036…	Coding
TC01000207.hg.1	5.67	5.97	0.33	0.46	-1.24	2.2e-05	0.000191	RP4-798A10.2	novel transcript	chr1	16787443	16794976	+	OTTHUMT00000006685	Coding
TC01000208.hg.1	5.84	5.61	0.36	0.16	1.17	0.012285	0.034018	RP4-798A10.4	novel trancript	chr1	16847189	16848303	+	OTTHUMT00000007047	Coding
TC01000209.hg.1	4.35	4.12	0.3	0.16	1.18	0.009354	0.027427	LOC100506533	putative uncharacterized protein FLJ35883-like	chr1	16862255	16864669	+	ENST00000357301	Coding
TC01000210.hg.1	5.16	5.16	0.45	0.24	1	0.458302	0.573031	MIR3675	microRNA 3675	chr1	16875409	16875482	+	NR_037446; uc021ogu.1	Coding
TC01000211.hg.1	4.96	5.05	0.26	0.18	-1.07	0.163352	0.26189			chr1	16946910	16951432	+		Coding
TC01000212.hg.1	5.57	5.87	0.25	0.26	-1.23	0.001101	0.004896	MST1P2; MST1	macrophage stimulating 1 (hepatocyte growth factor-like) pseudogene 2; macrophage stimulating 1 (hepatocyte growth factor-like)	chr1	16972069	16976915	+	NR_027504; AK125231; AK298417; AK298457; AK307907; AK311393; BC044862; uc001azk.2; uc009vow.2; uc010ocg.1; uc010och.2	Coding
TC01000213.hg.1	4.37	4.26	0.22	0.19	1.08	0.062499	0.123902	FAM231A; FAM231C	family with sequence similarity 231, member A; family with sequence similarity 231, member C	chr1	16999498	17000007	+	ENST00000434336	Coding
TC01000214.hg.1	5.16	5.16	0.45	0.24	1	0.458302	0.573031	MIR3675	microRNA 3675	chr1	17007750	17007823	+	NR_037446; uc021ogy.1	Coding
TC01000215.hg.1	4.66	4.35	0.44	0.17	1.24	0.006196	0.019702			chr1	17052061	17052133	+		Coding
TC01000216.hg.1	6.36	6.76	0.66	0.43	-1.32	0.15709	0.254095			chr1	17053780	17053850	+		Coding
TC01000217.hg.1	6.46	6.55	0.12	0.06	-1.07	0.000526	0.002684	CROCC	ciliary rootlet coiled-coil, rootletin	chr1	17066768	17299474	+	NM_014675; ENST00000488646; AK026910; BC126912; DQ139275; ENST00000375541; OTTHUMT00000006249; OTTHUMT00000006250; OTTHUMT00000006578; OTTHUMT00000006579; OTTHUMT00000006580; OTTHUMT00000006581; OTTHUMT00000006584; OTTHUMT00000006586; OTTHUMT00000006587; OTTHUMT00000006588; OTTHUMT00000006589; OTTHUMT00000091164; uc001azt.2; uc001azu.2; uc001azv.2; uc009voy.1	Coding
TC01000218.hg.1	18.87	18.9	0.82	0.22	-1.02	0.122807	0.209984	RNU1-4; RNVU1-18; RNU1-27P; RNU1-28P; RNU1-3; RNU1-2; RNU1-1	RNA, U1 small nuclear 4; RNA, variant U1 small nuclear 18; RNA, U1 small nuclear 27, pseudogene; RNA, U1 small nuclear 28, pseudogene; RNA, U1 small nuclear 3; RNA, U1 small nuclear 2; RNA, U1 small nuclear 1	chr1	17067011	17067174	+	ENST00000384659	Coding
TC01000219.hg.1	6.36	6.4	0.37	0.32	-1.02	0.653201	0.744688	RP11-108M9.2	putative novel transcript	chr1	17181902	17185779	+	OTTHUMT00000006253	Coding
TC01000220.hg.1	4.16	4.44	0.49	0.43	-1.22	0.058527	0.117702			chr1	17186693	17186765	+		Coding
TC01000221.hg.1	6.35	7.02	1.02	0.77	-1.58	0.016636	0.04343			chr1	17188416	17188486	+		Coding
TC01000222.hg.1	4.54	4.48	0.14	0.06	1.04	0.065441	0.128507	LOC440570; LOC100132147; LOC101927806; RP11-108M9.3	uncharacterized LOC440570; uncharacterized LOC100132147; uncharacterized LOC101927806; novel transcript	chr1	17197440	17200587	+	ENST00000362684; ENST00000438002; ENST00000451828; ENST00000453554; ENST00000457856; OTTHUMT00000006254; OTTHUMT00000006255; OTTHUMT00000006256; OTTHUMT00000006257	Coding
TC01000223.hg.1	5.33	5.68	0.6	0.23	-1.28	0.065909	0.129224			chr1	17201958	17202031	+		Coding
TC01000224.hg.1	5.17	5.87	1.06	0.98	-1.62	0.013811	0.037417			chr1	17216172	17216245	+		Coding
TC01000225.hg.1	18.87	18.9	0.82	0.22	-1.02	0.122807	0.209984	RNU1-4; RNVU1-18; RNU1-27P; RNU1-28P; RNU1-3; RNU1-2; RNU1-1	RNA, U1 small nuclear 4; RNA, variant U1 small nuclear 18; RNA, U1 small nuclear 27, pseudogene; RNA, U1 small nuclear 28, pseudogene; RNA, U1 small nuclear 3; RNA, U1 small nuclear 2; RNA, U1 small nuclear 1	chr1	17222475	17222638	+	ENST00000384278	Coding
TC01000226.hg.1	7.46	8.76	1.29	0.6	-2.45	0.020523	0.05129			chr1	67700685	67700833	+		Coding
TC01000227.hg.1	4.91	4.96	0.22	0.2	-1.04	0.948254	0.966488	RP1-37C10.3	putative novel transcript	chr1	17305421	17331586	+	OTTHUMT00000006616	Coding
TC01000228.hg.1	5.75	5.62	0.54	0.34	1.09	0.050262	0.10436			chr1	17484692	17484779	+		Coding
TC01000229.hg.1	5.16	5.13	0.2	0.16	1.02	0.68584	0.771286	LOC400743; RP11-380J14.1	uncharacterized LOC400743; novel transcript	chr1	17516278	17524112	+	ENST00000412427; ENST00000539219; OTTHUMT00000006615	Coding
TC01000230.hg.1	4.39	4.41	0.12	0.12	-1.02	0.368772	0.48688	PADI1	peptidyl arginine deiminase, type I	chr1	17531621	17572501	+	NM_013358; ENST00000375471; ENST00000413717; ENST00000460293; ENST00000536552; ENST00000537499; AK293275; AK298538; AK298892; AK309106; BC130574; OTTHUMT00000006621; OTTHUMT00000006622; OTTHUMT00000006797; uc001bah.1; uc009vpb.1; uc010oco.1; uc010ocp.1; uc010ocq.1	Coding
TC01000231.hg.1	5.28	5.27	0.62	0.15	1.01	0.486897	0.599996	PADI3	peptidyl arginine deiminase, type III	chr1	17575593	17610728	+	NM_016233; ENST00000375460; BC041592; BC109091; BC109092; OTTHUMT00000006805; uc001bai.3	Coding
TC01000232.hg.1	4.97	4.97	0.1	0.08	-1	0.764972	0.833891	PADI4	peptidyl arginine deiminase, type IV	chr1	17634690	17690499	+	NM_012387; ENST00000358829; ENST00000375448; ENST00000375453; ENST00000487048; AK309637; BC025718; OTTHUMT00000006799; OTTHUMT00000006800; OTTHUMT00000006801; OTTHUMT00000006802; OTTHUMT00000006803; uc001baj.2; uc009vpc.2	Coding
TC01000233.hg.1	4.39	4.36	0.17	0.11	1.03	0.274562	0.389681	PADI6	peptidyl arginine deiminase, type VI	chr1	17698691	17728195	+	NM_207421; ENST00000434762; uc001bak.1	Coding
TC01000234.hg.1	6.12	6.11	0.34	0.19	1.01	0.324859	0.443075	RP1-20B21.4	putative novel transcript	chr1	17733256	17733878	+	OTTHUMT00000091165	Coding
TC01000235.hg.1	5.69	5.52	0.37	0.32	1.12	0.042077	0.090652			chr1	17776259	17776359	+		Coding
TC01000236.hg.1	6.47	6.66	0.25	0.18	-1.14	0.008142	0.024509	ARHGEF10L	Rho guanine nucleotide exchange factor (GEF) 10-like	chr1	17866330	18024370	+	NM_001011722; NM_018125; ENST00000167825; ENST00000375408; ENST00000375415; ENST00000375420; ENST00000434513; ENST00000452522; ENST00000457829; ENST00000469726; AK001383; AK123471; AK126877; AK300174; AK300264; AK311076; BC117171; DQ139833; ENST00000361221; OTTHUMT00000007147; OTTHUMT00000007148; OTTHUMT00000007149; OTTHUMT00000007150; OTTHUMT00000007151; OTTHUMT00000007152; OTTHUMT00000007153; O…	Coding
TC01000237.hg.1	5.42	5.12	0.22	0.27	1.23	0.000114	0.000758	RP11-473A10.2	putative novel transcript	chr1	18044182	18076473	+	OTTHUMT00000007156	Coding
TC01000238.hg.1	4.69	4.58	0.51	0.16	1.08	0.194441	0.299503	ACTL8	actin-like 8	chr1	18081808	18153558	+	NM_030812; ENST00000375406; BC028909; OTTHUMT00000007143; uc001bat.3	Coding
TC01000239.hg.1	6.11	6.04	0.99	0.43	1.05	0.103852	0.184353	IGSF21	immunoglobin superfamily, member 21	chr1	18434240	18704977	+	NM_032880; ENST00000251296; ENST00000497331; AK123172; BC007618; OTTHUMT00000006924; OTTHUMT00000006925; OTTHUMT00000006926; OTTHUMT00000006927; uc001bau.2; uc001bav.2	Coding
TC01000240.hg.1	4.14	4.14	0.43	0.11	1	0.276535	0.391765			chr1	18701064	18702174	+		Coding
TC01000241.hg.1	4.3	4	0.2	0.19	1.23	2e-06	2.4e-05	RP11-422P22.1	Putative novel transcript	chr1	18712323	18715008	+	OTTHUMT00000006932	Coding
TC01000242.hg.1	5.07	4.88	0.65	0.26	1.14	0.076271	0.14485	KLHDC7A	kelch domain containing 7A	chr1	18807424	18812620	+	NM_152375; ENST00000540290; BC151205; ENST00000400664; OTTHUMT00000006923; uc001bax.3; uc009vpg.3	Coding
TC01000243.hg.1	5.4	5.2	0.48	0.13	1.15	0.021361	0.05294	PAX7	paired box 7	chr1	18957500	19075360	+	NM_001135254; NM_002584; NM_013945; ENST00000375375; ENST00000400661; ENST00000420770; BC121165; BC121166; OTTHUMT00000006928; OTTHUMT00000372482; OTTHUMT00000372483; uc001bay.3; uc001baz.3; uc010oct.2	Coding
TC01000244.hg.1	6.37	7.04	0.37	0.19	-1.59	1.7e-08	3.82e-07	LOC101927895; RP1-43E13.2	uncharacterized LOC101927895; novel transcript	chr1	19536995	19567198	+	ENST00000437898; OTTHUMT00000092368	Coding
TC01000245.hg.1	8.03	7.84	0.41	0.27	1.14	0.069834	0.135106	MRTO4	mRNA turnover 4 homolog (S. cerevisiae)	chr1	19578033	19586622	+	NM_016183; ENST00000330263; ENST00000493700; BC003013; OTTHUMT00000007075; OTTHUMT00000007160; OTTHUMT00000007161; uc001bbs.3	Coding
TC01000246.hg.1	7.03	6.8	0.2	0.11	1.18	1.3e-05	0.000125	PQLC2	PQ loop repeat containing 2	chr1	19638740	19660975	+	NM_001040125; NM_001040126; NM_017765; ENST00000375155; ENST00000400548; AK000327; AK172745; BC015324; ENST00000375153; OTTHUMT00000007164; OTTHUMT00000007255; OTTHUMT00000289784; OTTHUMT00000289785; OTTHUMT00000289786; OTTHUMT00000289787; uc001bby.3; uc001bbz.3; uc001bca.3; uc001bcb.3; uc021ohq.1	Coding
TC01000247.hg.1	7.84	7.91	0.29	0.16	-1.05	0.246243	0.358733			chr1	19750878	19751182	+		Coding
TC01000248.hg.1	4.93	4.89	0.48	0.59	1.03	0.312883	0.43041	RNU4-28P	RNA, U4 small nuclear 28, pseudogene	chr1	19837087	19837227	+	ENST00000364739	Coding
TC01000250.hg.1	9.52	9.96	0.65	0.36	-1.36	0.073379	0.140503			chr1	19934574	19935119	+		Coding
TC01000251.hg.1	3.84	3.74	0.13	0.09	1.07	0.016617	0.04339	HTR6	5-hydroxytryptamine (serotonin) receptor 6, G protein-coupled; 5-hydroxytryptamine (serotonin) receptor 6	chr1	19991780	20006055	+	NM_000871; BC074995; ENST00000289753; OTTHUMT00000007704; uc001bcl.3	Coding
TC01000252.hg.1	4.42	4.52	0.24	0.2	-1.07	0.667364	0.75667	RP11-91K11.2	putative novel transcript	chr1	20140860	20145995	+	OTTHUMT00000007695	Coding
TC01000253.hg.1	7.18	8.08	0.4	0.32	-1.87	1.84e-10	7.14e-09	OTUD3	OTU deubiquitinase 3; OTU domain containing 3	chr1	20208888	20239438	+	NM_015207; ENST00000466697; ENST00000375120; OTTHUMT00000007655; OTTHUMT00000007656; OTTHUMT00000007657; uc001bcs.4	Coding
TC01000254.hg.1	5	5.16	0.11	0.18	-1.11	1e-06	1.8e-05	PLA2G5	phospholipase A2, group V	chr1	20354672	20418394	+	NM_000929; ENST00000375108; ENST00000486277; AK097693; BC036792; OTTHUMT00000007668; OTTHUMT00000007669; OTTHUMT00000007670; OTTHUMT00000007671; OTTHUMT00000007672; OTTHUMT00000007673; OTTHUMT00000007674; OTTHUMT00000091238; uc001bcx.3; uc001bcy.3	Coding
TC01000255.hg.1	4.49	4.38	0.14	0.14	1.08	0.01869	0.047604	PLA2G2F	phospholipase A2, group IIF	chr1	20465819	20476879	+	NM_022819; ENST00000375102; OTTHUMT00000007687; OTTHUMT00000007688; uc009vpp.1	Coding
TC01000256.hg.1	4.78	4.7	0.44	0.23	1.05	0.227839	0.338092	RP3-340N1.2	novel transcript	chr1	20480831	20487061	+	OTTHUMT00000007685; OTTHUMT00000007686	Coding
TC01000257.hg.1	6.96	6.57	1.08	0.54	1.31	0.101231	0.180662	UBXN10	UBX domain protein 10	chr1	20512578	20522541	+	NM_152376; BC047428; ENST00000375099; OTTHUMT00000007693; uc001bdb.3	Coding
TC01000258.hg.1	4.48	4.29	0.21	0.13	1.14	0.001368	0.005828	RP3-340N1.6	putative novel transcript	chr1	20569588	20571148	+	OTTHUMT00000007692	Coding
TC01000259.hg.1	4.54	4.51	0.09	0.08	1.02	0.641379	0.734771	VWA5B1	von Willebrand factor A domain containing 5B1	chr1	20617412	20681387	+	NM_001039500; ENST00000289815; ENST00000289825; ENST00000375079; ENST00000375083; ENST00000375089; ENST00000525343; AK057346; AK125833; AK295797; BC101379; OTTHUMT00000007945; OTTHUMT00000007946; OTTHUMT00000007947; OTTHUMT00000242830; uc001bdd.2; uc001bde.3; uc009vps.2; uc009vpt.2; uc010odc.1	Coding
TC01000260.hg.1	4.55	4.53	0.17	0.15	1.02	0.315675	0.433376	FAM43B	family with sequence similarity 43, member B	chr1	20878932	20881513	+	NM_207334; BC142610; BC142686; ENST00000332947; OTTHUMT00000127759; uc001bdj.3	Coding
TC01000261.hg.1	4.9	4.75	0.31	0.24	1.11	0.080451	0.151005	CDA	cytidine deaminase	chr1	20915441	20945401	+	NM_001785; ENST00000461985; AY634312; BC048284; BC054036; ENST00000375071; OTTHUMT00000007965; OTTHUMT00000007966; uc001bdk.3; uc001bdl.3; uc009vpv.3	Coding
TC01000262.hg.1	6.91	7.05	0.44	0.2	-1.1	0.277608	0.392914	PINK1	PTEN induced putative kinase 1	chr1	20959948	20978004	+	NM_032409; ENST00000321556; ENST00000492302; AK075225; BC028215; OTTHUMT00000007954; OTTHUMT00000007955; OTTHUMT00000007956; uc001bdm.3; uc001bdn.3	Coding
TC01000263.hg.1	5.68	5.5	0.25	0.26	1.13	0.059368	0.119026	RP5-930J4.2	putative novel transcript	chr1	21059373	21060445	+	OTTHUMT00000007456	Coding
TC01000264.hg.1	9.26	9.64	0.32	0.21	-1.31	0.000342	0.001877	RP5-930J4.4	novel transcript, antisense to HP1BP3	chr1	21069480	21070455	+	OTTHUMT00000092372	Coding
TC01000265.hg.1	3.93	3.96	0.43	0.45	-1.02	0.920048	0.947174	RNU7-200P	RNA, U7 small nuclear 200 pseudogene	chr1	21167734	21167795	+	ENST00000516105	Coding
TC01000266.hg.1	5.25	5.4	0.25	0.22	-1.11	0.006556	0.020606	RP3-329E20.2	novel transcript	chr1	21592575	21593744	+	OTTHUMT00000007466	Coding
TC01000267.hg.1	4.98	4.85	0.21	0.17	1.09	0.028428	0.066478	LOC100506801; RP5-1071N3.1	uncharacterized LOC100506801; putative novel transcript	chr1	21619783	21626362	+	NR_038404; ENST00000449034; OTTHUMT00000007832; uc001beo.2	Coding
TC01000268.hg.1	7.76	6.7	0.54	0.23	2.09	6.58e-10	2.21e-08	PPP1R11P1	protein phosphatase 1, regulatory (inhibitor) subunit 11 pseudogene 1	chr1	55073297	55073415	+	ENST00000362452	Coding
TC01000269.hg.1	3.74	3.71	0.23	0.13	1.03	0.347566	0.465849	RP11-293F5.1	putative novel transcript	chr1	21742391	21743985	+	OTTHUMT00000008191; OTTHUMT00000008192	Coding
TC01000270.hg.1	7.5	7.85	0.37	0.12	-1.27	0.002914	0.010761	CROCCP2	ciliary rootlet coiled-coil, rootletin pseudogene 2	chr1	21761833	21762609	+	BC127868	Coding
TC01000271.hg.1	8.31	8.82	0.45	0.25	-1.43	0.000891	0.004131	NBPF3; LOC100653178	neuroblastoma breakpoint family, member 3; uncharacterized LOC100653178	chr1	21766621	21811498	+	NM_001256416; NM_001256417; NM_032264; NR_046176; ENST00000318220; ENST00000318249; ENST00000342104; ENST00000417552; ENST00000454000; ENST00000478653; AK095602; AK299840; BC024011; OTTHUMT00000008190; OTTHUMT00000008193; OTTHUMT00000008194; OTTHUMT00000021355; OTTHUMT00000021356; OTTHUMT00000021357; OTTHUMT00000021358; OTTHUMT00000021359; OTTHUMT00000021360; OTTHUMT00000021361	Coding
TC01000272.hg.1	6.32	7.2	0.89	0.51	-1.85	0.0216	0.053401	ALPL	alkaline phosphatase, liver/bone/kidney	chr1	21835858	21904905	+	NM_000478; NM_001127501; NM_001177520; ENST00000374829; ENST00000374830; ENST00000374832; ENST00000374840; ENST00000425315; ENST00000468526; ENST00000539907; ENST00000540617; AK293184; BC021289; BC066116; BC090861; BC110909; BC126165; OTTHUMT00000008202; OTTHUMT00000008203; OTTHUMT00000008204; OTTHUMT00000008205; OTTHUMT00000008206; uc001bet.3; uc010odn.2; uc010odo.2; uc010odp.2	Coding
TC01000273.hg.1	4.5	4.6	0.22	0.23	-1.08	0.179249	0.281398	RP11-63N8.3	novel transcript	chr1	21912965	21917680	+	OTTHUMT00000092373	Coding
TC01000274.hg.1	4.57	4.57	0.12	0.11	1	0.53922	0.647263	LDLRAD2	low density lipoprotein receptor class A domain containing 2	chr1	22138758	22151714	+	NM_001013693; ENST00000344642; ENST00000484271; ENST00000543870; BC043362; BC146860; OTTHUMT00000007601; OTTHUMT00000007602; uc001bfg.1; uc001bfh.1	Coding
TC01000275.hg.1	8.66	9.9	0.66	0.39	-2.36	3e-06	3.4e-05			chr1	108729779	108729908	+	ENST00000363756	Coding
TC01000277.hg.1	5.27	5.51	0.4	0.17	-1.18	0.033972	0.076499	RNU6-1022P	RNA, U6 small nuclear 1022, pseudogene	chr1	22314309	22314412	+	ENST00000365049	Coding
TC01000278.hg.1	4.68	4.83	0.39	0.15	-1.11	0.127766	0.216763	RNU6-776P	RNA, U6 small nuclear 776, pseudogene	chr1	22337478	22337581	+	ENST00000364403	Coding
TC01000279.hg.1	6.5	6.35	0.36	0.3	1.11	0.159314	0.256849	LINC00339	long intergenic non-protein coding RNA 339; novel transcript	chr1	22351681	22357716	+	NR_023918; NR_023919; ENST00000404210; ENST00000416769; ENST00000420503; ENST00000434233; ENST00000452322; OTTHUMT00000007795; OTTHUMT00000096537; OTTHUMT00000096538; OTTHUMT00000096539; uc001bfm.4; uc001bfn.4	Coding
TC01000280.hg.1	11.16	10.94	0.39	0.2	1.17	0.134252	0.225236	CDC42	cell division cycle 42; cell division cycle 42 (GTP binding protein, 25kDa)	chr1	22379120	22419437	+	NM_001039802; NM_001791; NM_044472; ENST00000315554; ENST00000344548; ENST00000400259; ENST00000498236; AK297465; AK303994; AK311375; AL121736; BC002711; BC003682; BC018266; ENST00000421089; OTTHUMT00000007787; OTTHUMT00000008075; OTTHUMT00000008076; OTTHUMT00000008077; uc001bfp.3; uc001bfq.3; uc001bfr.3; uc009vqg.1; uc009vqh.3; uc010odr.2; uc010ods.2	Coding
TC01000281.hg.1	6.47	7.45	0.56	0.59	-1.97	2.67e-07	4e-06	CDC42-IT1	CDC42 intronic transcript 1 (non-protein coding); novel transcript	chr1	22385690	22390692	+	ENST00000431803; OTTHUMT00000008082	Coding
TC01000282.hg.1	8.76	8.84	0.73	0.17	-1.05	0.776804	0.843108	ZBTB40	zinc finger and BTB domain containing 40	chr1	22778344	22857650	+	NM_001083621; NM_014870; ENST00000374649; ENST00000374651; ENST00000375647; AK095273; BC114607; ENST00000404138; OTTHUMT00000008094; OTTHUMT00000008095; uc001bft.2; uc001bfu.2; uc001bfv.1; uc009vqi.1	Coding
TC01000283.hg.1	6.63	7.26	0.61	0.43	-1.54	0.002447	0.009332	ZBTB40-IT1	ZBTB40 intronic transcript 1 (non-protein coding); novel transcript	chr1	22843967	22846201	+	ENST00000438551; OTTHUMT00000096540	Coding
TC01000284.hg.1	5.9	5.84	0.17	0.07	1.04	0.047895	0.100393	EPHA8	EPH receptor A8	chr1	22890004	22930087	+	NM_001006943; NM_020526; ENST00000166244; ENST00000374644; ENST00000538803; OTTHUMT00000008085; OTTHUMT00000008086; uc001bfw.3; uc001bfx.1	Coding
TC01000285.hg.1	6.18	5.55	0.68	0.27	1.54	0.001846	0.007425	C1QA	complement component 1, q subcomponent, A chain	chr1	22962999	22966175	+	NM_015991; ENST00000339353; ENST00000374642; ENST00000402322; BC030153; BC071986; OTTHUMT00000008087; OTTHUMT00000096526; OTTHUMT00000317635; uc001bfy.3	Coding
TC01000286.hg.1	11.17	9.02	1.4	0.87	4.43	8.37e-07	1.2e-05	C1QC	complement component 1, q subcomponent, C chain	chr1	149825607	149832725	-	NM_001034077; NM_003548; ENST00000369157; ENST00000392932; ENST00000392933; BC019846; BC093969; BC108260; OTTHUMT00000033438; OTTHUMT00000033439; OTTHUMT00000313518; uc001esz.1; uc001eta.1; uc001etb.3	Coding
TC01000287.hg.1	7.57	6.49	0.89	0.33	2.12	5.4e-05	0.000403	C1QB	complement component 1, q subcomponent, B chain	chr1	54851668	54853449	-		NonCoding
TC01000288.hg.1	6.5	5.86	0.43	0.13	1.57	9.55e-07	1.3e-05	EPHB2	EPH receptor B2	chr1	23037331	23241823	+	NM_004442; NM_017449; ENST00000374625; ENST00000374627; ENST00000374630; ENST00000374632; ENST00000465676; ENST00000544305; AF025304; AK299701; ENST00000400191; OTTHUMT00000008059; OTTHUMT00000008060; OTTHUMT00000008061; OTTHUMT00000008062; OTTHUMT00000008063; OTTHUMT00000008064; uc001bge.3; uc001bgf.3; uc009vqj.1; uc010odu.2	Coding
TC01000289.hg.1	5.84	6.06	0.47	0.26	-1.17	0.056912	0.115143	MIR4684	microRNA 4684	chr1	23046010	23046091	+	NR_039832; uc021oib.1	Coding
TC01000290.hg.1	8.23	8.68	0.57	0.24	-1.37	0.000596	0.002969			chr1	23075310	23075404	+		Coding
TC01000291.hg.1	4.37	4.28	0.24	0.13	1.06	0.047801	0.100258			chr1	23243783	23247347	+		Coding
TC01000292.hg.1	10.96	10.97	0.56	0.35	-1.01	0.946828	0.965428	KDM1A	lysine (K)-specific demethylase 1A	chr1	23345941	23410184	+	NM_001009999; NM_015013; ENST00000356634; ENST00000494920; ENST00000542151; BC040194; BC048134; ENST00000400181; OTTHUMT00000008880; OTTHUMT00000008881; OTTHUMT00000008882; OTTHUMT00000091249; OTTHUMT00000091250; uc001bgi.2; uc001bgj.2	Coding
TC01000293.hg.1	4.47	5.2	0.41	0.42	-1.66	5.6e-07	8e-06	MIR3115	microRNA 3115	chr1	23370798	23370865	+	NR_036057; uc021oid.1	Coding
TC01000294.hg.1	4.69	4.53	0.39	0.37	1.12	0.400112	0.517334	RNU6-514P	RNA, U6 small nuclear 514, pseudogene	chr1	23489197	23489303	+	ENST00000384208	Coding
TC01000295.hg.1	6.72	6.16	0.42	0.53	1.47	8.2e-05	0.000576	RNU6-135P	RNA, U6 small nuclear 135, pseudogene	chr1	23490446	23490546	+	ENST00000516769	Coding
TC01000296.hg.1	5.09	5.24	0.23	0.12	-1.11	0.024495	0.059109	C1orf213	chromosome 1 open reading frame 213	chr1	23695460	23698332	+	NR_033690; NR_033691; ENST00000335648; ENST00000437367; ENST00000454117; ENST00000458053; ENST00000518821; BC028411; BC054115; BC068594; OTTHUMT00000008895; OTTHUMT00000008896; OTTHUMT00000008897; OTTHUMT00000381647; OTTHUMT00000381648; uc001bgw.3	Coding
TC01000297.hg.1	4.05	3.93	0.19	0.17	1.09	0.064865	0.127607			chr1	23853365	23855542	+		Coding
TC01000298.hg.1	5.33	5.24	0.09	0.1	1.06	0.000917	0.004226	MDS2	myelodysplastic syndrome 2 translocation associated	chr1	23907985	23967058	+	NR_027042; ENST00000374555; ENST00000477916; BC041472; OTTHUMT00000008172; OTTHUMT00000008173; uc001bhi.3; uc001bhj.3	Coding
TC01000299.hg.1	9.92	10.47	0.4	0.38	-1.47	0.000213	0.001274	RPL11	ribosomal protein L11	chr1	24018269	24022915	+	NM_000975; NM_001199802; ENST00000482370; BC018970; ENST00000374550; OTTHUMT00000008168; OTTHUMT00000008169; OTTHUMT00000008170; OTTHUMT00000008171; OTTHUMT00000008574; uc001bhk.3; uc001bhl.3	Coding
TC01000300.hg.1	8.86	8.72	0.53	0.18	1.1	0.139982	0.232552	TCEB3	transcription elongation factor B (SIII), polypeptide 3 (110kDa, elongin A)	chr1	24069645	24088549	+	NM_003198; ENST00000487554; BC002883; ENST00000418390; OTTHUMT00000008230; OTTHUMT00000008231; uc001bho.3	Coding
TC01000301.hg.1	8.86	8.95	0.42	0.11	-1.06	0.734173	0.810099	PITHD1	PITH (C-terminal proteasome-interacting domain of thioredoxin-like) domain containing 1	chr1	24104876	24114722	+	NM_020362; ENST00000374524; AK296662; BC017208; ENST00000246151; OTTHUMT00000008243; OTTHUMT00000008244; OTTHUMT00000096559; uc001bhq.3; uc010oeb.2	Coding
TC01000302.hg.1	8.87	8.07	0.62	0.31	1.74	4e-06	4.1e-05	LYPLA2	lysophospholipase II	chr1	24117460	24122029	+	NM_007260; ENST00000374501; ENST00000374502; ENST00000374503; ENST00000374505; ENST00000374506; ENST00000374514; ENST00000400061; ENST00000495365; BC017034; BC017193; OTTHUMT00000008245; OTTHUMT00000008246; OTTHUMT00000008247; OTTHUMT00000008248; OTTHUMT00000008249; OTTHUMT00000008250; OTTHUMT00000096555; OTTHUMT00000096556; OTTHUMT00000096557; OTTHUMT00000096558; uc001bht.3	Coding
TC01000303.hg.1	3.57	3.47	0.26	0.25	1.07	0.210263	0.317713			chr1	24208745	24208842	+		Coding
TC01000304.hg.1	4.07	4.02	0.22	0.21	1.03	0.872475	0.913703	MIR378F	microRNA 378f	chr1	24255560	24255637	+	NR_039615; uc021oik.1	Coding
TC01000305.hg.1	12.4	12.78	0.62	0.24	-1.3	0.02301	0.056211	PNRC2	proline-rich nuclear receptor coactivator 2	chr1	24285599	24289952	+	NM_017761; ENST00000334351; ENST00000374468; ENST00000471915; BC001959; BC078177; BC085018; OTTHUMT00000038946; OTTHUMT00000038947; OTTHUMT00000038948; uc001big.3	Coding
TC01000306.hg.1	5	5.12	0.28	0.17	-1.09	0.059345	0.118986	RP11-293P20.2	novel transcript, antisense to MYOM3	chr1	24367343	24413289	+	OTTHUMT00000008400	Coding
TC01000307.hg.1	4.34	4.27	0.21	0.18	1.05	0.57128	0.675043	RP11-293P20.4	novel transcript, antisense to MYOM3	chr1	24393264	24410055	+	OTTHUMT00000008407	Coding
TC01000308.hg.1	5.05	4.75	0.3	0.27	1.23	0.001143	0.00504	LOC284632; RP11-10N16.2	uncharacterized LOC284632; novel transcript	chr1	24526730	24538183	+	NR_027087; ENST00000439059; OTTHUMT00000008408; uc010oei.1	Coding
TC01000309.hg.1	5.3	5	0.38	0.11	1.23	0.000312	0.001744	GRHL3	grainyhead-like 3 (Drosophila)	chr1	24645812	24690972	+	NM_001195010; NM_021180; NM_198173; NM_198174; ENST00000236255; ENST00000342072; ENST00000350501; ENST00000356046; ENST00000361548; ENST00000530984; AY231161; BC036890; OTTHUMT00000008411; OTTHUMT00000009047; OTTHUMT00000009048; OTTHUMT00000009170; uc001bix.3; uc001biy.3; uc001biz.3; uc021oiw.1; uc021oix.1	Coding
TC01000310.hg.1	7.49	7.81	0.72	0.46	-1.24	0.453168	0.568242	NIPAL3	NIPA-like domain containing 3	chr1	24742245	24799473	+	NM_020448; ENST00000003912; ENST00000339255; ENST00000358028; ENST00000428131; ENST00000488155; BC001265; BC063583; BX538110; BX640883; ENST00000374399; OTTHUMT00000009178; OTTHUMT00000009179; OTTHUMT00000009180; OTTHUMT00000009181; OTTHUMT00000009182; OTTHUMT00000009183; OTTHUMT00000276996; uc001bjh.3; uc001bji.3; uc009vrc.3; uc010oek.2	Coding
TC01000311.hg.1	8.41	8.37	0.55	0.34	1.03	0.226539	0.336561	RCAN3	RCAN family member 3	chr1	24828841	24863510	+	NM_001251977; NM_001251978; NM_001251979; NM_001251980; NM_001251981; NM_001251982; NM_001251983; NM_001251984; NM_001251985; NM_013441; ENST00000374393; ENST00000374395; ENST00000412742; ENST00000436717; ENST00000538532; BC035854; OTTHUMT00000009176; OTTHUMT00000009177; OTTHUMT00000096577; uc001bjj.3; uc009vrd.3; uc009vre.3; uc009vrf.3; uc009vrg.3; uc021ojc.1; uc021ojd.1; uc021oje.1; uc021ojf.1;…	Coding
TC01000312.hg.1	6.22	6.44	0.28	0.16	-1.17	0.024364	0.058833	NCMAP	noncompact myelin associated protein	chr1	24882567	24935819	+	NM_001010980; ENST00000374392; ENST00000486262; BC127785; BC147014; BC147015; OTTHUMT00000009288; OTTHUMT00000009289; uc001bjk.2	Coding
TC01000313.hg.1	11.39	11.67	0.52	0.23	-1.22	0.123953	0.211574	SRRM1	serine/arginine repetitive matrix 1	chr1	24958207	24999772	+	NM_005839; ENST00000323848; ENST00000374389; ENST00000447431; ENST00000479034; ENST00000537199; AK293576; AK302498; AK307419; AK307568; BC036187; OTTHUMT00000009292; OTTHUMT00000009293; OTTHUMT00000009294; OTTHUMT00000009295; OTTHUMT00000009296; OTTHUMT00000009297; OTTHUMT00000009298; OTTHUMT00000009300; OTTHUMT00000009301; OTTHUMT00000009302; OTTHUMT00000009303; OTTHUMT00000009304; OTTHUMT000000…	Coding
TC01000314.hg.1	12.4	12.88	0.96	0.71	-1.4	0.031984	0.072934	CLIC4	chloride intracellular channel 4	chr1	25071760	25170815	+	NM_013943; ENST00000444041; ENST00000497755; AK095959; BC012444; ENST00000374379; OTTHUMT00000009332; OTTHUMT00000009333; OTTHUMT00000009334; OTTHUMT00000009335; uc001bjo.2; uc001bjp.1; uc021ojh.1; Z24749	Coding
TC01000315.hg.1	15.99	16.12	0.23	0.17	-1.09	0.004879	0.016301			chr1	25236634	25236727	+		Coding
TC01000316.hg.1	4.14	4.09	0.35	0.23	1.03	0.378069	0.49607	RP11-84D1.1	putative novel transcript	chr1	25287836	25289588	+	OTTHUMT00000009317	Coding
TC01000317.hg.1	4.01	3.84	0.35	0.32	1.13	0.03407	0.07668	RP4-706G24.1	putative novel transcript	chr1	25534630	25535360	+	OTTHUMT00000009318	Coding
TC01000318.hg.1	4.77	4.84	0.14	0.12	-1.05	0.584066	0.685867	RHD	Rh blood group, D antigen	chr1	25598981	25656936	+	NM_001127691; NM_016124; ENST00000328664; ENST00000357542; ENST00000417538; ENST00000419831; ENST00000423810; ENST00000454452; AF037626; AK297151; AY751492; AY751493; AY751494; AY751495; AY751496; BC139922; ENST00000342055; OTTHUMT00000009660; OTTHUMT00000101961; uc001bjz.3; uc001bka.3; uc001bkb.3; uc001bkc.3; uc009vrm.3; uc009vrn.3; uc009vro.3; uc009vrp.3; uc010oep.2	Coding
TC01000319.hg.1	13.73	13.2	0.65	0.15	1.44	0.039431	0.086099	TMEM50A	transmembrane protein 50A	chr1	25664408	25688852	+	NM_014313; ENST00000480937; AK299180; AK311092; AK311355; BC007341; BC066908; ENST00000374358; OTTHUMT00000020313; OTTHUMT00000020314; OTTHUMT00000020315; OTTHUMT00000020316; OTTHUMT00000020317; OTTHUMT00000020318; uc001bke.3; uc009vrr.3; uc009vrs.3; uc010oeq.2	Coding
TC01000320.hg.1	6.82	7.3	0.56	0.65	-1.4	0.000429	0.002262	RNU6-1171P	RNA, U6 small nuclear 1171, pseudogene	chr1	25667462	25667525	+	ENST00000516706	Coding
TC01000321.hg.1	8.8	9.52	0.61	0.32	-1.65	0.00018	0.001102			chr1	25725203	25725771	+		Coding
TC01000322.hg.1	10.26	9.68	0.71	0.28	1.5	0.004325	0.01478	TMEM57	transmembrane protein 57	chr1	25757388	25826700	+	NM_018202; ENST00000374343; ENST00000399763; ENST00000399766; ENST00000470035; AK311472; AY845035; AY845036; BC032427; OTTHUMT00000009659; OTTHUMT00000100861; uc001bkk.3; uc009vrt.2; uc009vru.3; uc009vrv.3	Coding
TC01000323.hg.1	7.25	7.09	0.29	0.15	1.11	0.108558	0.19072	LDLRAP1	low density lipoprotein receptor adaptor protein 1	chr1	25870071	25895377	+	NM_015627; ENST00000488127; AK309850; AK309853; BC029770; ENST00000374338; OTTHUMT00000019350; OTTHUMT00000019351; OTTHUMT00000019352; OTTHUMT00000089939; OTTHUMT00000089940; OTTHUMT00000101971; OTTHUMT00000101972; uc001bkl.4; uc009vrw.3; uc009vrx.3	Coding
TC01000324.hg.1	4.18	4.36	0.25	0.18	-1.14	0.071868	0.138238	RP11-70P17.1	putative novel transcript	chr1	25907969	25916847	+	OTTHUMT00000012834	Coding
TC01000325.hg.1	6.07	5.87	0.81	0.44	1.15	0.472985	0.587202	MAN1C1	mannosidase, alpha, class 1C, member 1	chr1	25943959	26112698	+	NM_020379; ENST00000263979; ENST00000374329; ENST00000374331; ENST00000473891; BC137017; ENST00000374332; OTTHUMT00000012828; OTTHUMT00000012829; OTTHUMT00000012830; OTTHUMT00000012831; OTTHUMT00000012832; OTTHUMT00000019291; OTTHUMT00000019292; uc001bkm.2	Coding
TC01000327.hg.1	4.37	4.35	0.18	0.18	1.01	0.432804	0.548833	RP1-125I3.2	putative novel transcript	chr1	26186104	26189911	+	OTTHUMT00000019313	Coding
TC01000328.hg.1	5.13	5.13	0.38	0.19	1	0.661408	0.75157			chr1	26203987	26204096	+		Coding
TC01000329.hg.1	4.59	4.83	0.33	0.27	-1.18	0.009722	0.028264	RNU6-110P	RNA, U6 small nuclear 110, pseudogene	chr1	26290688	26290791	+	ENST00000384508	Coding
TC01000330.hg.1	3.95	3.75	0.28	0.21	1.15	0.000939	0.004309			chr1	26332497	26332621	+		Coding
TC01000331.hg.1	4	4.25	0.25	0.22	-1.19	0.00057	0.002864			chr1	26332707	26332790	+		Coding
TC01000332.hg.1	4.45	4.5	0.46	0.33	-1.04	0.591172	0.692162	EXTL1	exostosin-like glycosyltransferase 1; exostoses (multiple)-like 1	chr1	26346375	26362955	+	NM_004455; ENST00000374280; ENST00000484339; BC065528; OTTHUMT00000019746; OTTHUMT00000019747; OTTHUMT00000019748; OTTHUMT00000019749; uc001blf.3	Coding
TC01000333.hg.1	7.41	7.19	0.48	0.18	1.17	0.034569	0.077538	PDIK1L	PDLIM1 interacting kinase 1 like	chr1	26437656	26452039	+	NM_001243532; NM_001243533; NM_152835; ENST00000374269; ENST00000374271; BC028713; OTTHUMT00000019752; OTTHUMT00000019753; OTTHUMT00000019754; uc001blj.4; uc009vsb.3; uc010oew.2	Coding
TC01000334.hg.1	5.64	6.07	0.21	0.36	-1.35	6.73e-08	1e-06	FAM110D	family with sequence similarity 110, member D	chr1	26485511	26489119	+	NM_024869; ENST00000374268; BC025658; OTTHUMT00000019841; uc001blk.3	Coding
TC01000335.hg.1	6.43	6.23	0.3	0.14	1.15	0.014806	0.039589	ZNF593	zinc finger protein 593	chr1	26496362	26498551	+	NM_015871; ENST00000374266; BC002580; BC019267; ENST00000270812; OTTHUMT00000019842; OTTHUMT00000019843; uc001bll.4	Coding
TC01000336.hg.1	7.43	7.03	0.53	0.33	1.32	0.009721	0.028264	CNKSR1	connector enhancer of kinase suppressor of Ras 1	chr1	26503894	26516377	+	NM_006314; NR_023345; ENST00000361530; ENST00000422547; ENST00000480348; ENST00000531191; AK001900; AK302056; BC011604; BC012797; BT006900; ENST00000374253; OTTHUMT00000019856; OTTHUMT00000019857; OTTHUMT00000019858; OTTHUMT00000019859; OTTHUMT00000019860; OTTHUMT00000019861; OTTHUMT00000089943; OTTHUMT00000089944; uc001blm.4; uc001bln.4; uc009vsd.3; uc009vse.3; uc010oex.1	Coding
TC01000337.hg.1	4.29	4.17	0.15	0.15	1.08	0.020459	0.051164	CATSPER4	cation channel, sperm associated 4	chr1	26517052	26529459	+	NM_198137; ENST00000456354; BC128138; BC128139; BC144663; OTTHUMT00000019849; OTTHUMT00000381673; OTTHUMT00000381674; uc009vsf.3; uc010oey.1; uc010oez.2	Coding
TC01000338.hg.1	6.21	6.52	0.24	0.13	-1.24	9e-06	8.9e-05	LOC101928303	uncharacterized LOC101928303	chr1	26551811	26556331	+	ENST00000451482; BC030768; uc001blq.3	Coding
TC01000339.hg.1	8.01	7.08	0.51	0.31	1.9	6.48e-08	1e-06	CEP85	centrosomal protein 85kDa	chr1	26560691	26605299	+	NM_022778; ENST00000451429; ENST00000469609; AK024038; AK299312; BC019902; BC064528; ENST00000252992; OTTHUMT00000009491; OTTHUMT00000009492; OTTHUMT00000009493; OTTHUMT00000009494; OTTHUMT00000009495; OTTHUMT00000009496; OTTHUMT00000009497; uc001blr.3; uc001bls.1; uc001blt.1; uc010ofa.1	Coding
TC01000340.hg.1	4.93	5.1	0.28	0.27	-1.12	0.088284	0.162275			chr1	26575392	26580855	+		Coding
TC01000341.hg.1	7.77	6.8	0.45	0.17	1.95	7.58e-11	3.24e-09	SH3BGRL3	SH3 domain binding glutamate-rich protein like 3; SH3 domain binding glutamic acid-rich protein like 3	chr1	26605667	26608013	+	NM_031286; ENST00000270792; ENST00000319041; ENST00000374243; BC030135; OTTHUMT00000009498; OTTHUMT00000009499; uc001blu.3	Coding
TC01000342.hg.1	7.08	6.17	0.87	0.17	1.88	0.000429	0.002262	CD52	CD52 molecule	chr1	26644411	26647014	+	NM_001803; ENST00000374213; ENST00000492808; AK311554; BC000644; OTTHUMT00000009704; OTTHUMT00000009705; OTTHUMT00000009706; uc001bmc.3	Coding
TC01000343.hg.1	4.71	4.8	0.42	0.23	-1.06	0.608677	0.707278	LIN28A	lin-28 homolog A (C. elegans); lin-28 homolog (C. elegans)	chr1	26737269	26756219	+	NM_024674; ENST00000254231; ENST00000326279; AK022519; BC028566; OTTHUMT00000009891; uc001bmi.1; uc001bmj.3	Coding
TC01000344.hg.1	7.83	7.67	0.4	0.37	1.11	0.869754	0.911688	DHDDS	dehydrodolichyl diphosphate synthase	chr1	26758773	26797795	+	NM_001243564; NM_001243565; NM_024887; NM_205861; ENST00000236342; ENST00000360009; ENST00000374185; ENST00000374187; ENST00000374190; ENST00000374192; ENST00000427245; ENST00000525682; ENST00000526219; ENST00000531955; BC003643; BC004117; BX648507; OTTHUMT00000009895; OTTHUMT00000009896; OTTHUMT00000009897; OTTHUMT00000009898; OTTHUMT00000009899; OTTHUMT00000009900; OTTHUMT00000096883; OTTHUMT00…	Coding
TC01000345.hg.1	4.36	4.79	0.41	0.33	-1.35	0.041434	0.089528			chr1	26763092	26764286	+		Coding
TC01000346.hg.1	11.53	11.31	0.72	0.28	1.17	0.263012	0.377453	HMGN2	high mobility group nucleosomal binding domain 2; high-mobility group nucleosomal binding domain 2	chr1	26798902	26803133	+	NM_005517; ENST00000361427; ENST00000493418; BC000378; BC003050; BC014644; BC032140; BC070297; BC071707; BC072010; BC072011; BC075837; BC081567; BC110390; OTTHUMT00000009901; OTTHUMT00000009902; OTTHUMT00000009903; OTTHUMT00000009904; OTTHUMT00000009905; OTTHUMT00000009906; OTTHUMT00000096887; OTTHUMT00000096888; OTTHUMT00000096889; uc001bmp.4	Coding
TC01000347.hg.1	7.57	6.89	0.57	0.35	1.6	3.6e-05	0.000287	RPS6KA1	ribosomal protein S6 kinase, 90kDa, polypeptide 1	chr1	26856249	26901521	+	NM_001006665; NM_002953; ENST00000374164; ENST00000374166; ENST00000374168; ENST00000488985; ENST00000526792; ENST00000530003; ENST00000531382; AK092955; AK294818; AK299007; BC014966; ENST00000374162; OTTHUMT00000011431; OTTHUMT00000011432; OTTHUMT00000011433; OTTHUMT00000011434; OTTHUMT00000011435; OTTHUMT00000011436; OTTHUMT00000096895; uc001bmr.1; uc001bms.1; uc009vsl.1; uc010ofe.1; uc010off.1	Coding
TC01000348.hg.1	7.62	7.8	0.46	0.39	-1.13	0.21526	0.323686	MIR1976	microRNA 1976	chr1	26881033	26881084	+	NR_031740; ENST00000459548; uc021ojp.1	Coding
TC01000349.hg.1	11.11	10.41	0.53	0.26	1.63	5.1e-05	0.000386	ARID1A	AT rich interactive domain 1A (SWI-like)	chr1	27022522	27108601	+	NM_006015; NM_139135; ENST00000374152; ENST00000457599; ENST00000540690; AB001895; AK027655; AK223275; AK308363; ENST00000324856; OTTHUMT00000011437; OTTHUMT00000011438; OTTHUMT00000011439; OTTHUMT00000096880; OTTHUMT00000096881; uc001bmu.1; uc001bmv.1; uc001bmw.1; uc001bmx.1; uc009vsm.1; uc009vsn.1	Coding
TC01000350.hg.1	6.31	6.29	0.43	0.19	1.02	0.872493	0.913708	PIGV	phosphatidylinositol glycan anchor biosynthesis, class V	chr1	27113963	27124894	+	NM_001202554; NM_017837; ENST00000078527; ENST00000449950; AK301626; BC013568; ENST00000374145; OTTHUMT00000011440; OTTHUMT00000011441; OTTHUMT00000011442; OTTHUMT00000011702; OTTHUMT00000011703; OTTHUMT00000011704; uc001bmz.3; uc001bna.3; uc010ofg.2	Coding
TC01000351.hg.1	13.58	13.98	0.48	0.26	-1.31	0.005401	0.017675			chr1	27145537	27392034	+		Coding
TC01000352.hg.1	7.65	7	0.51	0.22	1.57	8e-06	7.8e-05	ZDHHC18	zinc finger, DHHC-type containing 18	chr1	27153201	27183406	+	NM_032283; ENST00000374141; ENST00000374142; ENST00000478902; AK298683; BC066776; OTTHUMT00000011706; OTTHUMT00000011707; uc001bnb.3; uc010ofh.1	Coding
TC01000353.hg.1	9.29	8.61	1.08	0.52	1.6	0.017178	0.04454	SFN	stratifin	chr1	27189629	27190948	+	NM_006142; ENST00000339276; ENST00000538651; BC000329; BC000995; BC001550; BC023552; OTTHUMT00000011709; uc001bnc.1	Coding
TC01000354.hg.1	4.63	4.66	0.3	0.15	-1.02	0.765289	0.834061	RP1-50O24.6	novel transcript	chr1	27202624	27204736	+	OTTHUMT00000012180	Coding
TC01000355.hg.1	8.83	8.73	0.34	0.17	1.07	0.200793	0.306853	NUDC	nudC nuclear distribution protein; nuclear distribution gene C homolog (A. nidulans)	chr1	27226729	27273353	+	NM_006600; ENST00000321265; ENST00000484772; BC002399; BC003132; BC006147; BC007280; BC015153; BC021139; OTTHUMT00000012172; OTTHUMT00000012173; OTTHUMT00000012174; OTTHUMT00000012335	Coding
TC01000356.hg.1	6.22	6.78	0.31	0.25	-1.47	2e-06	2.2e-05	TRNP1	TMF1-regulated nuclear protein 1	chr1	27320195	27327377	+	NM_001013642; ENST00000522111; BC069216; OTTHUMT00000012346; uc001bnj.4	Coding
TC01000357.hg.1	16.12	16.67	0.59	0.38	-1.46	0.002152	0.008416			chr1	27533766	27533868	+		Coding
TC01000358.hg.1	9.25	9.39	0.65	0.47	-1.1	0.320577	0.438492	WDTC1	WD and tetratricopeptide repeats 1	chr1	27561007	27635110	+	NM_015023; ENST00000319394; ENST00000361771; ENST00000491239; AK001734; AK023101; AK315564; BC032523; OTTHUMT00000012341; OTTHUMT00000012342; OTTHUMT00000012791; OTTHUMT00000012792; uc001bnp.1	Coding
TC01000359.hg.1	6.98	6.85	0.31	0.19	1.09	0.210839	0.3184	TMEM222	transmembrane protein 222	chr1	27648636	27662891	+	NM_032125; NR_037576; NR_037577; NR_037580; ENST00000374073; ENST00000374076; BC090039; OTTHUMT00000012809; OTTHUMT00000012810; OTTHUMT00000012811; OTTHUMT00000012812; OTTHUMT00000012813; OTTHUMT00000012814; OTTHUMT00000012815; OTTHUMT00000012816; OTTHUMT00000096877; uc001bnr.4; uc001bns.4; uc001bnt.4; uc021ojt.1	Coding
TC01000360.hg.1	7.16	7.49	0.3	0.22	-1.26	0.000226	0.001334	LOC644961; RNU6-48P	actin, gamma 1 pseudogene; RNA, U6 small nuclear 48, pseudogene	chr1	27650365	27653016	+	NR_033926; ENST00000384161; uc021oju.1	Coding
TC01000361.hg.1	5.61	5.58	0.17	0.1	1.02	0.420122	0.536899	SYTL1	synaptotagmin-like 1	chr1	27668483	27680423	+	NM_001193308; NM_032872; ENST00000485269; ENST00000490170; ENST00000543823; AK074154; AK293038; BC015764; BC035725; ENST00000318074; OTTHUMT00000015778; OTTHUMT00000015779; OTTHUMT00000015780; OTTHUMT00000015781; OTTHUMT00000015782; OTTHUMT00000015783; OTTHUMT00000096879; uc001bnv.2; uc001bnw.2; uc001bnx.2; uc009vsv.2	Coding
TC01000362.hg.1	4.89	4.62	0.25	0.16	1.21	4.4e-05	0.00034	GPR3	G protein-coupled receptor 3	chr1	27719148	27722318	+	NM_005281; BC032702; ENST00000374024; OTTHUMT00000009522	Coding
TC01000363.hg.1	4.63	4.56	0.33	0.23	1.05	0.366535	0.484675	RP4-752I6.1	novel transcript	chr1	27783709	27786093	+	OTTHUMT00000009524	Coding
TC01000364.hg.1	4.35	4.57	0.32	0.23	-1.17	0.068038	0.132382	RP1-159A19.4	putative novel transcript	chr1	27852316	27857072	+	OTTHUMT00000009779	Coding
TC01000365.hg.1	3.59	3.57	0.23	0.14	1.01	0.962035	0.975704	RP11-288L9.4	putative novel transcript	chr1	27995979	27996787	+	OTTHUMT00000100241	Coding
TC01000366.hg.1	6.86	7.03	0.57	0.28	-1.12	0.095139	0.172009	RNU6-424P	RNA, U6 small nuclear 424, pseudogene	chr1	28020242	28020346	+	ENST00000384367	Coding
TC01000367.hg.1	7.96	8.42	0.26	0.23	-1.38	9.71e-09	2.35e-07	FAM76A	family with sequence similarity 76, member A	chr1	28052490	28089633	+	NM_001143912; NM_001143913; NM_001143914; NM_001143915; NM_152660; ENST00000234549; ENST00000373949; ENST00000373954; ENST00000419687; ENST00000530324; AK310165; BC025768; ENST00000010299; OTTHUMT00000010514; OTTHUMT00000010515; OTTHUMT00000010516; OTTHUMT00000010517; OTTHUMT00000010518; uc001boq.3; uc001bor.3; uc001bos.3; uc001bot.3; uc009vtb.3; uc010ofm.2	Coding
TC01000368.hg.1	8.58	9.59	0.36	0.2	-2.01	4.22e-15	5.49e-13	STX12	syntaxin 12	chr1	115887966	115890185	-		NonCoding
TC01000369.hg.1	5.12	5.47	0.43	0.27	-1.28	0.007036	0.021818	RNU6-1245P	RNA, U6 small nuclear 1245, pseudogene	chr1	28151049	28151154	+	ENST00000411130	Coding
TC01000370.hg.1	7.16	6.9	0.33	0.15	1.2	0.007815	0.023739	PPP1R8	protein phosphatase 1, regulatory subunit 8; protein phosphatase 1, regulatory (inhibitor) subunit 8	chr1	28157252	28178187	+	NM_002713; NM_014110; NM_138558; ENST00000236412; ENST00000373931; ENST00000399118; ENST00000434313; ENST00000486634; AK313814; BC013360; BC093017; DQ223931; ENST00000311772; OTTHUMT00000010525; OTTHUMT00000010526; OTTHUMT00000010528; OTTHUMT00000100238; OTTHUMT00000100239; uc001bov.2; uc001bow.2; uc001box.2; uc009vtd.2; uc021ojy.1	Coding
TC01000371.hg.1	7.33	7.47	1.05	0.46	-1.11	0.984502	0.989838	SCARNA1	small Cajal body-specific RNA 1	chr1	28160912	28161077	+	NR_002997; ENST00000517138; uc001boy.1	Coding
TC01000372.hg.1	6.57	6.06	0.68	0.22	1.43	0.0024	0.009184	THEMIS2	thymocyte selection associated family member 2	chr1	28199055	28213196	+	NM_001039477; NM_001105556; NM_004848; ENST00000328928; ENST00000373921; ENST00000373925; ENST00000373927; ENST00000492877; AK303090; AK303141; OTTHUMT00000010529; OTTHUMT00000011148; OTTHUMT00000011149; OTTHUMT00000011150; OTTHUMT00000011151; OTTHUMT00000011152; OTTHUMT00000011153; OTTHUMT00000011154; OTTHUMT00000011155; OTTHUMT00000011156; uc001boz.3; uc001bpa.3; uc001bpc.4; uc010ofn.2; uc010of…	Coding
TC01000373.hg.1	7.24	7.03	0.83	0.36	1.16	0.103025	0.183211	SMPDL3B	sphingomyelin phosphodiesterase, acid-like 3B	chr1	28261504	28285668	+	NM_001009568; NM_014474; ENST00000373888; ENST00000373890; ENST00000412515; ENST00000466793; ENST00000549094; AK293489; AK293566; BC014444; ENST00000373894; OTTHUMT00000011170; OTTHUMT00000011171; OTTHUMT00000011172; OTTHUMT00000011173; uc001bpf.3; uc001bpg.3; uc010ofq.2; uc010ofr.2	Coding
TC01000374.hg.1	6.34	6.16	0.21	0.14	1.13	0.0066	0.020723	XKR8	XK, Kell blood group complex subunit-related family, member 8	chr1	28285973	28294607	+	NM_018053; ENST00000373884; ENST00000481387; BC013379; OTTHUMT00000011175; OTTHUMT00000011176; uc001bph.1	Coding
TC01000375.hg.1	9.51	8.87	0.54	0.33	1.56	2.5e-05	0.000209	ATPIF1	ATPase inhibitory factor 1	chr1	28562602	28573417	+	NM_016311; NM_178190; NM_178191; ENST00000335514; ENST00000417632; ENST00000465645; ENST00000468425; ENST00000497986; BC004955; BC009677; OTTHUMT00000009841; OTTHUMT00000009842; OTTHUMT00000009843; OTTHUMT00000009844; uc001bpp.3; uc001bpq.3; uc001bpr.3	Coding
TC01000377.hg.1	6.46	6.09	0.36	0.17	1.29	0.00022	0.001309	SESN2	sestrin 2	chr1	28585963	28609002	+	NM_031459; BC013304; BC033719; ENST00000253063; OTTHUMT00000009840; uc001bps.3	Coding
TC01000378.hg.1	6.51	6.41	0.27	0.11	1.07	0.041599	0.089816	MED18; LOC100996782	mediator complex subunit 18; mediator of RNA polymerase II transcription subunit 18-like	chr1	28655513	28662478	+	NM_001127350; NM_017638; ENST00000373842; ENST00000398997; ENST00000479574; AK296130; BC002694; OTTHUMT00000009856; OTTHUMT00000009857; OTTHUMT00000009858; OTTHUMT00000009859; uc001bpt.4; uc009vtg.3; uc021okc.1	Coding
TC01000379.hg.1	10.39	10.38	0.29	0.12	1	0.510583	0.621021	PHACTR4	phosphatase and actin regulator 4	chr1	28696093	28826881	+	NM_001048183; NM_023923; ENST00000373838; ENST00000373839; ENST00000493669; AK025436; BC016152; BC021247; BC029266; BC068508; ENST00000373836; OTTHUMT00000009868; OTTHUMT00000101984; OTTHUMT00000101985; OTTHUMT00000158544; uc001bpu.3; uc001bpv.1; uc001bpw.3; uc001bpx.3; uc001bpy.3	Coding
TC01000380.hg.1	4.21	4.06	0.33	0.25	1.12	0.132378	0.222913	RNU6ATAC27P	RNA, U6atac small nuclear 27, pseudogene	chr1	28807874	28807992	+	ENST00000408289	Coding
TC01000381.hg.1	7.7	7.43	0.55	0.27	1.21	0.026696	0.063254	RCC1; SNHG3; SNORA73A	regulator of chromosome condensation 1; small nucleolar RNA host gene 3 (non-protein coding); small nucleolar RNA, H/ACA box 73A	chr1	28832455	28865708	+	NM_001048194; NM_001048195; NM_001048199; NM_001269; NR_002909; NR_030725; NR_030726; NR_036473; ENST00000364938; ENST00000373832; ENST00000373833; ENST00000398958; ENST00000437681; ENST00000486790; BC007300; BC010067; BC036903; BC069198; ENST00000373831; OTTHUMT00000010321; OTTHUMT00000010323; OTTHUMT00000010324; OTTHUMT00000010325; OTTHUMT00000010326; OTTHUMT00000010327; OTTHUMT00000010328; OTT…	Coding
TC01000382.hg.1	17.62	17.71	0.94	0.72	-1.07	0.903516	0.935403	SNORA73B; RNU105A	small nucleolar RNA, H/ACA box 73B; RNA, U105A small nucleolar	chr1	28835071	28835274	+	ENST00000363217	Coding
TC01000383.hg.1	5.98	5.67	0.71	0.37	1.23	0.221639	0.330949			chr1	28843988	28844087	+		Coding
TC01000384.hg.1	7.07	7.26	0.31	0.15	-1.14	0.124437	0.212249	TRNAU1AP	tRNA selenocysteine 1 associated protein 1	chr1	28879529	28905057	+	NM_017846; NR_003109; ENST00000495995; BC000680; BC035855; BC039879; ENST00000373830; OTTHUMT00000010346; OTTHUMT00000010347; OTTHUMT00000010348; OTTHUMT00000010349; OTTHUMT00000010350; OTTHUMT00000010351; OTTHUMT00000010352; OTTHUMT00000010353; OTTHUMT00000010354; OTTHUMT00000010355; uc001bqi.3	Coding
TC01000385.hg.1	6.18	5.96	0.4	0.15	1.17	0.009928	0.02875	RAB42	RAB42, member RAS oncogene family	chr1	28918712	28921955	+	NM_001193532; NM_152304; ENST00000373826; ENST00000465518; BC033175; OTTHUMT00000010371; OTTHUMT00000010372; uc001bqu.3; uc001bqv.3	Coding
TC01000386.hg.1	3.95	4.05	0.27	0.22	-1.07	0.51051	0.620969	RP11-442N24__B.1	putative novel transcript	chr1	28969740	28975042	+	OTTHUMT00000010341	Coding
TC01000387.hg.1	4.68	4.7	0.29	0.28	-1.01	0.776533	0.842982	RP11-442N24__B.1	putative novel transcript	chr1	28972603	28975093	+	OTTHUMT00000010342	Coding
TC01000388.hg.1	11.56	12.38	1.37	0.91	-1.77	0.023454	0.057078	RNU11	RNA, U11 small nuclear	chr1	28975112	28975246	+	NR_004407; ENST00000387069; uc009vtj.1	Coding
TC01000389.hg.1	8.04	8.05	0.26	0.15	-1.01	0.820511	0.876063	GMEB1	glucocorticoid modulatory element binding protein 1	chr1	28995240	29045865	+	NM_006582; NM_024482; ENST00000361872; ENST00000373816; ENST00000480454; AK023126; BC001473; ENST00000294409; OTTHUMT00000010331; OTTHUMT00000010332; OTTHUMT00000010333; OTTHUMT00000010334; OTTHUMT00000092195; uc001bqz.3; uc001bra.3; uc001brb.3	Coding
TC01000390.hg.1	4.6	5.15	0.42	0.29	-1.46	1.8e-05	0.000163			chr1	29016177	29016306	+		Coding
TC01000391.hg.1	8.65	8.66	0.35	0.2	-1.01	0.517947	0.627732	YTHDF2	YTH domain family, member 2	chr1	29063133	29096287	+	NM_001172828; NM_001173128; NM_016258; ENST00000396232; ENST00000478283; ENST00000541996; ENST00000542507; AF432214; BC002559; ENST00000373812; OTTHUMT00000010335; OTTHUMT00000010336; OTTHUMT00000010337; OTTHUMT00000010338; OTTHUMT00000010339; OTTHUMT00000010340; OTTHUMT00000092196; uc001brc.3; uc001bre.3; uc010ofx.2; uc021okf.1	Coding
TC01000392.hg.1	5.41	5.35	0.21	0.1	1.04	0.136936	0.228671	OPRD1	opioid receptor, delta 1	chr1	29138654	29190208	+	NM_000911; ENST00000536280; ENST00000234961; OTTHUMT00000010330; uc001brf.1	Coding
TC01000393.hg.1	3.7	3.56	0.35	0.09	1.1	0.031737	0.072519	RP1-212P9.2	putative novel transcript	chr1	29194087	29197779	+	OTTHUMT00000010343	Coding
TC01000394.hg.1	9.55	9.36	0.66	0.16	1.13	0.166799	0.266241	EPB41	erythrocyte membrane protein band 4.1; erythrocyte membrane protein band 4.1 (elliptocytosis 1, RH-linked)	chr1	29213603	29446558	+	NM_001166005; NM_001166006; NM_001166007; NM_004437; NM_203342; NM_203343; ENST00000343067; ENST00000347529; ENST00000349460; ENST00000356093; ENST00000358989; ENST00000373797; ENST00000373800; ENST00000398861; ENST00000398863; ENST00000398865; ENST00000460378; AK307816; AK310655; BC039079; BC081539; BC096104; BC096105; BC113841; ENST00000373798; OTTHUMT00000010312; OTTHUMT00000010313; OTTHUMT000…	Coding
TC01000395.hg.1	8.23	8.32	0.61	0.28	-1.06	0.712444	0.79289			chr1	29312222	29312322	+		Coding
TC01000396.hg.1	4.72	4.65	0.31	0.16	1.05	0.300468	0.417376	RP11-242O24.5	novel transcript, antisense to SFRS4	chr1	29479001	29479503	+	OTTHUMT00000010391	Coding
TC01000397.hg.1	3.98	3.9	0.25	0.17	1.06	0.122456	0.209554	RP11-467D18.2	Putative novel transcript	chr1	29550445	29551328	+	OTTHUMT00000010000	Coding
TC01000398.hg.1	6.97	6.48	0.84	0.29	1.4	0.075198	0.143226	PTPRU	protein tyrosine phosphatase, receptor type, U	chr1	29563028	29653325	+	NM_001195001; NM_005704; NM_133177; NM_133178; ENST00000323874; ENST00000356870; ENST00000373779; ENST00000428026; ENST00000460170; ENST00000465525; AK094849; BC146655; ENST00000345512; OTTHUMT00000010445; OTTHUMT00000010446; OTTHUMT00000010447; OTTHUMT00000010784; OTTHUMT00000010785; OTTHUMT00000010786; OTTHUMT00000010787; uc001bru.3; uc001brw.3; uc001brx.3; uc009vtq.3; uc009vtr.3	Coding
TC01000399.hg.1	6.42	7.26	0.45	0.41	-1.79	3.35e-07	5e-06			chr1	30357749	30357852	+		Coding
TC01000400.hg.1	4.25	4.38	0.26	0.26	-1.1	0.139262	0.231673	RP5-893G23.1	putative novel transcript	chr1	30613110	30614454	+	OTTHUMT00000010419	Coding
TC01000401.hg.1	3.34	3.42	0.19	0.21	-1.05	0.311253	0.428673	RP4-591L5.2	putative novel transcript	chr1	30888672	30893955	+	OTTHUMT00000091345	Coding
TC01000402.hg.1	5.5	5.55	0.22	0.17	-1.03	0.848322	0.896081	MATN1-AS1	MATN1 antisense RNA 1; novel transcript	chr1	31190940	31199674	+	NR_034182; ENST00000414532; ENST00000414763; ENST00000443076; ENST00000454613; OTTHUMT00000010460; OTTHUMT00000010461; OTTHUMT00000010462; OTTHUMT00000091338; uc001bsb.1	Coding
TC01000403.hg.1	4.72	4.92	0.17	0.12	-1.15	0.000234	0.001374	RP1-65J11.1	putative novel transcript	chr1	31297075	31306693	+	OTTHUMT00000010557; OTTHUMT00000010559	Coding
TC01000404.hg.1	7.3	7.05	0.33	0.26	1.2	0.021256	0.052732	RN7SKP91	RNA, 7SK small nuclear pseudogene 91	chr1	31316670	31316957	+	ENST00000410852	Coding
TC01000405.hg.1	4.45	4.44	0.23	0.16	1.01	0.090655	0.165636	LOC400748; RP1-65J11.5	uncharacterized LOC400748; novel transcript	chr1	31331005	31333101	+	ENST00000431202; OTTHUMT00000102020	Coding
TC01000406.hg.1	4.47	4.41	0.4	0.26	1.04	0.724861	0.802854	PRO0611	PRO0611 protein	chr1	31460912	31461481	+	NR_002762	Coding
TC01000407.hg.1	9.26	9.37	0.61	0.31	-1.08	0.451864	0.566912	ZCCHC17	zinc finger, CCHC domain containing 17	chr1	31769842	31837783	+	NM_016505; ENST00000344147; ENST00000373714; ENST00000422613; ENST00000479629; ENST00000546109; AF247661; AK302248; AK302343; AK307478; BC000685; BC007446; BC050609; OTTHUMT00000010664; OTTHUMT00000010665; OTTHUMT00000010666; OTTHUMT00000010667; uc001bsp.1; uc001bsq.1; uc001bsr.1; uc009vtu.1; uc009vtv.1; uc010ogf.1	Coding
TC01000408.hg.1	9.07	8.42	1.06	0.65	1.57	0.015598	0.041265	SERINC2	serine incorporator 2	chr1	31882412	31907527	+	NM_001199037; NM_001199038; NM_001199039; NM_018565; NM_178865; ENST00000373709; ENST00000491976; ENST00000536384; ENST00000536859; AK309409; BC084580; BC126283; ENST00000373710; OTTHUMT00000010680; OTTHUMT00000010681; OTTHUMT00000010682; OTTHUMT00000091361; uc001bst.3; uc001bsu.3; uc009vtw.1; uc010ogg.2; uc010ogh.2; uc021okm.1	Coding
TC01000409.hg.1	4.95	4.86	0.31	0.26	1.06	0.533481	0.642171	LINC01225; LOC149086; RP11-439L8.3	long intergenic non-protein coding RNA 1225; ornithine decarboxylase 1 pseudogene; putative novel transcript	chr1	31971839	31974167	+	NR_034112; ENST00000418618; BC104454; OTTHUMT00000011054; uc001bsw.2; uc021okn.1	Coding
TC01000410.hg.1	5.05	5.04	0.32	0.31	1.01	0.699502	0.782286	LINC01226; RP11-439L8.4	long intergenic non-protein coding RNA 1226; novel transcript (LOC284551)	chr1	31984036	31989846	+	NR_027085; ENST00000412068; ENST00000417514; OTTHUMT00000011056; OTTHUMT00000091360; uc001bsy.1	Coding
TC01000411.hg.1	6.56	8.68	0.68	0.34	-4.34	8.23e-14	7.64e-12	TINAGL1	tubulointerstitial nephritis antigen-like 1	chr1	3710047	3712148	-	AK056724	NonCoding
TC01000412.hg.1	4.6	4.6	0.1	0.08	1	0.711617	0.792187	HCRTR1	hypocretin (orexin) receptor 1	chr1	32083287	32098119	+	NM_001525; ENST00000373705; ENST00000373706; ENST00000403528; ENST00000468521; BC035686; BC074796; OTTHUMT00000011042; OTTHUMT00000011043; OTTHUMT00000011044; OTTHUMT00000011045; uc001btc.4; uc009vtx.2	Coding
TC01000413.hg.1	6.36	6.8	0.33	0.15	-1.36	0.000194	0.001176	RP11-73M7.6	novel transcript, antisense to COL16A1	chr1	32121710	32125539	+	OTTHUMT00000011055	Coding
TC01000414.hg.1	5.7	5.74	0.22	0.19	-1.03	0.593405	0.694118			chr1	32254731	32256923	+		Coding
TC01000415.hg.1	4.19	3.99	0.4	0.31	1.15	0.031201	0.071511			chr1	32379174	32380745	+		Coding
TC01000416.hg.1	5.62	6.08	0.41	0.26	-1.37	0.000947	0.004338	RP4-534N18.2	putative novel transcript	chr1	32398621	32399576	+	OTTHUMT00000011908	Coding
TC01000417.hg.1	9.77	9.62	0.38	0.17	1.11	0.270107	0.385073	KHDRBS1	KH domain containing, RNA binding, signal transduction associated 1	chr1	32479430	32526451	+	NM_006559; ENST00000307714; ENST00000355201; ENST00000492989; BC000717; BC010132; ENST00000327300; OTTHUMT00000011199; OTTHUMT00000091381; OTTHUMT00000091382; U78971	Coding
TC01000418.hg.1	6.59	6.4	0.24	0.1	1.14	0.004178	0.014388	TMEM39B	transmembrane protein 39B	chr1	32537632	32568467	+	NM_018056; ENST00000336294; ENST00000373633; ENST00000373634; ENST00000427288; ENST00000456834; ENST00000487305; AK296653; AK298766; AK300293; BC004364; OTTHUMT00000011489; OTTHUMT00000091374; OTTHUMT00000091375; OTTHUMT00000091376; OTTHUMT00000091377; OTTHUMT00000091378; OTTHUMT00000091379; OTTHUMT00000091380; OTTHUMT00000099435; uc001buf.4; uc010ogt.1; uc010ogu.1; uc010ogv.2; uc010ogw.2	Coding
TC01000419.hg.1	10.04	9.8	0.59	0.19	1.19	0.059507	0.119223	KPNA6; LOC100652828; LOC100653335; RP4-622L5.2	karyopherin alpha 6 (importin alpha 7); uncharacterized LOC100652828; uncharacterized LOC100653335; novel transcript	chr1	32573639	32642169	+	NM_012316; ENST00000373617; ENST00000471599; ENST00000537234; ENST00000545542; AK128609; AK295615; AK301714; BC020520; ENST00000373625; OTTHUMT00000012526; OTTHUMT00000012527; OTTHUMT00000012528; OTTHUMT00000012532; OTTHUMT00000012533; uc001bug.3; uc001buh.3; uc010ogx.2; uc010ogy.2	Coding
TC01000420.hg.1	9.58	9.3	0.46	0.28	1.22	0.01563	0.041328	TXLNA	taxilin alpha	chr1	32645287	32663886	+	NM_175852; ENST00000373609; ENST00000373610; ENST00000427320; AF516206; BC080578; BC103823; OTTHUMT00000012843; OTTHUMT00000012844; uc001bui.3; uc001buj.3	Coding
TC01000421.hg.1	5.25	5.07	0.17	0.08	1.13	0.000251	0.001458	CCDC28B	coiled-coil domain containing 28B	chr1	32665987	32670991	+	NM_024296; ENST00000373602; ENST00000483009; BC002462; BC022848; ENST00000421922; OTTHUMT00000015722; OTTHUMT00000015723; OTTHUMT00000015724; OTTHUMT00000015728; OTTHUMT00000313451; uc001bul.1; uc021okt.1	Coding
TC01000422.hg.1	6.37	6.17	0.28	0.16	1.15	0.007543	0.023068	IQCC	IQ motif containing C	chr1	32671236	32674288	+	NM_001160042; NM_018134; ENST00000291358; ENST00000537469; AK299235; BC098260; OTTHUMT00000015731; uc001bum.2; uc009vua.2; uc010ogz.1	Coding
TC01000423.hg.1	4.9	4.9	0.16	0.13	-1	0.898488	0.932056	DCDC2B	doublecortin domain containing 2B	chr1	32674695	32681797	+	NM_001099434; BC128073; ENST00000409358; OTTHUMT00000015735; OTTHUMT00000328293; uc001bun.2	Coding
TC01000424.hg.1	10.42	9.97	0.62	0.53	1.36	0.002912	0.010756	EIF3I	eukaryotic translation initiation factor 3, subunit I	chr1	32687185	32697205	+	NM_003757; ENST00000373586; ENST00000471486; AK289882; BC000413; BC003140; OTTHUMT00000019282; OTTHUMT00000019284; OTTHUMT00000019597; OTTHUMT00000019598; OTTHUMT00000019599; OTTHUMT00000099431; uc001bur.4; uc009vuc.3	Coding
TC01000425.hg.1	5.05	4.99	0.31	0.21	1.04	0.310899	0.428299	FAM167B	family with sequence similarity 167, member B	chr1	32712818	32714461	+	NM_032648; BC004269; ENST00000373582; OTTHUMT00000019615; uc001buw.3	Coding
TC01000426.hg.1	6.06	5.67	0.57	0.16	1.31	0.007391	0.022698	LCK	LCK proto-oncogene, Src family tyrosine kinase; lymphocyte-specific protein tyrosine kinase	chr1	32716840	32751766	+	NM_001042771; NM_005356; ENST00000333070; ENST00000336890; ENST00000373564; ENST00000398345; ENST00000436824; AJ865079; AK303073; BC013200; OTTHUMT00000019616; OTTHUMT00000019804; OTTHUMT00000019805; OTTHUMT00000019806; OTTHUMT00000019807; OTTHUMT00000019808; OTTHUMT00000019809; OTTHUMT00000092576; uc001bux.3; uc001buy.3; uc001buz.3; uc001bva.3; uc010ohc.1	Coding
TC01000427.hg.1	9.8	9.36	0.52	0.3	1.36	0.00037	0.002005	HDAC1	histone deacetylase 1	chr1	32757687	32799236	+	NM_004964; ENST00000373541; ENST00000373548; ENST00000476391; AK296308; AK299241; AK299792; BC000301; BX648055; OTTHUMT00000019815; OTTHUMT00000019816; OTTHUMT00000019817; OTTHUMT00000019819; OTTHUMT00000020042; OTTHUMT00000020043; OTTHUMT00000020044; OTTHUMT00000020045; OTTHUMT00000020046; OTTHUMT00000099439; uc001bvb.1; uc001bvc.1; uc010ohd.1; uc010ohe.1; uc010ohf.1	Coding
TC01000428.hg.1	5.27	5.32	0.26	0.22	-1.04	0.890368	0.926379			chr1	32816855	32818023	+		Coding
TC01000429.hg.1	5.97	5.92	0.47	0.33	1.04	0.930194	0.953883	TSSK3	testis-specific serine kinase 3	chr1	32817122	32819143	+	ENST00000421153; OTTHUMT00000020210	Coding
TC01000430.hg.1	5.4	5.49	0.18	0.14	-1.07	0.212964	0.320962	TSSK3	testis-specific serine kinase 3	chr1	32827798	32829924	+	NM_052841; ENST00000373534; BC035354; OTTHUMT00000020049; uc001bvf.3	Coding
TC01000432.hg.1	6.15	6.21	0.46	0.21	-1.04	0.484341	0.597566			chr1	33105552	33105653	+		Coding
TC01000433.hg.1	12.6	12.54	0.56	0.39	1.05	0.186954	0.290595	RBBP4	retinoblastoma binding protein 4	chr1	33116743	33151812	+	NM_001135255; NM_001135256; NM_005610; ENST00000373485; ENST00000414241; ENST00000458695; ENST00000524393; ENST00000544435; AK299410; BC003092; BC053904; BC075836; ENST00000373493; OTTHUMT00000021957; OTTHUMT00000022066; OTTHUMT00000022067; OTTHUMT00000022068; OTTHUMT00000022069; OTTHUMT00000095294; OTTHUMT00000095295; OTTHUMT00000095296; OTTHUMT00000099433; OTTHUMT00000099434; OTTHUMT00000318463…	Coding
TC01000434.hg.1	9.17	8.64	0.57	0.37	1.44	0.000903	0.004175	KIAA1522	KIAA1522	chr1	33207486	33240571	+	NM_001198972; NM_001198973; NM_020888; ENST00000294521; ENST00000373480; ENST00000373481; ENST00000401073; OTTHUMT00000022130; OTTHUMT00000022131; OTTHUMT00000022155; OTTHUMT00000095337; uc001bvu.1; uc001bvv.2; uc010ohn.1	Coding
TC01000435.hg.1	9.29	9.54	0.38	0.19	-1.19	0.066364	0.129846	S100PBP	S100P binding protein	chr1	33283043	33324480	+	NM_001256121; NM_022753; ENST00000356689; ENST00000373475; ENST00000373476; ENST00000398243; ENST00000527692; ENST00000531123; AK022965; BC015175; BX647667; OTTHUMT00000011266; OTTHUMT00000011267; OTTHUMT00000011268; OTTHUMT00000011269; OTTHUMT00000011270; OTTHUMT00000011271; OTTHUMT00000011444	Coding
TC01000436.hg.1	5.21	5.05	0.14	0.09	1.12	3.7e-05	0.000292	HPCA	hippocalcin	chr1	33351595	33364042	+	NM_002143; ENST00000480118; BC001777; ENST00000373467; OTTHUMT00000011480; OTTHUMT00000011481; OTTHUMT00000092190; OTTHUMT00000092191; OTTHUMT00000092192; uc001bwh.3	Coding
TC01000437.hg.1	4.26	4.59	0.22	0.17	-1.26	3.5e-05	0.000279			chr1	33391895	33392000	+		Coding
TC01000438.hg.1	4.49	4.25	0.26	0.35	1.18	0.011708	0.032754	RP1-117O3.2	putative novel transcript	chr1	33452676	33498070	+	OTTHUMT00000011865	Coding
TC01000439.hg.1	6.56	6.41	0.28	0.15	1.11	0.055415	0.112699	AZIN2; ADC	antizyme inhibitor 2; arginine decarboxylase	chr1	33546705	33586131	+	NM_052998; ENST00000294517; ENST00000341637; ENST00000358680; ENST00000373440; ENST00000373441; ENST00000373443; ENST00000398167; ENST00000484656; AB075825; AK057051; AK095127; AK315677; AL832640; AY050635; AY050636; AY050637; AY050638; BC010449; BC028128; OTTHUMT00000011866; OTTHUMT00000011867; OTTHUMT00000011868; OTTHUMT00000011869; OTTHUMT00000011870; OTTHUMT00000011871; OTTHUMT00000011872; OT…	Coding
TC01000440.hg.1	8.05	7.79	0.38	0.17	1.2	0.027404	0.064555	ZNF362	zinc finger protein 362	chr1	33722146	33766320	+	NM_152493; ENST00000373428; ENST00000477934; ENST00000539719; BC104779; BC112113; OTTHUMT00000011857; OTTHUMT00000011858; OTTHUMT00000011859; OTTHUMT00000011860; uc001bxc.1	Coding
TC01000441.hg.1	4.96	4.74	0.44	0.38	1.16	0.028025	0.065717	RP11-415J8.3	novel transcript	chr1	33780296	33791644	+	OTTHUMT00000011862	Coding
TC01000442.hg.1	5.37	5.47	0.37	0.21	-1.07	0.557285	0.662926	LOC101929464; RP11-415J8.5	uncharacterized LOC101929464; putative novel transcript	chr1	33815953	33828846	+	ENST00000432703; OTTHUMT00000011863	Coding
TC01000443.hg.1	6.03	5.9	0.26	0.08	1.09	0.04084	0.088509	ZSCAN20	zinc finger and SCAN domain containing 20	chr1	33938232	33961995	+	NM_145238; ENST00000326544; ENST00000361328; ENST00000373411; ENST00000373413; ENST00000401072; ENST00000480917; AK290195; BC008827; BC011404; OTTHUMT00000012027; OTTHUMT00000012028; OTTHUMT00000277003; uc001bxj.4; uc001bxk.2; uc009vui.3	Coding
TC01000444.hg.1	4.05	3.9	0.19	0.18	1.11	0.001912	0.007639	HMGB4	high mobility group box 4; high-mobility group box 4	chr1	34326076	34330392	+	NM_145205; NR_033264; ENST00000425537; ENST00000519684; ENST00000522796; BC021180; BC070148; OTTHUMT00000036849; OTTHUMT00000036850; OTTHUMT00000036851; OTTHUMT00000375773; uc001bxp.3; uc001bxq.3	Coding
TC01000445.hg.1	4.39	4.3	0.17	0.15	1.07	0.007914	0.023969	CSMD2-AS1; RP5-1007G16.1	CSMD2 antisense RNA 1; novel transcript	chr1	34334554	34351059	+	NR_038372; ENST00000414868; ENST00000425631; ENST00000431046; ENST00000432447; ENST00000434181; ENST00000438719; OTTHUMT00000036548; OTTHUMT00000036682; OTTHUMT00000036683; OTTHUMT00000036684; OTTHUMT00000036685; OTTHUMT00000036686; uc001bxr.3	Coding
TC01000446.hg.1	8.36	8.86	0.52	0.27	-1.42	0.007889	0.023913	RNA5SP42	RNA, 5S ribosomal pseudogene 42	chr1	34578550	34578664	+	ENST00000364278	Coding
TC01000447.hg.1	4.8	4.67	0.16	0.15	1.09	0.002519	0.009556	C1orf94	chromosome 1 open reading frame 94	chr1	34632484	34684732	+	NM_001134734; NM_032884; ENST00000373374; ENST00000488417; BC007637; BC064845; OTTHUMT00000011463; OTTHUMT00000036845; uc001bxs.4; uc001bxt.3	Coding
TC01000448.hg.1	4.99	5.18	0.44	0.24	-1.14	0.474256	0.58837	GJB5	gap junction protein, beta 5, 31.1kDa	chr1	35220648	35224113	+	NM_005268; BC004379; ENST00000338513; OTTHUMT00000011561	Coding
TC01000449.hg.1	4.83	4.83	0.23	0.18	1	0.932617	0.95541	GJB4	gap junction protein, beta 4, 30.3kDa	chr1	35225342	35229325	+	NM_153212; BC034709; ENST00000339480; OTTHUMT00000011560; uc001bxv.1	Coding
TC01000450.hg.1	4.48	4.36	0.44	0.22	1.08	0.141844	0.234772	GJB3	gap junction protein, beta 3, 31kDa	chr1	35246790	35251970	+	NM_001005752; NM_024009; ENST00000373362; ENST00000543647; BC012918; BC110640; ENST00000373366; OTTHUMT00000011558; OTTHUMT00000011559; uc001bxx.3; uc001bxy.3	Coding
TC01000451.hg.1	5.02	4.79	0.28	0.41	1.17	0.676379	0.763916	GJA4	gap junction protein, alpha 4, 37kDa	chr1	35258171	35261348	+	NM_002060; ENST00000543143; AK310985; AK313477; BC027889; BC072389; ENST00000342280; OTTHUMT00000011556; OTTHUMT00000011557; uc001bya.3	Coding
TC01000452.hg.1	4.2	4.41	0.22	0.32	-1.15	0.001713	0.006985	RP5-997D16.2	putative novel transcript	chr1	35316295	35317156	+	OTTHUMT00000011553	Coding
TC01000453.hg.1	4.68	4.43	0.45	0.37	1.18	0.066207	0.129627			chr1	35409357	35409425	+		Coding
TC01000454.hg.1	8.35	8.71	0.45	0.19	-1.29	0.105142	0.186035	ZMYM1	zinc finger, MYM-type 1	chr1	35525387	35581460	+	NM_024772; ENST00000359858; ENST00000373329; ENST00000373330; ENST00000488455; AK096206; AK299779; AK308655; BC037313; BX648307; CR936813; OTTHUMT00000012705; OTTHUMT00000012706; OTTHUMT00000012707; OTTHUMT00000012708; OTTHUMT00000012709; OTTHUMT00000012710; OTTHUMT00000012711; OTTHUMT00000012712; OTTHUMT00000012713; uc001byl.1; uc001bym.3; uc001byn.3; uc001byo.3; uc009vus.1; uc009vut.3; uc010ohu…	Coding
TC01000455.hg.1	10.36	10.36	0.44	0.22	1	0.831262	0.883787			chr1	35661570	35661663	+		Coding
TC01000456.hg.1	11.14	11.24	0.51	0.21	-1.07	0.745962	0.818975	ZMYM4	zinc finger, MYM-type 4	chr1	35734568	35887659	+	NM_005095; ENST00000314607; ENST00000373297; ENST00000482131; AK309705; BC127113; BC127114; OTTHUMT00000012207; OTTHUMT00000012208; OTTHUMT00000012209; OTTHUMT00000012680; OTTHUMT00000012681; OTTHUMT00000012682; uc001byt.3; uc001byu.3; uc009vuu.3; uc009vuv.3	Coding
TC01000457.hg.1	6.39	6.96	0.59	0.51	-1.49	0.003739	0.013135			chr1	35775875	35776026	+		Coding
TC01000458.hg.1	7.23	6.55	0.58	0.18	1.6	8e-06	8.4e-05	NCDN	neurochondrin	chr1	36023074	36032875	+	NM_001014839; NM_001014841; NM_014284; ENST00000356090; ENST00000373243; ENST00000373253; ENST00000397922; ENST00000459931; BC024592; OTTHUMT00000131296; OTTHUMT00000131297; OTTHUMT00000131298; OTTHUMT00000131299; OTTHUMT00000131300; OTTHUMT00000131301; uc001bza.3; uc001bzb.3; uc001bzc.3	Coding
TC01000459.hg.1	4.42	4.3	0.17	0.09	1.09	0.004399	0.01499	TFAP2E	transcription factor AP-2 epsilon (activating enhancer binding protein 2 epsilon)	chr1	36038971	36060929	+	NM_178548; BC041175; ENST00000373235; OTTHUMT00000012732; uc010ohy.2	Coding
TC01000460.hg.1	7.01	7.11	0.26	0.26	-1.07	0.052125	0.107271	RP5-983H21.3		chr1	36057977	36059256	+	OTTHUMT00000012733	Coding
TC01000461.hg.1	4.67	4.11	0.33	0.23	1.48	3.17e-08	6.6e-07	RP11-435D7.3	putative novel transcript	chr1	36204990	36209177	+	OTTHUMT00000023222	Coding
TC01000462.hg.1	9.3	9.69	0.49	0.32	-1.31	0.002388	0.009149	2004-08-01	argonaute RISC catalytic component 4	chr1	36273773	36323491	+	NM_017629; ENST00000373210; ENST00000488778; BC152450; OTTHUMT00000012213; OTTHUMT00000091358; OTTHUMT00000091359; uc001bzj.2	Coding
TC01000463.hg.1	9.13	9.02	0.52	0.23	1.08	0.302707	0.419788	2001-08-01	argonaute RISC catalytic component 1	chr1	36335409	36389900	+	NM_012199; ENST00000373204; ENST00000373206; AK001622; BC063275; CR936823; OTTHUMT00000019336; OTTHUMT00000019337; uc001bzk.3; uc001bzl.3; uc009vuy.3	Coding
TC01000464.hg.1	6.71	6.86	0.57	0.33	-1.11	0.500104	0.611373	2001-08-01	argonaute RISC catalytic component 1	chr1	36391433	36395210	+	AK025726; uc001bzm.1	Coding
TC01000465.hg.1	9.13	9.87	0.55	0.21	-1.67	0.000167	0.001038	AGO3; EIF2C3	argonaute RISC catalytic component 3	chr1	36396319	36522063	+	NM_024852; NM_177422; ENST00000246314; ENST00000324350; ENST00000397828; ENST00000471099; AK027796; ENST00000373191; OTTHUMT00000019829; OTTHUMT00000019830; OTTHUMT00000019831; OTTHUMT00000091354; OTTHUMT00000091355; OTTHUMT00000091356; OTTHUMT00000091357; uc001bzn.1; uc001bzp.3; uc001bzq.3	Coding
TC01000466.hg.1	4.78	4.79	0.19	0.08	-1.01	0.864485	0.907828	TEKT2	tektin 2 (testicular)	chr1	36549676	36553876	+	NM_014466; BC022005; BC035620; ENST00000207457; OTTHUMT00000020200; OTTHUMT00000020201; OTTHUMT00000020202; uc001bzr.3; uc001bzs.3	Coding
TC01000467.hg.1	6.63	6.26	0.37	0.16	1.29	0.000159	0.000998	ADPRHL2	ADP-ribosylhydrolase like 2	chr1	36554453	36559533	+	NM_017825; ENST00000373178; ENST00000468594; ENST00000540867; ENST00000543954; BC014169; OTTHUMT00000020199; uc001bzt.3	Coding
TC01000468.hg.1	8.18	7.85	0.25	0.26	1.26	0.000106	0.000713	MAP7D1	MAP7 domain containing 1	chr1	36621194	36646450	+	NM_018067; ENST00000316156; ENST00000373148; ENST00000373150; ENST00000373151; ENST00000373153; ENST00000474796; AK095939; AK096341; BC057293; BC067256; BC106053; OTTHUMT00000020762; OTTHUMT00000020763; OTTHUMT00000020764; OTTHUMT00000020765; OTTHUMT00000023449; OTTHUMT00000023450; OTTHUMT00000091347; uc001bzz.3; uc001caa.3; uc001cab.3; uc001cac.3; uc001cad.3	Coding
TC01000469.hg.1	11.1	11.06	0.39	0.23	1.03	0.878724	0.918211	THRAP3	thyroid hormone receptor associated protein 3	chr1	36690017	36770958	+	NM_005119; ENST00000466743; ENST00000469141; BC054046; BC112330; BC112350; ENST00000354618; OTTHUMT00000021688; OTTHUMT00000023220; OTTHUMT00000023221; OTTHUMT00000091353; uc001cae.4; uc001caf.4; uc001cag.1	Coding
TC01000471.hg.1	4.39	4.55	0.27	0.24	-1.11	0.179079	0.281189	RP4-614N24.1	putative novel transcript	chr1	37238741	37241369	+	OTTHUMT00000012051	Coding
TC01000472.hg.1	4.58	4.76	0.38	0.19	-1.13	0.168493	0.268375	MIR4255	microRNA 4255	chr1	37627164	37627235	+	NR_036217; uc021oll.1	Coding
TC01000473.hg.1	5.22	4.98	0.51	0.32	1.18	0.112406	0.196013	RNU6-636P	RNA, U6 small nuclear 636, pseudogene	chr1	37669211	37669317	+	ENST00000384598	Coding
TC01000474.hg.1	7.18	6.87	0.53	0.26	1.25	0.00202	0.007982	ZC3H12A; MIR6732	zinc finger CCCH-type containing 12A; microRNA 6732	chr1	37940119	37949978	+	NM_025079; ENST00000373082; ENST00000373087; ENST00000492829; BC005001; OTTHUMT00000012154; OTTHUMT00000012157; OTTHUMT00000012158; uc001cbb.4	Coding
TC01000475.hg.1	8.61	8.16	1.69	0.85	1.36	0.791403	0.8544	DNALI1	dynein, axonemal, light intermediate chain 1	chr1	38022520	38032458	+	NM_003462; ENST00000497858; ENST00000541606; AK295199; BC039074; BC046117; ENST00000296218; OTTHUMT00000012159; OTTHUMT00000012160; OTTHUMT00000012436; OTTHUMT00000012437; OTTHUMT00000012438; OTTHUMT00000091267; uc001cbj.3	Coding
TC01000476.hg.1	6.11	4.92	0.87	0.25	2.29	9.98e-07	1.3e-05	CDCA8	cell division cycle associated 8	chr1	195505666	195505928	-	AF058804	NonCoding
TC01000477.hg.1	4.31	4.3	0.35	0.25	1.01	0.438202	0.553809			chr1	38215874	38215974	+		Coding
TC01000478.hg.1	6.29	5.91	0.59	0.17	1.3	0.002291	0.00885	MANEAL	mannosidase, endo-alpha-like	chr1	38259474	38267278	+	NM_001031740; NM_001113482; NM_152496; ENST00000329006; ENST00000373045; ENST00000397631; ENST00000525897; BC077730; OTTHUMT00000012468; OTTHUMT00000012469; uc001cbx.2; uc001cby.2; uc001cbz.2	Coding
TC01000479.hg.1	6.46	6.31	0.21	0.07	1.11	0.007698	0.023446	C1orf122	chromosome 1 open reading frame 122	chr1	38272651	38275126	+	NM_001142726; NM_198446; ENST00000373042; ENST00000373043; ENST00000446260; ENST00000468084; ENST00000525096; BC057819; BC107856; OTTHUMT00000012471; OTTHUMT00000012472; OTTHUMT00000012946; uc001ccd.2; uc010oii.1	Coding
TC01000480.hg.1	8.31	8.78	0.27	0.2	-1.38	2.9e-07	5e-06	RP11-109P14.10	putative novel transcript	chr1	38326369	38327252	+	OTTHUMT00000091276	Coding
TC01000481.hg.1	4.69	4.69	0.41	0.29	-1	0.532564	0.641372			chr1	38349909	38349989	+		Coding
TC01000482.hg.1	7.32	7.4	0.59	0.34	-1.06	0.876217	0.916292	RNU6-584P	RNA, U6 small nuclear 584, pseudogene	chr1	38350695	38350789	+	ENST00000410350	Coding
TC01000483.hg.1	8.95	8.93	0.53	0.32	1.02	0.856253	0.901834	RNU6-510P	RNA, U6 small nuclear 510, pseudogene	chr1	38457134	38457241	+	ENST00000391239	Coding
TC01000484.hg.1	8.31	8.29	0.51	0.26	1.01	0.445092	0.560383	UTP11L	UTP11-like, U3 small nucleolar ribonucleoprotein (yeast); UTP11-like, U3 small nucleolar ribonucleoprotein, (yeast)	chr1	38474930	38490497	+	NM_016037; ENST00000488453; ENST00000537711; AK023587; AK296018; AK308377; BC005182; ENST00000373014; OTTHUMT00000012962; OTTHUMT00000012963; OTTHUMT00000012964; OTTHUMT00000012965; uc001ccn.4; uc009vvm.3; uc010oil.2	Coding
TC01000485.hg.1	6.47	6.34	0.15	0.13	1.1	0.003951	0.013742	RP5-884C9.2	novel transcript	chr1	38512986	38584697	+	OTTHUMT00000001200; OTTHUMT00000001201	Coding
TC01000486.hg.1	3.73	3.91	0.3	0.2	-1.14	0.055837	0.11343	MIR3659	microRNA 3659	chr1	38554903	38555001	+	NR_037432; uc021olo.1	Coding
TC01000487.hg.1	7.47	7.68	0.63	0.4	-1.16	0.329286	0.447765	RNU6-753P	RNA, U6 small nuclear 753, pseudogene	chr1	38862331	38862437	+	ENST00000363926	Coding
TC01000488.hg.1	3.99	3.91	0.26	0.15	1.05	0.201506	0.307642	RP11-329N22.1	novel transcript	chr1	38940868	38942156	+	OTTHUMT00000001204	Coding
TC01000489.hg.1	6.02	6.1	0.24	0.32	-1.06	0.377049	0.495165	RP5-864K19.4	novel transcript	chr1	39325672	39385068	+	OTTHUMT00000001223; OTTHUMT00000001224; OTTHUMT00000001225	Coding
TC01000490.hg.1	6.06	5.93	0.5	0.47	1.09	0.885648	0.923075	RNU6-605P	RNA, U6 small nuclear 605, pseudogene	chr1	39392542	39392649	+	ENST00000363093	Coding
TC01000491.hg.1	9.98	9.83	0.54	0.47	1.11	0.068561	0.133141	AKIRIN1	akirin 1	chr1	39456895	39471737	+	NM_001136275; NM_024595; ENST00000372984; ENST00000432648; ENST00000446189; AK298890; BC119745; OTTHUMT00000019687; uc001ccw.3; uc010oip.2; uc010oiq.2	Coding
TC01000492.hg.1	12.34	12.37	0.65	0.33	-1.02	0.969383	0.980315	NDUFS5	NADH dehydrogenase (ubiquinone) Fe-S protein 5, 15kDa (NADH-coenzyme Q reductase)	chr1	39491967	39500308	+	NM_001184979; NM_004552; ENST00000372969; BC001884; BC093057; ENST00000372967; OTTHUMT00000019688; OTTHUMT00000019689; uc001ccx.3; uc001ccy.3	Coding
TC01000493.hg.1	11.51	11.91	0.85	0.33	-1.32	0.180543	0.28291	MACF1	microtubule-actin crosslinking factor 1	chr1	39546988	39952810	+	NM_012090; ENST00000289893; ENST00000317713; ENST00000361689; ENST00000372900; ENST00000372915; ENST00000404645; ENST00000476350; ENST00000484793; ENST00000536367; ENST00000539005; ENST00000539218; ENST00000545844; AB033077; AK023285; AK127519; AK299010; AK304414; BC007330; BX647441; OTTHUMT00000020986; OTTHUMT00000020987; OTTHUMT00000020988; OTTHUMT00000020989; OTTHUMT00000020990; OTTHUMT0000002…	Coding
TC01000494.hg.1	7.66	8.45	0.64	0.48	-1.73	9.8e-05	0.000668	KIAA0754	KIAA0754	chr1	39875176	39882154	+	NM_015038; ENST00000530275; uc009vvt.1	Coding
TC01000495.hg.1	5.52	5	0.43	0.19	1.43	6e-06	6.2e-05	BMP8A	bone morphogenetic protein 8a	chr1	39957318	39995541	+	NM_181809; ENST00000331593; BC131617; OTTHUMT00000023079; uc001cdi.3	Coding
TC01000496.hg.1	3.59	3.7	0.26	0.17	-1.08	0.167126	0.26665			chr1	39970195	39970267	+		Coding
TC01000497.hg.1	4.58	4.38	0.28	0.19	1.15	0.062692	0.12421	OXCT2	3-oxoacid CoA transferase 2	chr1	39980538	39982339	+	BC072388	Coding
TC01000498.hg.1	5.08	4.91	0.38	0.17	1.12	0.050827	0.10528	RP11-69E11.8	novel transcript	chr1	40030832	40038875	+	OTTHUMT00000025231	Coding
TC01000499.hg.1	5.9	5.67	0.27	0.36	1.18	0.036466	0.080917	RP1-144F13.3	putative novel transcript	chr1	40099088	40099575	+	OTTHUMT00000090748	Coding
TC01000500.hg.1	6.81	6.85	0.25	0.11	-1.03	0.576715	0.679651	PPIE	peptidylprolyl isomerase E (cyclophilin E)	chr1	40157854	40229586	+	NM_001195007; NM_006112; NM_203456; NR_036543; NR_036544; ENST00000324379; ENST00000356511; ENST00000372830; ENST00000372835; ENST00000470213; ENST00000480169; AK094660; AL833576; BC004898; BC008451; BC107736; OTTHUMT00000025642; OTTHUMT00000025643; OTTHUMT00000025644; OTTHUMT00000025645; OTTHUMT00000025646; OTTHUMT00000025647; OTTHUMT00000025648; OTTHUMT00000025649; OTTHUMT00000025650; OTTHUMT00…	Coding
TC01000501.hg.1	6.97	7	0.42	0.28	-1.02	0.951647	0.968747			chr1	40183700	40183828	+		Coding
TC01000502.hg.1	3.71	3.56	0.26	0.27	1.11	0.034296	0.077067	RP1-118J21.5	putative novel transcript	chr1	40363417	40364770	+	OTTHUMT00000025754	Coding
TC01000503.hg.1	5.91	6.15	0.72	0.57	-1.18	0.682127	0.768359	MFSD2A	major facilitator superfamily domain containing 2A	chr1	40420784	40435638	+	NM_001136493; NM_032793; ENST00000372811; ENST00000420632; ENST00000480630; AK297991; AK301533; AL834184; BC011587; BC069694; BC092414; ENST00000372809; OTTHUMT00000025755; OTTHUMT00000025756; OTTHUMT00000025757; OTTHUMT00000025758; OTTHUMT00000025759; OTTHUMT00000090744; OTTHUMT00000090745; OTTHUMT00000090746; OTTHUMT00000090747; uc001ceu.3; uc001cev.3; uc009vvy.3; uc010ojb.1; uc010ojc.2	Coding
TC01000504.hg.1	12.29	11.43	0.53	0.37	1.81	4.02e-07	6e-06	CAP1	CAP, adenylate cyclase-associated protein 1 (yeast)	chr1	40505905	40538321	+	NM_001105530; NM_006367; ENST00000340450; ENST00000372792; ENST00000372794; ENST00000372797; ENST00000372798; ENST00000372802; ENST00000479759; ENST00000538246; AK297829; AK300861; AK315731; BC013963; BC095440; ENST00000372805; L12168; OTTHUMT00000013106; OTTHUMT00000013107; OTTHUMT00000013108; OTTHUMT00000013109; OTTHUMT00000013110; OTTHUMT00000013111; OTTHUMT00000013112; OTTHUMT00000013113; OTT…	Coding
TC01000505.hg.1	9.32	10.17	0.62	0.2	-1.79	5.1e-05	0.000383	RLF	rearranged L-myc fusion	chr1	40627041	40706593	+	NM_012421; ENST00000372771; ENST00000487606; ENST00000535839; AB209099; BC113666; OTTHUMT00000015767; OTTHUMT00000015768; uc001cfc.4; uc001cfd.4	Coding
TC01000506.hg.1	6.94	7.41	0.46	0.34	-1.38	0.000209	0.001251	RNU6-1237P	RNA, U6 small nuclear 1237, pseudogene	chr1	40643515	40643621	+	ENST00000384777	Coding
TC01000507.hg.1	4.06	4.22	0.19	0.21	-1.12	0.035357	0.078952	TMCO2	transmembrane and coiled-coil domains 2	chr1	40711619	40717365	+	NM_001008740; ENST00000372766; ENST00000468258; BC108666; OTTHUMT00000015769; OTTHUMT00000015770; uc001cfe.2	Coding
TC01000508.hg.1	11.27	10.39	0.57	0.48	1.84	3.01e-07	5e-06	ZMPSTE24	zinc metallopeptidase STE24; zinc metallopeptidase (STE24 homolog, S. cerevisiae)	chr1	40723733	40759856	+	NM_005857; ENST00000479131; BC037283; ENST00000372759; OTTHUMT00000015766; OTTHUMT00000319378; OTTHUMT00000319379; OTTHUMT00000319380	Coding
TC01000509.hg.1	6.92	7.49	0.38	0.34	-1.49	1.06e-07	2e-06	RP1-39G22.5		chr1	40747986	40749177	+	OTTHUMT00000015772	Coding
TC01000510.hg.1	9.93	9.05	0.82	0.67	1.83	0.000146	0.000926	SMAP2	small ArfGAP2	chr1	40810522	40888998	+	NM_001198978; NM_001198979; NM_001198980; NM_022733; ENST00000372708; ENST00000487871; ENST00000539317; AK294675; BC021133; ENST00000372718; OTTHUMT00000019074; OTTHUMT00000019075; OTTHUMT00000019076; OTTHUMT00000019077; uc001cfj.3; uc001cfk.3; uc010oji.2; uc010ojj.2; uc021oma.1	Coding
TC01000511.hg.1	6.48	6.02	0.56	0.21	1.37	0.000123	0.000807	ZFP69B; ZNF643	ZFP69 zinc finger protein B; zinc finger protein 643	chr1	40915771	40929390	+	NM_023070; ENST00000361584; ENST00000411995; ENST00000431552; ENST00000484445; AL137241; BC017498; OTTHUMT00000019078; OTTHUMT00000019079; OTTHUMT00000019080; uc001cfl.2; uc001cfn.2	Coding
TC01000512.hg.1	6.3	5.98	0.24	0.13	1.25	4.1e-05	0.00032	ZFP69	ZFP69 zinc finger protein	chr1	40942887	40962015	+	NM_198494; ENST00000372705; ENST00000372706; ENST00000482712; BC041873; BC144174; OTTHUMT00000019082; OTTHUMT00000019083; OTTHUMT00000019084; uc001cfo.3; uc009vwb.3; uc010ojk.2	Coding
TC01000513.hg.1	5.88	5.84	0.34	0.11	1.03	0.329601	0.448077	EXO5	exonuclease 5	chr1	40974413	40982228	+	NM_022774; ENST00000358527; ENST00000372703; ENST00000471429; AK094092; BC021969; ENST00000296380; OTTHUMT00000019086; OTTHUMT00000019087; OTTHUMT00000019088; OTTHUMT00000019089; OTTHUMT00000019090; OTTHUMT00000019091; OTTHUMT00000019092; OTTHUMT00000019093; OTTHUMT00000019094; OTTHUMT00000019095; uc001cfp.3; uc001cfq.3; uc001cfr.3	Coding
TC01000514.hg.1	6.69	6.8	0.37	0.22	-1.08	0.465691	0.580324	ZNF684	zinc finger protein 684	chr1	40997233	41013841	+	NM_152373; ENST00000372696; ENST00000372697; ENST00000372699; ENST00000493756; BC091518; OTTHUMT00000019260; OTTHUMT00000019261; OTTHUMT00000019262; OTTHUMT00000019263; OTTHUMT00000019264; OTTHUMT00000019575; uc001cft.2	Coding
TC01000515.hg.1	8.31	8.56	0.38	0.23	-1.19	0.065213	0.128153	NFYC	nuclear transcription factor Y, gamma	chr1	41157242	41237277	+	NM_001142587; NM_001142588; NM_001142589; NM_001142590; NM_014223; ENST00000372651; ENST00000372652; ENST00000372653; ENST00000372654; ENST00000372655; ENST00000372658; ENST00000425457; ENST00000427410; ENST00000440226; ENST00000447388; ENST00000456393; ENST00000483091; AF191744; AK000346; AK301215; BC005003; ENST00000308733; OTTHUMT00000020796; OTTHUMT00000020797; OTTHUMT00000020798; OTTHUMT0000…	Coding
TC01000516.hg.1	5.2	6.46	0.55	0.65	-2.39	2.76e-09	7.74e-08	MIR30E	microRNA 30e	chr1	81522331	81546199	-		Coding
TC01000517.hg.1	5.89	6.41	0.38	0.23	-1.43	3.9e-05	0.000309	MIR30C1	microRNA 30c-1	chr1	41222956	41223044	+	NR_029833; ENST00000385227; uc001cgg.3	Coding
TC01000518.hg.1	5.16	5.27	0.22	0.11	-1.08	0.360035	0.47829	KCNQ4	potassium voltage-gated channel, KQT-like subfamily, member 4	chr1	41249684	41306124	+	NM_004700; NM_172163; ENST00000347132; ENST00000506017; ENST00000509682; OTTHUMT00000020812; OTTHUMT00000020813; OTTHUMT00000366513; OTTHUMT00000366514; uc001cgh.2; uc001cgi.2	Coding
TC01000519.hg.1	4.16	4.21	0.32	0.22	-1.03	0.478085	0.591794	RP5-1066H13.4	novel transcript	chr1	41329586	41342342	+	OTTHUMT00000020814	Coding
TC01000520.hg.1	7.41	6.89	0.83	0.39	1.44	0.012464	0.03441	CTPS1; CTPS	CTP synthase 1	chr1	41445007	41478235	+	NM_001905; ENST00000372616; ENST00000372621; ENST00000475060; ENST00000541520; ENST00000543104; AK130549; AK299122; AK303797; AK304817; BC009408; OTTHUMT00000015629; OTTHUMT00000015630; OTTHUMT00000015631; OTTHUMT00000015632; OTTHUMT00000015633; OTTHUMT00000015634; OTTHUMT00000015635; OTTHUMT00000015636; OTTHUMT00000015637; OTTHUMT00000015638; OTTHUMT00000015639; OTTHUMT00000015640; OTTHUMT000000…	Coding
TC01000521.hg.1	6.12	6.17	0.34	0.22	-1.04	0.742654	0.816482	SLFNL1-AS1	SLFNL1 antisense RNA 1	chr1	41480262	41509562	+	NR_037868; uc021omd.1	Coding
TC01000522.hg.1	4.75	4.72	0.34	0.37	1.02	0.816746	0.873202	RP11-399E6.1	putative novel transcript	chr1	41708045	41750533	+	OTTHUMT00000015625; OTTHUMT00000015626; OTTHUMT00000015627	Coding
TC01000523.hg.1	5.4	4.99	0.29	0.34	1.32	0.000129	0.00084	FOXO6	forkhead box O6; forkhead box protein O6	chr1	41827594	41849262	+	ENST00000372591; OTTHUMT00000015642	Coding
TC01000524.hg.1	5.03	5.15	0.26	0.27	-1.09	0.175819	0.277266	RP11-486B10.3	putative novel transcript	chr1	42001114	42001539	+	OTTHUMT00000016976	Coding
TC01000525.hg.1	4.37	4.51	0.17	0.11	-1.1	0.026709	0.063273	GUCA2B	guanylate cyclase activator 2B (uroguanylin)	chr1	42619092	42621495	+	NM_007102; ENST00000372581; BC069301; BC093779; BC093781; OTTHUMT00000018307; uc001chc.1	Coding
TC01000526.hg.1	4.94	4.85	0.32	0.07	1.06	0.04205	0.090603	RIMKLA	ribosomal modification protein rimK-like family member A	chr1	42846466	42889900	+	NM_173642; BC039737; ENST00000431473; OTTHUMT00000019174; OTTHUMT00000019175; uc001chi.2	Coding
TC01000528.hg.1	9.83	10.12	0.7	0.37	-1.22	0.123793	0.211354	RNU6-536P	RNA, U6 small nuclear 536, pseudogene	chr1	43034704	43034810	+	ENST00000363384	Coding
TC01000529.hg.1	7.2	7.35	0.48	0.27	-1.11	0.925987	0.9511	PPIH	peptidylprolyl isomerase H (cyclophilin H)	chr1	43124048	43142429	+	NM_006347; ENST00000304979; ENST00000372549; ENST00000372550; ENST00000455203; AK294288; AK309438; BC003412; OTTHUMT00000019778; OTTHUMT00000019779; OTTHUMT00000019780; OTTHUMT00000019781; OTTHUMT00000019782; OTTHUMT00000019783; uc001chq.3; uc009vwl.2	Coding
TC01000530.hg.1	3.69	3.77	0.25	0.21	-1.06	0.237838	0.349419	RP5-994D16.3	novel transcript	chr1	43144357	43147330	+	OTTHUMT00000019785	Coding
TC01000531.hg.1	12.4	12.45	0.82	0.29	-1.04	0.612453	0.71065	YBX1	Y box binding protein 1	chr1	43148066	43168033	+	NM_004559; ENST00000318612; ENST00000321358; ENST00000467957; BC002411; BC010430; BC015208; BC038384; BC065571; BC070084; BC071708; BC098435; BC106045; OTTHUMT00000019786; OTTHUMT00000019787; OTTHUMT00000097210; OTTHUMT00000097211; uc001chs.3	Coding
TC01000532.hg.1	4.47	4.36	0.26	0.24	1.08	0.02419	0.058494	RP5-994D16.7		chr1	43221886	43222881	+	OTTHUMT00000020000	Coding
TC01000533.hg.1	6.03	5.99	0.23	0.09	1.03	0.239169	0.350779	LOC100129924; C1orf50	uncharacterized LOC100129924; chromosome 1 open reading frame 50	chr1	43232916	43264127	+	NM_001242750; NM_024097; NR_040733; ENST00000372525; ENST00000492801; ENST00000536543; BC001508; OTTHUMT00000020001; OTTHUMT00000020003; OTTHUMT00000020004; OTTHUMT00000020005; OTTHUMT00000020006; OTTHUMT00000020007; uc001cia.4; uc021omg.1	Coding
TC01000534.hg.1	6.41	6.48	0.41	0.12	-1.05	0.480315	0.593825	ERMAP	erythroblast membrane-associated protein (Scianna blood group)	chr1	43282776	43310660	+	NM_001017922; NM_018538; ENST00000328249; ENST00000372514; ENST00000372517; ENST00000487556; AK125447; AK295704; BC099703; BC099707; BX537371; OTTHUMT00000020180; OTTHUMT00000020181; OTTHUMT00000020182; OTTHUMT00000020183; OTTHUMT00000020184; uc001cic.1; uc001cid.1; uc001cie.1; uc001cif.1; uc010ojw.1	Coding
TC01000535.hg.1	7.41	7.13	0.31	0.24	1.21	0.000233	0.00137	ZNF691	zinc finger protein 691	chr1	43312244	43318148	+	NM_001242739; NM_015911; ENST00000372502; ENST00000372503; ENST00000372504; ENST00000372506; ENST00000372507; ENST00000372508; ENST00000397044; AK296201; BC000157; OTTHUMT00000020189; OTTHUMT00000020190; OTTHUMT00000020192; OTTHUMT00000020193; OTTHUMT00000097215; uc001cig.3; uc001cih.3; uc009vwm.3; uc021omh.1	Coding
TC01000536.hg.1	6.86	7.45	0.49	0.35	-1.51	0.000697	0.003377	LOC339539	uncharacterized LOC339539	chr1	43323293	43354460	+	BC043541; uc001cij.1	Coding
TC01000537.hg.1	4.74	4.54	0.26	0.13	1.15	0.002147	0.008404	SLC2A1-AS1	SLC2A1 antisense RNA 1; novel transcript	chr1	43424720	43449029	+	NR_033967; ENST00000416689; OTTHUMT00000020687; OTTHUMT00000020688; uc001cil.3	Coding
TC01000538.hg.1	4.73	4.74	0.4	0.25	-1.01	0.953219	0.96975	RNU6-880P	RNA, U6 small nuclear 880, pseudogene	chr1	43457109	43457215	+	ENST00000384526	Coding
TC01000539.hg.1	5.23	5.34	0.32	0.21	-1.08	0.626973	0.722372	FAM183A	family with sequence similarity 183, member A	chr1	43585819	43622067	+	NM_001101376; ENST00000335282; ENST00000409337; ENST00000409706; ENST00000410025; ENST00000410048; OTTHUMT00000019024; OTTHUMT00000019025; OTTHUMT00000019026; OTTHUMT00000019027; OTTHUMT00000019028; OTTHUMT00000019029; uc009vwo.3	Coding
TC01000540.hg.1	5.2	4.86	0.45	0.15	1.27	0.001187	0.005199	WDR65	WD repeat domain 65	chr1	43637820	43720029	+	NM_001167965; NM_001195831; NM_152498; ENST00000372492; ENST00000528956; BC117280; BC143804; OTTHUMT00000019014; OTTHUMT00000019023; uc001cip.2; uc001ciq.2; uc010ojz.2; uc021omk.1	Coding
TC01000541.hg.1	4.9	5.2	0.54	0.39	-1.23	0.03666	0.081258	RNA5SP46	RNA, 5S ribosomal pseudogene 46	chr1	43662088	43662207	+	ENST00000362370	Coding
TC01000542.hg.1	5.77	5.42	0.28	0.12	1.27	1.8e-05	0.000161	TMEM125	transmembrane protein 125	chr1	43735665	43739673	+	NM_144626; ENST00000432792; ENST00000439858; ENST00000442284; BC016858; BC072393; OTTHUMT00000019031; OTTHUMT00000019032; OTTHUMT00000019033; OTTHUMT00000019034; uc001cir.3; uc021oml.1	Coding
TC01000543.hg.1	5.88	6.22	0.24	0.43	-1.26	1e-06	1.9e-05	TIE1	tyrosine kinase with immunoglobulin-like and EGF-like domains 1	chr1	43766566	43791552	+	NM_001253357; NM_005424; ENST00000372475; ENST00000372476; ENST00000433781; ENST00000441333; ENST00000473014; ENST00000536913; ENST00000538015; AK296735; AK300623; BC038239; EU826586; EU826588; EU826589; EU826590; GU166386; OTTHUMT00000019011; OTTHUMT00000019013; OTTHUMT00000019478; OTTHUMT00000019479; OTTHUMT00000019480; OTTHUMT00000019481; OTTHUMT00000019482; OTTHUMT00000019483; OTTHUMT00000019…	Coding
TC01000544.hg.1	4.71	4.73	0.11	0.1	-1.02	0.452023	0.567037	MPL	MPL proto-oncogene, thrombopoietin receptor; myeloproliferative leukemia virus oncogene	chr1	43803475	43820135	+	NM_005373; ENST00000372468; ENST00000372470; ENST00000413998; DQ234353; M90103; OTTHUMT00000019522; OTTHUMT00000019523; uc001civ.3; uc001ciw.3; uc009vwr.3	Coding
TC01000545.hg.1	7.11	5.8	1.04	0.31	2.48	1.3e-05	0.000119	CDC20	cell division cycle 20; cell division cycle 20 homolog (S. cerevisiae)	chr1	125687987	125702297	+	NM_001012337; ENST00000251776; ENST00000504401; ENST00000505382; ENST00000509879; ENST00000511082; ENST00000511862; ENST00000514116; AK302014; BC015413; BC141849; OTTHUMT00000369897; OTTHUMT00000369930; OTTHUMT00000369931; OTTHUMT00000369933; OTTHUMT00000369934; OTTHUMT00000370046; OTTHUMT00000370047; OTTHUMT00000370048; OTTHUMT00000370049; OTTHUMT00000370050; uc003eih.3; uc010hsb.3; uc010hsc.3; …	Coding
TC01000546.hg.1	5.22	4.83	0.41	0.16	1.31	6.1e-05	0.000451	RP1-92O14.6	novel transcript	chr1	43850784	43854826	+	OTTHUMT00000091291	Coding
TC01000547.hg.1	7.49	7.59	0.4	0.21	-1.08	0.353473	0.471626	SZT2; HYI-AS1	seizure threshold 2 homolog (mouse); HYI antisense RNA 1; putative novel transcript	chr1	43855553	43922666	+	NM_015284; ENST00000310739; ENST00000357658; ENST00000372450; ENST00000444386; ENST00000471177; AK126972; BC017576; BC151232; ENST00000372442; OTTHUMT00000019510; OTTHUMT00000019511; OTTHUMT00000019512; OTTHUMT00000019517; OTTHUMT00000019519; OTTHUMT00000019729; OTTHUMT00000091288; OTTHUMT00000334862; OTTHUMT00000334863; OTTHUMT00000334864; uc001cjh.3; uc001cjl.2	Coding
TC01000548.hg.1	11.71	11.26	0.9	0.57	1.37	0.086278	0.159443	PTPRF	protein tyrosine phosphatase, receptor type, F	chr1	43990858	44089343	+	NM_002840; NM_130440; ENST00000359947; ENST00000372413; ENST00000372414; ENST00000422171; ENST00000438120; ENST00000496447; AB177856; AB209478; AK125325; BC012102; BC048416; BC048768; BX537361; OTTHUMT00000019710; OTTHUMT00000019711; OTTHUMT00000019712; OTTHUMT00000019713; OTTHUMT00000019714; OTTHUMT00000019715; OTTHUMT00000019716; OTTHUMT00000019717; OTTHUMT00000019929; OTTHUMT00000019930; OTTHU…	Coding
TC01000549.hg.1	9.27	8.86	0.53	0.26	1.33	0.003225	0.011654	KDM4A	lysine (K)-specific demethylase 4A	chr1	44115797	44171189	+	NM_014663; ENST00000463151; AK300039; BC002558; ENST00000372396; OTTHUMT00000019960; OTTHUMT00000019961; OTTHUMT00000019962; OTTHUMT00000019963; OTTHUMT00000091287; uc001cjx.3; uc010oki.2	Coding
TC01000550.hg.1	6.31	6.5	0.29	0.17	-1.14	0.043693	0.093367	ST3GAL3	ST3 beta-galactoside alpha-2,3-sialyltransferase 3	chr1	44171495	44396831	+	NM_006279; NM_174963; NM_174964; NM_174965; NM_174966; NM_174967; NM_174968; NM_174969; NM_174970; NM_174971; ENST00000262915; ENST00000330208; ENST00000332628; ENST00000335430; ENST00000347631; ENST00000351035; ENST00000353126; ENST00000361392; ENST00000361400; ENST00000361746; ENST00000361812; ENST00000372362; ENST00000372365; ENST00000372366; ENST00000372367; ENST00000372368; ENST00000372369; …	Coding
TC01000551.hg.1	6.01	6.06	0.39	0.2	-1.04	0.337883	0.456066	RNU6-1058P	RNA, U6 small nuclear 1058, pseudogene	chr1	44182138	44182227	+	ENST00000516392	Coding
TC01000552.hg.1	4.6	4.5	0.14	0.08	1.08	0.011647	0.032623	ARTN	artemin	chr1	44398992	44402913	+	NM_001136215; NM_057090; NM_057091; ENST00000372354; ENST00000372359; ENST00000414809; ENST00000438616; ENST00000472435; ENST00000479128; ENST00000498139; BC062375; OTTHUMT00000020713; OTTHUMT00000020714; OTTHUMT00000020715; OTTHUMT00000020716; OTTHUMT00000020717; OTTHUMT00000020718; OTTHUMT00000020719; OTTHUMT00000020720; OTTHUMT00000020721; OTTHUMT00000020722; uc001cks.3; uc001ckt.3; uc001ckv.3	Coding
TC01000553.hg.1	7.58	6.81	0.37	0.16	1.71	1.54e-11	7.81e-10	IPO13	importin 13	chr1	44412478	44433694	+	NM_014652; ENST00000372339; ENST00000492152; BC008194; ENST00000372343; OTTHUMT00000022846; OTTHUMT00000022847; OTTHUMT00000022848; OTTHUMT00000022849; OTTHUMT00000022850; OTTHUMT00000022851; OTTHUMT00000022853; uc001ckx.3	Coding
TC01000554.hg.1	6.9	6.64	0.53	0.23	1.2	0.035876	0.07988	DPH2	DPH2 homolog (S. cerevisiae)	chr1	44435653	44439045	+	NM_001039589; NM_001384; ENST00000255108; ENST00000396758; ENST00000412950; ENST00000529729; AK297933; BC001389; BC003181; BC016956; OTTHUMT00000022832; OTTHUMT00000022833; OTTHUMT00000022834; OTTHUMT00000022835; OTTHUMT00000022836; OTTHUMT00000022837; OTTHUMT00000022838; OTTHUMT00000022839; uc001ckz.3; uc001cla.3; uc010okk.2	Coding
TC01000555.hg.1	9.31	7.72	0.82	0.31	3.01	1.21e-10	4.91e-09	ATP6V0B	ATPase, H+ transporting, lysosomal 21kDa, V0 subunit b	chr1	85432049	85432155	+	ENST00000363831	Coding
TC01000556.hg.1	7.39	6.86	0.35	0.16	1.44	5.97e-07	9e-06	B4GALT2	UDP-Gal:betaGlcNAc beta 1,4- galactosyltransferase, polypeptide 2	chr1	44444615	44456843	+	NM_001005417; NM_003780; NM_030587; ENST00000356836; ENST00000372324; ENST00000434555; ENST00000481924; BC002431; BC096821; ENST00000309519; OTTHUMT00000022840; OTTHUMT00000022841; OTTHUMT00000022842; OTTHUMT00000022843; OTTHUMT00000022844; OTTHUMT00000022845; uc001clg.3; uc001clh.3; uc001cli.3; uc010okl.2	Coding
TC01000557.hg.1	5.59	5.31	0.28	0.09	1.21	0.000185	0.001131	CCDC24	coiled-coil domain containing 24	chr1	44457031	44462200	+	NM_152499; ENST00000372318; ENST00000486064; AY487420; BC033868; OTTHUMT00000022865; OTTHUMT00000022866; OTTHUMT00000022867; OTTHUMT00000022868; OTTHUMT00000022869; OTTHUMT00000022870; OTTHUMT00000022871; OTTHUMT00000022872; OTTHUMT00000022873; OTTHUMT00000022874; OTTHUMT00000091290; uc001clj.3; uc009vxc.3	Coding
TC01000559.hg.1	7.87	8.17	0.29	0.14	-1.23	0.0048	0.016084	DMAP1	DNA methyltransferase 1 associated protein 1	chr1	44679125	44686353	+	NM_001034023; NM_001034024; NM_019100; ENST00000361745; ENST00000372283; ENST00000372289; ENST00000488433; AK293598; AK298793; AK300217; AK300372; AK300442; BC002855; BC008053; ENST00000315913; OTTHUMT00000020025; OTTHUMT00000020026; OTTHUMT00000020027; OTTHUMT00000020028; OTTHUMT00000020104; OTTHUMT00000020105; OTTHUMT00000020106; OTTHUMT00000020107; OTTHUMT00000020108; OTTHUMT00000020109; OTTHU…	Coding
TC01000560.hg.1	6.44	6.83	0.54	0.35	-1.31	0.023786	0.057728	RNU6-369P	RNA, U6 small nuclear 369, pseudogene	chr1	44856394	44856495	+	ENST00000362515	Coding
TC01000561.hg.1	6.48	6.39	0.25	0.14	1.06	0.197019	0.30257	RNF220	ring finger protein 220	chr1	44870866	45117396	+	NM_018150; ENST00000355387; ENST00000361799; ENST00000372247; ENST00000372248; ENST00000416840; ENST00000443020; ENST00000453887; ENST00000480686; AK001459; AK225180; AK293411; AK296038; AK297228; BC000279; BC034221; BC098266; BC098300; OTTHUMT00000020683; OTTHUMT00000021572; OTTHUMT00000021573; OTTHUMT00000021574; OTTHUMT00000021575; OTTHUMT00000021576; OTTHUMT00000021577; OTTHUMT00000021578; OT…	Coding
TC01000562.hg.1	5.2	5.13	0.17	0.15	1.05	0.169515	0.269531	C1orf228	chromosome 1 open reading frame 228	chr1	45140364	45191263	+	NM_001145636; ENST00000444751; ENST00000458657; ENST00000535358; BC026115; OTTHUMT00000021608; OTTHUMT00000021609; OTTHUMT00000023115; OTTHUMT00000023116; OTTHUMT00000023118; OTTHUMT00000023119; OTTHUMT00000023120; OTTHUMT00000023121; OTTHUMT00000023122; OTTHUMT00000023123; OTTHUMT00000023124; OTTHUMT00000023125; OTTHUMT00000023126; OTTHUMT00000023127; OTTHUMT00000023128; OTTHUMT00000023129; OTTH…	Coding
TC01000563.hg.1	7.15	5.4	1.05	0.25	3.36	6.72e-08	1e-06	KIF2C	kinesin family member 2C	chr1	226793666	226796180	+	AF035308	NonCoding
TC01000564.hg.1	8.56	9.12	0.5	0.44	-1.48	0.005122	0.016945	RPS8; SNORD55; SNORD38A; SNORD38B	ribosomal protein S8; small nucleolar RNA, C/D box 55; small nucleolar RNA, C/D box 38A; small nucleolar RNA, C/D box 38B	chr1	45240923	45244451	+	NM_001012; NR_000015; NR_001456; NR_001457; ENST00000365161; ENST00000372209; ENST00000384690; ENST00000485390; BC070875; ENST00000396651; OTTHUMT00000023439; OTTHUMT00000023440; OTTHUMT00000023441; OTTHUMT00000023442; OTTHUMT00000023443; OTTHUMT00000023444; OTTHUMT00000023445; OTTHUMT00000023446; uc001cmi.3; uc001cmj.1; uc001cml.3; uc009vxi.3	Coding
TC01000565.hg.1	17.05	17.3	0.92	0.5	-1.19	0.409106	0.525941	SNORD46	small nucleolar RNA, C/D box 46	chr1	45242162	45242265	+	NR_000024; ENST00000364043; uc001cmk.1	Coding
TC01000566.hg.1	6.6	7	0.43	0.52	-1.31	0.020492	0.051228	PLK3	polo-like kinase 3; polo-like kinase 3 (Drosophila)	chr1	45265897	45271667	+	NM_004073; ENST00000372201; ENST00000465443; ENST00000543983; BC013899; OTTHUMT00000023429; OTTHUMT00000023430; OTTHUMT00000023431; OTTHUMT00000023432; OTTHUMT00000023433; OTTHUMT00000090770; OTTHUMT00000090771; uc001cmn.3	Coding
TC01000567.hg.1	7.4	7.58	0.21	0.11	-1.13	0.005238	0.017245	BTBD19	BTB (POZ) domain containing 19	chr1	45274154	45281257	+	NM_001136537; ENST00000409335; ENST00000450269; ENST00000453418; ENST00000464114; AK304611; OTTHUMT00000023435; OTTHUMT00000023436; OTTHUMT00000023437; OTTHUMT00000023438; OTTHUMT00000331101; OTTHUMT00000331102; OTTHUMT00000331103; OTTHUMT00000371448; uc010old.1; uc010ole.1	Coding
TC01000568.hg.1	3.39	3.49	0.23	0.19	-1.07	0.303926	0.421046	RNA5SP47	RNA, 5S ribosomal pseudogene 47	chr1	45397995	45398103	+	ENST00000517230	Coding
TC01000569.hg.1	6.62	6.66	0.34	0.21	-1.03	0.679651	0.76656	UROD	uroporphyrinogen decarboxylase	chr1	45477805	45481341	+	NM_000374; NR_036510; ENST00000246337; ENST00000372135; ENST00000372139; ENST00000494399; AK293702; AK295284; BC001778; OTTHUMT00000024803; OTTHUMT00000024804; OTTHUMT00000024805; OTTHUMT00000024806; OTTHUMT00000024807; OTTHUMT00000024808; OTTHUMT00000024809; OTTHUMT00000024810; OTTHUMT00000024811; OTTHUMT00000024812; OTTHUMT00000024813; OTTHUMT00000024814; OTTHUMT00000024815; OTTHUMT00000024816;…	Coding
TC01000570.hg.1	5.77	5.77	0.28	0.28	-1	0.996873	0.997967	LINC01144	long intergenic non-protein coding RNA 1144	chr1	45769582	45771291	+	NR_024270; uc010olk.2	Coding
TC01000571.hg.1	3.89	3.73	0.28	0.17	1.12	0.023951	0.058028	HPDL	4-hydroxyphenylpyruvate dioxygenase-like	chr1	45792545	45794347	+	NM_032756; ENST00000334815; BC007293; OTTHUMT00000020527; uc001cne.3	Coding
TC01000572.hg.1	7.04	6.91	0.43	0.26	1.09	0.291474	0.408015	TOE1	target of EGR1, member 1 (nuclear)	chr1	45805342	45809650	+	NM_025077; ENST00000372090; ENST00000495703; ENST00000539779; AK093320; AK293704; AK298162; BC009364; OTTHUMT00000020517; OTTHUMT00000020518; OTTHUMT00000020519; OTTHUMT00000020520; OTTHUMT00000020521; uc001cnr.4; uc009vxq.3; uc010olm.2; uc010oln.1	Coding
TC01000573.hg.1	5.62	5.4	0.4	0.22	1.16	0.021083	0.052392	MMACHC	methylmalonic aciduria (cobalamin deficiency) cblC type, with homocystinuria	chr1	45965725	45979054	+	NM_015506; ENST00000401061; ENST00000477188; BC006122; OTTHUMT00000020864; OTTHUMT00000020867; OTTHUMT00000020868; uc009vxv.3	Coding
TC01000574.hg.1	8.23	7.65	0.49	0.2	1.5	1e-05	9.6e-05	AKR1A1	aldo-keto reductase family 1, member A1 (aldehyde reductase)	chr1	46016215	46035723	+	NM_001202413; NM_001202414; NM_006066; NM_153326; ENST00000351829; ENST00000471651; AK307237; BC000670; BC005394; BC033287; ENST00000372070; OTTHUMT00000020851; OTTHUMT00000020852; OTTHUMT00000020853; OTTHUMT00000020854; OTTHUMT00000020855; OTTHUMT00000020856; OTTHUMT00000020857; OTTHUMT00000020858; OTTHUMT00000020859; OTTHUMT00000020860; OTTHUMT00000090858; OTTHUMT00000090859; OTTHUMT00000090860…	Coding
TC01000575.hg.1	9.67	10.09	0.76	0.35	-1.33	0.324604	0.442821	NASP	nuclear autoantigenic sperm protein (histone-binding)	chr1	46049518	46084578	+	NM_001195193; NM_002482; NM_152298; ENST00000341288; ENST00000350030; ENST00000351223; ENST00000372052; ENST00000402363; ENST00000530073; ENST00000537798; AK056161; AK092829; AK308001; AY700118; BC003113; BC010105; BC011580; BC053608; OTTHUMT00000021524; OTTHUMT00000021525; OTTHUMT00000021526; OTTHUMT00000021527; OTTHUMT00000021528; OTTHUMT00000021529; OTTHUMT00000021530; OTTHUMT00000021531; OTTH…	Coding
TC01000576.hg.1	10.88	10.14	0.71	0.35	1.67	0.000249	0.001448	TMEM69	transmembrane protein 69	chr1	46152886	46160115	+	NM_016486; ENST00000496366; BC013608; BC034147; BC039718; BC046130; BC064539; BC073836; BC121117; BC133692; ENST00000372025; OTTHUMT00000098390; OTTHUMT00000098391; uc001cor.1	Coding
TC01000577.hg.1	8.01	7.65	0.59	0.18	1.28	0.004707	0.015836	MAST2	microtubule associated serine/threonine kinase 2	chr1	46252659	46501896	+	NM_015112; ENST00000361297; ENST00000372008; ENST00000372009; ENST00000432341; ENST00000456625; ENST00000489579; AK027123; AK055291; AK096519; AK309510; BC015816; BC065499; OTTHUMT00000021977; OTTHUMT00000021982; OTTHUMT00000021983; OTTHUMT00000021984; OTTHUMT00000021985; OTTHUMT00000021986; OTTHUMT00000021987; OTTHUMT00000021988; uc001cov.3; uc001cow.3; uc001cox.1; uc001coy.1; uc001coz.1; uc001c…	Coding
TC01000578.hg.1	4.8	4.64	0.4	0.31	1.12	0.161834	0.259969	RP4-533D7.4	novel transcript	chr1	46512490	46514040	+	OTTHUMT00000022172	Coding
TC01000579.hg.1	4.3	3.72	0.48	0.2	1.49	1.1e-05	0.000106	LOC101929626; RP4-533D7.5	uncharacterized LOC101929626; novel transcript	chr1	46599043	46604753	+	ENST00000452785; OTTHUMT00000022173	Coding
TC01000580.hg.1	8.61	6.64	1.99	0.79	3.92	0.001514	0.006324	TSPAN1	tetraspanin 1	chr1	202300785	202311108	-	NM_014176; ENST00000367274; BC004152; OTTHUMT00000099163; OTTHUMT00000099164; OTTHUMT00000099165; uc001gxx.4	Coding
TC01000581.hg.1	5.14	5.68	0.35	0.21	-1.46	2e-06	2.2e-05	LURAP1	leucine rich adaptor protein 1	chr1	46669006	46686933	+	NM_001013615; ENST00000371980; BC034422; OTTHUMT00000020154; uc010oma.2	Coding
TC01000582.hg.1	6.18	5.4	0.65	0.23	1.72	3.2e-05	0.000258	RAD54L	RAD54-like (S. cerevisiae)	chr1	46713360	46744145	+	NM_001142548; NM_003579; ENST00000371975; ENST00000442598; ENST00000488942; ENST00000535499; BC121059; OTTHUMT00000021272; OTTHUMT00000021273; OTTHUMT00000021274; OTTHUMT00000021275; OTTHUMT00000021276; OTTHUMT00000021277; OTTHUMT00000021278; OTTHUMT00000021279; OTTHUMT00000021280; OTTHUMT00000021281; OTTHUMT00000021282; uc001cpl.2; uc009vye.2	Coding
TC01000583.hg.1	8.71	8.47	0.61	0.23	1.19	0.069901	0.135204	UQCRH; UQCRHL	ubiquinol-cytochrome c reductase hinge protein; ubiquinol-cytochrome c reductase hinge protein-like	chr1	46769303	46782448	+	NM_006004; ENST00000486951; BC001426; BC001934; BC015177; BC093060; BC107703; ENST00000311672; OTTHUMT00000021451; OTTHUMT00000021452; OTTHUMT00000021453; OTTHUMT00000021454; OTTHUMT00000091329; uc001cpp.3	Coding
TC01000584.hg.1	7.14	7.17	0.39	0.17	-1.02	0.674776	0.762577	NSUN4	NOP2/Sun domain family, member 4; NOL1/NOP2/Sun domain family, member 4	chr1	46805849	46830824	+	NM_001256127; NM_001256128; NM_199044; NR_045789; NR_045790; NR_045791; ENST00000307089; ENST00000474844; ENST00000536062; ENST00000537428; AK097524; AK128066; AK292353; AK295003; BC014441; BX648592; OTTHUMT00000021427; OTTHUMT00000021429; OTTHUMT00000021430; OTTHUMT00000021431; OTTHUMT00000021432; OTTHUMT00000021433; OTTHUMT00000021434; OTTHUMT00000021435; OTTHUMT00000021436	Coding
TC01000585.hg.1	7.33	6.76	0.66	0.29	1.48	0.006612	0.020753	FAAH	fatty acid amide hydrolase	chr1	46859937	46879520	+	NM_001441; ENST00000243167; ENST00000396325; ENST00000493735; AL050372; BC093632; BC110404; OTTHUMT00000021443; OTTHUMT00000021444; OTTHUMT00000021445; OTTHUMT00000021446; OTTHUMT00000021447; OTTHUMT00000021448; uc001cpu.2; uc001cpv.2	Coding
TC01000586.hg.1	5.16	5	0.21	0.11	1.12	0.001641	0.006748	FAAHP1	fatty acid amide hydrolase pseudogene 1	chr1	46899499	46911374	+	NR_045483; ENST00000429784; uc021ona.1	Coding
TC01000587.hg.1	4.38	4.42	0.4	0.12	-1.03	0.90281	0.934891	LINC00505	long intergenic non-protein coding RNA 505; putative novel transcript	chr1	46921495	46948147	+	ENST00000455247; OTTHUMT00000021917	Coding
TC01000588.hg.1	5.17	5.04	0.21	0.19	1.09	0.024007	0.058137	DMBX1	diencephalon/mesencephalon homeobox 1	chr1	46972668	46979898	+	NM_147192; NM_172225; ENST00000360032; ENST00000371956; OTTHUMT00000021895; uc001cpw.3; uc001cpx.3	Coding
TC01000589.hg.1	5.06	5.04	0.15	0.13	1.02	0.895453	0.930122	MKNK1-AS1	MKNK1 antisense RNA 1	chr1	47004368	47035927	+	NR_038403; uc021onb.1	Coding
TC01000590.hg.1	5.24	5.18	0.25	0.15	1.04	0.555388	0.661322	TEX38	testis expressed 38	chr1	47137497	47139266	+	NM_001145474; ENST00000334122; ENST00000415500; BC144026; BC144027; OTTHUMT00000021929; OTTHUMT00000021930; uc001cqj.3; uc010omi.2	Coding
TC01000591.hg.1	4.7	4.4	0.26	0.11	1.24	8.5e-05	0.000592	EFCAB14-AS1	EFCAB14 antisense RNA 1; putative novel transcript	chr1	47139708	47157770	+	NR_038827; NR_038828; ENST00000418985; ENST00000442839; OTTHUMT00000021936; OTTHUMT00000021937; uc021ond.1; uc021one.1	Coding
TC01000592.hg.1	6.05	6.18	1	0.7	-1.09	0.943863	0.963456	CYP4B1	cytochrome P450, family 4, subfamily B, polypeptide 1	chr1	47223510	47285085	+	NM_000779; NM_001099772; ENST00000271153; ENST00000371919; ENST00000371923; ENST00000452782; ENST00000546128; AK300921; AK300941; AK307715; AY151049; BC017758; OTTHUMT00000021911; OTTHUMT00000021912; OTTHUMT00000021913; OTTHUMT00000021914; OTTHUMT00000021915; OTTHUMT00000021916; OTTHUMT00000091328; uc001cqm.4; uc001cqn.4; uc009vyl.1; uc009vym.3; uc010omk.2; uc010oml.1	Coding
TC01000593.hg.1	8.2	8.28	2.83	2.49	-1.05	0.955577	0.971271	CYP4X1	cytochrome P450, family 4, subfamily X, polypeptide 1	chr1	47427036	47516423	+	NM_178033; ENST00000371901; ENST00000466294; ENST00000538609; AK131355; BC028102; OTTHUMT00000022017; OTTHUMT00000022018; uc001cqr.3; uc001cqt.3	Coding
TC01000594.hg.1	8.54	7.53	3.27	2.17	2.02	0.342049	0.4603	CYP4Z1	cytochrome P450, family 4, subfamily Z, polypeptide 1	chr1	47533160	47583992	+	NM_178134; ENST00000334194; ENST00000471598; OTTHUMT00000022020; OTTHUMT00000022021; uc001cqu.1	Coding
TC01000595.hg.1	4.66	4.63	0.38	0.21	1.02	0.217235	0.326052	CYP4A22; CYP4A11	cytochrome P450, family 4, subfamily A, polypeptide 22; cytochrome P450, family 4, subfamily A, polypeptide 11	chr1	47603097	47615413	+	NM_001010969; ENST00000294337; ENST00000371890; ENST00000371891; ENST00000485117; BC142607; BC142690; BC148248; OTTHUMT00000021635; OTTHUMT00000021636; OTTHUMT00000021637; OTTHUMT00000091331; OTTHUMT00000091332; uc001cqv.1; uc009vyo.3; uc009vyp.3	Coding
TC01000596.hg.1	4.3	4.27	0.26	0.22	1.02	0.085195	0.157929	LINC00853	long intergenic non-protein coding RNA 853; novel transcript	chr1	47644922	47646011	+	ENST00000429328; OTTHUMT00000021648	Coding
TC01000597.hg.1	4.53	4.55	0.22	0.22	-1.02	0.99876	0.999323	LOC101930541; RP1-18D14.7	uncharacterized LOC101930541; novel transcript	chr1	47691469	47696422	+	ENST00000422216; OTTHUMT00000021634	Coding
TC01000598.hg.1	9.89	10.28	0.53	0.44	-1.31	0.002816	0.010468	CMPK1	cytidine monophosphate (UMP-CMP) kinase 1, cytosolic	chr1	47799469	47844511	+	NM_001136140; NM_016308; ENST00000450808; ENST00000471289; AK294294; BC014961; BC017806; ENST00000371873; OTTHUMT00000021646; OTTHUMT00000021647; OTTHUMT00000021826; OTTHUMT00000100397; uc001crh.2; uc001cri.3; uc010omp.2; uc010omq.2	Coding
TC01000599.hg.1	5.48	5.43	0.18	0.13	1.04	0.028836	0.067202	FOXE3	forkhead box E3	chr1	47881744	47883724	+	NM_012186; ENST00000335071; OTTHUMT00000021836; uc001crk.3	Coding
TC01000600.hg.1	4.23	4.06	0.24	0.12	1.13	0.002236	0.008676	FOXD2	forkhead box D2	chr1	47901689	47906363	+	NM_004474; ENST00000334793; OTTHUMT00000021831; uc001crm.3	Coding
TC01000601.hg.1	5.35	5.42	0.44	0.37	-1.05	0.563813	0.668536			chr1	47968176	47968311	+		Coding
TC01000602.hg.1	4.3	4.06	0.29	0.2	1.18	0.001329	0.005695	RP11-543D5.1	novel transcript	chr1	48154135	48169055	+	OTTHUMT00000021838	Coding
TC01000603.hg.1	4.57	4.56	0.15	0.11	1.01	0.63105	0.725955	RP11-330M19.1	novel transcript	chr1	48283738	48285909	+	OTTHUMT00000021843	Coding
TC01000604.hg.1	4.18	4.36	0.23	0.24	-1.13	0.029689	0.068741	RP4-683M8.2	novel transcript	chr1	48519217	48532873	+	OTTHUMT00000021833; OTTHUMT00000021834	Coding
TC01000605.hg.1	4.15	4.17	0.29	0.25	-1.02	0.699366	0.782185	RP5-1024N4.2	novel transcript	chr1	48671637	48672515	+	OTTHUMT00000021839	Coding
TC01000606.hg.1	4.58	4.6	0.15	0.11	-1.01	0.440282	0.555986	SLC5A9	solute carrier family 5 (sodium/sugar cotransporter), member 9; solute carrier family 5 (sodium/glucose cotransporter), member 9	chr1	48688357	48714316	+	NM_001011547; NM_001135181; ENST00000236495; ENST00000420136; ENST00000438567; ENST00000471020; ENST00000533824; AK296133; AK311580; BC048332; BC104857; BC104863; BC143570; BC143572; BC143587; OTTHUMT00000021841; OTTHUMT00000022059; OTTHUMT00000022060; OTTHUMT00000022061; OTTHUMT00000346643; OTTHUMT00000346644; uc001crn.2; uc001cro.2; uc001crp.2; uc009vyt.1; uc010oms.1; uc010omt.1; uc010omu.1	Coding
TC01000607.hg.1	4.95	5.08	0.46	0.27	-1.09	0.930036	0.953811	RNU6-723P	RNA, U6 small nuclear 723, pseudogene	chr1	48809881	48809987	+	ENST00000383973	Coding
TC01000608.hg.1	6.53	6.59	0.77	0.54	-1.04	0.964223	0.976984	RNU4-61P	RNA, U4 small nuclear 61, pseudogene	chr1	48913608	48913714	+	ENST00000411243	Coding
TC01000609.hg.1	3.68	3.35	0.3	0.25	1.26	0.006607	0.020741	RP11-141A19.1	novel transcript	chr1	49513988	49653257	+	OTTHUMT00000022328	Coding
TC01000610.hg.1	5.17	4.97	0.43	0.29	1.15	0.077734	0.146976			chr1	49617064	49617175	+		Coding
TC01000611.hg.1	4.48	4.58	0.26	0.22	-1.07	0.104268	0.184921	LOC101929721; RP11-141A19.2	uncharacterized LOC101929721; novel transcript	chr1	49723083	49734957	+	ENST00000420071; OTTHUMT00000022330	Coding
TC01000612.hg.1	9.02	9.64	0.53	0.45	-1.54	0.000156	0.000982			chr1	50447887	50447967	+		Coding
TC01000613.hg.1	4.21	4.24	0.22	0.2	-1.02	0.918867	0.946305			chr1	50459990	50461874	+		Coding
TC01000614.hg.1	4.36	4.21	0.24	0.08	1.11	0.002633	0.009907	ELAVL4	ELAV like neuron-specific RNA binding protein 4; ELAV (embryonic lethal, abnormal vision, Drosophila)-like 4 (Hu antigen D)	chr1	50513686	50669458	+	NM_001144774; NM_001144775; NM_001144776; NM_001144777; NM_021952; ENST00000357083; ENST00000371819; ENST00000371823; ENST00000371824; ENST00000371827; ENST00000448907; ENST00000492299; AK309653; BC036071; ENST00000371821; OTTHUMT00000021709; OTTHUMT00000021710; OTTHUMT00000021711; OTTHUMT00000021712; OTTHUMT00000021713; OTTHUMT00000021714; OTTHUMT00000021715; OTTHUMT00000021716; OTTHUMT000000924…	Coding
TC01000615.hg.1	9.01	9.34	0.64	0.7	-1.26	0.499304	0.610762			chr1	50791942	50792682	+		Coding
TC01000616.hg.1	4.49	4.67	0.24	0.22	-1.13	0.020957	0.052135	RP5-850O15.3	novel transcript	chr1	50927141	50936822	+	OTTHUMT00000021804	Coding
TC01000617.hg.1	4.96	5.26	0.48	0.54	-1.23	0.007292	0.02245	RNU6-1026P	RNA, U6 small nuclear 1026, pseudogene	chr1	51048076	51048183	+	ENST00000384465	Coding
TC01000618.hg.1	5.38	5.74	0.58	0.3	-1.28	0.037763	0.083191			chr1	51215968	51216025	+		Coding
TC01000619.hg.1	5.36	5.39	0.58	0.27	-1.02	0.429323	0.545514	CDKN2C	cyclin-dependent kinase inhibitor 2C (p18, inhibits CDK4)	chr1	51426417	51440309	+	NM_001262; NM_078626; ENST00000262662; ENST00000396148; BC000598; BC005041; BC016173; ENST00000371761; OTTHUMT00000022057; OTTHUMT00000022058; uc001csf.3; uc001csg.3	Coding
TC01000620.hg.1	5.12	5.32	0.25	0.19	-1.15	0.006603	0.02073	C1orf185	chromosome 1 open reading frame 185	chr1	51567906	51613754	+	NM_001136508; ENST00000467127; ENST00000371759; OTTHUMT00000022123; OTTHUMT00000022124; OTTHUMT00000022125; uc001csh.3	Coding
TC01000621.hg.1	3.91	4	0.3	0.26	-1.07	0.080973	0.151742			chr1	51572894	51573003	+		Coding
TC01000622.hg.1	4.44	4.65	0.33	0.21	-1.15	0.024948	0.059951			chr1	51654135	51654223	+		Coding
TC01000623.hg.1	9.49	10.24	0.4	0.39	-1.68	2e-06	2.9e-05			chr1	51656555	51656630	+		Coding
TC01000624.hg.1	8.81	8.8	0.45	0.39	1	0.401665	0.518715	RNF11	ring finger protein 11	chr1	51701943	51739127	+	NM_014372; ENST00000494873; BC020964; BC047654; ENST00000242719; OTTHUMT00000022419; OTTHUMT00000022420; OTTHUMT00000091259; uc001csi.4	Coding
TC01000625.hg.1	6.46	7.24	0.49	0.34	-1.72	2.8e-05	0.000235	RP11-296A18.6	putative novel transcript	chr1	51730588	51731705	+	OTTHUMT00000022416	Coding
TC01000626.hg.1	7.59	8.44	0.44	0.4	-1.8	1.82e-07	3e-06	RP11-296A18.7		chr1	51731525	51732716	+	OTTHUMT00000022421	Coding
TC01000627.hg.1	5.79	5.42	0.38	0.21	1.28	0.006859	0.021377	RP11-275F13.1	novel transcript	chr1	51795326	51800996	+	OTTHUMT00000022417; OTTHUMT00000022418	Coding
TC01000628.hg.1	6	6.25	0.48	0.33	-1.19	0.465505	0.580146	RNU6-877P	RNA, U6 small nuclear 877, pseudogene	chr1	51847980	51848086	+	ENST00000383868	Coding
TC01000629.hg.1	3.97	3.88	0.3	0.19	1.06	0.138441	0.230639	RP11-253A20.1	putative novel transcript	chr1	51927393	51929088	+	OTTHUMT00000022587	Coding
TC01000630.hg.1	6.33	6.71	0.24	0.2	-1.3	3e-06	3.3e-05	RP11-191G24.1	novel transcript	chr1	51983981	52027301	+	OTTHUMT00000022578; OTTHUMT00000022579	Coding
TC01000631.hg.1	10.95	11.94	0.54	0.33	-1.99	1.5e-08	3.42e-07	OSBPL9	oxysterol binding protein-like 9	chr1	52042851	52254891	+	NM_024586; NM_148904; NM_148905; NM_148906; NM_148907; NM_148908; NM_148909; NR_036662; ENST00000337809; ENST00000361556; ENST00000371710; ENST00000371714; ENST00000428468; ENST00000435686; ENST00000453295; ENST00000462759; ENST00000473207; ENST00000486942; ENST00000530544; ENST00000531828; AK124037; AK128043; BC025978; ENST00000447887; OTTHUMT00000022581; OTTHUMT00000022582; OTTHUMT00000022583; …	Coding
TC01000632.hg.1	4.62	5.08	0.5	0.36	-1.38	0.002966	0.010917	RP4-657D16.3	novel transcript, antisense to NRD1	chr1	52259721	52264173	+	OTTHUMT00000023056	Coding
TC01000633.hg.1	3.83	3.61	0.25	0.14	1.17	0.009267	0.027227			chr1	52331305	52331381	+		Coding
TC01000634.hg.1	6.43	6.91	0.66	0.61	-1.4	0.020657	0.05156	RNA5SP48	RNA, 5S ribosomal pseudogene 48	chr1	52439082	52439207	+	ENST00000363969	Coding
TC01000635.hg.1	6.76	6.79	0.37	0.23	-1.02	0.255041	0.368536			chr1	52461413	52461712	+		Coding
TC01000636.hg.1	4.41	4.21	0.23	0.19	1.15	0.001823	0.007351	RP11-91A18.4	putative novel transcript	chr1	52499063	52509951	+	OTTHUMT00000023822	Coding
TC01000637.hg.1	4.28	4.05	0.32	0.17	1.17	0.003304	0.011881	TXNDC12-AS1; RP11-91A18.5	TXNDC12 antisense RNA 1; novel transcript, antisense to TXNDC12	chr1	52516590	52518355	+	ENST00000428794; OTTHUMT00000023823	Coding
TC01000638.hg.1	10.8	10.7	0.59	0.23	1.07	0.267592	0.382418	BTF3L4	basic transcription factor 3-like 4	chr1	52521797	52556388	+	NM_001136497; NM_001243767; NM_152265; ENST00000313334; ENST00000472944; ENST00000484036; ENST00000489308; ENST00000533836; BC022371; BC070378; OTTHUMT00000024848; OTTHUMT00000024849; OTTHUMT00000024850; OTTHUMT00000024851; OTTHUMT00000024852; OTTHUMT00000024853; uc001ctk.3; uc001ctl.3; uc010onh.2	Coding
TC01000639.hg.1	8.04	9.04	0.7	0.24	-2	1.1e-05	0.000103	ZFYVE9	zinc finger, FYVE domain containing 9	chr1	142605733	142608561	+	AK123519	NonCoding
TC01000640.hg.1	5.84	5.74	0.33	0.21	1.07	0.375136	0.493234			chr1	52834192	52835939	+		Coding
TC01000641.hg.1	10.59	11.54	0.63	0.29	-1.93	6e-05	0.000445	PRPF38A	pre-mRNA processing factor 38A; PRP38 pre-mRNA processing factor 38 (yeast) domain containing A	chr1	52870219	52883992	+	NM_032864; ENST00000257181; ENST00000474048; BC000777; BC105004; OTTHUMT00000022459; OTTHUMT00000022460; OTTHUMT00000022461; uc001ctv.4; uc001ctw.4	Coding
TC01000642.hg.1	9.01	10.05	0.74	0.31	-2.06	5.71e-07	8e-06			chr1	105644728	105644811	-		Coding
TC01000643.hg.1	7.85	8	0.84	0.33	-1.11	0.961214	0.975164	GPX7	glutathione peroxidase 7	chr1	53068043	53074723	+	NM_015696; ENST00000459779; BC032788; ENST00000361314; OTTHUMT00000022913; OTTHUMT00000022914; uc001cue.3	Coding
TC01000644.hg.1	5.14	4.93	0.36	0.09	1.16	0.003107	0.011313	FAM159A	family with sequence similarity 159, member A	chr1	53099016	53135355	+	NM_001042693; ENST00000401050; ENST00000517870; AK128236; BC041608; OTTHUMT00000022931; OTTHUMT00000022932; OTTHUMT00000022933; OTTHUMT00000022934; uc001cuf.3; uc001cug.1; uc001cuh.3	Coding
TC01000645.hg.1	9.09	9.48	0.5	0.17	-1.31	0.032358	0.073612	ZYG11B	zyg-11 family member B, cell cycle regulator; zyg-11 homolog B (C. elegans)	chr1	53192126	53293014	+	NM_024646; ENST00000443756; ENST00000545132; AK023518; AK296460; DQ646393; ENST00000294353; OTTHUMT00000024749; uc001cuj.3; uc009vzg.3; uc009vzh.3; uc010onj.2	Coding
TC01000646.hg.1	14.47	14.77	0.57	0.33	-1.23	0.005031	0.016704	RNU2-30P	RNA, U2 small nuclear 30, pseudogene	chr1	53219994	53220134	+	ENST00000516209	Coding
TC01000647.hg.1	6.46	5.7	1	0.58	1.69	0.009666	0.028147	ZYG11A; RP4-631H13.2	zyg-11 family member A, cell cycle regulator; novel transcript, antisense to ZYG11A; zyg-11 homolog A (C. elegans)	chr1	53308183	53360670	+	NM_001004339; ENST00000371532; AY271826; ENST00000371528; OTTHUMT00000024710; OTTHUMT00000024856; OTTHUMT00000157345; uc001cuk.2; uc001cul.2	Coding
TC01000648.hg.1	9.62	10.18	0.74	0.36	-1.48	0.014965	0.039925	SCP2	sterol carrier protein 2	chr1	53392901	53517375	+	NM_001007098; NM_001007099; NM_001007100; NM_001007250; NM_001193599; NM_001193600; NM_001193617; NM_002979; ENST00000371509; ENST00000371513; ENST00000407246; ENST00000408941; ENST00000430330; ENST00000435345; ENST00000473584; ENST00000488965; ENST00000528311; AB208789; AK303400; BC067108; ENST00000371514; OTTHUMT00000024740; OTTHUMT00000024741; OTTHUMT00000024742; OTTHUMT00000024743; OTTHUMT000…	Coding
TC01000649.hg.1	8.58	8.94	0.9	1.19	-1.28	0.069903	0.135204	PODN	podocan	chr1	53527724	53551174	+	NM_001199080; NM_001199081; NM_001199082; NM_153703; ENST00000312553; ENST00000371500; ENST00000395871; ENST00000471210; BC028292; BC030608; OTTHUMT00000024735; OTTHUMT00000024736; OTTHUMT00000024737; OTTHUMT00000024738; OTTHUMT00000092205; uc001cuv.3; uc001cuw.3; uc010onr.2; uc010ons.2	Coding
TC01000650.hg.1	4.83	4.77	0.2	0.12	1.04	0.40243	0.519425	RP11-334A14.8	putative novel transcript	chr1	53580248	53584281	+	OTTHUMT00000024709	Coding
TC01000651.hg.1	7.91	7.5	0.44	0.26	1.33	0.002983	0.010967	CPT2	carnitine palmitoyltransferase 2	chr1	53662101	53679869	+	NM_000098; ENST00000371486; ENST00000468572; BC002445; OTTHUMT00000024757; OTTHUMT00000024758; uc001cvb.4	Coding
TC01000652.hg.1	5.3	4.97	0.48	0.26	1.26	0.004689	0.015787	LOC100507564; RP5-1024G6.5	uncharacterized LOC100507564; novel transcript, antisense to MAGOH	chr1	53704282	53708455	+	NR_038953; ENST00000458151; OTTHUMT00000024756; uc001cvg.3	Coding
TC01000653.hg.1	6.05	6.07	0.33	0.25	-1.01	0.738164	0.813227	RP4-784A16.1	putative novel transcript	chr1	53733607	53734273	+	OTTHUMT00000024726	Coding
TC01000654.hg.1	5.15	5.15	0.18	0.14	1	0.962825	0.97614	RP4-784A16.2	putative novel transcript	chr1	53753696	53755378	+	OTTHUMT00000024728	Coding
TC01000655.hg.1	5.05	4.92	0.16	0.16	1.09	0.104841	0.185678	RP4-784A16.4	putative novel transcript	chr1	53770208	53773134	+	OTTHUMT00000024739	Coding
TC01000656.hg.1	5.2	5.42	0.22	0.19	-1.17	0.004004	0.013885	RP4-784A16.5	novel transcript	chr1	53793905	53802890	+	OTTHUMT00000024802	Coding
TC01000657.hg.1	4.15	4.06	0.12	0.14	1.07	0.006971	0.021646	DMRTB1	DMRT-like family B with proline-rich C-terminal, 1	chr1	53925072	53933161	+	NM_033067; ENST00000431335; ENST00000463126; BC029566; ENST00000371445; OTTHUMT00000022110; OTTHUMT00000022111; uc001cvq.1	Coding
TC01000658.hg.1	5.6	5.14	1.34	0.3	1.37	0.022439	0.055096	DIO1	deiodinase, iodothyronine, type I	chr1	54356912	54376759	+	NM_000792; NM_001039715; NM_001039716; NM_213593; ENST00000322679; ENST00000361921; ENST00000388876; ENST00000524406; ENST00000525202; ENST00000532493; ENST00000534069; AY560376; AY560379; AY560381; AY560382; AY560383; BC017955; BC107170; OTTHUMT00000023247; OTTHUMT00000023248; uc001cwb.3; uc001cwe.3; uc001cwf.3; uc001cwg.3; uc009vzl.3; uc021onp.1; uc021onq.1; uc021onr.1	Coding
TC01000659.hg.1	6.97	6.46	0.5	0.16	1.42	0.000162	0.001015	LRRC42	leucine rich repeat containing 42	chr1	54411750	54433841	+	NM_001256409; NM_052940; ENST00000371370; ENST00000477905; AK095767; BC013101; ENST00000319223; OTTHUMT00000023249; OTTHUMT00000023250; OTTHUMT00000023251; OTTHUMT00000023252; OTTHUMT00000023253	Coding
TC01000660.hg.1	4.8	4.77	0.27	0.22	1.02	0.157897	0.255103			chr1	54447917	54452234	+		Coding
TC01000661.hg.1	5.93	5.75	0.3	0.16	1.14	0.005235	0.017239	TCEANC2; MIR4781	transcription elongation factor A (SII) N-terminal and central domain containing 2; microRNA 4781	chr1	54519260	54578192	+	NM_153035; NR_039942; ENST00000234827; ENST00000498272; AK096488; BC035374; ENST00000371331; OTTHUMT00000023245; OTTHUMT00000023246; OTTHUMT00000023300; uc001cwt.1; uc001cwu.1; uc021ons.1	Coding
TC01000662.hg.1	4.84	5.05	0.39	0.22	-1.16	0.046722	0.098537			chr1	54569968	54571750	+		Coding
TC01000663.hg.1	8.91	8.19	0.66	0.36	1.64	5.5e-05	0.000413	MRPL37	mitochondrial ribosomal protein L37	chr1	54649714	54686603	+	NM_016491; ENST00000329505; ENST00000336230; ENST00000360840; ENST00000487096; AY421759; BC000041; OTTHUMT00000022224; OTTHUMT00000022225; OTTHUMT00000023015; OTTHUMT00000339689; uc001cxa.4; uc009vzp.3	Coding
TC01000664.hg.1	4.34	4.47	0.17	0.14	-1.1	0.043769	0.0935	SSBP3-AS1; C1orf191	SSBP3 antisense RNA 1; chromosome 1 open reading frame 191	chr1	54703710	54704736	+	ENST00000361350; OTTHUMT00000023027	Coding
TC01000665.hg.1	3.72	3.6	0.21	0.15	1.09	0.010732	0.030582	RP5-997D24.3	novel transcript	chr1	54751078	54753044	+	OTTHUMT00000022719	Coding
TC01000666.hg.1	4.32	4.24	0.25	0.26	1.05	0.324279	0.442498	RP4-705F19.1	novel transcript	chr1	54881929	54886533	+	OTTHUMT00000023024	Coding
TC01000667.hg.1	5.99	6.18	0.59	0.24	-1.15	0.286344	0.402403			chr1	54991059	54991126	+		Coding
TC01000668.hg.1	5.14	5.22	0.24	0.09	-1.06	0.456619	0.571445	ACOT11; RP11-240D10.2	acyl-CoA thioesterase 11	chr1	55007930	55104865	+	NM_015547; NM_147161; ENST00000371316; ENST00000481208; AK091112; BC001517; BC093844; ENST00000343744; OTTHUMT00000027341; OTTHUMT00000027351; OTTHUMT00000027352; OTTHUMT00000027353; OTTHUMT00000027354; OTTHUMT00000027356; uc001cxj.2; uc001cxk.3; uc001cxl.2; uc001cxm.2	Coding
TC01000670.hg.1	5.04	4.92	0.26	0.2	1.09	0.264129	0.378718	RP11-67L3.2	putative novel gene	chr1	55258558	55260578	+	OTTHUMT00000027675	Coding
TC01000671.hg.1	4.61	4.55	0.15	0.07	1.04	0.05766	0.116364	C1orf177	chromosome 1 open reading frame 177	chr1	55271736	55307937	+	NM_001110533; NM_152607; ENST00000358193; ENST00000371273; BC039109; BC064142; OTTHUMT00000027673; OTTHUMT00000027674; uc001cya.4; uc001cyb.4	Coding
TC01000672.hg.1	5.24	4.95	0.3	0.18	1.23	0.006679	0.02092	RP11-67L3.4; RP11-67L3.5	novel transcript	chr1	55352548	55354523	+	OTTHUMT00000027676; OTTHUMT00000027677; OTTHUMT00000027678; OTTHUMT00000027679; OTTHUMT00000027682	Coding
TC01000673.hg.1	5.24	5.46	0.29	0.15	-1.16	0.029429	0.068276	TMEM61	transmembrane protein 61	chr1	55446465	55457966	+	NM_182532; BC029775; ENST00000371268; OTTHUMT00000027683; uc001cyd.3	Coding
TC01000674.hg.1	4.3	4.21	0.17	0.16	1.06	0.368208	0.486325	BSND	barttin CLCNK-type chloride channel accessory beta subunit; Bartter syndrome, infantile, with sensorineural deafness (Barttin)	chr1	55464606	55476556	+	NM_057176; ENST00000371265; BC103898; OTTHUMT00000022213; uc001cye.3	Coding
TC01000675.hg.1	5.61	5.54	0.1	0.08	1.05	0.024548	0.059202	PCSK9	proprotein convertase subtilisin/kexin type 9	chr1	55505149	55530526	+	NM_174936; ENST00000302118; ENST00000452118; ENST00000490692; ENST00000543384; AK293870; AK297473; OTTHUMT00000022279; OTTHUMT00000022280; uc001cyf.2; uc010ool.2; uc010oom.2	Coding
TC01000676.hg.1	5.25	4.99	0.31	0.18	1.19	0.000604	0.003003	LOC100507634	uncharacterized LOC100507634	chr1	55681081	55683128	+	NR_038320; uc021onx.1	Coding
TC01000677.hg.1	4.24	3.99	0.29	0.18	1.19	0.011181	0.0316	RP11-101C11.1	novel transcript	chr1	55683534	55699850	+	OTTHUMT00000022545	Coding
TC01000678.hg.1	3.12	3.2	0.21	0.2	-1.05	0.460445	0.575038	MIR4422	microRNA 4422	chr1	55691314	55691396	+	NR_039618; uc021ony.1	Coding
TC01000679.hg.1	3.63	3.68	0.26	0.17	-1.04	0.47274	0.58691	RNU6-830P	RNA, U6 small nuclear 830, pseudogene	chr1	55864187	55864293	+	ENST00000516353	Coding
TC01000680.hg.1	4.24	4.73	0.28	0.58	-1.4	2e-06	2.7e-05	RP11-466L17.1	novel transcript	chr1	56046710	56200675	+	OTTHUMT00000022603	Coding
TC01000681.hg.1	3.61	4.06	0.21	0.39	-1.37	9.93e-10	3.18e-08	RP11-90C4.1	novel transcript	chr1	56289480	56333921	+	OTTHUMT00000022600	Coding
TC01000682.hg.1	3.85	3.84	0.3	0.25	1.01	0.530262	0.639066	RP11-90C4.3	putative novel transcript	chr1	56410760	56415792	+	OTTHUMT00000022602	Coding
TC01000683.hg.1	4.21	4.14	0.26	0.26	1.05	0.636181	0.730427	RP1-158P9.1	novel transcript	chr1	56611393	56620896	+	OTTHUMT00000022251	Coding
TC01000684.hg.1	4.85	4.61	0.25	0.2	1.18	0.000929	0.004271	RP4-710M16.2	novel transcript	chr1	56880635	56881638	+	OTTHUMT00000022253	Coding
TC01000685.hg.1	8.51	8.68	1.97	0.45	-1.12	0.678025	0.765225	PRKAA2	protein kinase, AMP-activated, alpha 2 catalytic subunit	chr1	57110990	57181008	+	NM_006252; ENST00000371244; BC069680; OTTHUMT00000022753; uc001cyk.4	Coding
TC01000686.hg.1	4.1	3.98	0.14	0.17	1.09	0.001933	0.007708	C8A	complement component 8, alpha polypeptide	chr1	57320443	57383894	+	NM_000562; ENST00000361249; BC132911; BC132913; OTTHUMT00000022890; uc001cyo.2	Coding
TC01000687.hg.1	4.35	4.51	0.19	0.17	-1.12	0.018166	0.046545	RP5-1103B4.3	novel transcript	chr1	57429559	57462430	+	OTTHUMT00000126523	Coding
TC01000688.hg.1	9.16	9.96	0.69	0.29	-1.73	2.9e-05	0.000238			chr1	57431953	57432035	+		Coding
TC01000689.hg.1	3.43	3.36	0.19	0.13	1.05	0.061694	0.122637			chr1	57457023	57480373	+		Coding
TC01000690.hg.1	4.41	3.94	0.34	0.12	1.39	1.1e-05	0.000109	RP6-102O10.1	novel transcript	chr1	57852248	57853122	+	OTTHUMT00000027966	Coding
TC01000691.hg.1	5.35	5.49	0.37	0.28	-1.1	0.152791	0.248629			chr1	58222756	58222848	+		Coding
TC01000692.hg.1	4.29	4.37	0.2	0.19	-1.06	0.376594	0.494721	DAB1-AS1; RP4-737A23.2	DAB1 antisense RNA 1; novel transcript, antisense to DAB1	chr1	58326215	58333170	+	ENST00000416598; ENST00000420811; ENST00000432897; ENST00000434141; BC033978; BC047487; OTTHUMT00000022760; OTTHUMT00000022761; OTTHUMT00000022762; OTTHUMT00000022763; uc001cyu.1; uc001cyv.1	Coding
TC01000693.hg.1	3.41	3.15	0.32	0.2	1.2	0.012602	0.034727	DAB1-AS1	DAB1 antisense RNA 1	chr1	58343974	58346412	+	ENST00000457412	Coding
TC01000694.hg.1	4.04	4.03	0.22	0.2	1.01	0.264843	0.379492	RP11-393I23.4	novel transcript	chr1	58525811	58545946	+	OTTHUMT00000027965	Coding
TC01000695.hg.1	4.94	5.61	0.43	0.35	-1.59	6e-06	6.4e-05			chr1	59187951	59188044	+		Coding
TC01000696.hg.1	4.76	4.73	0.25	0.09	1.02	0.232905	0.344029	LINC01135	long intergenic non-protein coding RNA 1135	chr1	59250823	59366668	+	NR_034014; NR_034015; ENST00000419531; uc001czf.2; uc010oop.1	Coding
TC01000697.hg.1	4.18	4.07	0.35	0.14	1.08	0.013984	0.037807	RP4-794H19.4	novel transcript	chr1	59486059	59510286	+	OTTHUMT00000023037; OTTHUMT00000023038; OTTHUMT00000023093	Coding
TC01000698.hg.1	5.67	6.24	0.37	0.33	-1.48	2.7e-05	0.000228	FGGY	FGGY carbohydrate kinase domain containing	chr1	59762467	60233347	+	NM_001113411; NM_001244714; NM_018291; ENST00000303721; ENST00000371210; ENST00000371212; ENST00000371218; ENST00000474476; AK022237; BC000610; BC014947; OTTHUMT00000023206; OTTHUMT00000023207; OTTHUMT00000023208; OTTHUMT00000023209; OTTHUMT00000023210; OTTHUMT00000023211; OTTHUMT00000023212; OTTHUMT00000023213; OTTHUMT00000023214; OTTHUMT00000023768; OTTHUMT00000023769; OTTHUMT00000023770; OTTHU…	Coding
TC01000699.hg.1	4.87	5.54	0.46	0.65	-1.59	5e-05	0.000378	LOC101926944; RP4-782L23.1	uncharacterized LOC101926944; novel transcript	chr1	60238467	60254520	+	ENST00000424725; BC042048; OTTHUMT00000024223; uc001czn.3	Coding
TC01000700.hg.1	9.48	9.33	0.79	1.12	1.11	0.045822	0.097001	HOOK1	hook microtubule-tethering protein 1; hook homolog 1 (Drosophila)	chr1	60280458	60342050	+	NM_015888; ENST00000395561; ENST00000465876; AK097735; AK292314; AK301768; BC011621; ENST00000371208; OTTHUMT00000024934; OTTHUMT00000024935; OTTHUMT00000024936; OTTHUMT00000024937; OTTHUMT00000024938; OTTHUMT00000024939; uc001czo.3; uc001czp.3; uc009wad.3; uc010oor.2	Coding
TC01000701.hg.1	3.99	3.8	0.24	0.15	1.14	0.002864	0.010612	RP11-575B7.3	novel transcript	chr1	60580547	60615351	+	OTTHUMT00000024949	Coding
TC01000702.hg.1	10.96	11.91	1.21	0.4	-1.93	0.002299	0.008876	NFIA	nuclear factor I/A	chr1	61330931	61928465	+	NM_001134673; NM_001145511; NM_001145512; NM_005595; ENST00000357977; ENST00000371184; ENST00000371185; ENST00000371187; ENST00000371189; ENST00000371191; ENST00000403491; ENST00000407417; ENST00000485903; AK024964; AL133665; BC022264; OTTHUMT00000023191; OTTHUMT00000023799; OTTHUMT00000023800; OTTHUMT00000023801; OTTHUMT00000023802; OTTHUMT00000023803; OTTHUMT00000023804; OTTHUMT00000024858; OTT…	Coding
TC01000703.hg.1	10.62	11.14	0.98	1.12	-1.44	0.333452	0.451698	INADL	InaD-like (Drosophila)	chr1	62208149	62644347	+	NM_176877; ENST00000255202; ENST00000316485; ENST00000371156; ENST00000371158; ENST00000395513; ENST00000472512; ENST00000543708; ENST00000545929; AB044807; AJ001306; AJ224748; AK293519; AK294187; AK304355; AK308665; BC142661; OTTHUMT00000023639; OTTHUMT00000023640; OTTHUMT00000023641; OTTHUMT00000023642; OTTHUMT00000023643; OTTHUMT00000024678; OTTHUMT00000024679; OTTHUMT00000024680; OTTHUMT00000…	Coding
TC01000704.hg.1	9.33	9.91	0.81	0.41	-1.49	0.01578	0.04164	RNU6-414P	RNA, U6 small nuclear 414, pseudogene	chr1	62282091	62282194	+	ENST00000363705	Coding
TC01000705.hg.1	4.13	4.93	0.43	0.65	-1.75	4e-05	0.000317	RNU6-1177P	RNA, U6 small nuclear 1177, pseudogene	chr1	62318171	62318274	+	ENST00000391058	Coding
TC01000706.hg.1	4.81	5.06	0.15	0.1	-1.19	3e-06	3e-05	L1TD1	LINE-1 type transposase domain containing 1	chr1	62660474	62678001	+	NM_001164835; NM_019079; ENST00000498273; BC111559; OTTHUMT00000024688; uc001dae.4; uc021ooc.1	Coding
TC01000707.hg.1	8.86	8.75	0.83	0.16	1.08	0.151981	0.247606	USP1	ubiquitin specific peptidase 1	chr1	62901968	62917475	+	NM_001017415; NM_001017416; NM_003368; ENST00000339950; BC050525; ENST00000371146; OTTHUMT00000024881; OTTHUMT00000025014; OTTHUMT00000025015; uc001daj.2; uc001dak.2; uc001dal.2	Coding
TC01000708.hg.1	4.39	4.13	0.31	0.14	1.2	0.00136	0.0058	ANGPTL3	angiopoietin-like 3	chr1	63063158	63071830	+	NM_014495; ENST00000493994; BC058287; ENST00000371129; OTTHUMT00000025344; OTTHUMT00000025345; OTTHUMT00000096778	Coding
TC01000709.hg.1	5.49	5.62	0.46	0.27	-1.1	0.877019	0.916798	LOC400756; RP11-230B22.1	uncharacterized LOC400756; putative novel transcript	chr1	63154153	63176365	+	ENST00000453229; OTTHUMT00000025322	Coding
TC01000710.hg.1	7.83	7.97	0.59	0.4	-1.11	0.624872	0.720548	ATG4C	autophagy related 4C, cysteine peptidase; ATG4 autophagy related 4 homolog C (S. cerevisiae)	chr1	63249777	63339980	+	NM_032852; NM_178221; ENST00000371120; ENST00000540025; BC033024; ENST00000317868; OTTHUMT00000025332; OTTHUMT00000025333; OTTHUMT00000025334; OTTHUMT00000025335; OTTHUMT00000025336; uc001dat.3; uc001dau.3	Coding
TC01000711.hg.1	10.01	10.37	0.39	0.14	-1.28	0.00133	0.005696	RP4-771M4.3	putative novel pseudogene	chr1	63361680	63367310	+	OTTHUMT00000127843	Coding
TC01000712.hg.1	3.69	3.77	0.25	0.11	-1.05	0.376076	0.494205	RP11-5P4.2	putative novel transcript	chr1	63489878	63491329	+	OTTHUMT00000025349	Coding
TC01000713.hg.1	3.61	3.48	0.28	0.2	1.1	0.044975	0.095532	RP11-335E6.2	novel transcript	chr1	63604921	63628824	+	OTTHUMT00000025342	Coding
TC01000714.hg.1	4.23	4.23	0.27	0.16	-1	0.434462	0.550366			chr1	63704614	63704845	+		Coding
TC01000715.hg.1	4.06	3.8	0.26	0.2	1.19	0.000393	0.002108	RP11-335E6.3	putative novel transcript	chr1	63715694	63717442	+	OTTHUMT00000025343	Coding
TC01000716.hg.1	4.44	4.21	0.31	0.17	1.17	0.023589	0.057353	FOXD3	forkhead box D3	chr1	63788712	63790797	+	NM_012183; ENST00000371116; OTTHUMT00000025331; uc001dax.2	Coding
TC01000717.hg.1	5.94	6.15	0.37	0.46	-1.15	0.161146	0.259235			chr1	63799430	63799491	+		Coding
TC01000718.hg.1	3.44	3.41	0.19	0.3	1.02	0.709331	0.790333			chr1	63803934	63804043	+		Coding
TC01000719.hg.1	7.53	7.37	0.64	0.23	1.12	0.186888	0.29056	ALG6	ALG6, alpha-1,3-glucosyltransferase; asparagine-linked glycosylation 6, alpha-1,3-glucosyltransferase homolog (S. cerevisiae)	chr1	63833261	63904233	+	NM_013339; ENST00000371108; ENST00000423077; ENST00000494765; AK295286; BC001253; ENST00000263440; OTTHUMT00000025330; OTTHUMT00000037172; OTTHUMT00000037173; OTTHUMT00000037174; OTTHUMT00000096786; OTTHUMT00000252852; uc010oox.2; uc021oof.1	Coding
TC01000720.hg.1	6.66	7.03	0.51	0.24	-1.3	0.059765	0.119632	EFCAB7	EF-hand calcium binding domain 7	chr1	63989013	64038364	+	NM_032437; ENST00000371088; ENST00000461039; BC015814; OTTHUMT00000024910; OTTHUMT00000024911; OTTHUMT00000024912; OTTHUMT00000024913; OTTHUMT00000024914; OTTHUMT00000024915; uc001dbf.3	Coding
TC01000721.hg.1	6.9	7.55	0.53	0.4	-1.58	0.008886	0.026313	DLEU2L	deleted in lymphocytic leukemia 2-like	chr1	64014635	64016307	+	NR_002771; ENST00000340052; ENST00000371086; OTTHUMT00000024916; OTTHUMT00000024917; uc001dbg.1	Coding
TC01000722.hg.1	7.33	7.41	0.67	0.29	-1.06	0.982606	0.988697	PGM1	phosphoglucomutase 1	chr1	64058916	64125916	+	NM_001172818; NM_001172819; NM_002633; ENST00000371084; ENST00000473117; ENST00000538673; ENST00000540265; BC001756; BC019920; BC067763; ENST00000371083; OTTHUMT00000024868; OTTHUMT00000024869; OTTHUMT00000024870; OTTHUMT00000024871; uc001dbh.3; uc010ooy.2; uc010ooz.2	Coding
TC01000723.hg.1	6.89	8.09	0.98	0.29	-2.3	0.000893	0.004137	ROR1	receptor tyrosine kinase-like orphan receptor 1	chr1	133647956	133654586	+		NonCoding
TC01000724.hg.1	4.11	3.97	0.24	0.17	1.1	0.025226	0.060464	UBE2U	ubiquitin-conjugating enzyme E2U (putative)	chr1	64669310	64733051	+	NM_152489; ENST00000371076; ENST00000371077; ENST00000464349; BC029895; OTTHUMT00000025005; OTTHUMT00000025006; OTTHUMT00000025007; uc001dbn.1	Coding
TC01000725.hg.1	7.64	10.53	1.04	0.6	-7.43	1.45e-14	1.62e-12	CACHD1	cache domain containing 1	chr1	30367200	30372267	-		NonCoding
TC01000726.hg.1	2.95	3.31	0.24	0.41	-1.28	5e-06	5.6e-05	MIR4794	microRNA 4794	chr1	65045530	65045604	+	NR_039957; uc021ooh.1	Coding
TC01000727.hg.1	8.23	9.24	0.93	0.54	-2.02	0.006632	0.020803	RAVER2	ribonucleoprotein, PTB-binding 2	chr1	26156559	26157343	+	NM_005321; ENST00000304218; BC096168; OTTHUMT00000040084; uc003ngq.3	Coding
TC01000728.hg.1	8.61	9.47	0.85	0.49	-1.81	0.00091	0.0042	AK4; LOC100507855	adenylate kinase 4; adenylate kinase 4, mitochondrial-like	chr1	65613232	65697828	+	NM_001005353; NM_013410; NM_203464; ENST00000395334; ENST00000470888; ENST00000545314; ENST00000546702; AK309057; BC016180; BC040224; BC066944; BC136886; BC146653; BC148270; ENST00000327299; OTTHUMT00000025040; OTTHUMT00000025041; OTTHUMT00000025042; OTTHUMT00000025043; OTTHUMT00000025044; uc001dby.3; uc001dbz.3; uc001dca.3; uc009wan.3	Coding
TC01000729.hg.1	5.35	5.22	0.67	0.22	1.09	0.137567	0.229503	DNAJC6; RNU2-15P; LOC645195	DnaJ (Hsp40) homolog, subfamily C, member 6; RNA, U2 small nuclear 15, pseudogene; uncharacterized LOC645195	chr1	65713902	65881689	+	NM_014787; ENST00000263441; ENST00000395325; ENST00000410692; ENST00000494710; AK123450; AK296408; BC051722; BC109279; BC109280; ENST00000371069; OTTHUMT00000025134; OTTHUMT00000025135; OTTHUMT00000025137; OTTHUMT00000025138; OTTHUMT00000025139; OTTHUMT00000025140; uc001dcb.1; uc001dcc.1	Coding
TC01000730.hg.1	7.57	9.15	0.43	0.62	-2.99	0	0	LEPR; LEPROT	leptin receptor; leptin receptor overlapping transcript	chr1	44119112	44160617	+	NM_001167941; NM_024908; ENST00000381246; ENST00000478130; BC025247; BC051855; ENST00000263795; OTTHUMT00000133482; OTTHUMT00000133483; OTTHUMT00000133484; OTTHUMT00000133867; uc001zti.2; uc021skg.1	Coding
TC01000731.hg.1	5.04	5.44	0.51	0.48	-1.32	0.017958	0.046131	RP4-630A11.3	putative novel transcript	chr1	65952089	65959871	+	OTTHUMT00000025274	Coding
TC01000732.hg.1	4.97	5.72	0.27	0.36	-1.69	4.81e-14	4.7e-12			chr1	66037232	66037335	+		Coding
TC01000733.hg.1	6.41	7.67	1.12	0.7	-2.38	0.003191	0.011556	PDE4B	phosphodiesterase 4B, cAMP-specific; phosphodiesterase 4B, cAMP-specific (phosphodiesterase E4 dunce homolog, Drosophila)	chr1	34591416	34591483	-		Coding
TC01000734.hg.1	7.29	6.82	1.23	0.5	1.39	0.140135	0.232713	SGIP1	SH3-domain GRB2-like (endophilin) interacting protein 1	chr1	66999066	67213982	+	NM_032291; ENST00000237247; ENST00000371035; ENST00000371036; ENST00000371037; ENST00000371038; ENST00000371039; ENST00000407289; ENST00000435165; ENST00000468286; AK125044; AK298970; BC040516; CR749541; OTTHUMT00000025395; OTTHUMT00000025396; OTTHUMT00000025397; OTTHUMT00000025398; OTTHUMT00000100219; OTTHUMT00000100220; OTTHUMT00000100221; OTTHUMT00000100222; OTTHUMT00000100223; OTTHUMT00000100…	Coding
TC01000735.hg.1	4.63	4.5	0.46	0.37	1.09	0.209105	0.316381	MIR3117	microRNA 3117	chr1	67094123	67094200	+	NR_036060; uc021oon.1	Coding
TC01000736.hg.1	5.05	5.15	0.18	0.27	-1.07	0.02384	0.057824	TCTEX1D1; RP11-266I14.3	Tctex1 domain containing 1	chr1	67218140	67244730	+	NM_152665; ENST00000282670; ENST00000448074; ENST00000489510; AK307100; AK307878; BC106885; OTTHUMT00000025399; OTTHUMT00000025400; OTTHUMT00000025401; OTTHUMT00000025402; uc001dcv.3; uc009wau.3; uc009wav.3	Coding
TC01000737.hg.1	4.15	3.78	0.34	0.22	1.3	0.0002	0.001209	RP11-342H21.2	putative novel transcript	chr1	67292625	67294241	+	OTTHUMT00000025411	Coding
TC01000738.hg.1	9.48	9.68	0.47	0.27	-1.15	0.260362	0.374518	MIER1	mesoderm induction early response 1, transcriptional regulator; mesoderm induction early response 1 homolog (Xenopus laevis)	chr1	67390578	67454302	+	NM_001077700; NM_001077701; NM_001077702; NM_001077703; NM_001077704; NM_001146110; NM_001146111; NM_001146112; NM_001146113; NM_020948; ENST00000355356; ENST00000355977; ENST00000357692; ENST00000371012; ENST00000371014; ENST00000371016; ENST00000371017; ENST00000371018; ENST00000401042; ENST00000479067; BC066898; BC108726; BC125217; ENST00000401041; OTTHUMT00000025490; OTTHUMT00000025491; OTTHU…	Coding
TC01000739.hg.1	4.84	4.99	0.18	0.21	-1.11	0.009045	0.026692	IL23R	interleukin 23 receptor	chr1	67604590	67725662	+	NM_144701; ENST00000347310; ENST00000371002; ENST00000395227; ENST00000416525; ENST00000431791; ENST00000441823; ENST00000473881; ENST00000540775; ENST00000540911; ENST00000543799; AM990313; AM990315; AM990316; AM990317; AM990319; AM990320; AM990321; AM990322; AM990324; AM990325; AM990327; AM990328; AM990329; AM990330; AM990331; AM990332; AM990333; AM990334; AM990335; AM990336; AM990337; AY937252…	Coding
TC01000740.hg.1	3.52	3.46	0.27	0.25	1.04	0.312798	0.430336	RNU6-586P	RNA, U6 small nuclear 586, pseudogene	chr1	67661823	67661926	+	ENST00000517265	Coding
TC01000741.hg.1	5.69	5.37	1.49	0.28	1.25	0.040493	0.087904	IL12RB2	interleukin 12 receptor, beta 2	chr1	67773047	67862583	+	NM_001559; ENST00000371000; ENST00000465396; ENST00000541374; ENST00000544434; AK294494; AK316525; BC104772; BC143248; BC143249; BC143250; BC143252; ENST00000262345; OTTHUMT00000025202; OTTHUMT00000095782; OTTHUMT00000095783; uc001ddu.3; uc010oqi.2; uc010oqj.2	Coding
TC01000742.hg.1	5.06	4.99	0.42	0.2	1.06	0.415558	0.532573	RNU6-387P	RNA, U6 small nuclear 387, pseudogene	chr1	67882897	67883001	+	ENST00000411331	Coding
TC01000743.hg.1	9.36	9.47	0.16	0.09	-1.08	0.015796	0.041673	RP4-763G1.2	novel transcript	chr1	67995313	67998012	+	OTTHUMT00000025987	Coding
TC01000744.hg.1	7.19	7.31	0.63	0.42	-1.08	0.151887	0.247499	RNU6-1031P	RNA, U6 small nuclear 1031, pseudogene	chr1	68006810	68006916	+	ENST00000384773	Coding
TC01000745.hg.1	8.27	9.01	0.88	0.5	-1.68	0.190859	0.295245	GADD45A	growth arrest and DNA-damage-inducible, alpha	chr1	68150744	68154021	+	NM_001199741; NM_001199742; NM_001924; ENST00000370985; ENST00000370986; ENST00000460575; BC011757; EF614238; OTTHUMT00000025988; OTTHUMT00000025990; OTTHUMT00000025991; OTTHUMT00000095854; uc001ddz.2; uc009wbb.2; uc009wbc.2; uc009wbd.2	Coding
TC01000746.hg.1	5.08	5.32	0.26	0.18	-1.19	0.002684	0.010061	GNG12-AS1	GNG12 antisense RNA 1; novel transcript	chr1	68297971	68668670	+	NR_040077; ENST00000420587; AK096081; OTTHUMT00000025354; OTTHUMT00000025355; OTTHUMT00000025356; OTTHUMT00000025357; uc001deb.2	Coding
TC01000748.hg.1	3.99	3.59	0.52	0.24	1.33	0.002357	0.00906	RP4-694A7.2	putative novel transcript	chr1	68944812	68949222	+	OTTHUMT00000025505	Coding
TC01000749.hg.1	3.48	3.3	0.25	0.15	1.13	0.021013	0.052251	DEPDC1-AS1; RP4-694A7.4	DEPDC1 antisense RNA 1; novel transcript	chr1	68962359	69004310	+	ENST00000428732; BC020917; OTTHUMT00000025508; uc001den.3	Coding
TC01000750.hg.1	3.68	3.64	0.24	0.23	1.03	0.347076	0.465331	RP11-424D14.1	putative novel transcript	chr1	69521581	69650686	+	OTTHUMT00000025521	Coding
TC01000751.hg.1	4.36	4.16	0.35	0.24	1.15	0.029998	0.069297	RP3-380B4.1	putative novel transcript	chr1	69898938	69901092	+	OTTHUMT00000025522	Coding
TC01000752.hg.1	4.15	4.13	0.16	0.2	1.01	0.684257	0.770121	LRRC7	leucine rich repeat containing 7	chr1	70032868	70589171	+	NM_020794; ENST00000035383; ENST00000310961; ENST00000335298; ENST00000370957; ENST00000370958; ENST00000415775; AB037786; AF498274; BC128989; OTTHUMT00000131261; OTTHUMT00000131262; OTTHUMT00000131263; uc001deo.1; uc001dep.3; uc001deq.3; uc009wbg.3	Coding
TC01000753.hg.1	5.54	5.18	0.27	0.1	1.29	6e-06	6.1e-05	PIN1P1	peptidylprolyl cis/trans isomerase, NIMA-interacting 1 pseudogene 1	chr1	70385005	70386000	+	NR_023916; ENST00000412108	Coding
TC01000754.hg.1	4.29	4.15	0.31	0.19	1.1	0.117992	0.203757	LRRC7	leucine rich repeat containing 7	chr1	70612804	70617628	+	ENST00000441830; OTTHUMT00000025917	Coding
TC01000755.hg.1	11.39	12.32	0.65	0.34	-1.91	1.2e-05	0.000117	SRSF11	serine/arginine-rich splicing factor 11	chr1	70671365	70718735	+	NM_001190987; NM_004768; ENST00000370949; ENST00000370950; ENST00000370951; ENST00000405432; ENST00000436161; ENST00000454435; ENST00000484162; AK300147; AK310447; AK310666; AL832279; BC017359; BC040436; BX640645; OTTHUMT00000025889; OTTHUMT00000025890; OTTHUMT00000025891; OTTHUMT00000025892; OTTHUMT00000025893; OTTHUMT00000025894; OTTHUMT00000025895; OTTHUMT00000025896; OTTHUMT00000025897; OTTHU…	Coding
TC01000756.hg.1	7.01	6.7	0.58	0.14	1.24	0.013811	0.037417	HHLA3	HERV-H LTR-associating 3	chr1	70820488	70851022	+	NM_001031693; NM_001036645; NM_001036646; NR_027404; ENST00000359875; ENST00000361764; ENST00000370940; ENST00000432224; ENST00000486110; ENST00000531950; BC010922; OTTHUMT00000025909; OTTHUMT00000025910; OTTHUMT00000025911; OTTHUMT00000025912; uc001dfa.3; uc001dfb.3; uc001dfc.3; uc010oqp.2	Coding
TC01000757.hg.1	5.68	5.72	0.47	0.4	-1.03	0.653048	0.744559	CTH	cystathionine gamma-lyase; cystathionase (cystathionine gamma-lyase)	chr1	70876901	70905534	+	NM_001190463; NM_001902; NM_153742; ENST00000346806; ENST00000370938; ENST00000411986; ENST00000464926; AK310269; BC015807; OTTHUMT00000025918; OTTHUMT00000025919; OTTHUMT00000025920; OTTHUMT00000025921; uc001dfd.3; uc001dfe.3; uc009wbl.2; uc010oqq.2	Coding
TC01000758.hg.1	4.06	3.95	0.19	0.13	1.08	0.050743	0.105136	LOC101927244; RP5-952N6.1	uncharacterized LOC101927244; novel transcript	chr1	71172136	71252151	+	ENST00000419450; OTTHUMT00000025915	Coding
TC01000759.hg.1	5.51	5.58	0.22	0.26	-1.05	0.082382	0.153769	RP3-333A15.1	putative novel transcript	chr1	71413062	71417176	+	OTTHUMT00000026080	Coding
TC01000760.hg.1	4.11	4	0.23	0.19	1.07	0.045723	0.096835	ZRANB2-AS1	ZRANB2 antisense RNA 1; putative novel transcript	chr1	71512189	71532867	+	NR_038420; ENST00000426999; ENST00000450461; OTTHUMT00000026634; OTTHUMT00000026635; uc001dfr.3	Coding
TC01000761.hg.1	5.56	5.55	0.18	0.15	1.01	0.393965	0.511501	ZRANB2-AS2	ZRANB2 antisense RNA 2 (head to head); novel transcript, antisense to NEGR1	chr1	71547007	71733913	+	ENST00000413421; BC054887; OTTHUMT00000026643; OTTHUMT00000026644; OTTHUMT00000026645	Coding
TC01000762.hg.1	5.01	4.66	0.51	0.51	1.27	0.159932	0.257686	RP11-386O9.2	putative novel transcript	chr1	71716682	71717802	+	OTTHUMT00000026633	Coding
TC01000763.hg.1	5.82	6.23	0.37	0.29	-1.33	5.3e-05	0.0004	ZRANB2-AS2	ZRANB2 antisense RNA 2 (head to head); novel transcript, antisense to NEGR1	chr1	71867530	71873407	+	ENST00000430605; OTTHUMT00000026853	Coding
TC01000764.hg.1	3.9	3.7	0.36	0.29	1.15	0.342525	0.46072	RP11-82L20.1	putative novel transcript	chr1	72036639	72039241	+	OTTHUMT00000026854	Coding
TC01000765.hg.1	3.79	3.5	0.28	0.24	1.22	0.00231	0.008911	LOC339468; RP11-262K1.1	uncharacterized LOC339468; novel transcript	chr1	73240954	73256963	+	ENST00000418078; OTTHUMT00000026183	Coding
TC01000766.hg.1	3.93	3.74	0.17	0.14	1.14	0.000218	0.001298	LINC01360; RP4-598G3.1	long intergenic non-protein coding RNA 1360; novel transcript	chr1	73771853	73820934	+	ENST00000411903; ENST00000415686; ENST00000440762; ENST00000444827; ENST00000452553; BC041341; OTTHUMT00000026413; OTTHUMT00000026414; OTTHUMT00000026415; OTTHUMT00000026416; OTTHUMT00000026417; uc001dfx.3	Coding
TC01000767.hg.1	4.32	4.11	0.28	0.18	1.16	0.000285	0.001615	RP4-788P17.1	putative novel transcript	chr1	74100899	74180897	+	OTTHUMT00000026418	Coding
TC01000768.hg.1	3.68	3.36	0.3	0.23	1.25	0.002459	0.009366	RNU4ATAC8P	RNA, U4atac small nuclear 8, pseudogene	chr1	74349396	74349505	+	ENST00000516196	Coding
TC01000769.hg.1	5.74	6.28	0.41	0.27	-1.45	6.3e-05	0.000459	FPGT-TNNI3K; FPGT; TNNI3K	FPGT-TNNI3K readthrough; fucose-1-phosphate guanylyltransferase; TNNI3 interacting kinase	chr1	74663896	75010116	+	NM_001112808; NM_001199327; NM_001199328; NM_001199329; NM_003838; NM_015978; ENST00000326637; ENST00000370891; ENST00000370893; ENST00000370894; ENST00000370895; ENST00000370898; ENST00000370899; ENST00000465473; ENST00000467578; ENST00000482102; ENST00000524915; ENST00000534056; ENST00000557284; BC032308; BC032865; BC113539; BX640903; OTTHUMT00000026432; OTTHUMT00000026433; OTTHUMT00000026434; …	Coding
TC01000770.hg.1	4.16	4.08	0.34	0.2	1.06	0.30705	0.424365	RP4-650F12.2	putative novel transcript	chr1	74933879	74935227	+	OTTHUMT00000026494; OTTHUMT00000026495	Coding
TC01000771.hg.1	3.39	3.39	0.19	0.18	-1.01	0.565036	0.669575	ERICH3-AS1; RP4-612J11.1	ERICH3 antisense RNA 1; novel transcript	chr1	75043114	75091782	+	CR627203; OTTHUMT00000092522; uc001dgh.3	Coding
TC01000772.hg.1	7.8	8.43	0.45	0.22	-1.54	2.7e-05	0.000228	TYW3	tRNA-yW synthesizing protein 3 homolog (S. cerevisiae)	chr1	75198836	75232362	+	NM_001162916; NM_138467; NR_027962; ENST00000421739; ENST00000457880; ENST00000479111; AK294264; BC071765; ENST00000370867; OTTHUMT00000026573; OTTHUMT00000026574; OTTHUMT00000026575; OTTHUMT00000026576; OTTHUMT00000026577; OTTHUMT00000026578; uc001dgn.3; uc010oqw.2; uc010oqx.2; uc010oqy.2	Coding
TC01000773.hg.1	3.57	3.38	0.35	0.24	1.14	0.034118	0.076757	RP11-93N20.1	novel transcript	chr1	75428998	75430802	+	OTTHUMT00000100228	Coding
TC01000774.hg.1	4.59	4.58	0.44	0.11	1.01	0.539949	0.647932	LHX8	LIM homeobox 8	chr1	75594119	75627218	+	NM_001001933; NM_001256114; ENST00000294638; ENST00000356261; BC036423; BC040321; OTTHUMT00000026700; OTTHUMT00000026701; uc001dgo.3; uc001dgq.3	Coding
TC01000775.hg.1	6.89	7.65	0.65	0.68	-1.7	2.3e-05	0.000199	RNU6-622P	RNA, U6 small nuclear 622, pseudogene	chr1	75648730	75648832	+	ENST00000384272	Coding
TC01000776.hg.1	9.19	9.27	0.55	0.27	-1.06	0.403174	0.520097	ACADM	acyl-CoA dehydrogenase, C-4 to C-12 straight chain; acyl-Coenzyme A dehydrogenase, C-4 to C-12 straight chain	chr1	76190036	76229364	+	NM_000016; NM_001127328; ENST00000370834; ENST00000370841; ENST00000420607; ENST00000481374; ENST00000541113; ENST00000543667; AK296045; AK301005; AK301039; AK301717; AK311022; BC005377; BX647734; OTTHUMT00000026967; OTTHUMT00000026968; OTTHUMT00000026969; OTTHUMT00000026970; uc001dgw.4; uc009wbp.3; uc009wbr.3; uc009wbs.1; uc010orc.1; uc010ord.2; uc010ore.2; uc010orf.2; uc010org.2	Coding
TC01000777.hg.1	9.85	9.82	0.72	0.36	1.02	0.802565	0.862974	RABGGTB; SNORD45B; SNORD45A; SNORD45C	Rab geranylgeranyltransferase, beta subunit; small nucleolar RNA, C/D box 45B; small nucleolar RNA, C/D box 45A; small nucleolar RNA, C/D box 45C	chr1	76251879	76261100	+	NM_004582; NR_002748; NR_002749; NR_003042; ENST00000319942; ENST00000364617; ENST00000370824; ENST00000370826; ENST00000383893; ENST00000384512; ENST00000496055; ENST00000535300; AK127197; AK293057; BC020790; OTTHUMT00000026972; OTTHUMT00000026973; OTTHUMT00000026974; OTTHUMT00000026975; OTTHUMT00000026976; OTTHUMT00000026977; OTTHUMT00000026978; OTTHUMT00000026979; OTTHUMT00000026980; OTTHUMT00…	Coding
TC01000778.hg.1	4.29	4.31	0.52	0.19	-1.01	0.647254	0.739769	MSH4	mutS homolog 4; mutS homolog 4 (E. coli)	chr1	76262556	76378923	+	NM_002440; ENST00000263187; BC033030; OTTHUMT00000026983; uc001dhd.2	Coding
TC01000779.hg.1	3.84	3.68	0.29	0.25	1.12	0.042376	0.091168	LOC101927342; RP11-550H2.1	uncharacterized LOC101927342; novel transcript	chr1	76477009	76485041	+	ENST00000436121; OTTHUMT00000026985	Coding
TC01000780.hg.1	3.87	3.9	0.32	0.21	-1.02	0.916518	0.944621	RP11-550H2.2	putative novel transcript	chr1	76507376	76531913	+	OTTHUMT00000026986	Coding
TC01000781.hg.1	5.24	5.89	0.44	0.6	-1.57	8e-06	8e-05	ST6GALNAC3	ST6 (alpha-N-acetyl-neuraminyl-2,3-beta-galactosyl-1,3)-N-acetylgalactosaminide alpha-2,6-sialyltransferase 3	chr1	76540389	77100286	+	NM_001160011; NM_152996; ENST00000328299; ENST00000394993; ENST00000394994; ENST00000415813; ENST00000464140; AK297363; BC059363; OTTHUMT00000026501; OTTHUMT00000026502; uc001dhg.4; uc001dhh.2; uc010orh.1	Coding
TC01000782.hg.1	4.61	4.74	0.35	0.23	-1.09	0.054007	0.110408	RNU6-161P	RNA, U6 small nuclear 161, pseudogene	chr1	77218820	77218925	+	ENST00000363051	Coding
TC01000783.hg.1	6.77	7.22	1.6	0.69	-1.37	0.774354	0.841212	ST6GALNAC5	ST6 (alpha-N-acetyl-neuraminyl-2,3-beta-galactosyl-1,3)-N-acetylgalactosaminide alpha-2,6-sialyltransferase 5	chr1	77333126	77531396	+	NM_030965; ENST00000438953; ENST00000477717; ENST00000496845; AF131837; AK095758; AK300902; BC001201; OTTHUMT00000026692; OTTHUMT00000026693; OTTHUMT00000026694; OTTHUMT00000314630; OTTHUMT00000314631; uc001dhi.3; uc001dhj.3; uc009wbw.3; uc010ori.2	Coding
TC01000784.hg.1	4.86	4.93	0.81	0.25	-1.05	0.502077	0.613219	RP4-564M11.2	novel transcript	chr1	77533605	77544167	+	OTTHUMT00000026695	Coding
TC01000785.hg.1	5.95	8.96	1.3	1.29	-8.09	5.1e-09	1.33e-07	AK5	adenylate kinase 5	chr1	16245154	16245185	-		Coding
TC01000786.hg.1	6.52	7.75	0.63	0.65	-2.35	3.45e-08	7.12e-07	RNU7-8P	RNA, U7 small nuclear 8 pseudogene	chr1	72972292	73062635	+	NM_001244889; NM_170744; ENST00000335350; ENST00000373192; OTTHUMT00000048540; OTTHUMT00000048541; uc001jro.3; uc001jrp.3	Coding
TC01000787.hg.1	5.7	5.95	0.37	0.37	-1.19	0.088578	0.162709	RNA5SP20	RNA, 5S ribosomal pseudogene 20	chr1	78080554	78080637	+	ENST00000515976	Coding
TC01000788.hg.1	9.29	9.66	0.84	0.25	-1.29	0.241389	0.35321	FAM73A; RNA5SP21	family with sequence similarity 73, member A; RNA, 5S ribosomal pseudogene 21	chr1	78245309	78344106	+	NM_198549; ENST00000410917; ENST00000443751; ENST00000476203; AK296411; BC130387; BC144167; BX641170; ENST00000370791; OTTHUMT00000026931; OTTHUMT00000026932; OTTHUMT00000097546; uc001dhy.1	Coding
TC01000789.hg.1	8.09	9.2	0.91	0.89	-2.16	3.1e-05	0.000252	NEXN	nexilin (F actin binding protein)	chr1	7141007	7212876	-	NR_027000; NR_027423; ENST00000529456; AK307331; uc011kwo.1	Coding
TC01000791.hg.1	4.43	4.39	0.18	0.17	1.02	0.789836	0.853203	MGC27382; RP11-183M13.1	uncharacterized MGC27382; novel transcript	chr1	78695283	78835149	+	NR_027310; ENST00000436742; OTTHUMT00000098556; OTTHUMT00000098557; uc009wcc.3	Coding
TC01000792.hg.1	4.63	5.27	0.28	0.36	-1.56	2.98e-09	8.28e-08	PTGFR	prostaglandin F receptor (FP)	chr1	78769568	79006386	+	NM_000959; NM_001039585; ENST00000370756; ENST00000370757; ENST00000370758; BC112965; OTTHUMT00000026582; OTTHUMT00000026583; OTTHUMT00000095325; OTTHUMT00000095326; uc001dim.3; uc001din.3	Coding
TC01000793.hg.1	7.61	8.18	0.47	0.52	-1.48	8.1e-05	0.000568			chr1	79048330	79048421	+		Coding
TC01000794.hg.1	9.73	7.71	2.15	0.65	4.07	0.000882	0.004098	IFI44L	interferon-induced protein 44-like	chr1	161397867	161397940	-		Coding
TC01000795.hg.1	9.96	8.98	1.81	0.46	1.97	0.031565	0.07218	IFI44	interferon-induced protein 44	chr1	79115477	79129763	+	NM_006417; ENST00000370747; ENST00000495254; ENST00000545124; AK316278; AK316476; BC022870; OTTHUMT00000026825; OTTHUMT00000026826; OTTHUMT00000026827; OTTHUMT00000026828; OTTHUMT00000026829; OTTHUMT00000026830; OTTHUMT00000026831; OTTHUMT00000026832; OTTHUMT00000026833; uc001dip.4; uc010orr.1; uc010ors.1	Coding
TC01000796.hg.1	5.24	5.28	0.41	0.39	-1.03	0.692517	0.776364			chr1	79152745	79152845	+		Coding
TC01000797.hg.1	5.65	6.04	0.3	0.16	-1.31	4.6e-05	0.000352	RP4-726F1.1	putative novel transcript	chr1	79789454	79790534	+	OTTHUMT00000026864	Coding
TC01000798.hg.1	4.25	4.25	0.3	0.11	1	0.439922	0.555573	LOC101927412; RP5-887A10.1	uncharacterized LOC101927412; novel transcript	chr1	81001440	81112473	+	ENST00000418041; ENST00000443104; ENST00000443565; OTTHUMT00000001250; OTTHUMT00000001251; OTTHUMT00000001252	Coding
TC01000799.hg.1	4.83	4.54	0.31	0.21	1.22	0.00062	0.003064	RN7SKP247	RNA, 7SK small nuclear pseudogene 247	chr1	81717474	81717781	+	ENST00000411094	Coding
TC01000800.hg.1	7.38	9.28	1	0.39	-3.73	6.06e-07	9e-06	LPHN2; LOC101927458	latrophilin 2; uncharacterized LOC101927458	chr1	58593700	58593835	-	NR_002980; ENST00000384225; uc002eoa.1	Coding
TC01000801.hg.1	7.05	6.63	0.38	0.25	1.33	0.000138	0.000885	RP5-837I24.6	putative novel transcript	chr1	81970784	81971981	+	OTTHUMT00000092218	Coding
TC01000802.hg.1	5.33	6.59	0.65	0.46	-2.4	3.1e-08	6.45e-07			chr1	3964896	3968004	+	OTTHUMT00000046502	NonCoding
TC01000803.hg.1	4.1	4.02	0.16	0.16	1.05	0.165168	0.264176	RP4-601K24.1	novel transcript	chr1	83368866	83632498	+	OTTHUMT00000026937; OTTHUMT00000026938	Coding
TC01000804.hg.1	5.18	5.1	0.33	0.27	1.06	0.109	0.191328	LOC101927542; RP11-413G15.1	uncharacterized LOC101927542; novel transcript	chr1	83911736	83920454	+	ENST00000446227; OTTHUMT00000026942	Coding
TC01000805.hg.1	4.35	4.5	0.36	0.27	-1.11	0.288832	0.405115	RP5-836J3.1	putative novel transcript	chr1	84255963	84267148	+	OTTHUMT00000027497	Coding
TC01000806.hg.1	13.27	13.88	0.57	0.28	-1.53	0.000188	0.001146			chr1	84259560	84259653	+		Coding
TC01000807.hg.1	16.26	17.54	1.04	0.64	-2.43	4.1e-05	0.000321			chr1	122675049	122730203	-	OTTHUMT00000050706	NonCoding
TC01000808.hg.1	7.86	8.24	1.77	0.33	-1.31	0.741723	0.815777	PRKACB	protein kinase, cAMP-dependent, catalytic, beta	chr1	84543636	84704181	+	NM_001242857; NM_001242858; NM_001242859; NM_001242860; NM_001242861; NM_001242862; NM_002731; NM_182948; NM_207578; ENST00000370679; ENST00000370680; ENST00000370681; ENST00000370682; ENST00000370684; ENST00000370685; ENST00000370688; ENST00000370689; ENST00000394838; ENST00000394839; ENST00000470673; AY927366; BC016285; BC035058; BX647515; OTTHUMT00000027641; OTTHUMT00000027642; OTTHUMT00000027…	Coding
TC01000809.hg.1	4.48	4.67	0.93	0.35	-1.14	0.96653	0.978602			chr1	84743004	84743140	+		Coding
TC01000810.hg.1	4.58	4.74	0.58	0.14	-1.12	0.99727	0.998172	SAMD13	sterile alpha motif domain containing 13	chr1	84764049	84855640	+	NM_001010971; NM_001134663; NM_001134664; ENST00000370667; ENST00000370668; ENST00000370669; ENST00000370670; ENST00000370671; ENST00000370673; ENST00000394834; AY604569; OTTHUMT00000027241; OTTHUMT00000027242; OTTHUMT00000027243; OTTHUMT00000027244; OTTHUMT00000027245; OTTHUMT00000027246; OTTHUMT00000027247; OTTHUMT00000337355; OTTHUMT00000337356; uc001djr.3; uc010orw.2; uc010orx.2	Coding
TC01000811.hg.1	4.87	4.62	1.11	0.2	1.19	0.082247	0.153573	DNASE2B	deoxyribonuclease II beta	chr1	84864215	84880701	+	NM_021233; NM_058248; ENST00000370662; ENST00000370665; BC065182; BC126136; OTTHUMT00000027248; OTTHUMT00000027249; uc001djt.1; uc001dju.1; uc009wch.1	Coding
TC01000812.hg.1	9.56	9.24	0.69	0.21	1.24	0.05998	0.119991	RPF1	ribosome production factor 1 homolog (S. cerevisiae)	chr1	84944920	84964033	+	NM_025065; ENST00000370656; BC016051; ENST00000370654; OTTHUMT00000027238; OTTHUMT00000027239; uc001djv.4	Coding
TC01000813.hg.1	5.28	5.18	0.35	0.2	1.07	0.257457	0.371216	SPATA1	spermatogenesis associated 1; spermatogenesis associated 1 (SPATA1) pseudogene	chr1	84971974	85031877	+	ENST00000370638; AF306347; BC064144; BC119642; BC127634; OTTHUMT00000027462; OTTHUMT00000027463; OTTHUMT00000027464; OTTHUMT00000027465; OTTHUMT00000027466; OTTHUMT00000092670; OTTHUMT00000314701; OTTHUMT00000314702; uc001djx.3; uc001djy.2; uc021opb.1	Coding
TC01000814.hg.1	4.88	4.88	0.38	0.38	-1	0.945597	0.96462	WDR63	WD repeat domain 63	chr1	85464830	85598821	+	NM_145172; ENST00000326813; ENST00000370596; AK054629; BC040265; ENST00000294664; OTTHUMT00000027564; OTTHUMT00000027565; OTTHUMT00000027566; OTTHUMT00000092673; OTTHUMT00000092674; uc001dkt.3; uc009wcl.3	Coding
TC01000815.hg.1	4	4.05	0.21	0.23	-1.04	0.648088	0.740446	MIR4423	microRNA 4423	chr1	85599477	85599556	+	NR_039619; uc021opc.1	Coding
TC01000816.hg.1	3.68	3.56	0.28	0.14	1.09	0.121763	0.208563			chr1	85729979	85730085	+		Coding
TC01000817.hg.1	4.87	4.94	0.22	0.18	-1.05	0.537073	0.645328	LOC646626; RP11-131L23.1	uncharacterized LOC646626; novel transcript	chr1	85742041	85913807	+	NR_045484; ENST00000427819; AK125723; OTTHUMT00000029197; OTTHUMT00000029198; uc021ope.1	Coding
TC01000818.hg.1	9.8	11.27	1.39	0.99	-2.76	0.000747	0.003574	CYR61	cysteine-rich, angiogenic inducer, 61	chr1	19596079	19596110	+		Coding
TC01000819.hg.1	6.73	6.46	0.63	0.48	1.2	0.387385	0.5053			chr1	86057963	86058039	+		Coding
TC01000820.hg.1	4.25	4.15	0.27	0.25	1.07	0.13198	0.222374	RP11-290M5.2	putative novel transcript	chr1	86064814	86066417	+	OTTHUMT00000029185	Coding
TC01000821.hg.1	4.73	5.98	2.61	2.16	-2.37	0.270641	0.385648	CLCA2	chloride channel accessory 2	chr1	86889769	86922241	+	NM_006536; ENST00000370565; ENST00000439777; ENST00000498802; BC041096; OTTHUMT00000028284; OTTHUMT00000028285; OTTHUMT00000028286; uc001dlr.4	Coding
TC01000822.hg.1	4.38	4.31	0.18	0.15	1.05	0.0127	0.034944	CLCA1	chloride channel accessory 1	chr1	86934051	86965974	+	NM_001285; ENST00000234701; ENST00000394711; ENST00000495894; ENST00000539889; AK097057; OTTHUMT00000028277; uc001dls.1; uc001dlt.3	Coding
TC01000823.hg.1	3.96	6.09	0.35	1.13	-4.38	0	0	CLCA4	chloride channel accessory 4	chr1	42396982	42397364	-	BC011178	NonCoding
TC01000824.hg.1	8.54	9.32	0.66	0.45	-1.71	2e-06	2.8e-05			chr1	87071953	87072040	+		Coding
TC01000825.hg.1	3.97	3.81	0.17	0.1	1.12	0.001762	0.007153	CLCA3P	chloride channel accessory 3, pseudogene	chr1	87099959	87121059	+	NR_024604; ENST00000466454; uc010osh.2	Coding
TC01000826.hg.1	9.92	10.52	0.42	0.41	-1.51	5.27e-07	8e-06	SH3GLB1	SH3-domain GRB2-like endophilin B1	chr1	87170253	87213867	+	NM_001206651; NM_001206652; NM_001206653; NM_016009; ENST00000212369; ENST00000370558; ENST00000535010; BC007455; ENST00000482504; OTTHUMT00000028287; OTTHUMT00000028288; uc001dlw.3; uc001dlx.3; uc001dly.3; uc001dlz.3	Coding
TC01000827.hg.1	6.18	6.43	0.27	0.14	-1.19	0.006474	0.020406	HS2ST1; LINC01140	heparan sulfate 2-O-sulfotransferase 1; long intergenic non-protein coding RNA 1140	chr1	87380331	87634887	+	NM_001134492; NM_012262; NR_026985; NR_026986; NR_026987; NR_026988; NR_026989; ENST00000356813; ENST00000370550; ENST00000370551; ENST00000484933; AL833352; BC025384; BC108735; BC126240; BC132861; OTTHUMT00000028279; uc001dmc.4; uc001dmf.3; uc001dmg.4; uc010osk.2; uc010osl.2; uc010osm.2; uc010osn.2; uc010oso.2; uc021opj.1	Coding
TC01000828.hg.1	4.81	5.1	0.45	0.35	-1.22	0.111057	0.19411			chr1	87616981	87617128	+		Coding
TC01000829.hg.1	4.35	4.27	0.39	0.25	1.06	0.457611	0.572399			chr1	87777577	87777676	+		Coding
TC01000830.hg.1	7.01	7.51	0.8	0.22	-1.42	0.413082	0.530033	LMO4	LIM domain only 4	chr1	87794151	87814607	+	NM_006769; ENST00000370542; ENST00000370544; ENST00000489303; BC003600; BC017673; BC065818; OTTHUMT00000028264; OTTHUMT00000028265; OTTHUMT00000028266; OTTHUMT00000028267; uc001dmi.3; uc001dmj.3	Coding
TC01000831.hg.1	11.04	11.67	0.52	0.26	-1.54	0.000152	0.000959	PKN2	protein kinase N2	chr1	89149905	89301938	+	NM_006256; ENST00000316005; ENST00000370505; ENST00000370513; ENST00000495119; ENST00000544045; ENST00000544215; AK298595; AK300304; AK301066; BC125199; ENST00000370521; OTTHUMT00000027828; OTTHUMT00000029261; OTTHUMT00000029262; OTTHUMT00000029263; OTTHUMT00000029264; uc001dmn.3; uc009wcv.3; uc010osp.2; uc010osq.2; uc010osr.2	Coding
TC01000832.hg.1	8.66	9.65	0.77	0.43	-1.98	1.4e-05	0.000133	RNU6-125P	RNA, U6 small nuclear 125, pseudogene	chr1	89282462	89282568	+	ENST00000384505	Coding
TC01000833.hg.1	5.57	5.45	0.51	0.29	1.09	0.206128	0.312971			chr1	89488180	89515726	+		Coding
TC01000834.hg.1	4.52	4.19	0.59	0.27	1.26	0.006863	0.021386	RP4-620F22.2	novel transcript	chr1	89726265	89735437	+	OTTHUMT00000028003	Coding
TC01000835.hg.1	4.66	4.76	0.34	0.14	-1.07	0.958527	0.973271	GBP6	guanylate binding protein family, member 6	chr1	89829436	89853719	+	NM_198460; ENST00000370456; ENST00000464005; ENST00000535065; ENST00000544311; AK299466; BC131713; OTTHUMT00000028001; OTTHUMT00000028002; uc001dnf.2; uc010ost.1	Coding
TC01000836.hg.1	6.39	6.68	1.15	0.42	-1.22	0.919327	0.946591	GBP1P1	guanylate binding protein 1, interferon-inducible pseudogene 1	chr1	89873238	89890493	+	NR_003133; ENST00000513638; uc009wcy.1	Coding
TC01000837.hg.1	8.84	8.93	0.71	0.28	-1.07	0.629083	0.724246	LRRC8B; RP5-1007M22.3	leucine rich repeat containing 8 family, member B	chr1	89990395	90063423	+	NM_001134476; NM_015350; ENST00000330947; ENST00000358200; ENST00000420280; ENST00000439853; ENST00000541858; BC030607; BC060782; OTTHUMT00000028008; OTTHUMT00000028009; OTTHUMT00000029424; OTTHUMT00000097363; uc001dnh.3; uc001dni.3; uc001dnj.3	Coding
TC01000838.hg.1	5	5.15	0.37	0.35	-1.11	0.239178	0.350785	RP11-413E1.4	novel transcript	chr1	90095284	90141945	+	OTTHUMT00000097364	Coding
TC01000839.hg.1	6.02	6.27	0.66	0.42	-1.18	0.305825	0.42301	LRRC8C; LOC101927933	leucine rich repeat containing 8 family, member C; uncharacterized LOC101927933	chr1	90098631	90235462	+	NM_032270; ENST00000370454; ENST00000479252; BC113973; OTTHUMT00000028435; OTTHUMT00000029206; OTTHUMT00000097360; OTTHUMT00000097361; uc001dnl.4	Coding
TC01000840.hg.1	4.59	4.56	0.48	0.44	1.02	0.620532	0.716921	LOC101927975; RP5-943J3.1	uncharacterized LOC101927975; novel transcript	chr1	90254473	90256051	+	ENST00000432395; OTTHUMT00000029205	Coding
TC01000841.hg.1	7.48	7.7	0.51	0.37	-1.16	0.855171	0.90106	LRRC8D	leucine rich repeat containing 8 family, member D	chr1	90286573	90402170	+	NM_001134479; NM_018103; ENST00000337338; BC024159; ENST00000394593; OTTHUMT00000029203; OTTHUMT00000029204; OTTHUMT00000029414; uc001dnm.3; uc001dnn.3	Coding
TC01000842.hg.1	9.53	10.03	0.55	0.28	-1.42	0.004111	0.014197	ZNF326	zinc finger protein 326	chr1	90457722	90494097	+	NM_182975; NM_182976; ENST00000361911; ENST00000370447; ENST00000394590; ENST00000455342; AK303707; BC014899; BC090866; ENST00000340281; OTTHUMT00000029428; OTTHUMT00000029429; OTTHUMT00000029430; OTTHUMT00000029431; uc001dnp.4; uc001dnq.2; uc001dnr.2; uc009wda.1	Coding
TC01000843.hg.1	5.4	5.6	0.48	0.31	-1.15	0.144622	0.238229			chr1	91123307	91123520	+		Coding
TC01000844.hg.1	5.7	5.35	0.24	0.25	1.27	1e-05	9.3e-05	RP4-665J23.2	putative novel transcript	chr1	91317316	91319843	+	OTTHUMT00000027727	Coding
TC01000845.hg.1	6.32	6.32	0.29	0.23	1	0.378962	0.496952			chr1	91727182	91727281	+		Coding
TC01000846.hg.1	6.98	5.84	0.97	0.46	2.21	3.5e-05	0.00028	CDC7	cell division cycle 7; cell division cycle 7 homolog (S. cerevisiae)	chr1	175474213	175474248	+		Coding
TC01000847.hg.1	4.92	4.87	0.26	0.15	1.03	0.309863	0.427203	HSP90B3P	heat shock protein 90kDa beta (Grp94), member 3, pseudogene	chr1	92100568	92109335	+	NR_003130	Coding
TC01000848.hg.1	4.49	4.41	0.14	0.12	1.05	0.003722	0.01309	BRDT	bromodomain, testis-specific	chr1	92414928	92479985	+	NM_001242805; NM_001242806; NM_001242807; NM_001242808; NM_001242810; NM_001726; NM_207189; ENST00000362005; ENST00000370389; ENST00000394530; ENST00000399546; ENST00000402388; ENST00000484781; ENST00000539070; OTTHUMT00000027980; OTTHUMT00000027981; OTTHUMT00000027982; OTTHUMT00000027983; OTTHUMT00000027984; OTTHUMT00000318475; OTTHUMT00000318476; OTTHUMT00000318477; OTTHUMT00000318478; OTTHUMT0…	Coding
TC01000849.hg.1	5.3	5.28	1.17	0.32	1.01	0.218777	0.327785	EPHX4	epoxide hydrolase 4	chr1	92495533	92529093	+	NM_173567; ENST00000480758; BC041475; ENST00000370383; OTTHUMT00000027985; OTTHUMT00000027986; uc001don.2	Coding
TC01000850.hg.1	6.87	7.47	0.67	0.33	-1.52	0.006576	0.020657	BTBD8	BTB (POZ) domain containing 8	chr1	92545862	92613401	+	NM_183242; ENST00000370382; ENST00000540648; AK296516; BC013922; ENST00000342818; OTTHUMT00000028371; OTTHUMT00000028372; uc001doo.3; uc010otc.2	Coding
TC01000851.hg.1	7.3	7.75	0.73	0.53	-1.36	0.050663	0.105022	KIAA1107	KIAA1107	chr1	92632542	92650280	+	NM_015237; ENST00000370378; AK302496; ENST00000409154; OTTHUMT00000028375; uc001dop.3; uc010otd.2	Coding
TC01000852.hg.1	4.03	3.93	0.18	0.15	1.07	0.055434	0.112735	C1orf146	chromosome 1 open reading frame 146	chr1	92683497	92711370	+	NM_001012425; ENST00000370373; BC130499; BC171742; ENST00000370375; OTTHUMT00000028364; OTTHUMT00000028365; uc001doq.3; uc010ote.2	Coding
TC01000853.hg.1	8.95	9.38	0.45	0.31	-1.35	0.012796	0.035152	RPAP2	RNA polymerase II associated protein 2	chr1	92764522	92853732	+	NM_024813; ENST00000394482; ENST00000484158; BC031070; BC039014; OTTHUMT00000028368; OTTHUMT00000028369; OTTHUMT00000028370; uc001dot.2; uc009wdh.2	Coding
TC01000854.hg.1	11.52	12.42	0.54	0.29	-1.87	1e-06	1.8e-05	RPL5; SNORD21; SNORA66	ribosomal protein L5; small nucleolar RNA, C/D box 21; small nucleolar RNA, H/ACA box 66	chr1	93297594	93307481	+	NM_000969; NR_000006; NR_002444; ENST00000315741; ENST00000383953; ENST00000384792; ENST00000432788; ENST00000497519; AK095815; BC001882; BC109370; BC132970; ENST00000370321; OTTHUMT00000030058; OTTHUMT00000030060; OTTHUMT00000030061; OTTHUMT00000030062; OTTHUMT00000092744; U66590; uc001doz.3; uc001dpa.3; uc001dpb.3; uc001dpe.2; uc009wdi.1	Coding
TC01000855.hg.1	8.51	9.45	0.69	0.45	-1.91	3.6e-05	0.000289			chr1	93303575	93303627	+		Coding
TC01000856.hg.1	5.11	4.89	0.29	0.21	1.16	0.002087	0.008206			chr1	93311616	93311739	+		Coding
TC01000857.hg.1	4.38	4.31	0.39	0.3	1.05	0.214665	0.322978	RNU6-210P	RNA, U6 small nuclear 210, pseudogene	chr1	93475814	93475908	+	ENST00000516943	Coding
TC01000858.hg.1	4.54	4.1	0.34	0.37	1.36	0.002594	0.009782	RN7SKP123	RNA, 7SK small nuclear pseudogene 123	chr1	93491809	93492099	+	ENST00000410732	Coding
TC01000859.hg.1	8.57	9.06	0.58	0.36	-1.41	0.054352	0.110973	MTF2	metal response element binding transcription factor 2	chr1	93544792	93604638	+	NM_001164391; NM_001164392; NM_001164393; NM_007358; ENST00000370303; ENST00000471953; ENST00000537953; ENST00000540243; ENST00000545708; AF072814; AF073293; AF086908; BC010013; ENST00000370298; OTTHUMT00000028075; OTTHUMT00000029526; OTTHUMT00000029527; OTTHUMT00000029528; OTTHUMT00000089730; OTTHUMT00000089731; OTTHUMT00000089732; OTTHUMT00000089733; OTTHUMT00000089734; OTTHUMT00000089735; OTTH…	Coding
TC01000860.hg.1	7.34	6.95	0.71	0.37	1.31	0.042398	0.091209	CCDC18	coiled-coil domain containing 18	chr1	93645476	93744287	+	NM_206886; ENST00000334652; ENST00000338949; ENST00000401026; ENST00000421014; ENST00000557479; AY211918; BX538286; ENST00000343253; OTTHUMT00000029241; OTTHUMT00000029242; OTTHUMT00000029243; OTTHUMT00000029244; OTTHUMT00000029245; OTTHUMT00000029246; OTTHUMT00000029247; uc001dpr.1; uc009wdl.1; uc021opx.1	Coding
TC01000861.hg.1	10.29	10.19	0.51	0.29	1.07	0.42672	0.543095	DR1	down-regulator of transcription 1, TBP-binding (negative cofactor 2)	chr1	93811445	93828149	+	NM_001938; ENST00000370267; ENST00000370272; ENST00000481583; BC002809; BC035507; BC068553; OTTHUMT00000029976; OTTHUMT00000029977; OTTHUMT00000029978; uc001dpu.3	Coding
TC01000862.hg.1	4.25	4.08	0.55	0.31	1.13	0.339159	0.457378			chr1	93851268	93851374	+		Coding
TC01000863.hg.1	11.75	12.38	0.89	0.58	-1.55	0.0211	0.052427	FNBP1L	formin binding protein 1-like	chr1	93913658	94020218	+	NM_001024948; NM_001164473; NM_017737; ENST00000260506; ENST00000370253; ENST00000370256; ENST00000541733; AK296767; ENST00000271234; OTTHUMT00000029979; OTTHUMT00000030023; OTTHUMT00000030024; uc001dpv.3; uc001dpw.3; uc010otk.2; uc010otl.2	Coding
TC01000864.hg.1	5.69	5.82	0.31	0.28	-1.09	0.07074	0.136489	LOC100129046; RP5-1033H22.2	uncharacterized LOC100129046; putative novel transcript	chr1	94057525	94071130	+	NR_034091; ENST00000412628; ENST00000417401; ENST00000427243; ENST00000431770; ENST00000446684; OTTHUMT00000028427; OTTHUMT00000028428; OTTHUMT00000028429; OTTHUMT00000028430; OTTHUMT00000028431; uc009wdn.3	Coding
TC01000865.hg.1	4.77	4.66	0.24	0.25	1.08	0.270021	0.384992	MIR760	microRNA 760	chr1	94312388	94312467	+	NR_030621; ENST00000390220; uc021oqa.1	Coding
TC01000866.hg.1	6.04	6.78	0.89	0.85	-1.67	0.00722	0.022284			chr1	94313129	94313213	+		Coding
TC01000867.hg.1	4.58	4.77	0.41	0.26	-1.14	0.159839	0.25756			chr1	94317793	94319887	+		Coding
TC01000868.hg.1	4.01	3.98	0.29	0.3	1.02	0.392182	0.509852	RP11-78O9.1	putative novel transcript	chr1	94610667	94611175	+	OTTHUMT00000029326	Coding
TC01000869.hg.1	6.08	6.3	0.41	0.39	-1.17	0.077232	0.146201			chr1	94616974	94617077	+		Coding
TC01000870.hg.1	3.49	3.35	0.21	0.12	1.1	0.019683	0.049583	RP11-148B18.1	putative novel transcript	chr1	94713464	94715048	+	OTTHUMT00000029383	Coding
TC01000871.hg.1	4.78	4.31	0.48	0.15	1.38	0.000215	0.001282	LOC100505940; RP11-148B18.3	uncharacterized LOC100505940; putative novel transcript	chr1	94798823	94800404	+	ENST00000418242; OTTHUMT00000029385	Coding
TC01000872.hg.1	10.79	10.13	1.22	1.02	1.58	0.302196	0.4192	ABCD3	ATP-binding cassette, sub-family D (ALD), member 3	chr1	94883933	94984222	+	NM_001122674; NM_002858; ENST00000315713; ENST00000370214; ENST00000394233; ENST00000454898; ENST00000484213; ENST00000536817; AK296791; AK302714; BC068509; BX648715; OTTHUMT00000029597; OTTHUMT00000029598; OTTHUMT00000029599; OTTHUMT00000029600; OTTHUMT00000029601; OTTHUMT00000029602; uc001dqm.4; uc001dqn.4; uc001dqo.4; uc009wdr.3; uc010oto.2; uc010otp.2	Coding
TC01000873.hg.1	7.03	7.14	0.69	0.37	-1.09	0.819306	0.875302	SLC44A3	solute carrier family 44, member 3	chr1	95285898	95360802	+	NM_001114106; NM_152369; ENST00000271227; ENST00000446120; ENST00000467909; ENST00000527077; ENST00000529450; ENST00000530397; ENST00000532427; AK300193; AK301288; AK302381; AK303906; AK313574; AK316123; BC053877; BX648225; OTTHUMT00000029544; OTTHUMT00000029545; OTTHUMT00000029546; OTTHUMT00000029547; uc010otu.1	Coding
TC01000874.hg.1	5.83	5.99	0.5	0.3	-1.12	0.23343	0.344567	LOC729970; RP4-639F20.1	hCG2028352-like; novel transcript	chr1	95393122	95428826	+	NR_033998; ENST00000438509; ENST00000452846; ENST00000456582; OTTHUMT00000029697; OTTHUMT00000029698; OTTHUMT00000095405	Coding
TC01000875.hg.1	3.62	3.26	0.33	0.25	1.29	0.002388	0.009151	LOC101928098; RP11-313A24.1	uncharacterized LOC101928098; putative novel transcript	chr1	95527152	95533101	+	ENST00000451611; OTTHUMT00000029696	Coding
TC01000877.hg.1	4.45	4.8	0.31	0.3	-1.28	0.001259	0.00545	RP11-57H12.2	novel transcript	chr1	95585703	95604110	+	OTTHUMT00000029939	Coding
TC01000878.hg.1	5.08	5.26	0.53	0.52	-1.13	0.267557	0.38239	FLJ31662; RP4-617C6.1	uncharacterized LOC440594; novel transcript	chr1	95940293	95944912	+	NR_033966; ENST00000424943; OTTHUMT00000030074; uc021oqf.1	Coding
TC01000879.hg.1	4.68	5.72	0.54	0.56	-2.05	3.37e-07	5e-06	LOC100996635; RP11-286B14.1	uncharacterized LOC100996635; novel transcript	chr1	28393287	28411279	-	NM_001012455; ENST00000486481; AK309235; BC101557; BC143560; ENST00000289788; OTTHUMT00000043751; OTTHUMT00000043752; OTTHUMT00000043753; uc003nli.4; uc010jrf.1	Coding
TC01000880.hg.1	7.26	7.53	0.44	0.23	-1.2	0.003037	0.01112			chr1	96352096	96352182	+		Coding
TC01000881.hg.1	4.06	3.95	0.23	0.25	1.07	0.039546	0.086271	RP11-147C23.1	novel transcript	chr1	96403457	96488436	+	OTTHUMT00000029471; OTTHUMT00000029472; OTTHUMT00000029474	Coding
TC01000882.hg.1	5.89	5.96	0.52	0.27	-1.05	0.524334	0.633596	RNU1-130P	RNA, U1 small nuclear 130, pseudogene	chr1	96691457	96691616	+	ENST00000363930	Coding
TC01000883.hg.1	8.82	10.56	0.73	0.42	-3.34	1.7e-10	6.66e-09	PTBP2	polypyrimidine tract binding protein 2	chr1	62710310	62747146	+		NonCoding
TC01000884.hg.1	5.22	5.54	0.37	0.29	-1.25	0.011042	0.031279			chr1	97368255	97368348	+		Coding
TC01000885.hg.1	4.42	4.37	0.22	0.14	1.03	0.524093	0.633361	DPYD-AS1	DPYD antisense RNA 1; novel transcript, antisense to DPYD	chr1	97561479	97788511	+	ENST00000422980; OTTHUMT00000095697	Coding
TC01000886.hg.1	4	3.81	0.27	0.2	1.14	0.031626	0.072296	DPYD-AS2	DPYD antisense RNA 2; putative novel transcript	chr1	98262477	98263622	+	ENST00000422259; ENST00000431362; OTTHUMT00000095694; OTTHUMT00000095695	Coding
TC01000887.hg.1	4.51	4.44	0.3	0.2	1.05	0.67363	0.76169	LOC729987; RP5-1070A16.1	uncharacterized LOC729987; novel transcript	chr1	98676267	98738214	+	NR_046088; ENST00000418344; OTTHUMT00000029438	Coding
TC01000888.hg.1	6.02	6.71	0.46	0.22	-1.61	4.26e-07	6e-06			chr1	98838941	98839055	+		Coding
TC01000889.hg.1	8.03	8.36	0.86	0.28	-1.26	0.140967	0.233704	SNX7	sorting nexin 7	chr1	99127236	99226056	+	NM_015976; NM_152238; NR_033716; ENST00000306121; ENST00000370189; ENST00000473868; ENST00000529992; BC010349; BC018105; OTTHUMT00000029609; OTTHUMT00000029610; OTTHUMT00000343385; OTTHUMT00000343386; uc001dsa.3; uc010ouc.2; uc010oud.2	Coding
TC01000890.hg.1	4.13	3.91	0.26	0.09	1.16	0.000631	0.00311	LOC100129620; RP5-896L10.1	uncharacterized LOC100129620; novel transcript	chr1	99469832	99614408	+	NR_033940; ENST00000425113; OTTHUMT00000029675; uc001dsd.1	Coding
TC01000891.hg.1	5.77	6.23	0.6	0.59	-1.38	0.001033	0.004648	LPPR4; RP4-788L13.1	lipid phosphate phosphatase-related protein type 4; plasticity related gene 1 (PRG1)	chr1	99729509	99775146	+	NM_001166252; NM_014839; ENST00000263178; ENST00000370184; ENST00000457765; ENST00000370185; OTTHUMT00000029670; OTTHUMT00000029671; uc001dse.3; uc010oue.2	Coding
TC01000892.hg.1	8.8	11.29	1.15	1.3	-5.62	2.75e-11	1.31e-09	PALMD; MIR548AA1	palmdelphin; microRNA 548aa-1	chr1	45458250	45496604	+	NR_040006	NonCoding
TC01000893.hg.1	7.19	7.07	0.59	0.3	1.09	0.315354	0.433024			chr1	100257218	100257309	+		Coding
TC01000894.hg.1	4.9	5.15	0.25	0.27	-1.19	0.001435	0.006058			chr1	100295021	100295093	+		Coding
TC01000895.hg.1	9.01	9	1.36	0.29	1.01	0.443699	0.559145	AGL	amylo-alpha-1, 6-glucosidase, 4-alpha-glucanotransferase; amylo-1, 6-glucosidase, 4-alpha-glucanotransferase	chr1	100315640	100389579	+	NM_000028; NM_000642; NM_000643; NM_000644; NM_000645; NM_000646; ENST00000294724; ENST00000361302; ENST00000361522; ENST00000361915; ENST00000370161; ENST00000370163; ENST00000370165; ENST00000477753; BC078663; OTTHUMT00000029775; OTTHUMT00000029776; OTTHUMT00000029777; OTTHUMT00000029778; OTTHUMT00000029779; OTTHUMT00000029780; OTTHUMT00000029781; uc001dsi.1; uc001dsj.1; uc001dsk.1; uc001dsl.1;…	Coding
TC01000896.hg.1	10.9	10.77	0.8	0.36	1.09	0.645022	0.73783	SLC35A3	solute carrier family 35 (UDP-N-acetylglucosamine (UDP-GlcNAc) transporter), member A3	chr1	100435345	100492448	+	NM_012243; ENST00000370155; ENST00000370156; ENST00000427993; ENST00000465289; AK024989; BC005136; CR749816; ENST00000370153; OTTHUMT00000029783; OTTHUMT00000029784; OTTHUMT00000029785; OTTHUMT00000029786; OTTHUMT00000029787; OTTHUMT00000029788	Coding
TC01000897.hg.1	4.77	4.99	0.44	0.18	-1.17	0.139981	0.232552	RNU6-750P	RNA, U6 small nuclear 750, pseudogene	chr1	100444495	100444601	+	ENST00000390946	Coding
TC01000898.hg.1	11.56	11.4	0.58	0.29	1.12	0.286388	0.402436	HIAT1	hippocampus abundant transcript 1	chr1	100503653	100548933	+	NM_033055; ENST00000370152; OTTHUMT00000029657; OTTHUMT00000029658; uc001dst.3	Coding
TC01000899.hg.1	8.37	9.17	0.45	0.33	-1.74	9.71e-08	2e-06	TRMT13	tRNA methyltransferase 13 homolog (S. cerevisiae)	chr1	100598706	100616054	+	NM_019083; ENST00000370139; ENST00000370143; ENST00000493651; AK298941; BC057226; BC075811; ENST00000370141; OTTHUMT00000029919; OTTHUMT00000029920; OTTHUMT00000029921; OTTHUMT00000097429; OTTHUMT00000097430; uc001dsv.3; uc009wea.3; uc010ouf.2	Coding
TC01000900.hg.1	9.81	9.93	0.5	0.34	-1.08	0.733753	0.809741	RTCA	RNA 3-terminal phosphate cyclase; RNA 3'-terminal phosphate cyclase	chr1	100731714	100758325	+	NM_001130841; NM_003729; ENST00000370126; ENST00000370128; ENST00000498617; AK299793; BC012604; ENST00000260563; OTTHUMT00000030098; OTTHUMT00000030099; OTTHUMT00000030100; OTTHUMT00000030200; OTTHUMT00000030201; uc001dtc.3; uc001dtd.3; uc010ouh.1	Coding
TC01000901.hg.1	7.04	8.39	0.75	0.41	-2.55	6.91e-07	1e-05	MIR553	microRNA 553	chr1	72287185	72353487	-	AY495089	NonCoding
TC01000902.hg.1	6.73	7.74	0.83	0.62	-2.01	0.00032	0.00178	CDC14A; RP5-837M10.2	cell division cycle 14A; novel transcript; CDC14 cell division cycle 14 homolog A (S. cerevisiae)	chr1	127338041	127339680	-	ENST00000512185	NonCoding
TC01000903.hg.1	6.03	6.04	0.32	0.17	-1	0.551684	0.658107	GPR88	G protein-coupled receptor 88	chr1	101003693	101007583	+	NM_022049; ENST00000315033; OTTHUMT00000030212; uc001dth.3	Coding
TC01000904.hg.1	8.67	8.94	1.62	0.79	-1.21	0.854839	0.90085	VCAM1	vascular cell adhesion molecule 1	chr1	101185196	101204601	+	NM_001078; NM_001199834; NM_080682; ENST00000347652; ENST00000370115; ENST00000370119; BC017276; BC068490; BC085003; ENST00000294728; OTTHUMT00000030213; OTTHUMT00000030214; OTTHUMT00000030215; OTTHUMT00000097431; uc001dti.3; uc001dtj.3; uc010ouj.2	Coding
TC01000905.hg.1	10.79	10.21	0.5	0.31	1.5	7.8e-05	0.00055	SLC30A7	solute carrier family 30 (zinc transporter), member 7	chr1	101361632	101447311	+	NM_001144884; NM_133496; ENST00000370112; BC064692; ENST00000357650; OTTHUMT00000032711; OTTHUMT00000032712; OTTHUMT00000032713; uc001dtn.2; uc001dto.2	Coding
TC01000906.hg.1	5.35	5.65	0.4	0.37	-1.22	0.112887	0.196642	SLC30A7; RP11-421L21.2	solute carrier family 30 (zinc transporter), member 7; putative novel transcript	chr1	101461029	101461816	+	ENST00000414686; OTTHUMT00000029895	Coding
TC01000907.hg.1	5.1	5.27	0.34	0.36	-1.12	0.074754	0.142582	LOC100506051; LOC100506029; LOC102606465; RP11-421L21.3	uncharacterized LOC100506051; uncharacterized LOC100506029; uncharterized LOC102606465; novel transcript	chr1	101491409	101552821	+	ENST00000421013; BC045807; BX538249; OTTHUMT00000029896; OTTHUMT00000029897; OTTHUMT00000029898; OTTHUMT00000029899; OTTHUMT00000029900; OTTHUMT00000029901; OTTHUMT00000029902; uc001dua.3; uc001duc.3	Coding
TC01000908.hg.1	6.04	6.51	0.54	0.31	-1.39	0.017655	0.045525			chr1	101598709	101598895	+		Coding
TC01000909.hg.1	6.91	8.12	0.71	1.03	-2.32	1.82e-07	3e-06	S1PR1	sphingosine-1-phosphate receptor 1	chr1	18174646	18174709	+		Coding
TC01000910.hg.1	4.28	4.18	0.21	0.24	1.07	0.097486	0.175388	RP11-157N3.1	putative novel transcript	chr1	101788893	101855859	+	OTTHUMT00000029905; OTTHUMT00000029906; OTTHUMT00000029907	Coding
TC01000911.hg.1	4.34	4.22	0.29	0.32	1.09	0.128572	0.217889	RP11-411H5.1	putative novel transcript	chr1	102189298	102195170	+	OTTHUMT00000030148	Coding
TC01000912.hg.1	3.65	3.65	0.55	0.17	-1	0.401476	0.518561	RNU6-352P	RNA, U6 small nuclear 352, pseudogene	chr1	102325407	102325513	+	ENST00000516908	Coding
TC01000913.hg.1	4.86	4.94	0.43	0.25	-1.06	0.835407	0.886696	DNAJA1P5	DnaJ (Hsp40) homolog, subfamily A, member 1 pseudogene 5	chr1	102337567	102360299	+	NR_033424; uc021oqv.1	Coding
TC01000914.hg.1	3.94	3.65	0.35	0.24	1.22	0.001253	0.00543	RP11-347K2.1	putative novel transcript	chr1	103817769	103828355	+	OTTHUMT00000099059	Coding
TC01000915.hg.1	3.94	3.65	0.35	0.24	1.22	0.001253	0.00543	RP11-153F1.2	putative novel transcript	chr1	103957501	103968087	+	OTTHUMT00000099064	Coding
TC01000916.hg.1	4.45	4.34	0.26	0.2	1.08	0.515777	0.62564	RN7SKP285	RNA, 7SK small nuclear pseudogene 285	chr1	104066184	104066501	+	ENST00000410137	Coding
TC01000917.hg.1	8.11	10.55	0.86	0.63	-5.42	3.35e-14	3.39e-12	RNPC3; AMY2B; ACTG1P4	RNA-binding region (RNP1, RRM) containing 3; amylase, alpha 2B (pancreatic); actin, gamma 1 pseudogene 4	chr1	50410084	50432988	-	NM_001193357; NM_012346; NM_016553; NM_153718; NM_153719; ENST00000319225; ENST00000352066; ENST00000413454; ENST00000422090; AK225817; BC003663; BC014842; BC050717; BC095410; BC101104; BC101105; BC101106; BC101107; uc002pqx.3; uc002pqy.3; uc002pqz.3; uc002pra.3; uc002prc.3	Coding
TC01000918.hg.1	6.86	8.91	1.02	0.55	-4.14	2.11e-08	4.59e-07	AMY2A	amylase, alpha 2A (pancreatic)	chr1	48541853	48546327	-	NM_001267; ENST00000258969; ENST00000508540; AF371328; BC036360; BC073974; OTTHUMT00000367447; OTTHUMT00000367591; OTTHUMT00000367594; uc010dbr.3; uc010dbs.3	Coding
TC01000919.hg.1	6.9	8.32	0.97	0.41	-2.68	1.9e-05	0.00017	AMY1B; AMY1C; AMY1A	amylase, alpha 1B (salivary); amylase, alpha 1C (salivary); amylase, alpha 1A (salivary)	chr1	22353582	22354070	-	AF088002	NonCoding
TC01000920.hg.1	7.4	9.86	1.34	0.65	-5.52	1.29e-07	2e-06	AMY2A	amylase, alpha 2A (pancreatic)	chr1	1269267	1274809	+	NR_023312; NR_023313	NonCoding
TC01000921.hg.1	7.94	9.8	1.13	0.57	-3.64	2e-06	1.9e-05	AMY1B; AMY1C; AMY1A	amylase, alpha 1B (salivary); amylase, alpha 1C (salivary); amylase, alpha 1A (salivary)	chr1	25013691	25013720	-		Coding
TC01000922.hg.1	5.84	6.06	0.23	0.23	-1.17	0.002856	0.010589	LOC100129138; RP11-364B6.1	THAP domain containing, apoptosis associated protein 3 pseudogene; novel transcript	chr1	104615645	104619709	+	NR_033990; ENST00000418362; OTTHUMT00000030377; uc021oqw.1	Coding
TC01000923.hg.1	4.62	4.7	0.21	0.18	-1.05	0.307676	0.424994	RP5-947P14.1	novel transcript	chr1	106615869	106627121	+	OTTHUMT00000030361; OTTHUMT00000030362	Coding
TC01000924.hg.1	3.88	3.69	0.26	0.27	1.14	0.009012	0.026615	RP11-233E12.1	novel transcript	chr1	107360861	107380815	+	OTTHUMT00000001239	Coding
TC01000925.hg.1	6.6	6.51	0.28	0.18	1.07	0.215226	0.32365	PRMT6	protein arginine methyltransferase 6	chr1	107599267	107601916	+	NM_018137; ENST00000361318; ENST00000540389; BC002729; BC063446; BC073866; ENST00000370078; OTTHUMT00000030185; uc010ous.2	Coding
TC01000926.hg.1	4.49	4.37	0.73	0.14	1.08	0.109926	0.192622	NTNG1	netrin G1	chr1	107682629	108026080	+	NM_001113226; NM_001113228; NM_014917; ENST00000294649; ENST00000370061; ENST00000370062; ENST00000370064; ENST00000370065; ENST00000370066; ENST00000370067; ENST00000370068; ENST00000370070; ENST00000370071; ENST00000370072; ENST00000370074; ENST00000370076; ENST00000477948; ENST00000535584; ENST00000542803; AB023193; AK296533; AY764263; AY764264; AY764265; AY764267; AY781194; BC030220; ENST0000…	Coding
TC01000927.hg.1	5.51	5.48	0.46	0.2	1.02	0.729793	0.806615	VAV3-AS1	VAV3 antisense RNA 1; novel transcript	chr1	108507065	108537229	+	ENST00000438318; OTTHUMT00000030241	Coding
TC01000928.hg.1	4.3	3.89	0.45	0.32	1.34	0.003759	0.013198	RP11-356N1.2	putative novel transcript	chr1	108614104	108617141	+	OTTHUMT00000030278; OTTHUMT00000030279	Coding
TC01000930.hg.1	6.16	5.51	1.75	0.6	1.58	0.017094	0.044379	LOC400768; RP11-131J3.1	uncharacterized LOC400768; novel transcript	chr1	108963311	108975806	+	ENST00000419814; BC051808; OTTHUMT00000096101; uc001dvr.2	Coding
TC01000931.hg.1	10.24	9.9	1.26	0.29	1.26	0.157793	0.254988	FAM102B	family with sequence similarity 102, member B	chr1	109102711	109187522	+	NM_001010883; ENST00000405454; ENST00000437902; BC127898; BC140863; ENST00000370035; OTTHUMT00000030188; OTTHUMT00000323367; OTTHUMT00000323368; uc010ouy.2	Coding
TC01000932.hg.1	9.8	10.39	0.45	0.25	-1.51	0.000124	0.00081	PRPF38B	pre-mRNA processing factor 38B; PRP38 pre-mRNA processing factor 38 (yeast) domain containing B	chr1	109234932	109244425	+	NM_018061; NR_037185; ENST00000370021; ENST00000370025; ENST00000467302; BC130346; BC144243; ENST00000370022; OTTHUMT00000030231; OTTHUMT00000030232; OTTHUMT00000030233; OTTHUMT00000030234; OTTHUMT00000030580; uc001dvv.4; uc001dvw.4; uc010ouz.2	Coding
TC01000933.hg.1	4.19	4.22	0.17	0.14	-1.02	0.333594	0.451831	FNDC7	fibronectin type III domain containing 7	chr1	109255279	109285367	+	NM_001144937; ENST00000370017; BC130421; BC144218; ENST00000271311; OTTHUMT00000030589; OTTHUMT00000346718; uc001dvx.3; uc010ova.2	Coding
TC01000934.hg.1	9.8	10.37	0.48	0.33	-1.48	0.000685	0.003333	STXBP3	syntaxin binding protein 3	chr1	109289285	109352148	+	NM_007269; ENST00000485167; BC038099; BC047764; ENST00000370008; OTTHUMT00000030591; OTTHUMT00000030917; OTTHUMT00000030918; OTTHUMT00000030919; OTTHUMT00000030920; OTTHUMT00000317167; OTTHUMT00000317168; uc001dvy.3	Coding
TC01000935.hg.1	4.49	4.36	0.34	0.2	1.09	0.182486	0.285147	SPATA42	spermatogenesis associated 42 (non-protein coding); putative novel transcript	chr1	109399839	109401146	+	NR_034168; ENST00000369989; ENST00000417241; OTTHUMT00000032403; OTTHUMT00000032404; uc001dwc.3	Coding
TC01000936.hg.1	8.35	7.57	1.01	0.57	1.72	0.003963	0.013774	GPSM2	G-protein signaling modulator 2; G-protein signaling modulator 2 (AGS3-like, C. elegans)	chr1	109417972	109476957	+	NM_013296; ENST00000264126; AB445462; AK295563; BC027732; ENST00000406462; OTTHUMT00000032400; OTTHUMT00000032401; OTTHUMT00000032402; OTTHUMT00000324129; OTTHUMT00000324130; uc010ovc.2; uc010ovd.2; uc010ove.1	Coding
TC01000937.hg.1	8.49	8.24	0.54	0.19	1.19	0.0654	0.128449	TMEM167B	transmembrane protein 167B	chr1	109632425	109639556	+	NM_020141; ENST00000338272; ENST00000473828; AK310192; BC008739; BC065186; BC066918; BC067116; BC146873; BC171849; OTTHUMT00000100611; OTTHUMT00000100612; OTTHUMT00000100613; uc001dwn.3; uc009weu.3	Coding
TC01000938.hg.1	10.85	11.38	0.91	0.47	-1.44	0.156426	0.253252	SCARNA2	small Cajal body-specific RNA 2	chr1	109642815	109643234	+	NR_003023; ENST00000458748; uc001dwo.1	Coding
TC01000939.hg.1	14.3	14.36	2.19	2.56	-1.04	0.931156	0.954449	KIAA1324	KIAA1324	chr1	109656585	109749403	+	NM_020775; ENST00000369938; ENST00000369939; ENST00000529753; AJ512825; AJ512826; AK057647; AK297221; BC031648; BC125208; OTTHUMT00000032388; OTTHUMT00000032389; OTTHUMT00000032390; OTTHUMT00000032391; OTTHUMT00000032392; OTTHUMT00000032393; uc001dwr.3; uc001dws.1; uc009wex.2; uc009wey.3; uc009wez.1; uc021orb.1	Coding
TC01000940.hg.1	9.24	9.11	0.56	0.32	1.09	0.414419	0.531426	SARS	seryl-tRNA synthetase	chr1	109756515	109780804	+	NM_006513; NR_034072; ENST00000234677; ENST00000468588; BC000716; BC009390; BC111398; ENST00000369923; OTTHUMT00000032394; OTTHUMT00000032528; OTTHUMT00000032529; OTTHUMT00000032530; OTTHUMT00000032531; OTTHUMT00000032532; uc001dwu.2; uc021orc.1	Coding
TC01000941.hg.1	8.39	7.6	1.36	0.56	1.73	0.018836	0.047892	CELSR2	cadherin, EGF LAG seven-pass G-type receptor 2; cadherin, EGF LAG seven-pass G-type receptor 2 (flamingo homolog, Drosophila)	chr1	109792641	109818378	+	NM_001408; ENST00000271332; ENST00000498157; OTTHUMT00000033200; OTTHUMT00000033201; OTTHUMT00000033202; OTTHUMT00000033204; uc001dxa.4	Coding
TC01000942.hg.1	3.66	3.54	0.35	0.16	1.09	0.080801	0.15151			chr1	109965123	109968162	+		Coding
TC01000943.hg.1	5.57	5.56	0.13	0.14	1.01	0.288994	0.405291	SYPL2	synaptophysin-like 2	chr1	110009100	110024764	+	NM_001040709; ENST00000401021; ENST00000475497; AK289513; AK302566; BC113102; BC113103; ENST00000369872; OTTHUMT00000030191; OTTHUMT00000030192; uc001dxo.2; uc001dxp.3; uc001dxq.2; uc010ovk.2	Coding
TC01000944.hg.1	5.33	5.27	0.21	0.07	1.04	0.09599	0.173279	ATXN7L2	ataxin 7-like 2	chr1	110026101	110035426	+	NM_153340; ENST00000369869; ENST00000497545; ENST00000541125; BC036849; BC037582; ENST00000369870; OTTHUMT00000030331; OTTHUMT00000030332; OTTHUMT00000030333; OTTHUMT00000030334; OTTHUMT00000030335; uc001dxr.3; uc001dxs.3	Coding
TC01000945.hg.1	5.74	5.77	0.25	0.14	-1.02	0.899171	0.93252	CYB561D1	cytochrome b561 family, member D1; cytochrome b-561 domain containing 1	chr1	110036658	110045554	+	NM_001134400; NM_001134402; NM_001134403; NM_001134404; NM_182580; ENST00000310611; ENST00000393709; ENST00000420578; ENST00000430195; ENST00000463113; ENST00000496961; ENST00000527072; ENST00000528785; ENST00000533024; AK126707; AK299086; BC093683; BC143308; ENST00000369868; OTTHUMT00000030384; OTTHUMT00000030385; OTTHUMT00000030386; OTTHUMT00000030387; uc001dxu.3; uc001dxw.3; uc009wfd.3; uc010o…	Coding
TC01000946.hg.1	4.44	4.36	0.13	0.09	1.06	0.001806	0.007299	GPR61	G protein-coupled receptor 61	chr1	110082494	110089882	+	NM_031936; ENST00000286603; ENST00000526744; ENST00000527748; BC067464; OTTHUMT00000032149; uc001dxy.2	Coding
TC01000947.hg.1	10.46	10.23	0.51	0.17	1.18	0.174486	0.2756	GNAI3	guanine nucleotide binding protein (G protein), alpha inhibiting activity polypeptide 3	chr1	110091186	110138452	+	NM_006496; ENST00000369851; BC025285; OTTHUMT00000032222	Coding
TC01000948.hg.1	6.81	7.47	0.48	0.5	-1.57	1.7e-05	0.000152	RP5-1160K1.3	putative novel transcript	chr1	110138847	110140403	+	OTTHUMT00000032199	Coding
TC01000949.hg.1	9.57	9.43	0.38	0.24	1.1	0.145006	0.238752	MIR197	microRNA 197	chr1	110141513	110141593	+	NR_029583; ENST00000384976; uc010ovq.1	Coding
TC01000950.hg.1	7.16	6.9	0.34	0.19	1.2	0.000942	0.004319	AMPD2	adenosine monophosphate deaminase 2; adenosine monophosphate deaminase 2 (isoform L)	chr1	110162126	110174677	+	NM_004037; NM_139156; NM_203404; ENST00000256578; ENST00000342115; ENST00000358729; ENST00000393688; ENST00000526301; ENST00000528454; ENST00000528667; AK296394; AK302939; AK308907; AK314494; BC007711; BC030217; OTTHUMT00000032223; OTTHUMT00000032224; OTTHUMT00000032226; OTTHUMT00000032227; OTTHUMT00000032228; OTTHUMT00000032229; OTTHUMT00000032230; OTTHUMT00000032231; OTTHUMT00000092919; uc001dy…	Coding
TC01000953.hg.1	5.47	6.14	0.55	0.71	-1.6	0.00031	0.001732	GSTM5	glutathione S-transferase mu 5	chr1	110254864	110260890	+	NM_000851; ENST00000256593; ENST00000369812; ENST00000369813; ENST00000492718; AK127250; BC058881; OTTHUMT00000032200; OTTHUMT00000032201; OTTHUMT00000032202; OTTHUMT00000032203; OTTHUMT00000032204; OTTHUMT00000032205; OTTHUMT00000032206; uc001dyn.3; uc010ovu.1	Coding
TC01000954.hg.1	4.83	4.97	1.31	0.28	-1.1	0.415163	0.532218	RP4-735C1.6	putative novel transcript	chr1	110370977	110414058	+	OTTHUMT00000032165	Coding
TC01000955.hg.1	7.47	7.51	0.87	0.71	-1.03	0.781516	0.846568	CSF1	colony stimulating factor 1 (macrophage)	chr1	110453233	110473616	+	NM_000757; NM_172210; NM_172212; ENST00000329608; ENST00000344188; ENST00000369801; ENST00000369802; ENST00000420111; ENST00000526001; BC021117; M76453; OTTHUMT00000032208; OTTHUMT00000032209; OTTHUMT00000032210; OTTHUMT00000032211; OTTHUMT00000032212; uc001dyt.2; uc001dyu.2; uc001dyw.4	Coding
TC01000956.hg.1	11.87	11.45	0.74	0.35	1.33	0.067236	0.13123	AHCYL1	adenosylhomocysteinase-like 1	chr1	110527308	110566364	+	NM_001242673; NM_001242674; NM_001242675; NM_001242676; NM_006621; ENST00000359172; ENST00000393614; ENST00000475081; BC007576; BC010681; BC016942; BC065254; BC095476; BC110896; ENST00000369799; OTTHUMT00000032243; OTTHUMT00000032244; OTTHUMT00000032245; OTTHUMT00000032246; OTTHUMT00000092920; uc001dyx.3; uc001dyy.3; uc010ovw.2; uc010ovx.2; uc021ork.1	Coding
TC01000957.hg.1	7.22	7.29	0.33	0.15	-1.05	0.532669	0.641467	STRIP1; RP4-773N10.5	striatin interacting protein 1	chr1	110574199	110617263	+	NM_033088; ENST00000369794; ENST00000369796; ENST00000473429; ENST00000485775; AK027649; AL834196; BC094786; BC119814; ENST00000369795; OTTHUMT00000032213; OTTHUMT00000032214; OTTHUMT00000032215; OTTHUMT00000032216; OTTHUMT00000032217; OTTHUMT00000032218; OTTHUMT00000032219; OTTHUMT00000032220; OTTHUMT00000032221; uc001dyz.1	Coding
TC01000958.hg.1	5.38	5.9	0.35	0.32	-1.44	0.000116	0.000767			chr1	110600962	110605177	+		Coding
TC01000959.hg.1	4.42	4.57	0.24	0.21	-1.11	0.007593	0.023186			chr1	110625310	110652341	+		Coding
TC01000960.hg.1	5.91	5.85	0.31	0.3	1.04	0.156349	0.253157	UBL4B	ubiquitin-like 4B	chr1	110655062	110656569	+	NM_203412; ENST00000334179; BC058929; uc001dzc.3	Coding
TC01000961.hg.1	5.15	5.07	0.72	0.15	1.06	0.181708	0.284182	SLC6A17	solute carrier family 6 (neutral amino acid transporter), member 17; solute carrier family 6, member 17	chr1	110693108	110744824	+	NM_001010898; ENST00000331565; ENST00000450985; ENST00000465159; BC140908; OTTHUMT00000032550; OTTHUMT00000032551; uc009wfq.3	Coding
TC01000963.hg.1	4.93	5.33	0.34	0.43	-1.32	0.000359	0.001957			chr1	110815106	110815229	+		Coding
TC01000964.hg.1	7.8	7.95	0.51	0.29	-1.11	0.747544	0.820282	RBM15	RNA binding motif protein 15	chr1	110881128	110889303	+	NM_001201545; NM_022768; ENST00000369784; ENST00000487146; AK025596; BC098140; OTTHUMT00000031114; OTTHUMT00000035930; uc001dzl.1; uc001dzm.1; uc021orn.1	Coding
TC01000965.hg.1	4.77	4.61	0.27	0.16	1.12	0.003342	0.011996	LAMTOR5-AS1	LAMTOR5 antisense RNA 1; novel transcript, antisense to HBXIP	chr1	110950147	110961033	+	ENST00000444238; ENST00000457535; OTTHUMT00000052190; OTTHUMT00000052191	Coding
TC01000966.hg.1	5.49	5.65	0.21	0.13	-1.11	0.004362	0.014885	PROK1	prokineticin 1	chr1	110993788	110999976	+	NM_032414; ENST00000271331; BC025399; OTTHUMT00000031969; OTTHUMT00000059078; uc001dzs.3	Coding
TC01000967.hg.1	4.4	4.31	0.12	0.11	1.07	0.002151	0.008413	CYMP	chymosin pseudogene	chr1	111016378	111033892	+	NR_003599; ENST00000420853; AK310315; OTTHUMT00000035934; uc009wft.1; uc009wfu.1	Coding
TC01000968.hg.1	10.01	8.51	1.5	0.68	2.83	0.001495	0.006259	CD53	CD53 molecule	chr1	28931819	28959071	-	ENST00000428036; ENST00000444501; ENST00000452212; OTTHUMT00000324850; OTTHUMT00000324851; OTTHUMT00000324852	Coding
TC01000969.hg.1	5.07	4.77	0.3	0.15	1.23	0.001325	0.00568	RP11-96K19.2	Putative novel transcript	chr1	111486089	111495470	+	OTTHUMT00000083392	Coding
TC01000970.hg.1	4.25	4.31	0.29	0.27	-1.04	0.359229	0.477538	RNA5SP54	RNA, 5S ribosomal pseudogene 54	chr1	111584456	111584547	+	ENST00000516951	Coding
TC01000971.hg.1	8.77	9.09	0.55	0.39	-1.25	0.105399	0.18637	CEPT1	choline/ethanolamine phosphotransferase 1	chr1	111682249	111727724	+	NM_001007794; NM_006090; ENST00000467362; ENST00000545121; AL833102; BC032610; BC049196; ENST00000357172; OTTHUMT00000034462; OTTHUMT00000034463; OTTHUMT00000034464; OTTHUMT00000034465; OTTHUMT00000034771; OTTHUMT00000034772; OTTHUMT00000035925; OTTHUMT00000035926; OTTHUMT00000035928; uc001eag.3; uc001eah.1; uc001eai.1; uc001eaj.1	Coding
TC01000972.hg.1	6.17	6.7	1.04	0.45	-1.44	0.683877	0.769819	CHI3L2	chitinase 3-like 2	chr1	111743393	111786062	+	NM_001025197; NM_001025199; NM_004000; ENST00000369744; ENST00000445067; ENST00000466741; ENST00000524472; ENST00000529459; BC011460; ENST00000369748; OTTHUMT00000033669; OTTHUMT00000033670; OTTHUMT00000033672; OTTHUMT00000033673; OTTHUMT00000034453; OTTHUMT00000034454; OTTHUMT00000098099; OTTHUMT00000098100; OTTHUMT00000098101; uc001eam.3; uc001ean.3; uc001eao.3	Coding
TC01000973.hg.1	4.41	4.27	0.15	0.11	1.1	0.001957	0.007786	CHIAP2	chitinase, acidic pseudogene 2; chitinase, acidic (CHIA) pseudogene	chr1	111822681	111828738	+	NR_003928; ENST00000369743; OTTHUMT00000033667; OTTHUMT00000033668; OTTHUMT00000034452; uc009wgb.3	Coding
TC01000974.hg.1	4.19	4.19	0.15	0.09	-1	0.564807	0.669409	CHIA	chitinase, acidic	chr1	111833484	111863188	+	NM_021797; NM_201653; ENST00000343320; ENST00000353665; ENST00000430615; ENST00000451398; ENST00000483391; AB025009; AK290702; AY789445; AY825504; AY911310; AY911311; BC036339; BC047336; BC106910; ENST00000369740; OTTHUMT00000030710; OTTHUMT00000030711; OTTHUMT00000030712; OTTHUMT00000030713; OTTHUMT00000030714; OTTHUMT00000030715	Coding
TC01000975.hg.1	6	6.05	0.74	0.37	-1.04	0.511111	0.621454	PIFO	primary cilia formation	chr1	111888910	111895639	+	NM_181643; ENST00000369737; ENST00000369738; ENST00000484512; AK303897; AK310801; BC050319; BC093891; OTTHUMT00000030718; OTTHUMT00000030719; OTTHUMT00000030720; OTTHUMT00000030721; uc001eaw.2; uc001eax.2; uc009wge.1	Coding
TC01000976.hg.1	7.48	7.42	0.48	0.34	1.04	0.990447	0.993552			chr1	111989420	111989530	+		Coding
TC01000977.hg.1	11.11	10.99	0.48	0.21	1.09	0.251237	0.364348	ATP5F1	ATP synthase, H+ transporting, mitochondrial Fo complex, subunit B1; ATP synthase, H+ transporting, mitochondrial F0 complex, subunit B1	chr1	111991462	112005395	+	NM_001688; ENST00000369721; ENST00000483994; AK308266; BC005366; BC005960; BC016350; ENST00000369722; OTTHUMT00000032455; OTTHUMT00000032456; OTTHUMT00000032457; OTTHUMT00000032458; OTTHUMT00000032459; OTTHUMT00000032460; uc001ebc.3; uc009wgf.1	Coding
TC01000978.hg.1	8.12	7.31	0.94	0.44	1.76	0.00519	0.017116	C1orf162	chromosome 1 open reading frame 162	chr1	112016414	112021134	+	NM_174896; ENST00000369718; ENST00000464591; BC017973; ENST00000343534; OTTHUMT00000032471; OTTHUMT00000032472; OTTHUMT00000032473; uc001ebe.3	Coding
TC01000979.hg.1	9.51	9.5	0.44	0.52	1	0.183369	0.286202	RAP1A	RAP1A, member of RAS oncogene family	chr1	112084840	112259313	+	NM_001010935; NM_002884; ENST00000356415; ENST00000369709; ENST00000436150; ENST00000494982; ENST00000545460; BC014086; M22995; OTTHUMT00000033071; OTTHUMT00000033072; OTTHUMT00000033073; OTTHUMT00000033074; uc001ebi.3; uc001ebk.3; uc001ebl.3	Coding
TC01000980.hg.1	5.3	5.29	0.3	0.26	1.01	0.985795	0.990695	FAM212B-AS1; RP4-773A18.4	FAM212B antisense RNA 1; novel transcript	chr1	112282463	112290420	+	NR_038951; NR_038952; ENST00000430373; OTTHUMT00000033061; uc001ebq.1; uc021ort.1	Coding
TC01000981.hg.1	7.46	7.5	0.42	0.21	-1.03	0.896227	0.930668	DDX20	DEAD (Asp-Glu-Ala-Asp) box polypeptide 20	chr1	112297927	112310638	+	NM_007204; ENST00000369702; ENST00000475700; ENST00000536167; AK301697; AL133598; BC011556; BC031062; BC034953; OTTHUMT00000033063; OTTHUMT00000033064; uc001ebs.3; uc001ebt.3; uc010owf.2	Coding
TC01000982.hg.1	4.43	4.2	0.2	0.12	1.17	5.2e-05	0.000391	KCND3-AS1	KCND3 antisense RNA 1; novel transcript	chr1	112451958	112453553	+	ENST00000419258; ENST00000427471; ENST00000441125; OTTHUMT00000033150; OTTHUMT00000033151; OTTHUMT00000033152	Coding
TC01000983.hg.1	6.5	6.73	0.32	0.16	-1.18	0.004747	0.015939	LOC643355; RP11-88H9.2	uncharacterized LOC643355; putative novel transcript	chr1	112532392	112533795	+	ENST00000442751; OTTHUMT00000033148; OTTHUMT00000033149	Coding
TC01000984.hg.1	4.34	4.38	0.34	0.21	-1.03	0.472392	0.586608	LOC643355; RP11-88H9.1	uncharacterized LOC643355	chr1	112533158	112541464	+	ENST00000438293; BC034233; OTTHUMT00000033147	Coding
TC01000985.hg.1	6.35	6.58	0.59	0.24	-1.18	0.321066	0.438957			chr1	112738124	112738228	+		Coding
TC01000986.hg.1	5.17	5.32	0.28	0.16	-1.11	0.094587	0.171264			chr1	112913626	112913729	+		Coding
TC01000987.hg.1	9.16	9.34	0.54	0.33	-1.13	0.133307	0.224015	CTTNBP2NL; RP4-671G15.3	CTTNBP2 N-terminal like	chr1	112938800	113006078	+	NM_018704; ENST00000496194; AL359565; BC016029; ENST00000271277; OTTHUMT00000030686; OTTHUMT00000030687; OTTHUMT00000030688; OTTHUMT00000030690; uc001ebx.3; uc001ebz.3	Coding
TC01000988.hg.1	5.58	6.51	0.54	0.5	-1.91	2e-06	2.5e-05	CTTNBP2NL; RP4-671G15.2	CTTNBP2 N-terminal like	chr1	112957339	112958909	+	ENST00000502356; OTTHUMT00000030689	Coding
TC01000989.hg.1	4.73	4.88	0.24	0.27	-1.11	0.042014	0.090538	WNT2B	wingless-type MMTV integration site family, member 2B	chr1	113009163	113065288	+	NM_004185; NM_024494; ENST00000256640; ENST00000369684; ENST00000369686; ENST00000478360; AK127449; BC141825; OTTHUMT00000030691; OTTHUMT00000030692; OTTHUMT00000030693; OTTHUMT00000030694; uc001eca.3; uc001ecb.3; uc009wgg.3	Coding
TC01000990.hg.1	12.44	11.85	0.54	0.28	1.51	0.001146	0.005052	CAPZA1	capping protein (actin filament) muscle Z-line, alpha 1	chr1	113161795	113214241	+	NM_006135; ENST00000263168; ENST00000476936; BC000144; OTTHUMT00000032567; OTTHUMT00000032875; OTTHUMT00000032876; OTTHUMT00000032877; OTTHUMT00000032878; OTTHUMT00000032879; uc001ecj.1	Coding
TC01000991.hg.1	8.4	9.44	0.57	0.37	-2.07	1.95e-08	4.31e-07			chr1	25454469	25454788	+		NonCoding
TC01000992.hg.1	8.33	7.7	0.48	0.27	1.55	5e-06	5.1e-05	MOV10	Mov10, Moloney leukemia virus 10, homolog (mouse)	chr1	113215763	113243368	+	NM_001130079; NM_020963; ENST00000285733; ENST00000357443; ENST00000369644; ENST00000369645; ENST00000369648; ENST00000413052; ENST00000468624; ENST00000544796; AB046851; AK023297; AK308874; BC002548; BC009312; OTTHUMT00000032906; OTTHUMT00000032907; OTTHUMT00000032908; OTTHUMT00000032909; OTTHUMT00000032910; OTTHUMT00000032911; OTTHUMT00000032912; OTTHUMT00000032913; OTTHUMT00000032914; OTTHUMT0…	Coding
TC01000993.hg.1	6.45	6.24	0.45	0.18	1.15	0.08297	0.154649	FAM19A3	family with sequence similarity 19 (chemokine (C-C motif)-like), member A3	chr1	113263041	113269857	+	NM_001004440; NM_182759; ENST00000361886; ENST00000369630; BC112268; BC117479; BC143949; BC144042; BC144043; OTTHUMT00000033255; OTTHUMT00000033256; uc001ecu.3; uc001ecv.3; uc010owk.2; uc010owl.2	Coding
TC01000994.hg.1	5.46	5.35	0.3	0.17	1.08	0.061875	0.12293	RP3-522D1.1	novel transcript	chr1	113392522	113420493	+	OTTHUMT00000033260; OTTHUMT00000033261	Coding
TC01000995.hg.1	4.94	4.63	0.45	0.2	1.24	0.008417	0.025175	AKR7A2P1	aldo-keto reductase family 7, member A2 pseudogene 1	chr1	113465972	113467295	+	NR_002796; uc001eda.1	Coding
TC01000996.hg.1	5.94	6.79	0.48	0.28	-1.8	2e-06	2.3e-05	SLC16A1-AS1; RP11-31F15.1	SLC16A1 antisense RNA 1; novel transcript	chr1	113499037	113544813	+	ENST00000428411; BC023568; BC047723; BX648855; OTTHUMT00000033535; OTTHUMT00000033536; OTTHUMT00000033537; OTTHUMT00000033538; uc001edb.3; uc001edc.1; uc001edd.3	Coding
TC01000997.hg.1	5.38	6.63	0.63	0.55	-2.38	2.1e-08	4.59e-07	RP11-389O22.1	noevl transcript	chr1	38090447	38147034	-	NM_021045; ENST00000357328; ENST00000395867; ENST00000485560; AJ492196; AK299357; BC021819; BC132915; BC146820; ENST00000374648; OTTHUMT00000047606; OTTHUMT00000047607; OTTHUMT00000047608; OTTHUMT00000047609; OTTHUMT00000047610; OTTHUMT00000047611; uc009xmc.2	Coding
TC01000998.hg.1	8.14	8.83	0.47	0.31	-1.61	3e-06	3.4e-05	LRIG2	leucine-rich repeats and immunoglobulin-like domains 2	chr1	113615831	113669822	+	NM_014813; ENST00000492207; BC117368; BC117370; CR936669; ENST00000361127; OTTHUMT00000033549; OTTHUMT00000033550; OTTHUMT00000033551; OTTHUMT00000033690; OTTHUMT00000033691; uc001edf.1; uc009wgn.1	Coding
TC01000999.hg.1	9.35	8.97	1.14	0.45	1.3	0.224885	0.334716	MAGI3	membrane associated guanylate kinase, WW and PDZ domain containing 3	chr1	113933371	114228545	+	NM_001142782; NM_152900; ENST00000369611; ENST00000369615; ENST00000369617; ENST00000486456; ENST00000546156; AB046854; AK311589; BC130409; BC144144; ENST00000307546; OTTHUMT00000032426; OTTHUMT00000032427; OTTHUMT00000032428; OTTHUMT00000032429; OTTHUMT00000032650; OTTHUMT00000032651; uc001edh.3; uc001edi.4; uc001edj.3; uc001edk.3; uc009wgo.3	Coding
TC01001000.hg.1	4.13	4.03	0.23	0.13	1.07	0.054202	0.110728	RP5-1073O3.2	novel transcript	chr1	114355001	114371793	+	OTTHUMT00000033024; OTTHUMT00000033025; OTTHUMT00000096445	Coding
TC01001001.hg.1	3.74	3.63	0.28	0.19	1.08	0.052879	0.108549	AP4B1-AS1	AP4B1 antisense RNA 1; novel transcript	chr1	114399257	114443859	+	NR_037864; ENST00000419536; OTTHUMT00000033027	Coding
TC01001002.hg.1	6.64	5.87	0.47	0.3	1.7	2.98e-08	6.24e-07	DCLRE1B	DNA cross-link repair 1B; DNA cross-link repair 1B (PSO2 homolog, S. cerevisiae)	chr1	114447763	114456708	+	NM_022836; ENST00000466480; AF306691; BC029687; CR936679; ENST00000369563; OTTHUMT00000033020; OTTHUMT00000033021; uc001eeg.3; uc001eeh.3; uc001eei.3	Coding
TC01001003.hg.1	10.23	10.13	0.4	0.14	1.07	0.211876	0.319665	HIPK1	homeodomain interacting protein kinase 1	chr1	114471814	114520491	+	NM_152696; NM_181358; NM_198268; NM_198269; ENST00000340480; ENST00000369553; ENST00000369554; ENST00000369555; ENST00000369558; ENST00000369559; ENST00000369561; ENST00000406344; ENST00000443627; AB014530; AB089957; BC028408; BC033012; BC036057; ENST00000426820; OTTHUMT00000033127; OTTHUMT00000033128; OTTHUMT00000033129; OTTHUMT00000033130; OTTHUMT00000033132; OTTHUMT00000033133; OTTHUMT00000033…	Coding
TC01001004.hg.1	6.5	6.61	0.66	0.53	-1.08	0.579538	0.682128	OLFML3	olfactomedin-like 3	chr1	114522030	114524876	+	NM_020190; ENST00000369551; ENST00000393300; ENST00000491700; AK075544; BC009920; ENST00000320334; OTTHUMT00000033119; OTTHUMT00000033120; OTTHUMT00000033121; uc001eer.1; uc001eet.1	Coding
TC01001005.hg.1	3.39	3.47	0.26	0.27	-1.05	0.306179	0.42343	RP4-543J13.1	putative novel transcript	chr1	114749049	114804900	+	OTTHUMT00000032873	Coding
TC01001006.hg.1	3.94	3.72	0.43	0.22	1.17	0.051198	0.105832			chr1	115033346	115033454	+		Coding
TC01001007.hg.1	6.81	7.06	0.59	0.25	-1.19	0.617928	0.714968			chr1	115270341	115270445	+		Coding
TC01001008.hg.1	4.71	4.42	0.27	0.2	1.22	0.001225	0.005329	SYCP1	synaptonemal complex protein 1	chr1	115397424	115537991	+	NM_003176; ENST00000369518; ENST00000369522; ENST00000477590; ENST00000536734; AK315268; BC126266; BC144019; BC144020; OTTHUMT00000033386; OTTHUMT00000033387; OTTHUMT00000033388; OTTHUMT00000033389; OTTHUMT00000033390; OTTHUMT00000033391; OTTHUMT00000033392; OTTHUMT00000033393; uc001efq.3; uc001efr.3; uc009wgw.3; uc010owt.2	Coding
TC01001009.hg.1	4.67	4.67	0.23	0.29	1	0.920415	0.947423	TSHB	thyroid stimulating hormone, beta	chr1	115572415	115576941	+	NM_000549; ENST00000256592; ENST00000369517; BC069298; OTTHUMT00000032833	Coding
TC01001010.hg.1	5.41	5.31	0.41	0.37	1.07	0.225476	0.335341	RP4-666F24.3	novel transcript	chr1	115642293	115645279	+	OTTHUMT00000032831	Coding
TC01001011.hg.1	3.43	3.39	0.21	0.24	1.02	0.482636	0.59593	RP4-663N10.1	novel transcript	chr1	115825655	115910693	+	OTTHUMT00000033101	Coding
TC01001012.hg.1	8.73	7.12	0.63	0.36	3.07	1.1e-12	7.57e-11	VANGL1	VANGL planar cell polarity protein 1; vang-like 1 (van gogh, Drosophila)	chr1	54683422	54898583	+	NM_003128; NM_178313; ENST00000333896; ENST00000356805; AK093946; AK295570; BC032061; BC137282; OTTHUMT00000258115; OTTHUMT00000258116; OTTHUMT00000258117; OTTHUMT00000258118; OTTHUMT00000258119; uc002rxu.3; uc002rxv.1; uc002rxx.3; uc002rxy.3; uc010you.2	Coding
TC01001013.hg.1	4.41	4.33	0.27	0.24	1.05	0.280756	0.396397	LOC101928995; RP11-12L8.1	uncharacterized LOC101928995; novel transcript	chr1	116461997	116468529	+	ENST00000438885; BC043254; OTTHUMT00000033222; uc001efz.3	Coding
TC01001014.hg.1	6.87	6.13	0.78	0.18	1.67	0.000811	0.003823	SLC22A15	solute carrier family 22, member 15	chr1	116519119	116612675	+	NM_018420; ENST00000369502; ENST00000369503; ENST00000481127; AY358258; BC026358; OTTHUMT00000033220; OTTHUMT00000033221; OTTHUMT00000097502; uc001ega.2; uc001egb.4	Coding
TC01001015.hg.1	4.53	4.35	0.25	0.1	1.14	0.006096	0.019439	MAB21L3	mab-21-like 3 (C. elegans)	chr1	116654376	116677861	+	NM_152367; ENST00000464946; BC128148; ENST00000369500; OTTHUMT00000033486; OTTHUMT00000037847; uc001egc.1	Coding
TC01001016.hg.1	4.56	4.83	0.35	0.28	-1.2	0.0256	0.061176	RP5-1185H19.2	novel transcript	chr1	116706905	116708862	+	OTTHUMT00000033488	Coding
TC01001017.hg.1	4.59	4.72	0.34	0.24	-1.1	0.216918	0.325688			chr1	116821228	116821443	+		Coding
TC01001018.hg.1	13.17	13.68	0.68	0.8	-1.43	0.17462	0.275766	ATP1A1	ATPase, Na+/K+ transporting, alpha 1 polypeptide	chr1	116915004	116952883	+	NM_000701; NM_001160233; NM_001160234; ENST00000295598; ENST00000339159; ENST00000369496; ENST00000445896; ENST00000491156; ENST00000537345; AK296384; BC003077; BC050359; OTTHUMT00000033481; OTTHUMT00000033482; OTTHUMT00000033483; OTTHUMT00000033484; OTTHUMT00000033485; OTTHUMT00000051443; OTTHUMT00000051444; OTTHUMT00000097633; OTTHUMT00000258110; uc001ege.3; uc010owv.1; uc010oww.2; uc010owx.2	Coding
TC01001019.hg.1	5.01	5.06	0.49	0.35	-1.03	0.83866	0.888947			chr1	116995158	116995249	+		Coding
TC01001020.hg.1	5.13	5.17	0.34	0.25	-1.03	0.759658	0.829624	MIR320B1	microRNA 320b-1	chr1	117214371	117214449	+	NR_031564; ENST00000390209; uc021osk.1	Coding
TC01001021.hg.1	3.87	3.8	0.21	0.13	1.05	0.161235	0.259353	C1orf137	chromosome 1 open reading frame 137	chr1	117236734	117249225	+	ENST00000369482; OTTHUMT00000059045	Coding
TC01001022.hg.1	8.45	7.45	1.58	0.42	1.99	0.016562	0.043283	CD2	CD2 molecule	chr1	117297007	117311851	+	NM_001767; ENST00000369477; AK301154; AK303367; BC033583; ENST00000369478; OTTHUMT00000059039; OTTHUMT00000059112; uc001egu.4; uc010owz.1; uc010oxa.1	Coding
TC01001023.hg.1	5.16	5.44	0.58	0.39	-1.21	0.240653	0.352421			chr1	117447772	117447916	+		Coding
TC01001024.hg.1	10.15	9.58	0.81	0.32	1.49	0.004415	0.015035	PTGFRN	prostaglandin F2 receptor inhibitor; prostaglandin F2 receptor negative regulator	chr1	117452679	117532980	+	NM_020440; ENST00000393203; ENST00000496699; ENST00000544471; BC152454; OTTHUMT00000033271; OTTHUMT00000033272; OTTHUMT00000033273; uc001egv.1	Coding
TC01001025.hg.1	5.54	5.39	0.38	0.13	1.11	0.054282	0.110867	CD101	CD101 molecule	chr1	117544372	117579173	+	NM_001256106; NM_001256109; NM_001256111; NM_004258; ENST00000256652; ENST00000369470; ENST00000467588; AK298237; BC130327; BC136484; BC171768; OTTHUMT00000033274; OTTHUMT00000033275; OTTHUMT00000033276; Z33642	Coding
TC01001026.hg.1	7.39	7.15	0.55	0.29	1.18	0.02072	0.051663	TTF2	transcription termination factor, RNA polymerase II	chr1	117602925	117645492	+	NM_003594; ENST00000464062; BC030058; ENST00000369466; OTTHUMT00000033277; OTTHUMT00000033313; OTTHUMT00000033314; OTTHUMT00000033315; OTTHUMT00000033316; OTTHUMT00000033317; OTTHUMT00000096454; uc001egx.1; uc001egy.3	Coding
TC01001027.hg.1	4.51	4.44	0.34	0.25	1.05	0.38232	0.50018	MIR942	microRNA 942	chr1	117637265	117637350	+	NR_030640; ENST00000401111; uc021osm.1	Coding
TC01001028.hg.1	3.7	3.56	0.19	0.16	1.1	0.084776	0.157345	RP11-39H13.1	novel transcript	chr1	117838142	117863958	+	OTTHUMT00000033591	Coding
TC01001029.hg.1	11.07	11.11	0.59	0.26	-1.03	0.646079	0.738826	MAN1A2	mannosidase, alpha, class 1A, member 2	chr1	117910071	118071494	+	NM_006699; ENST00000329466; ENST00000356554; ENST00000369450; ENST00000482811; BC063300; OTTHUMT00000033593; OTTHUMT00000033594; OTTHUMT00000033595; OTTHUMT00000033596; OTTHUMT00000033597; uc001ehd.1	Coding
TC01001030.hg.1	8.38	7.83	1.17	0.64	1.47	0.057642	0.116339	FAM46C	family with sequence similarity 46, member C	chr1	118148556	118171011	+	NM_017709; BC036516; BC131726; ENST00000369448; OTTHUMT00000038424; uc001ehe.3	Coding
TC01001031.hg.1	5.13	5.07	0.34	0.32	1.04	0.191076	0.295492			chr1	118320271	118321523	+		Coding
TC01001032.hg.1	4.19	4.12	0.34	0.35	1.05	0.679131	0.766062			chr1	118406111	118411617	+		Coding
TC01001033.hg.1	9.25	9.34	0.68	0.37	-1.06	0.928419	0.952656	WDR3	WD repeat domain 3	chr1	118472343	118503049	+	NM_006784; ENST00000349139; ENST00000369441; ENST00000471680; BC058836; BC148244; OTTHUMT00000033720; OTTHUMT00000033721; OTTHUMT00000033722; uc001ehh.2; uc010oxe.1	Coding
TC01001034.hg.1	6.53	7.45	0.4	0.37	-1.9	5.86e-10	2e-08	LOC101929147; RP11-418J17.1	uncharacterized LOC101929147; novel transcript	chr1	119683019	119818596	+	ENST00000413531; ENST00000418015; ENST00000425884; ENST00000440150; ENST00000445565; ENST00000457043; BC063600; OTTHUMT00000034375; OTTHUMT00000034376; OTTHUMT00000034377; OTTHUMT00000034378; OTTHUMT00000034379; OTTHUMT00000034380; uc001eho.1	Coding
TC01001035.hg.1	6.82	7.98	0.61	0.45	-2.23	8.8e-07	1.2e-05			chr1	86890372	86983413	-	NM_001199633; NM_022127; NR_037638; ENST00000376238; ENST00000495823; ENST00000537648; AK310861; BC093821; BC093823; OTTHUMT00000052874; OTTHUMT00000052875; uc004anu.2; uc010mpz.3; uc010mqb.3; uc011lsy.2	Coding
TC01001036.hg.1	3.99	4.01	0.24	0.27	-1.01	0.345227	0.463386	RP5-834N19.1	novel transcript	chr1	119870799	119898805	+	OTTHUMT00000034530; OTTHUMT00000034531	Coding
TC01001037.hg.1	4.36	4.38	0.35	0.16	-1.02	0.92997	0.953798	HAO2	hydroxyacid oxidase 2 (long chain)	chr1	119911402	119936753	+	NM_001005783; NM_016527; ENST00000325945; ENST00000482991; BC020863; ENST00000361035; OTTHUMT00000034532; OTTHUMT00000034984; OTTHUMT00000034985; OTTHUMT00000034986; uc001ehq.1; uc001ehr.1	Coding
TC01001038.hg.1	4.38	4.34	0.3	0.25	1.03	0.282874	0.398721	HAO2-IT1	HAO2 intronic transcript 1 (non-protein coding); putative novel transcript	chr1	119911569	119912954	+	ENST00000419144; OTTHUMT00000034988	Coding
TC01001039.hg.1	4.12	4.13	0.18	0.1	-1	0.302525	0.41958	HSD3B2	hydroxy-delta-5-steroid dehydrogenase, 3 beta- and steroid delta-isomerase 2	chr1	119957270	119989122	+	NM_000198; NM_001166120; ENST00000369416; ENST00000471656; ENST00000543831; BC038419; BC131488; OTTHUMT00000034994; OTTHUMT00000034995; OTTHUMT00000034996; OTTHUMT00000034997; OTTHUMT00000034998; uc001ehs.3; uc001eht.3; uc021ost.1	Coding
TC01001040.hg.1	4.38	4.33	0.23	0.24	1.03	0.757876	0.828188	HSD3B1	hydroxy-delta-5-steroid dehydrogenase, 3 beta- and steroid delta-isomerase 1	chr1	120049826	120057681	+	NM_000862; ENST00000235547; ENST00000369413; ENST00000528909; BC031999; OTTHUMT00000034993; OTTHUMT00000099267; OTTHUMT00000099268; uc001ehv.1	Coding
TC01001041.hg.1	4.56	4.49	0.31	0.29	1.05	0.83031	0.883118	HSD3BP4	hydroxy-delta-5-steroid dehydrogenase, 3 beta, pseudogene 4	chr1	120106503	120115199	+	NR_033781; ENST00000335580; uc021osu.1	Coding
TC01001042.hg.1	4.63	4.37	0.31	0.36	1.2	0.068844	0.13359			chr1	120143780	120145118	+		Coding
TC01001043.hg.1	5.96	6.76	0.82	0.31	-1.74	0.028239	0.066118	PHGDH	phosphoglycerate dehydrogenase	chr1	120202421	120286849	+	NM_006623; ENST00000369407; ENST00000369409; ENST00000482968; ENST00000535091; ENST00000537497; AK093306; AK309662; AK310132; BC000303; BC001349; BC011262; OTTHUMT00000033464; OTTHUMT00000033465; OTTHUMT00000033466; OTTHUMT00000033467; OTTHUMT00000033468; OTTHUMT00000036399; OTTHUMT00000095702; uc001ehz.3; uc001eib.3; uc009whl.3; uc009whm.3	Coding
TC01001044.hg.1	5.64	5.55	0.44	0.28	1.06	0.475939	0.589848	RNU6-465P	RNA, U6 small nuclear 465, pseudogene	chr1	120669562	120669662	+	ENST00000384420	Coding
TC01001045.hg.1	7.61	6.18	0.91	0.37	2.7	1e-06	1.4e-05	FAM72B; FAM72C	family with sequence similarity 72, member B; family with sequence similarity 72, member C	chr1	183698002	183731890	-	NM_001463; BC027855; ENST00000295113; OTTHUMT00000255808; uc002upa.2	Coding
TC01001046.hg.1	6.84	6.08	0.95	0.28	1.69	0.001031	0.004643	HIST2H2BA	histone cluster 2, H2ba (pseudogene)	chr1	120906028	120915073	+	NR_027337; ENST00000430394; OTTHUMT00000099688; uc001eio.2	Coding
TC01001047.hg.1	6.04	6.09	1.06	0.41	-1.03	0.8242	0.878654			chr1	120906461	120906507	+		Coding
TC01001048.hg.1	5.17	5.1	0.95	0.38	1.05	0.351545	0.469827	RP11-439A17.10	novel transcript, antisense to FCGR1B	chr1	120906609	120935761	+	OTTHUMT00000098450	Coding
TC01001049.hg.1	5.34	4.99	0.58	0.24	1.27	0.012893	0.035374	FCGR1B; RP11-439A17.9	Fc fragment of IgG, high affinity Ib, receptor (CD64); novel transcript	chr1	120925634	120933000	+	ENST00000457996; OTTHUMT00000098449	Coding
TC01001050.hg.1	11.88	11.6	0.8	0.43	1.21	0.517069	0.626854	SRGAP2; SRGAP2C	SLIT-ROBO Rho GTPase activating protein 2; SLIT-ROBO Rho GTPase activating protein 2C	chr1	121107152	121131151	+	NM_001042758; BC112927	Coding
TC01001051.hg.1	3.91	3.74	0.46	0.35	1.12	0.216105	0.324703	AL592494.5	novel transcript	chr1	121138614	121204983	+	OTTHUMT00000036739	Coding
TC01001052.hg.1	5.65	6.31	0.37	0.34	-1.57	5e-06	5e-05	RP11-343N15.2	putative novel transcript	chr1	121166923	121171134	+	OTTHUMT00000036733	Coding
TC01001053.hg.1	8.61	7.93	1.15	0.64	1.6	0.037773	0.08321	EMBP1	embigin pseudogene 1	chr1	121260910	121313686	+	NR_003955; BC127741; uc001eiu.1	Coding
TC01001054.hg.1	4.01	4.16	0.42	0.33	-1.11	0.665361	0.754935	AL583842.1	novel transcript	chr1	142553293	142559170	+	OTTHUMT00000036736	Coding
TC01001056.hg.1	11.28	12.08	1.75	1.24	-1.74	0.10249	0.182453			chr1	142653718	142653799	+		Coding
TC01001057.hg.1	12.7	13.43	1.36	0.82	-1.66	0.046434	0.098033			chr1	142656014	142656096	+		Coding
TC01001058.hg.1	8.38	8.96	1.66	1.17	-1.49	0.119743	0.205887			chr1	142660106	142660135	+		Coding
TC01001059.hg.1	8.38	8.96	1.66	1.17	-1.49	0.119743	0.205887			chr1	142688239	142688268	+		Coding
TC01001060.hg.1	9.54	9.38	1.97	0.6	1.12	0.49935	0.610762			chr1	142689524	142689553	+		Coding
TC01001061.hg.1	7.82	10.73	1.31	1.13	-7.5	6.06e-11	2.65e-09			chr1	17517460	17539682	+	NR_015352; ENST00000414401; ENST00000441006; OTTHUMT00000315626; OTTHUMT00000315824; uc002zlx.1	Coding
TC01001062.hg.1	6.3	7.33	0.68	0.4	-2.03	2.5e-05	0.000213			chr1	80341000	80413373	+	NM_031469; BC040489; BC052987; BC060799; BC070059; BC109043; BC109044; ENST00000369838; OTTHUMT00000041309; uc003piz.1	Coding
TC01001063.hg.1	6.02	6.46	0.92	0.53	-1.35	0.344027	0.462254	BX571672.4	putative novel transcript	chr1	143154493	143169960	+	OTTHUMT00000037573	Coding
TC01001064.hg.1	8.38	8.96	1.66	1.17	-1.49	0.119743	0.205887			chr1	143184708	143184737	+		Coding
TC01001065.hg.1	9.54	9.38	1.97	0.6	1.12	0.49935	0.610762			chr1	143185981	143186010	+		Coding
TC01001066.hg.1	6.89	8.34	1.24	0.87	-2.72	0.002653	0.009964	BX571672.3	putative novel transcript	chr1	40021252	40021353	-		Coding
TC01001068.hg.1	6.85	7.44	0.96	0.54	-1.5	0.027026	0.063835			chr1	143419287	143419314	+		Coding
TC01001069.hg.1	4.3	4.32	0.53	0.39	-1.01	0.337653	0.45582	BX004987.6	putative novel transcript	chr1	143498344	143517299	+	OTTHUMT00000037981	Coding
TC01001070.hg.1	6.42	6.72	0.66	0.31	-1.23	0.369178	0.487309	LOC100130000; LOC100132057; BX284650.2	phosphodiesterase 4D interacting protein pseudogene; novel transcript	chr1	143687097	143720401	+	NR_033189; ENST00000455004; AK311108; OTTHUMT00000037961; OTTHUMT00000037962; OTTHUMT00000037963; OTTHUMT00000037964; OTTHUMT00000037965; OTTHUMT00000037966; uc001ejq.3; uc009whw.2	Coding
TC01001071.hg.1	9.42	10.06	0.9	0.52	-1.56	0.013877	0.037567			chr1	143687359	143687519	+		Coding
TC01001072.hg.1	6.1	6.89	0.86	0.33	-1.72	0.006675	0.020911			chr1	143690028	143690101	+		Coding
TC01001073.hg.1	8.96	9.57	0.84	0.46	-1.53	0.025694	0.06136			chr1	143876891	143876982	+		Coding
TC01001074.hg.1	11.24	11.13	0.7	0.4	1.08	0.872307	0.913578	SRGAP2; SRGAP2B	SLIT-ROBO Rho GTPase activating protein 2; SLIT-ROBO Rho GTPase activating protein 2B	chr1	143913615	144094477	+	ENST00000467933; NR_034178; uc010oxm.1	Coding
TC01001076.hg.1	2.87	2.97	0.42	0.52	-1.07	0.116428	0.201593			chr1	144301611	144301684	+		Coding
TC01001077.hg.1	8.15	8.09	0.82	0.35	1.04	0.17002	0.270215	LOC642441; LOC730256; LOC101060698; LOC100996740	uncharacterized LOC642441; uncharacterized LOC730256; uncharacterized LOC101060698; uncharacterized LOC100996740	chr1	144339738	144521058	+	ENST00000538264; BC150590	Coding
TC01001078.hg.1	2.96	3.02	0.19	0.13	-1.04	0.432968	0.548968			chr1	144481840	144481913	+		Coding
TC01001079.hg.1	7.44	8.36	1.17	0.5	-1.9	0.041495	0.089634	RNU1-59P	RNA, U1 small nuclear 59, pseudogene	chr1	144534038	144534199	+	ENST00000364829	Coding
TC01001080.hg.1	5.32	5.43	0.32	0.23	-1.08	0.299627	0.416502			chr1	144858174	144865800	+		Coding
TC01001081.hg.1	3.32	3.21	0.21	0.12	1.08	0.025131	0.06029			chr1	144874945	144878163	+		Coding
TC01001082.hg.1	5.37	5.59	0.83	0.49	-1.16	0.614445	0.712338	RNU2-38P	RNA, U2 small nuclear 38, pseudogene	chr1	144944672	144944750	+	ENST00000410856	Coding
TC01001083.hg.1	7.96	8.49	0.8	0.31	-1.44	0.070003	0.135337			chr1	145004781	145005287	+		Coding
TC01001084.hg.1	6.84	7.43	0.91	0.48	-1.5	0.02123	0.052685			chr1	145013719	145018395	+		Coding
TC01001085.hg.1	3.96	4.24	0.53	0.38	-1.21	0.041044	0.088854	RN7SKP88	RNA, 7SK small nuclear pseudogene 88	chr1	145044651	145044900	+	ENST00000516847	Coding
TC01001086.hg.1	10.29	10.05	0.7	0.31	1.18	0.197487	0.303145	SEC22B; LOC100996517	SEC22 vesicle trafficking protein homolog B (S. cerevisiae) (gene/pseudogene); vesicle-trafficking protein SEC22b-like	chr1	145096220	145116922	+	NM_004892; ENST00000453618; ENST00000500203; BC001364	Coding
TC01001087.hg.1	9.63	10.18	1.02	0.51	-1.46	0.079206	0.149153	RNVU1-6	RNA, variant U1 small nuclear 6	chr1	145382757	145382920	+	ENST00000364688	Coding
TC01001088.hg.1	2.86	2.86	0.12	0.09	-1	0.720807	0.799689			chr1	145385729	145385804	+		Coding
TC01001089.hg.1	4.05	3.87	0.2	0.12	1.14	0.001501	0.006279	HFE2	hemochromatosis type 2 (juvenile)	chr1	145413095	145417545	+	NM_145277; NM_202004; NM_213652; NM_213653; ENST00000357836; ENST00000475797; ENST00000497365; BC085604; ENST00000336751; OTTHUMT00000038527; OTTHUMT00000038528; OTTHUMT00000038529; OTTHUMT00000038530; OTTHUMT00000360588; uc001eni.2; uc001enj.2; uc001enk.2; uc001enl.2	Coding
TC01001090.hg.1	13.97	16.05	1.32	1.05	-4.23	3e-06	3.2e-05	TXNIP; LOC101060503	thioredoxin interacting protein; thioredoxin-interacting protein-like	chr1	3379296	3402700	+	S67156	NonCoding
TC01001091.hg.1	4.84	4.7	0.19	0.11	1.1	0.006139	0.019553	ANKRD34A	ankyrin repeat domain 34A	chr1	145470508	145475647	+	NM_001039888; ENST00000323397; OTTHUMT00000038512; uc001enq.1	Coding
TC01001092.hg.1	7.79	8.38	0.73	0.49	-1.51	0.012781	0.035124	LIX1L	Lix1 homolog (mouse)-like	chr1	145477085	145501669	+	NM_153713; ENST00000449167; AK123675; BC035727; ENST00000369308; OTTHUMT00000038513; uc001enr.3; uc021ouz.1	Coding
TC01001093.hg.1	10.54	10.37	0.53	0.21	1.12	0.168185	0.267973	RBM8A	RNA binding motif protein 8A	chr1	145507557	145513535	+	NM_005105; ENST00000369307; AF231511; BC017088; ENST00000330165; OTTHUMT00000038503; OTTHUMT00000038504; OTTHUMT00000038505; OTTHUMT00000100472; uc001ent.2; uc001enu.2	Coding
TC01001094.hg.1	8.24	7.54	0.64	0.28	1.63	0.000385	0.002074	PEX11B	peroxisomal biogenesis factor 11 beta	chr1	145516165	145523732	+	NM_001184795; NM_003846; ENST00000369306; ENST00000537888; BC011963; OTTHUMT00000038549; OTTHUMT00000100454; uc001eny.2; uc010oyu.2	Coding
TC01001095.hg.1	5.34	6.17	0.38	0.52	-1.78	3.44e-10	1.24e-08	ITGA10; LOC101060422; RP11-315I20.3	integrin, alpha 10; integrin alpha-10-like; novel transcript, antisense to ITGA10	chr1	145524891	145543868	+	NM_003637; ENST00000369304; ENST00000481236; ENST00000538811; ENST00000539363; ENST00000543043; AK304155; AK304183; AY358325; BC140831; BC144637; OTTHUMT00000038537; OTTHUMT00000038538; OTTHUMT00000100717; OTTHUMT00000100723; uc001enz.1; uc001eoa.3; uc009wiw.3; uc010oyv.2; uc010oyw.2	Coding
TC01001096.hg.1	4.98	5.25	0.15	0.09	-1.21	5.64e-08	1e-06	ANKRD35	ankyrin repeat domain 35	chr1	145549209	145568526	+	NM_144698; ENST00000355594; ENST00000453670; ENST00000544626; AK296861; BC101618; OTTHUMT00000038515; uc001eob.1; uc010oyx.1	Coding
TC01001097.hg.1	8.83	8.32	0.84	0.5	1.42	0.035392	0.079008	PIAS3	protein inhibitor of activated STAT, 3	chr1	145575233	145586546	+	NM_006099; ENST00000369298; ENST00000369299; ENST00000393045; ENST00000484423; AK125158; AK304039; BC001154; BC030556; OTTHUMT00000038533; OTTHUMT00000038534; OTTHUMT00000038535; OTTHUMT00000038536; OTTHUMT00000100711; OTTHUMT00000100712; OTTHUMT00000100713; OTTHUMT00000313736; uc001eoc.1; uc001eod.1; uc010oyy.1	Coding
TC01001098.hg.1	10.14	10.22	0.7	0.3	-1.06	0.854085	0.90036	RNF115; LOC101060478	ring finger protein 115; E3 ubiquitin-protein ligase RNF115-like	chr1	145611036	145690661	+	NM_014455; ENST00000369291; BC054049; BC064903; OTTHUMT00000038554; OTTHUMT00000038555; OTTHUMT00000038556; uc001eoj.3	Coding
TC01001099.hg.1	6.38	7.14	2.11	2.12	-1.69	0.447675	0.562918	PDZK1	PDZ domain containing 1	chr1	145726918	145764206	+	NM_001201325; NM_001201326; NM_002614; ENST00000344770; ENST00000417171; ENST00000451928; ENST00000465595; BC006496; OTTHUMT00000038502; OTTHUMT00000100705; OTTHUMT00000100706; OTTHUMT00000100707; OTTHUMT00000100708; uc001eon.2; uc001eoo.2; uc010oza.2	Coding
TC01001100.hg.1	4.21	4.01	0.3	0.21	1.15	0.001368	0.005829	WI2-925H4.1	novel transcript	chr1	145827205	145833118	+	OTTHUMT00000170869	Coding
TC01001101.hg.1	10.07	10.04	0.83	0.39	1.02	0.427408	0.543659	GPR89C; GPR89A; GPR89B	G protein-coupled receptor 89C; G protein-coupled receptor 89A; G protein-coupled receptor 89B	chr1	145883868	145924373	+	NM_001097616; ENST00000422044; ENST00000447947; AK001354; OTTHUMT00000038516; OTTHUMT00000038517; OTTHUMT00000038518; OTTHUMT00000038519; OTTHUMT00000038520; OTTHUMT00000038521; uc001eou.4; uc009wiz.3	Coding
TC01001102.hg.1	5.33	5.4	0.41	0.17	-1.05	0.915953	0.944269	RP11-94I2.4	novel transcript	chr1	145952372	145956451	+	OTTHUMT00000038526	Coding
TC01001103.hg.1	5.77	6.28	0.57	0.54	-1.42	0.003078	0.011227			chr1	145963304	145963375	+		Coding
TC01001104.hg.1	4.55	4.38	0.2	0.16	1.12	0.002843	0.010548			chr1	146086591	146088636	+		Coding
TC01001105.hg.1	4.64	5.23	0.4	0.28	-1.5	0.000195	0.001183	RNA5SP57	RNA, 5S ribosomal pseudogene 57	chr1	146124161	146124283	+	ENST00000459463	Coding
TC01001106.hg.1	14.98	15.2	0.61	0.14	-1.16	0.152053	0.247711	NBPF1; NBPF12; LOC101059961; HYDIN2; NBPF15; NBPF25P	neuroblastoma breakpoint family, member 1; neuroblastoma breakpoint family, member 12; neuroblastoma breakpoint family member 21-like; HYDIN2, axonemal central pair apparatus protein (pseudogene); neuroblastoma breakpoint family, member 15; neuroblastoma breakpoint family, member 25, pseudogene	chr1	146334178	146467744	+	NM_017940; ENST00000309471; ENST00000414957; ENST00000438411; ENST00000438910; ENST00000439206; ENST00000442909; ENST00000446080; ENST00000446760; ENST00000447862; ENST00000493714; ENST00000537773; AB033071; AF420437; AK125792; OTTHUMT00000102086	Coding
TC01001107.hg.1	6.69	8.71	1.64	2.16	-4.06	0.000103	0.000695			chr1	27051366	27053950	-	NM_001160407; NM_138463; ENST00000394933; BC014072; ENST00000292090; OTTHUMT00000255973; OTTHUMT00000255974; uc002hco.3; uc010waw.2	Coding
TC01001108.hg.1	4.18	3.73	0.4	0.12	1.37	1.6e-05	0.000142			chr1	146550178	146550249	+		Coding
TC01001109.hg.1	4.67	4.63	0.24	0.22	1.03	0.839562	0.889567	RNVU1-8	RNA, variant U1 small nuclear 8	chr1	146551295	146551419	+	ENST00000364272	Coding
TC01001110.hg.1	8.05	7.84	0.84	0.33	1.16	0.178238	0.280156	RP11-337C18.8	novel transcript	chr1	146644806	146646726	+	OTTHUMT00000100087	Coding
TC01001111.hg.1	9.93	9.16	0.6	0.29	1.71	1.3e-05	0.000118	PDIA3P1	protein disulfide isomerase family A, member 3 pseudogene 1	chr1	146649430	146651528	+	NR_002305; uc001epg.1	Coding
TC01001112.hg.1	8.4	8.21	0.9	0.42	1.14	0.157398	0.254472	CHD1L	chromodomain helicase DNA binding protein 1-like	chr1	146714291	146767447	+	NM_001256336; NM_001256337; NM_001256338; NM_004284; NM_024568; NR_046070; ENST00000254086; ENST00000361293; ENST00000369258; ENST00000369259; ENST00000431239; ENST00000436230; ENST00000467213; AK027631; AK293157; AK298424; AK303196; BC005038; BC053354; BC077717; EF560738; OTTHUMT00000040377; OTTHUMT00000046314; OTTHUMT00000046315; OTTHUMT00000100079; OTTHUMT00000100080; OTTHUMT00000100081	Coding
TC01001113.hg.1	9.88	7.65	0.94	0.53	4.71	2.77e-12	1.73e-10	BCL9	B-cell CLL/lymphoma 9	chr1	115215719	115238239	-	NM_000036; NM_001172626; ENST00000353928; ENST00000369538; ENST00000520113; OTTHUMT00000032860; OTTHUMT00000032861; OTTHUMT00000032862; uc001efe.2; uc001eff.2	Coding
TC01001114.hg.1	4.37	4.5	0.25	0.22	-1.09	0.768535	0.836668	RP11-533N14.3	novel transcript	chr1	147169914	147171461	+	OTTHUMT00000100088	Coding
TC01001115.hg.1	5.24	5.15	0.62	0.48	1.06	0.49041	0.603146	RP11-433J22.2	novel transcript	chr1	147229426	147230517	+	OTTHUMT00000100089	Coding
TC01001116.hg.1	3.49	3.23	0.34	0.26	1.2	0.003525	0.012513	RP11-433J22.3	novel transcript	chr1	147249700	147261065	+	OTTHUMT00000100086	Coding
TC01001117.hg.1	3.88	3.73	0.25	0.14	1.11	0.018219	0.046652	GJA8; LOC101060402	gap junction protein, alpha 8, 50kDa; gap junction alpha-8 protein-like	chr1	147374946	147381395	+	NM_005267; ENST00000240986; ENST00000369235; OTTHUMT00000060647; uc001epu.2	Coding
TC01001118.hg.1	10.81	10.6	0.81	0.39	1.16	0.15251	0.248251	GPR89A; GPR89C; GPR89B	G protein-coupled receptor 89A; G protein-coupled receptor 89C; G protein-coupled receptor 89B	chr1	147400506	147465755	+	NM_001097613; NM_001097616; NM_016334; ENST00000314163; ENST00000488603; AK299995; AK301939; AK302266; AK316371; AL133020; BC003187; BC067816; BC146880; OTTHUMT00000037481; OTTHUMT00000037482; OTTHUMT00000037483; OTTHUMT00000037484; OTTHUMT00000037485; OTTHUMT00000037486; OTTHUMT00000037487; OTTHUMT00000157352; uc001epv.4; uc001epw.4; uc001epy.4; uc009wjm.3; uc010ozs.1; uc010ozt.2; uc010ozu.2; uc…	Coding
TC01001119.hg.1	4.88	4.69	0.34	0.17	1.15	0.046239	0.097704	RP6-74O6.3	putative novel transcript	chr1	147494090	147498172	+	OTTHUMT00000101759; OTTHUMT00000101760	Coding
TC01001120.hg.1	5.77	6.28	0.57	0.54	-1.42	0.003078	0.011227			chr1	147505038	147505109	+		Coding
TC01001121.hg.1	7.45	6.92	0.42	0.29	1.44	2.2e-05	0.00019	FAM108A2	family with sequence similarity 108, member A2 (pseudogene)	chr1	147618345	147622067	+	OTTHUMT00000101755	Coding
TC01001122.hg.1	4.54	4.31	0.2	0.16	1.18	0.00042	0.002226			chr1	147628427	147630473	+		Coding
TC01001123.hg.1	4.22	4.13	0.25	0.18	1.07	0.141507	0.234358	LOC100505824; XXyac-YX155B6.5	uncharacterized LOC100505824; novel transcript	chr1	147634989	147635692	+	ENST00000411978; ENST00000432038; OTTHUMT00000101756; OTTHUMT00000101757	Coding
TC01001124.hg.1	4.64	5.23	0.4	0.28	-1.5	0.000195	0.001183	RNA5SP58	RNA, 5S ribosomal pseudogene 58	chr1	147665993	147666115	+	ENST00000459025	Coding
TC01001125.hg.1	4.52	4.49	0.41	0.26	1.02	0.473528	0.587704	RP11-301M17.3		chr1	147689214	147700938	+	OTTHUMT00000099516	Coding
TC01001126.hg.1	3.43	3.54	0.22	0.13	-1.08	0.153457	0.249468			chr1	147719029	147719102	+		Coding
TC01001127.hg.1	7.81	7.22	1.35	0.48	1.5	0.076993	0.145873	RNU1-120P	RNA, U1 small nuclear 120, pseudogene	chr1	147735751	147735907	+	ENST00000363009	Coding
TC01001128.hg.1	3.91	3.69	0.32	0.15	1.16	0.006426	0.02029	LOC284561	uncharacterized LOC284561	chr1	147751386	147763966	+	AK023548; AK023809; uc001eqi.1	Coding
TC01001129.hg.1	6.69	8.71	1.64	2.16	-4.06	0.000103	0.000695			chr1	29630788	29641130	-	NM_006495; ENST00000544462; AK297087; BC005926; ENST00000330927; OTTHUMT00000256349; uc002hgk.2; uc010csq.2	Coding
TC01001130.hg.1	3.63	3.53	0.23	0.1	1.07	0.075104	0.143084	LOC101929325; RP11-495P10.5	uncharacterized LOC101929325; putative novel transcript	chr1	147767287	147769663	+	ENST00000427169; OTTHUMT00000039542	Coding
TC01001131.hg.1	4.13	4.38	0.34	0.34	-1.2	0.016071	0.042288			chr1	147800937	147801008	+		Coding
TC01001132.hg.1	4.03	3.96	0.23	0.19	1.05	0.307797	0.425092	RP11-495P10.3	novel transcript	chr1	147801124	147816764	+	OTTHUMT00000039540	Coding
TC01001133.hg.1	5.56	5.58	0.32	0.23	-1.01	0.908132	0.938599			chr1	147802396	147802519	+		Coding
TC01001134.hg.1	4.16	4.25	0.55	0.28	-1.06	0.939674	0.96076			chr1	147825689	147825760	+		Coding
TC01001135.hg.1	6.48	6.81	0.69	0.21	-1.25	0.397606	0.514991	LOC100132057; RP11-495P10.1	phosphodiesterase 4D interacting protein pseudogene; novel transcript	chr1	147874655	147901508	+	AK311108; OTTHUMT00000039536; OTTHUMT00000039537; uc010paa.1	Coding
TC01001136.hg.1	9.42	10.06	0.9	0.52	-1.56	0.013877	0.037567	RNVU1-3	RNA, variant U1 small nuclear 3	chr1	147874868	147875028	+	ENST00000364313	Coding
TC01001137.hg.1	6.1	6.89	0.86	0.33	-1.72	0.006675	0.020911			chr1	147877537	147877610	+		Coding
TC01001138.hg.1	8.17	7.86	0.62	0.37	1.25	0.020297	0.050834	LOC100996740	uncharacterized LOC100996740	chr1	147930936	148176281	+	BC150590	Coding
TC01001139.hg.1	11.6	12.25	1.14	0.63	-1.57	0.041666	0.089918			chr1	147994146	147994313	+		Coding
TC01001140.hg.1	4.44	5.62	0.91	0.48	-2.27	0.000408	0.002171			chr1	77320685	77384793	+	NM_000291; ENST00000373316; ENST00000442431; ENST00000450919; ENST00000476531; ENST00000537456; AK301740; BC023234; BC103752; BC104837; BC113568; OTTHUMT00000057310; OTTHUMT00000057311; OTTHUMT00000057312; OTTHUMT00000057313; OTTHUMT00000057314; uc004ecz.4; uc011mqq.2	Coding
TC01001141.hg.1	9.12	7.5	0.74	0.38	3.06	8.29e-12	4.54e-10			chr1	54756359	54756978	+	NR_002229; uc010yot.1	Coding
TC01001142.hg.1	11.77	12.21	1.1	0.56	-1.36	0.143392	0.236708	RNVU1-14	RNA, variant U1 small nuclear 14	chr1	148241465	148241628	+	ENST00000384770	Coding
TC01001143.hg.1	4.51	5.71	1.03	0.79	-2.29	0.003216	0.011625			chr1	109917084	110039286	-	NM_001143981; NM_001143982; NM_001143983; NM_145234; ENST00000218054; ENST00000372042; ENST00000372045; ENST00000394797; ENST00000434224; ENST00000444321; ENST00000482160; BC002909; OTTHUMT00000057912; OTTHUMT00000057913; OTTHUMT00000357086; OTTHUMT00000357087; OTTHUMT00000378618; uc004eou.4; uc004eow.3; uc010nps.3; uc011mss.2	Coding
TC01001144.hg.1	12.55	12.89	0.62	0.19	-1.26	0.026837	0.063514	NBPF16; NBPF15	neuroblastoma breakpoint family, member 16; neuroblastoma breakpoint family, member 15	chr1	148555979	148596267	+	NM_001102663; NM_001170755; NM_173638; ENST00000369187; ENST00000442702; ENST00000464336; BC023087; OTTHUMT00000037996; OTTHUMT00000038609; OTTHUMT00000097521; OTTHUMT00000097522; OTTHUMT00000097523; uc001esb.2; uc001esc.2	Coding
TC01001145.hg.1	5.11	4.9	0.43	0.18	1.16	0.037786	0.083229	RP11-666A1.5	putative novel transcript	chr1	148598398	148599531	+	OTTHUMT00000097602	Coding
TC01001146.hg.1	7.75	7.08	0.58	0.39	1.59	0.00024	0.001405	PPIAL4E	peptidylprolyl isomerase A (cyclophilin A)-like 4E	chr1	148644011	148644795	+	NM_001144032; uc010paz.2	Coding
TC01001147.hg.1	14.18	14.6	0.7	0.18	-1.34	0.024146	0.05842	NBPF16; NBPF8; NBPF15	neuroblastoma breakpoint family, member 16; neuroblastoma breakpoint family, member 8; neuroblastoma breakpoint family, member 15	chr1	148739442	148758311	+	NM_001102663; ENST00000417839; AY894562; OTTHUMT00000097693; uc009wkt.1; uc010pba.1	Coding
TC01001148.hg.1	4.78	4.78	0.35	0.25	1	0.669839	0.75861	RP11-763B22.4	putative novel transcript	chr1	148760504	148761583	+	OTTHUMT00000097804	Coding
TC01001149.hg.1	7.89	7.21	0.58	0.38	1.6	0.000224	0.001324	PPIAL4D; PPIAL4F	peptidylprolyl isomerase A (cyclophilin A)-like 4D; peptidylprolyl isomerase A (cyclophilin A)-like 4F	chr1	148806015	148806799	+	NM_001164261; NM_001164262; uc010pbb.2	Coding
TC01001150.hg.1	5.83	5.61	0.42	0.28	1.16	0.031784	0.072591	RP11-763B22.6	novel transcript	chr1	148852393	148853717	+	OTTHUMT00000097806	Coding
TC01001151.hg.1	9.7	10.01	0.44	0.26	-1.24	0.029512	0.068413			chr1	148876040	148902123	+		Coding
TC01001152.hg.1	7.15	8.05	0.5	0.34	-1.86	1.98e-07	3e-06	LOC645166; LOC100996732; LOC100996735; LOC101060590; RP11-14N7.2	lymphocyte-specific protein 1 pseudogene; uncharacterized LOC100996732; uncharacterized LOC100996735; uncharacterized LOC101060590; novel transcript	chr1	148928286	148953054	+	NR_027354; NR_027355; NR_027356; ENST00000294715; ENST00000420597; ENST00000452399; ENST00000457390; ENST00000539543; OTTHUMT00000046023; OTTHUMT00000046024; OTTHUMT00000046025; OTTHUMT00000097809; uc009wkw.1; uc010pbc.1; uc010pbd.1	Coding
TC01001153.hg.1	3.96	4.13	0.31	0.25	-1.13	0.2314	0.342232			chr1	149079364	149079435	+		Coding
TC01001154.hg.1	4.47	4.92	0.61	0.54	-1.37	0.101891	0.181591			chr1	149186125	149186196	+		Coding
TC01001155.hg.1	3.58	3.55	0.19	0.08	1.02	0.20294	0.309355			chr1	149186303	149187373	+		Coding
TC01001156.hg.1	4.4	4.72	0.47	0.19	-1.25	0.093745	0.170099	RP11-403I13.5	novel transcript	chr1	149230716	149232554	+	OTTHUMT00000099556	Coding
TC01001157.hg.1	6.81	7.35	1.05	0.38	-1.45	0.506092	0.616985	RP11-403I13.4	novel transcript	chr1	149239551	149265510	+	OTTHUMT00000099550; OTTHUMT00000099551; OTTHUMT00000099552; OTTHUMT00000099553; OTTHUMT00000099554; OTTHUMT00000099555; OTTHUMT00000331137	Coding
TC01001158.hg.1	6.54	6.84	1.11	0.33	-1.23	0.881958	0.920508	LOC388692; LINC00869; FAM231D; RP11-403I13.7; RP11-403I13.8	uncharacterized LOC388692; long intergenic non-protein coding RNA 869; family with sequence similarity 231, member D; novel transcript	chr1	149279476	149291743	+	NR_027002; ENST00000433084; ENST00000452637; BC023516; OTTHUMT00000099630; OTTHUMT00000099633; uc001esg.4	Coding
TC01001159.hg.1	10.52	11.41	0.83	0.51	-1.84	0.001417	0.006			chr1	149323331	149323422	+		Coding
TC01001160.hg.1	3.57	3.19	0.44	0.16	1.3	0.003088	0.011256			chr1	149334272	149334340	+		Coding
TC01001161.hg.1	6.85	5.33	1.04	0.33	2.86	9.47e-07	1.3e-05	FCGR1C	Fc fragment of IgG, high affinity Ic, receptor (CD64), pseudogene	chr1	201936156	201950473	+	NM_002491; ENST00000237889; ENST00000433898; ENST00000454214; BC018183; OTTHUMT00000256277; OTTHUMT00000336721; OTTHUMT00000336722; OTTHUMT00000336723; uc002uwx.4	Coding
TC01001162.hg.1	4.97	4.81	0.32	0.16	1.12	0.052286	0.107541	RP5-998N21.7	novel transcript	chr1	149400063	149429580	+	OTTHUMT00000098429; OTTHUMT00000098430	Coding
TC01001163.hg.1	6.67	6.42	0.4	0.23	1.19	0.014894	0.039768	PPIAL4C; PPIAL4B; PPIAL4A; PPIAL4G	peptidylprolyl isomerase A (cyclophilin A)-like 4C; peptidylprolyl isomerase A (cyclophilin A)-like 4B; peptidylprolyl isomerase A (cyclophilin A)-like 4A; peptidylprolyl isomerase A (cyclophilin A)-like 4G	chr1	149552657	149556510	+	NM_001135789; NM_001143883; NM_178230; ENST00000369222; BC130376; OTTHUMT00000039136; uc001esj.3	Coding
TC01001164.hg.1	7.36	7.74	0.91	0.29	-1.31	0.301991	0.419002	LINC00623; LINC00869; LOC103091866; RP11-277L2.2; RP11-353N4.6; RP11-353N4.7	long intergenic non-protein coding RNA 623; long intergenic non-protein coding RNA 869; uncharacterized LOC103091866; poly (ADP-ribose) polymerase family, member 8 (PARP8) pseudogene; phosphodiesterase 4D interacting protein (PDE4DIP) pseudogene	chr1	149575482	149672983	+	NR_024510; NR_046135; NR_046136; NR_046137; NR_046138; NR_046139; ENST00000445225; AB007962; AK307112; AK309334; BC073170; BC110832; OTTHUMT00000039138; OTTHUMT00000039139; OTTHUMT00000039140; OTTHUMT00000039141; OTTHUMT00000039142; OTTHUMT00000039143; OTTHUMT00000039144; OTTHUMT00000039145; OTTHUMT00000039146; OTTHUMT00000039148; OTTHUMT00000039149; OTTHUMT00000039150; OTTHUMT00000039151; uc001e…	Coding
TC01001165.hg.1	7.46	8.31	1.31	0.52	-1.8	0.044621	0.094939			chr1	149577755	149582605	+		Coding
TC01001166.hg.1	8.1	8.92	0.73	0.31	-1.76	0.000402	0.002145			chr1	149605917	149606079	+		Coding
TC01001167.hg.1	6.1	6.89	0.86	0.33	-1.72	0.006675	0.020911			chr1	149608609	149608682	+		Coding
TC01001168.hg.1	6.11	6.14	0.94	0.31	-1.02	0.525234	0.634404	RP11-353N4.4	novel transcript	chr1	149672997	149677287	+	OTTHUMT00000039135	Coding
TC01001169.hg.1	5.98	6.1	0.88	0.29	-1.09	0.919098	0.946443	LOC644634; LOC100996721	UPF0627 protein ENSP00000358171-like	chr1	149675978	149676609	+	ENST00000369173	Coding
TC01001170.hg.1	10.53	11.43	0.83	0.49	-1.87	0.002248	0.008713			chr1	149708860	149708951	+		Coding
TC01001171.hg.1	2.78	2.73	0.24	0.13	1.03	0.163069	0.261555			chr1	149719802	149719870	+		Coding
TC01001172.hg.1	7.01	5.35	1.07	0.28	3.16	3.37e-07	5e-06	FCGR1A; FCGR1B	Fc fragment of IgG, high affinity Ia, receptor (CD64); Fc fragment of IgG, high affinity Ib, receptor (CD64)	chr1	155596547	155618335	-		NonCoding
TC01001173.hg.1	10.48	7.14	1.81	0.77	10.16	1.72e-08	3.85e-07	HIST2H4B; HIST2H4A; HIST1H4I; HIST1H4A; HIST1H4D; HIST1H4F; HIST1H4K; HIST1H4J; HIST1H4C; HIST1H4H; HIST1H4B; HIST1H4E; HIST1H4L; HIST4H4	histone cluster 2, H4b; histone cluster 2, H4a; histone cluster 1, H4i; histone cluster 1, H4a; histone cluster 1, H4d; histone cluster 1, H4f; histone cluster 1, H4k; histone cluster 1, H4j; histone cluster 1, H4c; histone cluster 1, H4h; histone cluster 1, H4b; histone cluster 1, H4e; histone cluster 1, H4l; histone cluster 4, H4	chr1	143347958	143379903	+	OTTHUMT00000037542; OTTHUMT00000037543; OTTHUMT00000037544; OTTHUMT00000037545; OTTHUMT00000037546; OTTHUMT00000037547; OTTHUMT00000037548; OTTHUMT00000037549; OTTHUMT00000037550	Coding
TC01001174.hg.1	15.45	11.54	1.3	0.86	15.08	7.77e-16	1.16e-13	HIST2H2AA4; HIST2H2AA3	histone cluster 2, H2aa4; histone cluster 2, H2aa3	chr1	95975716	96247898	+	ENST00000411798; ENST00000432146; ENST00000440116; ENST00000456933; BC067883; OTTHUMT00000029413; OTTHUMT00000030151; OTTHUMT00000030152; uc001drl.3	Coding
TC01001175.hg.1	8.49	6.18	1.26	0.34	4.94	6.21e-09	1.59e-07	HIST2H3A; HIST2H3C; HIST2H3D	histone cluster 2, H3a; histone cluster 2, H3c; histone cluster 2, H3d	chr1	79355449	79472495	-	NM_022159; ENST00000370742; BC025721; OTTHUMT00000026859; OTTHUMT00000026860; uc001diq.4	Coding
TC01001177.hg.1	9.49	9.16	0.73	0.16	1.26	0.02082	0.051868	VPS45	vacuolar protein sorting 45 homolog (S. cerevisiae)	chr1	150039342	150117505	+	NM_007259; ENST00000369128; ENST00000369130; ENST00000484306; ENST00000535106; ENST00000543996; AK293555; AK295529; AK298786; AK301994; AK307949; AY453586; BC012932; BC028382; OTTHUMT00000034964; OTTHUMT00000034965; OTTHUMT00000034966; OTTHUMT00000034967; OTTHUMT00000034968; OTTHUMT00000034969; OTTHUMT00000034970; OTTHUMT00000034971; OTTHUMT00000034972; OTTHUMT00000095849; uc001etp.3; uc001etq.3;…	Coding
TC01001178.hg.1	6.56	6.36	0.42	0.2	1.15	0.029312	0.068061	PLEKHO1; RP11-458I7.4	pleckstrin homology domain containing, family O member 1	chr1	150121373	150136916	+	NM_016274; ENST00000025469; ENST00000369124; ENST00000369126; ENST00000466659; ENST00000502767; AK021865; AK125609; BC010149; BC023533; OTTHUMT00000034962; OTTHUMT00000034963; OTTHUMT00000087237; OTTHUMT00000087238; OTTHUMT00000087239; OTTHUMT00000087240; OTTHUMT00000087260; OTTHUMT00000095839; OTTHUMT00000095840; uc001ets.3; uc001ett.3; uc001etu.3	Coding
TC01001179.hg.1	6.95	7.06	0.72	0.42	-1.08	0.412417	0.529402	RNU2-17P	RNA, U2 small nuclear 17, pseudogene	chr1	150209315	150209504	+	ENST00000410290	Coding
TC01001180.hg.1	4.2	4.02	0.33	0.08	1.13	0.011698	0.032739	CA14	carbonic anhydrase XIV	chr1	150230169	150237480	+	NM_012113; ENST00000369111; ENST00000483993; AK308964; BC034412; OTTHUMT00000035064; OTTHUMT00000035065; uc001etx.3	Coding
TC01001181.hg.1	5.31	5.19	0.25	0.16	1.09	0.073247	0.140299			chr1	150234093	150234196	+		Coding
TC01001182.hg.1	6.88	6.26	0.47	0.24	1.54	0.000107	0.000716	C1orf54	chromosome 1 open reading frame 54	chr1	150240600	150253335	+	NM_024579; ENST00000369098; ENST00000369099; ENST00000369102; BC017761; OTTHUMT00000035053; OTTHUMT00000035054; OTTHUMT00000035055; uc001euc.3; uc001eud.3; uc001eue.3	Coding
TC01001183.hg.1	7.54	6.81	1.1	0.45	1.66	0.009705	0.028233	CIART; C1orf51	circadian associated repressor of transcription; chromosome 1 open reading frame 51	chr1	150254953	150259505	+	NM_144697; ENST00000290363; ENST00000369094; ENST00000369095; ENST00000469255; BC017397; BC027999; BC047238; OTTHUMT00000035058; OTTHUMT00000035059; OTTHUMT00000035060; OTTHUMT00000035061; OTTHUMT00000035062; OTTHUMT00000035063; OTTHUMT00000095848; uc001euh.3; uc001eui.3; uc001euj.3	Coding
TC01001184.hg.1	9.81	9.48	1.11	0.36	1.26	0.313117	0.430669	MRPS21	mitochondrial ribosomal protein S21	chr1	150266269	150281414	+	NM_018997; NM_031901; ENST00000309092; BC004566; BC006554; ENST00000369084; OTTHUMT00000035046; OTTHUMT00000035813; uc001euk.3; uc001eul.3	Coding
TC01001185.hg.1	10.08	10.29	0.81	0.2	-1.15	0.680198	0.766921	PRPF3	pre-mRNA processing factor 3; PRP3 pre-mRNA processing factor 3 homolog (S. cerevisiae)	chr1	150293925	150325704	+	NM_004698; ENST00000324862; ENST00000414970; ENST00000467329; ENST00000543398; AK297139; AK297265; AK299980; AK309330; AK310241; BC000184; BC001954; OTTHUMT00000035836; OTTHUMT00000035837; OTTHUMT00000035838; OTTHUMT00000035839; OTTHUMT00000035840; OTTHUMT00000035841; OTTHUMT00000035842; uc001eum.4; uc009wlo.3; uc009wlp.2; uc009wlq.1; uc010pca.2; uc010pcb.2	Coding
TC01001186.hg.1	12.31	11.41	0.82	0.3	1.87	0.000225	0.001332	RPRD2	regulation of nuclear pre-mRNA domain containing 2	chr1	150335567	150449042	+	NM_015203; ENST00000369067; ENST00000369068; ENST00000401000; ENST00000492220; ENST00000539519; AK304380; BC045623; OTTHUMT00000035843; OTTHUMT00000035844; OTTHUMT00000035845; OTTHUMT00000035846; uc001eup.4; uc009wlr.3; uc010pcc.1	Coding
TC01001187.hg.1	9.06	8.07	0.63	0.29	1.98	2.45e-07	4e-06	TARS2; MIR6878	threonyl-tRNA synthetase 2, mitochondrial (putative); microRNA 6878	chr1	150459887	150480078	+	NM_025150; ENST00000369051; ENST00000369052; ENST00000369053; ENST00000369054; ENST00000438568; ENST00000467982; AK022590; AK225368; AK298773; AY450558; BC000541; BC009997; ENST00000369064; OTTHUMT00000035847; OTTHUMT00000035848; OTTHUMT00000035849; OTTHUMT00000087253; OTTHUMT00000087254; OTTHUMT00000087255; OTTHUMT00000087256; OTTHUMT00000087257; OTTHUMT00000087258; OTTHUMT00000087259; OTTHUMT00…	Coding
TC01001188.hg.1	7.07	6.09	1.53	0.28	1.98	0.001282	0.005529	ECM1	extracellular matrix protein 1	chr1	150480487	150486265	+	NM_001202858; NM_004425; NM_022664; ENST00000346569; ENST00000369047; ENST00000470432; AK097205; AK301369; AK316390; BC023505; DQ010946; ENST00000369049; OTTHUMT00000035832; OTTHUMT00000035833; OTTHUMT00000035834; OTTHUMT00000035835; OTTHUMT00000087250; OTTHUMT00000087251; OTTHUMT00000087252; uc001eus.3; uc001eut.3; uc001euv.3; uc009wlu.3; uc010pce.2; uc010pcf.2	Coding
TC01001189.hg.1	5.49	5.32	0.25	0.2	1.12	0.044402	0.094571	LINC00568	long intergenic non-protein coding RNA 568; putative novel transcript	chr1	150488233	150490508	+	ENST00000416894; OTTHUMT00000087261	Coding
TC01001190.hg.1	5.45	5.5	0.25	0.35	-1.03	0.062373	0.123687	ADAMTSL4; LOC100996516	ADAMTS-like 4; uncharacterized LOC100996516	chr1	150521884	150533413	+	NM_019032; NM_025008; ENST00000271643; ENST00000369038; ENST00000369041; ENST00000407995; ENST00000483335; ENST00000538795; BC140800; BC144581; BX647294; ENST00000369039; OTTHUMT00000084395; OTTHUMT00000084396; OTTHUMT00000084397; OTTHUMT00000084400; uc001euw.3; uc001eux.3; uc009wlw.3; uc009wlx.3; uc010pcg.2	Coding
TC01001191.hg.1	3.07	3.14	0.21	0.14	-1.05	0.491072	0.603709	MIR4257	microRNA 4257	chr1	150524405	150524490	+	NR_036211; uc021oye.1	Coding
TC01001192.hg.1	4.92	4.96	0.17	0.14	-1.03	0.166981	0.266475			chr1	150565059	150590027	+		Coding
TC01001193.hg.1	6.2	6.31	0.52	0.42	-1.08	0.525905	0.635017	RNU6-1042P	RNA, U6 small nuclear 1042, pseudogene	chr1	150674342	150674448	+	ENST00000384204	Coding
TC01001194.hg.1	8.52	8.27	0.64	0.34	1.18	0.031069	0.07126	SETDB1	SET domain, bifurcated 1	chr1	150898767	150937220	+	NM_001145415; NM_001243491; NM_012432; ENST00000271640; ENST00000368962; ENST00000368963; ENST00000368969; ENST00000413562; ENST00000459773; AK308335; BC028671; OTTHUMT00000084717; OTTHUMT00000084718; OTTHUMT00000084719; OTTHUMT00000084853; OTTHUMT00000084854; OTTHUMT00000084855; OTTHUMT00000084856; OTTHUMT00000095844; OTTHUMT00000095845; OTTHUMT00000318410; OTTHUMT00000318412; uc001evu.2; uc001e…	Coding
TC01001195.hg.1	5.57	4.59	0.44	0.29	1.97	8.41e-11	3.55e-09			chr1	150937736	150938734	+		Coding
TC01001196.hg.1	4.08	3.79	0.27	0.18	1.22	0.000267	0.001527	RP11-316M1.3	novel transcript, antisense to CERS2	chr1	150945599	150948010	+	OTTHUMT00000084906	Coding
TC01001197.hg.1	9.38	6.74	1.97	0.95	6.25	7.3e-05	0.00052	ANXA9	annexin A9	chr1	207038699	207042568	+	NM_018724; ENST00000367096; ENST00000391930; AY876922; BC069311; BC074948; BC117386; ENST00000367098; OTTHUMT00000088675; OTTHUMT00000088676; uc001her.3; uc009xby.3	Coding
TC01001198.hg.1	9.36	7.88	0.97	0.3	2.8	4.3e-07	6e-06	PRUNE	prune exopolyphosphatase; prune homolog (Drosophila)	chr1	43254992	43266686	-	OTTHUMT00000326016; OTTHUMT00000326017; OTTHUMT00000326018	Coding
TC01001199.hg.1	8.28	7.85	1.73	1.09	1.35	0.358226	0.476497	BNIPL	BCL2/adenovirus E1B 19kD interacting protein like	chr1	151009029	151020076	+	NM_001159642; NM_138278; ENST00000295294; ENST00000361277; ENST00000368931; ENST00000491386; AY078984; BC027868; BC074779; OTTHUMT00000085092; OTTHUMT00000085093; OTTHUMT00000085094; OTTHUMT00000085095; OTTHUMT00000095843; OTTHUMT00000309082; uc001ewl.2; uc009wmi.2; uc009wmj.2	Coding
TC01001200.hg.1	7.18	6.7	0.63	0.16	1.39	0.000705	0.003411	C1orf56	chromosome 1 open reading frame 56	chr1	151020187	151024462	+	NM_017860; ENST00000433087; ENST00000465135; AK000526; BC002469; ENST00000368926; OTTHUMT00000085101; OTTHUMT00000085102; OTTHUMT00000095838; uc001ewn.3; uc021oyi.1	Coding
TC01001201.hg.1	6.83	6.27	0.65	0.3	1.48	0.000146	0.00093	MLLT11	myeloid/lymphoid or mixed-lineage leukemia (trithorax homolog, Drosophila); translocated to, 11	chr1	151030234	151040973	+	NM_006818; BC006471; BC008445; BC009624; BC019253; BC021703; BC022448; ENST00000368921; OTTHUMT00000085103; uc001ewq.3	Coding
TC01001202.hg.1	8.19	8.06	0.61	0.36	1.09	0.515626	0.625558	GABPB2	GA binding protein transcription factor, beta subunit 2	chr1	151043054	151098018	+	NM_144618; ENST00000368916; ENST00000368917; ENST00000368918; ENST00000446567; ENST00000467551; AK301882; BC027033; OTTHUMT00000033700; OTTHUMT00000033767; OTTHUMT00000033768; OTTHUMT00000033769; OTTHUMT00000033770; OTTHUMT00000033771; uc001ewr.2; uc010pcp.1	Coding
TC01001204.hg.1	11.43	10.92	0.85	0.41	1.43	0.003278	0.011807	PIP5K1A	phosphatidylinositol-4-phosphate 5-kinase, type I, alpha	chr1	151170425	151222012	+	NM_001135636; NM_001135637; NM_001135638; NM_003557; ENST00000349792; ENST00000368888; ENST00000368890; ENST00000409426; ENST00000414290; ENST00000441902; ENST00000464105; AK302268; BC007833; OTTHUMT00000034423; OTTHUMT00000034424; OTTHUMT00000034425; OTTHUMT00000034426; OTTHUMT00000034427; OTTHUMT00000034428; OTTHUMT00000034429; OTTHUMT00000095724; OTTHUMT00000104569; OTTHUMT00000104570; OTTHUMT…	Coding
TC01001205.hg.1	8.89	8.25	0.57	0.12	1.56	1e-05	9.9e-05	PSMD4	proteasome (prosome, macropain) 26S subunit, non-ATPase, 4	chr1	151227179	151239955	+	NM_002810; ENST00000368884; ENST00000469786; BC002365; BC072008; ENST00000368881; OTTHUMT00000034409; OTTHUMT00000034410; OTTHUMT00000034412; OTTHUMT00000034414; OTTHUMT00000034415; OTTHUMT00000034416; OTTHUMT00000034417; OTTHUMT00000034418; OTTHUMT00000095722; OTTHUMT00000104809; OTTHUMT00000104810; OTTHUMT00000316355; uc001exl.3	Coding
TC01001206.hg.1	7.86	6.99	0.55	0.2	1.83	2.45e-08	5.24e-07	ZNF687	zinc finger protein 687	chr1	151254094	151264381	+	NM_020832; ENST00000324048; ENST00000336715; ENST00000368879; AB037862; AK023105; BC032463; DQ655935; OTTHUMT00000034397; OTTHUMT00000034398; OTTHUMT00000034399; OTTHUMT00000268492; OTTHUMT00000316361; OTTHUMT00000316362; OTTHUMT00000330523; uc001exp.1; uc001exq.3; uc009wmo.3; uc009wmp.3	Coding
TC01001207.hg.1	5.35	4.8	0.57	0.26	1.47	0.001407	0.005963	RP11-126K1.8	putative novel transcript	chr1	151313124	151314442	+	OTTHUMT00000156137	Coding
TC01001208.hg.1	5.13	4.76	0.4	0.19	1.29	0.000978	0.004452	LOC101927886; RP11-126K1.6	uncharacterized LOC101927886; novel transcript	chr1	151319443	151320503	+	ENST00000455503; OTTHUMT00000034899	Coding
TC01001209.hg.1	8.35	7.82	0.73	0.21	1.44	0.001068	0.004774	PSMB4	proteasome (prosome, macropain) subunit, beta type, 4	chr1	151372010	151374420	+	NM_002796; AK294149; ENST00000290541; OTTHUMT00000034885; OTTHUMT00000034886; OTTHUMT00000034887; OTTHUMT00000034888; OTTHUMT00000034889; OTTHUMT00000034890; OTTHUMT00000034891; uc001eyc.1; uc010pda.2	Coding
TC01001210.hg.1	6.21	6.47	0.74	0.44	-1.2	0.278536	0.393855	RNY4P25	RNA, Ro-associated Y4 pseudogene 25	chr1	151411476	151411571	+	ENST00000459254	Coding
TC01001211.hg.1	7.45	7.08	0.81	0.37	1.29	0.01065	0.030407	CGN	cingulin	chr1	151482986	151511168	+	NM_020770; ENST00000271636; BC146657; BC150604; BC152445; BX647343; OTTHUMT00000034900; OTTHUMT00000034901; OTTHUMT00000034902; OTTHUMT00000034903; OTTHUMT00000258041; OTTHUMT00000258042; OTTHUMT00000316360; OTTHUMT00000330644; uc009wmw.3	Coding
TC01001212.hg.1	8.65	6.96	1.03	0.45	3.25	2.79e-08	5.87e-07	TUFT1; RP11-74C1.4	tuftelin 1; novel transcript	chr1	111973668	111975690	-		NonCoding
TC01001213.hg.1	6.1	5.36	1.21	0.52	1.68	0.009809	0.028474	MIR554	microRNA 554	chr1	151518272	151518367	+	NR_030280; ENST00000384874; uc021oyr.1	Coding
TC01001214.hg.1	10.36	9.8	0.69	0.2	1.47	0.001043	0.004685	SNX27; RP11-404E16.1	sorting nexin family member 27; novel transcript, antisense to SNX27	chr1	151584514	151671567	+	NM_030918; ENST00000368838; ENST00000368843; ENST00000482791; AY044866; BC071825; BC100998; BC100999; BC101822; ENST00000458013; OTTHUMT00000036622; OTTHUMT00000036623; OTTHUMT00000036624; OTTHUMT00000104568; OTTHUMT00000316339; OTTHUMT00000316343; uc001eyn.1; uc001eyo.3; uc001eyp.3	Coding
TC01001215.hg.1	4.49	4.47	0.39	0.25	1.01	0.937037	0.958731	RNU6-1062P	RNA, U6 small nuclear 1062, pseudogene	chr1	151601800	151601906	+	ENST00000383908	Coding
TC01001216.hg.1	6.02	6.12	0.36	0.24	-1.07	0.534825	0.643314	RP11-98D18.1	putative novel transcript	chr1	151673502	151680862	+	OTTHUMT00000105376	Coding
TC01001217.hg.1	4.83	4.59	0.26	0.09	1.18	0.001136	0.005017	RIIAD1	regulatory subunit of type II PKA R-subunit (RIIa) domain containing 1	chr1	151682909	151702281	+	NM_001144956; ENST00000326413; ENST00000426175; ENST00000479191; OTTHUMT00000036630; OTTHUMT00000036631; OTTHUMT00000036632; OTTHUMT00000036633; OTTHUMT00000036634; OTTHUMT00000036635; uc010pdj.1	Coding
TC01001218.hg.1	5.95	5.68	0.25	0.09	1.21	3.2e-05	0.000259	OAZ3; RP11-98D18.2	ornithine decarboxylase antizyme 3; putative novel transcript	chr1	151735445	151743808	+	NM_001134939; NM_016178; ENST00000315067; ENST00000400999; ENST00000479764; BC073949; ENST00000321531; OTTHUMT00000036641; OTTHUMT00000036642; OTTHUMT00000105377; OTTHUMT00000276842; uc010pdm.2	Coding
TC01001219.hg.1	5.46	5.04	0.28	0.18	1.33	1e-06	1.9e-05	LOC101927929; RP11-98D18.9	uncharacterized LOC101927929; novel transcript	chr1	151763280	151766878	+	ENST00000389897; ENST00000533481; OTTHUMT00000036640	Coding
TC01001220.hg.1	6.42	6.5	0.53	0.32	-1.06	0.749433	0.821781	LOC100132111; AL450992.2	uncharacterized LOC100132111; novel transcript, antisense to THEM5	chr1	151810945	151822861	+	NR_024237; OTTHUMT00000036680; uc010pdr.2	Coding
TC01001221.hg.1	5.71	5.88	0.25	0.08	-1.13	0.042346	0.091118	NBPF18P; AL591893.1	neuroblastoma breakpoint family, member 18, pseudogene; novel transcript	chr1	151967007	152015250	+	ENST00000432386; AK125884; OTTHUMT00000036629; uc001ezm.1	Coding
TC01001222.hg.1	4.75	4.54	0.27	0.17	1.16	0.010147	0.029272	AL589986.2	putative novel transcript	chr1	152095010	152097541	+	OTTHUMT00000036670	Coding
TC01001223.hg.1	4.84	5.76	0.31	0.33	-1.89	1.01e-13	9.13e-12	FLG-AS1	FLG antisense RNA 1; novel transcript, antisense to HRNR, FLG and FLG2	chr1	152161827	152339168	+	ENST00000392688; AK056431; OTTHUMT00000033743; OTTHUMT00000033744; OTTHUMT00000033745; OTTHUMT00000034014; uc001ezv.3	Coding
TC01001224.hg.1	4.37	5.14	0.43	0.41	-1.7	1.39e-07	2e-06	RP11-107M16.2	novel transcript	chr1	152178334	152179533	+	OTTHUMT00000034017	Coding
TC01001225.hg.1	5.82	6.11	0.38	0.24	-1.22	0.01644	0.043036	RP1-91G5.3	novel transcript	chr1	152346430	152417932	+	OTTHUMT00000034508	Coding
TC01001226.hg.1	4.92	4.99	0.26	0.27	-1.05	0.974558	0.983493	LCE5A	late cornified envelope 5A	chr1	152483320	152484653	+	NM_178438; ENST00000334269; OTTHUMT00000040059; uc001ezy.3	Coding
TC01001227.hg.1	4.06	3.92	0.32	0.13	1.1	0.154685	0.250994	CRCT1	cysteine-rich C-terminal 1	chr1	152486978	152488486	+	NM_019060; ENST00000368790; BC119710; OTTHUMT00000034511; uc001ezz.3	Coding
TC01001228.hg.1	4.17	4.01	0.29	0.28	1.12	0.182067	0.284598	LCE3C	late cornified envelope 3C	chr1	152573138	152573562	+	NM_178434; ENST00000333881; BC130365; BC130367; OTTHUMT00000040061; uc001fac.2	Coding
TC01001229.hg.1	7.87	7.97	0.32	0.25	-1.07	0.033454	0.075597	LCE3B	late cornified envelope 3B	chr1	152586287	152586574	+	NM_178433; ENST00000335633; OTTHUMT00000034515; uc010pds.2	Coding
TC01001230.hg.1	4.38	4.33	0.34	0.21	1.03	0.482716	0.596018	LINC00302	long intergenic non-protein coding RNA 302	chr1	152627953	152629280	+	ENST00000444515; ENST00000536536; OTTHUMT00000034506	Coding
TC01001231.hg.1	4.42	4.59	0.3	0.34	-1.12	0.051081	0.105628	LCE2D	late cornified envelope 2D	chr1	152635872	152637135	+	NM_178430; ENST00000368784; BC130603; OTTHUMT00000040058	Coding
TC01001233.hg.1	5.02	5.15	0.53	0.33	-1.09	0.288962	0.405263	LCE2A	late cornified envelope 2A	chr1	152670840	152671918	+	NM_178428; ENST00000368779; BC119707; OTTHUMT00000034512; uc001faj.3	Coding
TC01001234.hg.1	4.87	4.62	0.28	0.17	1.19	0.003052	0.011154	LCE4A	late cornified envelope 4A	chr1	152680636	152681967	+	NM_178356; ENST00000335535; ENST00000368777; BC113446; BC113448; OTTHUMT00000040048; uc001fak.2	Coding
TC01001235.hg.1	3.26	3.11	0.4	0.2	1.11	0.105724	0.186791	C1orf68	chromosome 1 open reading frame 68	chr1	152691082	152692946	+	NM_001024679; ENST00000362017; ENST00000368775; OTTHUMT00000034521; uc010pdu.2	Coding
TC01001236.hg.1	5.08	4.97	0.48	0.2	1.08	0.334982	0.453299	KPRP	keratinocyte proline-rich protein	chr1	152730506	152734529	+	NM_001025231; ENST00000368773; OTTHUMT00000034522; uc001fal.1	Coding
TC01001237.hg.1	4.03	3.8	0.32	0.18	1.17	0.00738	0.022668	LCE1F	late cornified envelope 1F	chr1	152748848	152749445	+	NM_178354; ENST00000334371; OTTHUMT00000034523; uc010pdv.2	Coding
TC01001238.hg.1	5.14	5.03	0.25	0.26	1.08	0.065074	0.127935	LCE1E	late cornified envelope 1E	chr1	152758690	152760902	+	NM_178353; ENST00000368770; ENST00000368771; OTTHUMT00000034525; OTTHUMT00000034656; uc001fan.3	Coding
TC01001239.hg.1	5.29	5.08	0.42	0.19	1.16	0.033692	0.075996	LCE1D	late cornified envelope 1D	chr1	152769217	152771396	+	NM_178352; ENST00000326233; OTTHUMT00000034657; uc009wnp.3	Coding
TC01001240.hg.1	4.67	4.6	0.36	0.15	1.05	0.139494	0.231956	LCE1B	late cornified envelope 1B	chr1	152784447	152785585	+	NM_178349; ENST00000360090; ENST00000439693; BC104232; BC104233; OTTHUMT00000040060; uc001faq.3	Coding
TC01001241.hg.1	5.87	5.87	0.34	0.23	1	0.980815	0.987541	LCE1A	late cornified envelope 1A	chr1	152798523	152800665	+	NM_178348; ENST00000335123; ENST00000368766; OTTHUMT00000034660; uc010pdw.2	Coding
TC01001242.hg.1	4.23	4.08	0.4	0.2	1.11	0.131658	0.221934	LCE6A	late cornified envelope 6A	chr1	152815330	152816459	+	NM_001128600; ENST00000431011; OTTHUMT00000034661; uc001fas.4	Coding
TC01001243.hg.1	4.19	4	0.23	0.15	1.14	0.001944	0.007744	SMCP	sperm mitochondria-associated cysteine-rich protein	chr1	152850793	152857523	+	NM_030663; ENST00000368765; BC014593; BC016744; OTTHUMT00000034665; uc001fat.3	Coding
TC01001244.hg.1	4.14	4.02	0.49	0.14	1.08	0.069836	0.135106	IVL	involucrin	chr1	152881021	152884362	+	NM_005547; ENST00000368764; ENST00000392667; BC046391; OTTHUMT00000034664; uc001fau.3	Coding
TC01001245.hg.1	5.64	5.22	0.42	0.21	1.34	0.000301	0.00169	SPRR4	small proline-rich protein 4	chr1	152943128	152945069	+	NM_173080; ENST00000328051; BC069445; BC112170; BC112172; OTTHUMT00000034663; uc001fav.1	Coding
TC01001246.hg.1	5.65	5.52	0.67	0.17	1.09	0.183728	0.286684	SPRR1A	small proline-rich protein 1A	chr1	152956557	152958290	+	NM_001199828; NM_005987; ENST00000307122; ENST00000368762; BC105081; BC105083; BC143782; OTTHUMT00000040062; uc001faw.3; uc009wnu.2	Coding
TC01001247.hg.1	4.65	4.35	0.69	0.2	1.23	0.035839	0.079813	SPRR3	small proline-rich protein 3	chr1	152974223	152976332	+	NM_001097589; NM_005416; ENST00000295367; ENST00000331860; ENST00000495845; ENST00000542696; AJ243667; BC017802; OTTHUMT00000038910; OTTHUMT00000038911; OTTHUMT00000038912; uc001fax.4; uc001fay.2; uc001faz.4	Coding
TC01001248.hg.1	5.4	5.17	0.83	0.27	1.17	0.238501	0.3501	SPRR1B	small proline-rich protein 1B; small proline-rich protein 1B (cornifin)	chr1	153003678	153005376	+	NM_003125; ENST00000307098; ENST00000392661; OTTHUMT00000038906; uc001fba.3	Coding
TC01001249.hg.1	3.27	3.09	0.23	0.21	1.13	0.006254	0.019848	LOC101928009; RP1-140J1.1	uncharacterized LOC101928009; novel transcript	chr1	153146994	153164152	+	ENST00000427145; OTTHUMT00000039103	Coding
TC01001250.hg.1	5.54	4.99	0.26	0.3	1.46	1.03e-07	2e-06	LELP1	late cornified envelope-like proline-rich 1	chr1	153175919	153177596	+	NM_001010857; BC087854; BC130507; ENST00000368747; OTTHUMT00000039104	Coding
TC01001251.hg.1	3.96	4	0.33	0.29	-1.03	0.425461	0.541993	PRR9	proline rich 9	chr1	153190060	153191793	+	NM_001195571; ENST00000368744; OTTHUMT00000039105; uc021ozw.1	Coding
TC01001252.hg.1	4.79	4.68	0.6	0.14	1.08	0.274095	0.389173	LOR	loricrin	chr1	153232176	153234600	+	NM_000427; ENST00000368742; ENST00000392652; BC034690; BC108290; OTTHUMT00000039107; uc001fbm.3	Coding
TC01001253.hg.1	3.97	4.16	0.28	0.18	-1.14	0.017604	0.045424	RNU6-160P	RNA, U6 small nuclear 160, pseudogene	chr1	153304098	153304204	+	ENST00000384591	Coding
TC01001254.hg.1	7.12	7.09	2.22	0.46	1.02	0.08226	0.15359	S100A9	S100 calcium binding protein A9	chr1	153330330	153333503	+	NM_002965; ENST00000368738; BC047681; OTTHUMT00000036793; uc001fbq.3	Coding
TC01001255.hg.1	3.86	3.82	0.72	0.08	1.02	0.165041	0.264042	S100A7A	S100 calcium binding protein A7A	chr1	153388945	153395701	+	NM_176823; ENST00000329256; ENST00000368728; ENST00000368729; OTTHUMT00000036786; OTTHUMT00000036787; OTTHUMT00000036788; uc001fbt.1	Coding
TC01001256.hg.1	4.64	4.45	0.38	0.22	1.14	0.076628	0.145344	BX470102.3	Novel transcript	chr1	153506079	153507591	+	OTTHUMT00000037721	Coding
TC01001257.hg.1	4.87	4.73	0.27	0.2	1.11	0.020946	0.052109	LOC101928034	uncharacterized LOC101928034	chr1	153518230	153524245	+	AK307246; uc009wog.1	Coding
TC01001258.hg.1	5.19	5.33	0.87	0.24	-1.1	0.520155	0.629831	S100A1	S100 calcium binding protein A1	chr1	153600402	153604515	+	NM_006271; ENST00000292169; ENST00000368696; ENST00000469893; BC014392; BC072006; ENST00000368698; OTTHUMT00000089933; OTTHUMT00000089934; OTTHUMT00000089935; OTTHUMT00000089936; OTTHUMT00000089937; uc001fck.1; uc001fcl.1	Coding
TC01001259.hg.1	9.52	9.36	0.63	0.34	1.12	0.072881	0.13976	CHTOP	chromatin target of PRMT1	chr1	153606458	153618782	+	NM_001206612; NM_001244664; NM_015607; ENST00000368686; ENST00000368687; ENST00000368690; ENST00000368694; ENST00000403433; ENST00000495554; AK308713; AK309844; AL512704; BC070027; BC108721; BC120961; OTTHUMT00000089967; OTTHUMT00000089968; OTTHUMT00000089969; OTTHUMT00000089970; OTTHUMT00000089971; uc001fcm.2; uc001fcn.2; uc001fco.2; uc001fcp.3; uc009woi.2; uc009woj.2; uc021ozz.1	Coding
TC01001260.hg.1	7.96	7.44	0.56	0.24	1.43	0.00033	0.001825	SNAPIN	SNAP-associated protein	chr1	153631130	153634326	+	NM_012437; ENST00000368685; ENST00000478558; BC000761; BC004494; OTTHUMT00000090036; OTTHUMT00000090037; OTTHUMT00000090038; OTTHUMT00000090039	Coding
TC01001261.hg.1	4.13	4.19	0.36	0.17	-1.04	0.807693	0.866514			chr1	153643726	153643797	+		Coding
TC01001262.hg.1	5.68	6.26	0.24	0.94	-1.49	3.7e-12	2.24e-10	NPR1; RP11-354A16.2	natriuretic peptide receptor 1; natriuretic peptide receptor A/guanylate cyclase A (atrionatriuretic peptide receptor A)	chr1	153651113	153666468	+	NM_000906; ENST00000368677; ENST00000368680; ENST00000413826; ENST00000428723; AK298090; AK300446; BC063304; OTTHUMT00000090034; OTTHUMT00000090035; OTTHUMT00000098832; uc001fcs.4; uc010pdz.2; uc010pea.2	Coding
TC01001263.hg.1	10.64	10.43	0.8	0.21	1.16	0.222601	0.332137	INTS3	integrator complex subunit 3	chr1	153700543	153746555	+	NM_023015; ENST00000318967; ENST00000435409; ENST00000456435; ENST00000476843; ENST00000512605; AK055174; AK126799; AK290025; AK298746; AK304874; AL080172; BC105092; BC105094; BC116458; CR749212; CR749376; OTTHUMT00000090045; OTTHUMT00000090046; OTTHUMT00000090047; OTTHUMT00000090048; OTTHUMT00000090049; OTTHUMT00000090050; OTTHUMT00000090259; OTTHUMT00000098818; OTTHUMT00000370421; OTTHUMT000003…	Coding
TC01001264.hg.1	6.51	6.46	0.42	0.22	1.04	0.32924	0.447756	SLC27A3	solute carrier family 27 (fatty acid transporter), member 3	chr1	153746830	153752633	+	NM_024330; ENST00000271857; ENST00000368661; ENST00000484014; AK123997; BC003041; BC009916; BC029792; OTTHUMT00000090265; OTTHUMT00000090266; OTTHUMT00000090268; OTTHUMT00000090269; OTTHUMT00000090270; OTTHUMT00000090271; OTTHUMT00000098820; OTTHUMT00000098821; uc001fcz.3; uc009won.3	Coding
TC01001265.hg.1	8.33	7.64	0.83	0.33	1.62	0.003084	0.011246	CREB3L4	cAMP responsive element binding protein 3-like 4	chr1	153940010	153946840	+	NM_001255978; NM_001255979; NM_001255980; NM_001255981; NM_130898; NR_045658; ENST00000368600; ENST00000368601; ENST00000368603; ENST00000368607; ENST00000405694; ENST00000468845; AF394167; AK297703; AK304259; AK304665; BC038962; BX647716; ENST00000271889; OTTHUMT00000090290; OTTHUMT00000090291; OTTHUMT00000090292; OTTHUMT00000090293; OTTHUMT00000090294; OTTHUMT00000090295; OTTHUMT00000090296; OT…	Coding
TC01001266.hg.1	13.34	13.25	0.52	0.39	1.07	0.425486	0.542005	RPS27	ribosomal protein S27	chr1	153963235	153964631	+	NM_001030; ENST00000392558; ENST00000493224; BC002658; BC070219; ENST00000368567; OTTHUMT00000088997; OTTHUMT00000088998; OTTHUMT00000088999; OTTHUMT00000089000; uc001fdv.3	Coding
TC01001267.hg.1	12.64	11.68	0.64	0.28	1.94	1.76e-07	3e-06	UBAP2L	ubiquitin associated protein 2-like	chr1	154192655	154243986	+	NM_001127320; NM_014847; ENST00000271877; ENST00000343815; ENST00000428931; ENST00000433006; ENST00000456955; ENST00000484819; AJ243668; AJ243669; AJ243670; AK124294; AK302662; AK302953; AK303533; BC003170; ENST00000361546; OTTHUMT00000087673; OTTHUMT00000087674; OTTHUMT00000087675; OTTHUMT00000087676; OTTHUMT00000087677; OTTHUMT00000087678; OTTHUMT00000087679; OTTHUMT00000087680; OTTHUMT00000087…	Coding
TC01001268.hg.1	11.12	11.97	1.05	0.58	-1.81	0.008581	0.025577			chr1	154226921	154226997	+		Coding
TC01001269.hg.1	7.73	7.03	0.59	0.21	1.63	4.7e-05	0.000359	HAX1	HCLS1 associated protein X-1	chr1	154244987	154248355	+	NM_001018837; NM_006118; ENST00000328703; ENST00000457918; ENST00000483970; ENST00000532105; AK300676; BC005240; BC014314; BC015209; BC016730; EU190982; OTTHUMT00000087650; OTTHUMT00000087651; OTTHUMT00000087652; OTTHUMT00000087653; OTTHUMT00000087654; OTTHUMT00000087655; OTTHUMT00000087656; OTTHUMT00000087657; uc001fes.3; uc001fet.3; uc009wou.3; uc010peo.2	Coding
TC01001270.hg.1	4.36	4.94	0.61	0.43	-1.49	0.008806	0.026117			chr1	154260936	154261003	+		Coding
TC01001271.hg.1	3.99	3.96	0.33	0.24	1.02	0.772242	0.839592	RNU6-239P	RNA, U6 small nuclear 239, pseudogene	chr1	154267979	154268077	+	ENST00000390990	Coding
TC01001272.hg.1	4.63	4.46	0.31	0.21	1.12	0.02812	0.065891	RNU6-121P	RNA, U6 small nuclear 121, pseudogene	chr1	154270126	154270224	+	ENST00000410525	Coding
TC01001273.hg.1	4.36	4.27	0.15	0.14	1.07	0.345148	0.463299	AQP10	aquaporin 10	chr1	154293566	154297801	+	NM_080429; ENST00000355197; ENST00000484864; BC069607; BC074896; ENST00000324978; OTTHUMT00000087660; OTTHUMT00000087661; OTTHUMT00000087662; uc001feu.3	Coding
TC01001274.hg.1	7.98	8.01	0.77	0.49	-1.02	0.832966	0.884903	ATP8B2	ATPase, aminophospholipid transporter, class I, type 8B, member 2; ATPase, class I, type 8B, member 2	chr1	154298029	154323783	+	NM_001005855; NM_020452; ENST00000341822; ENST00000368487; ENST00000426445; AK054886; ENST00000368489; OTTHUMT00000087658; OTTHUMT00000087659; OTTHUMT00000087903; OTTHUMT00000359977; OTTHUMT00000359978; OTTHUMT00000359979; uc001few.3; uc001fex.3; uc001fey.1	Coding
TC01001275.hg.1	9.97	10.99	0.69	0.44	-2.02	2.2e-05	0.000187	RNU7-57P	RNA, U7 small nuclear 57 pseudogene	chr1	26158349	26171577	+	NM_021063; NM_138720; ENST00000289316; ENST00000377777; BC002842; BC096122; OTTHUMT00000040088; OTTHUMT00000040089; uc003ngr.3; uc003ngs.3	Coding
TC01001276.hg.1	6.48	6.51	0.57	0.3	-1.02	0.921353	0.947955	IL6R	interleukin 6 receptor	chr1	154377669	154441926	+	NM_000565; NM_001206866; NM_181359; ENST00000344086; ENST00000368485; ENST00000507256; BC089410; BC132684; OTTHUMT00000087911; OTTHUMT00000087912; OTTHUMT00000359899; OTTHUMT00000359900; OTTHUMT00000359901; OTTHUMT00000359902; OTTHUMT00000359903; uc001fez.2; uc001ffa.2; uc021paf.1	Coding
TC01001277.hg.1	5.17	5.61	0.27	0.28	-1.36	4.43e-07	7e-06	TDRD10	tudor domain containing 10	chr1	154474695	154520623	+	NM_001098475; NM_182499; ENST00000368482; ENST00000479937; AL713777; BC044864; ENST00000368480; OTTHUMT00000090699; OTTHUMT00000090700; OTTHUMT00000090701; OTTHUMT00000090702; OTTHUMT00000090703; uc001ffd.3; uc001ffe.3; uc009wow.3	Coding
TC01001278.hg.1	4.04	3.73	0.27	0.18	1.24	3.1e-05	0.000255	UBE2Q1-AS1	UBE2Q1 antisense RNA 1; novel transcript	chr1	154526085	154527493	+	ENST00000441613; OTTHUMT00000090698	Coding
TC01001279.hg.1	5.23	5.05	0.49	0.14	1.13	0.051723	0.106622	CHRNB2	cholinergic receptor, nicotinic, beta 2 (neuronal)	chr1	154540257	154552502	+	NM_000748; BC075040; ENST00000368476; OTTHUMT00000090697; uc001ffg.3	Coding
TC01001280.hg.1	7.71	7.15	0.73	0.28	1.47	0.001856	0.007458	CKS1B	CDC28 protein kinase regulatory subunit 1B	chr1	154947118	154951725	+	NM_001826; NR_024163; ENST00000368436; ENST00000368439; ENST00000471245; BC007751; BC015629; BC070319; BC070320; ENST00000308987; OTTHUMT00000091078; OTTHUMT00000091079; OTTHUMT00000091080; OTTHUMT00000091081; OTTHUMT00000091082; OTTHUMT00000098998; OTTHUMT00000098999; uc001fga.3; uc001fgb.3	Coding
TC01001281.hg.1	4.59	4.55	0.22	0.13	1.03	0.54973	0.656345	MIR4258	microRNA 4258	chr1	154948169	154948259	+	NR_036212; uc021pai.1	Coding
TC01001282.hg.1	8.12	7.49	0.5	0.15	1.54	2e-06	2.3e-05	FLAD1	flavin adenine dinucleotide synthetase 1; FAD1 flavin adenine dinucleotide synthetase homolog (S. cerevisiae)	chr1	154955770	154965587	+	NM_001184891; NM_001184892; NM_025207; NM_201398; ENST00000295530; ENST00000315144; ENST00000368428; ENST00000368431; ENST00000368432; ENST00000368433; ENST00000405236; ENST00000487371; BC011378; BC014012; BC021096; BC032323; ENST00000292180; OTTHUMT00000091089; OTTHUMT00000091090; OTTHUMT00000091091; OTTHUMT00000091092; OTTHUMT00000091093; OTTHUMT00000091094; OTTHUMT00000091095; OTTHUMT000000910…	Coding
TC01001283.hg.1	4.4	4.22	0.18	0.11	1.13	0.003421	0.012213	LENEP	lens epithelial protein	chr1	154966062	154966791	+	NM_018655; BC069140; BC096714; BC098148; ENST00000392487; OTTHUMT00000091101; uc001fgi.3	Coding
TC01001284.hg.1	8.37	8.16	0.41	0.19	1.16	0.018069	0.046346	ZBTB7B	zinc finger and BTB domain containing 7B	chr1	154975106	154991001	+	NM_001252406; NM_015872; NR_045515; ENST00000292176; ENST00000368426; ENST00000487542; ENST00000535420; AF007833; BC012070; ENST00000417934; OTTHUMT00000091083; OTTHUMT00000091084; OTTHUMT00000091085; OTTHUMT00000091086; OTTHUMT00000091087; uc001fgj.4; uc001fgk.4; uc001fgl.4; uc009wpa.3	Coding
TC01001287.hg.1	5.57	5.06	0.43	0.27	1.42	0.003701	0.013028			chr1	155092966	155093074	+		Coding
TC01001288.hg.1	7.41	6.77	0.71	0.46	1.56	0.00122	0.005316	EFNA1	ephrin-A1	chr1	155099936	155107386	+	NM_004428; NM_182685; ENST00000368406; ENST00000469878; AK308965; BC032698; BC095432; ENST00000368407; OTTHUMT00000085428; OTTHUMT00000085485; OTTHUMT00000085486; OTTHUMT00000085487; OTTHUMT00000085488; uc001fhh.3; uc001fhi.3	Coding
TC01001289.hg.1	10.7	8.79	0.72	0.18	3.76	9.44e-15	1.13e-12	SLC50A1; RP11-540D14.6	solute carrier family 50 (sugar efflux transporter), member 1; solute carrier family 50 (sugar transporter), member 1	chr1	207076631	207095378	-	NM_001142473; NM_001193338; NM_005449; ENST00000367091; ENST00000420007; ENST00000442471; ENST00000528654; AK297053; BC006401; OTTHUMT00000088677; OTTHUMT00000088678; OTTHUMT00000088967; uc001hey.3; uc010prz.2; uc010psa.2; uc021pif.1	Coding
TC01001290.hg.1	4.17	4.31	0.33	0.33	-1.11	0.13626	0.227807			chr1	155115747	155115808	+		Coding
TC01001291.hg.1	9.96	9.44	0.72	0.41	1.43	0.02866	0.066921	HMGN2P18	high mobility group nucleosomal binding domain 2 pseudogene 18	chr1	155121020	155121295	+	ENST00000406836	Coding
TC01001292.hg.1	5.6	5.5	0.13	0.05	1.07	0.005663	0.018342	TRIM46	tripartite motif containing 46; tripartite motif-containing 46	chr1	155145421	155157447	+	NM_025058; ENST00000368382; ENST00000368383; ENST00000368385; ENST00000392451; ENST00000430513; ENST00000468878; ENST00000543729; ENST00000545012; AK026882; AK096158; AK128139; AK296300; AK297318; AK308075; AK308637; AK310429; BC069416; BC069568; BC126372; BC143828; ENST00000334634; OTTHUMT00000086728; OTTHUMT00000086729; OTTHUMT00000086730; OTTHUMT00000086731; OTTHUMT00000086732; OTTHUMT00000086…	Coding
TC01001294.hg.1	6.35	6.32	0.41	0.2	1.02	0.952239	0.969145	MIR92B	microRNA 92b	chr1	155164968	155165063	+	NR_030281; ENST00000385276; uc021pas.1	Coding
TC01001295.hg.1	6.67	6.26	0.77	0.16	1.33	0.016486	0.043124	RP11-263K19.4	novel transcript	chr1	155166659	155175286	+	OTTHUMT00000086850; OTTHUMT00000086851; OTTHUMT00000086852; OTTHUMT00000086853; OTTHUMT00000086854; OTTHUMT00000086855	Coding
TC01001296.hg.1	7.87	7.03	0.47	0.22	1.79	6.18e-09	1.58e-07	MTX1	metaxin 1	chr1	155178490	155183624	+	NM_002455; NM_198883; ENST00000316721; ENST00000368376; ENST00000481771; BC001906; OTTHUMT00000086844; OTTHUMT00000086845; OTTHUMT00000086846; OTTHUMT00000086847; OTTHUMT00000086848; OTTHUMT00000086849; uc001fjb.3; uc001fjc.3	Coding
TC01001297.hg.1	8.98	7.85	0.73	0.33	2.2	5.75e-08	1e-06	MTX1	metaxin 1	chr1	461317	461425	-		Coding
TC01001298.hg.1	6.12	5.81	0.41	0.1	1.24	0.000788	0.003738	HCN3	hyperpolarization activated cyclic nucleotide-gated potassium channel 3	chr1	155247374	155259639	+	NM_020897; ENST00000496230; AK299333; ENST00000368358; OTTHUMT00000087388; OTTHUMT00000087389; OTTHUMT00000087390; OTTHUMT00000096548	Coding
TC01001299.hg.1	8.66	8.23	0.47	0.14	1.35	0.000449	0.002351	FDPS	farnesyl diphosphate synthase; farnesyl diphosphate synthase (farnesyl pyrophosphate synthetase, dimethylallyltranstransferase, geranyltranstransferase)	chr1	155278539	155290457	+	NM_001135821; NM_001135822; NM_001242824; NM_001242825; NM_002004; ENST00000356657; ENST00000368356; ENST00000447866; ENST00000487002; BC010004; OTTHUMT00000039053; OTTHUMT00000039054; OTTHUMT00000039055; OTTHUMT00000039056; OTTHUMT00000039057; OTTHUMT00000039058; OTTHUMT00000039059; OTTHUMT00000039060; OTTHUMT00000039061; OTTHUMT00000039062; OTTHUMT00000039063; OTTHUMT00000039064; OTTHUMT0000003…	Coding
TC01001300.hg.1	6.45	6.02	0.27	0.07	1.35	1.17e-07	2e-06	RUSC1	RUN and SH3 domain containing 1	chr1	155290640	155300909	+	NM_001105203; NM_001105204; NM_001105205; NM_014328; ENST00000292254; ENST00000368347; ENST00000368349; ENST00000368352; ENST00000368354; ENST00000462780; AK298730; AK307736; AK314559; BC004293; BC028055; BX640612; OTTHUMT00000039071; OTTHUMT00000039384; OTTHUMT00000039385; OTTHUMT00000039386; OTTHUMT00000039387; OTTHUMT00000039388; OTTHUMT00000039389; OTTHUMT00000039390; OTTHUMT00000039391; OTTH…	Coding
TC01001301.hg.1	5.83	6.19	0.35	0.23	-1.28	2.8e-05	0.000231	RNU6-1297P	RNA, U6 small nuclear 1297, pseudogene	chr1	155389188	155389291	+	ENST00000384415	Coding
TC01001302.hg.1	5.16	5.17	0.24	0.24	-1.01	0.868085	0.910405	POU5F1P4	POU class 5 homeobox 1 pseudogene 4	chr1	155402971	155404053	+	NR_034180; uc010pgd.2	Coding
TC01001303.hg.1	4.71	4.62	0.21	0.13	1.06	0.068394	0.132899	ASH1L-AS1	ASH1L antisense RNA 1; novel transcript, antisense to ASH1L	chr1	155531772	155533735	+	NR_027023; ENST00000452809; ENST00000456633; BC017347; OTTHUMT00000039405; OTTHUMT00000039406; uc001fkv.3; uc010pge.2	Coding
TC01001305.hg.1	9.41	8.48	0.49	0.23	1.9	2.79e-09	7.82e-08	DAP3	death associated protein 3	chr1	155657751	155708803	+	NM_001199849; NM_001199850; NM_001199851; NM_004632; NM_033657; ENST00000343043; ENST00000368336; ENST00000421487; ENST00000471214; ENST00000535183; BC107487; BC107488; OTTHUMT00000086042; OTTHUMT00000086043; OTTHUMT00000086044; OTTHUMT00000086045; OTTHUMT00000086046; OTTHUMT00000086047; OTTHUMT00000086048; OTTHUMT00000086049; OTTHUMT00000086050; OTTHUMT00000086051; OTTHUMT00000086052; OTTHUMT000…	Coding
TC01001306.hg.1	6.43	5.72	0.94	0.61	1.63	0.045157	0.095863	SYT11	synaptotagmin XI	chr1	155829260	155854990	+	NM_152280; ENST00000539162; AK296378; BC004291; BC013690; BC039205; ENST00000368324; OTTHUMT00000039597; uc001fmg.3; uc010pgq.2	Coding
TC01001307.hg.1	4.09	4.12	0.33	0.21	-1.02	0.543227	0.65072	RNU4-19P	RNA, U4 small nuclear 19, pseudogene	chr1	155864072	155864177	+	ENST00000364744	Coding
TC01001308.hg.1	4.02	3.98	0.18	0.2	1.03	0.555036	0.660996	RXFP4	relaxin/insulin-like family peptide receptor 4	chr1	155911480	155912740	+	NM_181885; BC101507; ENST00000368318; OTTHUMT00000046203; uc010pgs.2	Coding
TC01001309.hg.1	4.3	3.95	0.32	0.28	1.28	0.000287	0.001623	RP11-336K24.5	putative novel transcript	chr1	155961181	155971578	+	OTTHUMT00000046191	Coding
TC01001310.hg.1	6.64	5.87	0.34	0.17	1.71	2.68e-12	1.69e-10	LAMTOR2	late endosomal/lysosomal adaptor, MAPK and MTOR activator 2	chr1	156024517	156028605	+	NM_001145264; NM_014017; ENST00000368304; ENST00000368305; ENST00000489664; BC024190; ENST00000368302; OTTHUMT00000046197; OTTHUMT00000046198; OTTHUMT00000046199; OTTHUMT00000046200; OTTHUMT00000046201; OTTHUMT00000046202; uc001fnb.3; uc010pgy.1	Coding
TC01001311.hg.1	10.25	8.95	1.03	1.05	2.47	8e-06	8.3e-05	RAB25	RAB25, member RAS oncogene family	chr1	142442916	142526730	+	NM_001251845; NM_003304; ENST00000273482; ENST00000416210; BC112338; BC113953; ENST00000476941; GQ293239; OTTHUMT00000354476; OTTHUMT00000354520; OTTHUMT00000354522; OTTHUMT00000354523; uc003evb.3; uc003evc.3; uc011bni.1	Coding
TC01001312.hg.1	4.91	5.01	0.18	0.23	-1.08	0.040837	0.088504			chr1	156047164	156047245	+		Coding
TC01001313.hg.1	8.15	8.64	0.48	0.4	-1.4	0.00774	0.023552	LMNA	lamin A/C	chr1	156052364	156109880	+	NM_005572; NM_170707; NM_170708; ENST00000292302; ENST00000347559; ENST00000361308; ENST00000368297; ENST00000368299; ENST00000368300; ENST00000368301; ENST00000392353; ENST00000392355; ENST00000448611; ENST00000473598; ENST00000496738; AK056143; AK056191; AK097801; AK294217; AK295390; AK309539; AY357727; BC000511; BC003162; BC014507; BC033088; OTTHUMT00000039194; OTTHUMT00000039196; OTTHUMT00000…	Coding
TC01001314.hg.1	7.42	6.96	0.57	0.26	1.38	0.028056	0.065771	SEMA4A	sema domain, immunoglobulin domain (Ig), transmembrane domain (TM) and short cytoplasmic domain, (semaphorin) 4A	chr1	156117157	156147543	+	NM_001193300; NM_001193301; NM_001193302; NM_022367; ENST00000355014; ENST00000368283; ENST00000368284; ENST00000368285; ENST00000368286; ENST00000470306; ENST00000544376; AB029394; BC020974; ENST00000368282; OTTHUMT00000039484; OTTHUMT00000039485; OTTHUMT00000039486; OTTHUMT00000040831; OTTHUMT00000040832; OTTHUMT00000040833; OTTHUMT00000040834; OTTHUMT00000040835; OTTHUMT00000040836; OTTHUMT000…	Coding
TC01001315.hg.1	8.14	6.89	0.64	0.21	2.37	1.35e-09	4.14e-08	SLC25A44	solute carrier family 25, member 44	chr1	183637722	183735803	-	NM_001023587; NM_005688; ENST00000265586; ENST00000382494; ENST00000382495; ENST00000392579; ENST00000427120; ENST00000446941; ENST00000492216; AY196484; AY754874; AY754876; BC051358; BC140771; BC142670; BC144495; ENST00000334444; OTTHUMT00000346350; OTTHUMT00000346351; OTTHUMT00000346352; OTTHUMT00000346353; OTTHUMT00000346354; OTTHUMT00000346355; OTTHUMT00000346356; OTTHUMT00000346358; OTTHUMT0…	Coding
TC01001316.hg.1	7.81	7.7	0.3	0.07	1.09	0.073509	0.140713	PMF1; PMF1-BGLAP; BGLAP	polyamine-modulated factor 1; PMF1-BGLAP readthrough; bone gamma-carboxyglutamate (gla) protein	chr1	156182773	156213123	+	NM_001199653; NM_001199654; NM_001199661; NM_001199662; NM_001199663; NM_001199664; NM_007221; NM_199173; ENST00000320139; ENST00000368272; ENST00000368273; ENST00000368277; ENST00000368279; ENST00000490491; AK307287; BC065031; BC113432; ENST00000368276; OTTHUMT00000040860; OTTHUMT00000040861; OTTHUMT00000040862; OTTHUMT00000040863; OTTHUMT00000040864; OTTHUMT00000040865; OTTHUMT00000040867; OTTH…	Coding
TC01001317.hg.1	7.13	6.61	0.46	0.18	1.43	7.4e-05	0.000527	TMEM79	transmembrane protein 79	chr1	156252704	156262976	+	NM_032323; NR_026678; ENST00000295694; ENST00000357501; ENST00000495881; AK122634; BC005094; ENST00000405535; OTTHUMT00000052101; OTTHUMT00000052102; OTTHUMT00000052103; OTTHUMT00000052104; OTTHUMT00000052105; OTTHUMT00000052106; uc001fod.3; uc009wrw.3; uc010phi.2	Coding
TC01001318.hg.1	4.79	4.64	0.22	0.15	1.11	0.010905	0.030967	TSACC	TSSK6 activating co-chaperone	chr1	156307105	156316786	+	NM_144627; ENST00000368251; ENST00000368252; ENST00000368253; ENST00000368254; ENST00000368255; ENST00000481479; AK311950; AY048672; BC014605; OTTHUMT00000060594; OTTHUMT00000060595; OTTHUMT00000060596; OTTHUMT00000060597; OTTHUMT00000060598; OTTHUMT00000060599; OTTHUMT00000060600; OTTHUMT00000060601; uc001foo.3; uc001fop.4; uc009wry.3	Coding
TC01001319.hg.1	4.85	4.74	0.19	0.08	1.08	0.026286	0.06246	RHBG	Rh family, B glycoprotein (gene/pseudogene)	chr1	156338980	156355013	+	NM_001256395; NM_001256396; NM_020407; NR_046115; ENST00000255013; ENST00000368246; ENST00000368249; ENST00000400992; ENST00000451864; ENST00000494874; ENST00000537040; AK294641; AK303814; AY139093; BC065218; OTTHUMT00000060589; OTTHUMT00000075961; OTTHUMT00000075962; OTTHUMT00000075963; OTTHUMT00000075964; OTTHUMT00000075965; OTTHUMT00000075966; OTTHUMT00000099301	Coding
TC01001320.hg.1	3.54	3.55	0.21	0.18	-1.01	0.553095	0.659394	RP11-139I14.2	novel transcript	chr1	156358018	156365401	+	OTTHUMT00000075987	Coding
TC01001321.hg.1	5.23	5.54	0.53	0.34	-1.24	0.081872	0.153014			chr1	156499122	156499221	+		Coding
[truncated: 66,235 more rows]

## Sheet: 1.3
Supplementary data 1.3. lncRNAs up and down regulated (tumor vs normal adjacent tissue) in mexican cohort and TCGA cohort
[truncated: 4,330 more rows]

## Sheet: 1.4
Supplementary data 1.4. TCID were anotated with BIOMART tool by ENSEMBL
AFFY HTA 2 0 TC	Gene name	Gene type
[truncated: 50,031 more rows]
