# Supplementary material for: A lncRNA landscape in breast cancer reveals a potential role for AC009283.1 in proliferation and apoptosis in HER2-enriched subtype
Source: Sci Rep. 2020 Aug 4;10:13146. doi: 10.1038/s41598-020-69905-z (PMC7403317; doi:10.1038/s41598-020-69905-z)
Supplement: Supplementary file 4 — Supplementary Data 2. [file 41598_2020_69905_MOESM4_ESM.xlsx]

## Sheet: 2.1
Supplementary data 2.1. Expression profile of lncRNAs in breast cancer subtypes from Mexican cohort. Microarray data. Foldchange >1.5, >-1.5. FDR <0.05. Each molecular subtype was compared to the others.
Luminal A
TCID	Luminal A Bi-weight Avg Signal (log2)	Otros subtipos Bi-weight Avg Signal (log2)	Fold Change (linear) (Luminal A vs. Otros subtipos)	ANOVA p-value (Luminal A vs. Otros subtipos)	FDR p-value (Luminal A vs. Otros subtipos)	Name (manual anotation) GENCODE and LNCpedia	Gene Symbol (affymetrix anotation)	Description	Chromosome	Genomic Position	Strand	Public Gene IDs
TC10002004.hg.1	13.54	9.13	21.27	0.001036	0.033969	lnc-C6orf195-22:1	RP11-20F24.2	novel transcript	chr10	37569821 - 37570983	+	OTTHUMT00000047593
TC10000248.hg.1	14.87	10.73	17.69	0.001959	0.046918	lnc-C6orf97-4:1	LINC00993	long intergenic non-protein coding RNA 993; novel transcript	chr10	37598113 - 37635957	+	ENST00000426471; OTTHUMT00000047595; OTTHUMT00000047596
TC10002006.hg.1	13.11	8.98	17.5	0.001888	0.046116				chr10	37668110 - 37669239	+
TC18000874.hg.1	8.62	5.22	10.52	0.000124	0.010268	lnc-VTI1A-3:1	PCAT18	prostate cancer associated transcript 18 (non-protein coding)	chr18	24267585 - 24283602	-	uc010xbl.1
TC10002007.hg.1	11.03	7.97	8.35	0.00163	0.042742	lnc-HMBOX1-1:5			chr10	37684566 - 37719648	+
TC0X002145.hg.1	7.83	5.41	5.36	0.000604	0.026007	lnc-TPBG-5:1			chrX	93592260 - 93848311	-
TC06003134.hg.1	9.51	7.21	4.93	0.001169	0.036129	lnc-NAIP-4:1			chr6	152278724 - 152281069	+
TC04001576.hg.1	9.7	7.56	4.42	0.0002	0.013709	lnc-CCDC13-3:1	RP11-577B7.1	novel transcript	chr4	139845084 - 139845386	-	OTTHUMT00000367011
TC01003130.hg.1	7.73	5.65	4.24	0.000826	0.030344	PDZK1P2; RP6-74O6.2	PDZK1P2; RP6-74O6.2	PDZ domain containing 1 pseudogene 2; novel transcript	chr1	147466094 - 147484331	-	NR_003377; OTTHUMT00000039109; uc001epz.1
TC01005709.hg.1	6.89	4.93	3.88	0.001092	0.03483	LNC-SYDE2-1:1			chr1	112313292 - 112315191	-
TC01004997.hg.1	10.85	8.9	3.85	0.000404	0.020696	MIR205HG; MIR205	MIR205HG; MIR205	MIR205 host gene (non-protein coding); microRNA 205	chr1	209602165 - 209606183	+	AK091113; ENST00000366437; ENST00000419143; ENST00000429156; ENST00000431096; ENST00000440276; ENST00000444286; ENST00000451937; ENST00000458250
TC03002721.hg.1	7.33	5.55	3.44	0.001311	0.037919	AC092667.2-001			chr3	188850043 - 188870789	+
TC01003346.hg.1	6.53	4.76	3.4	0.00098	0.032932	RP11-284F21.7	RP11-284F21.7	putative novel transcript	chr1	156616299 - 156631216	-	OTTHUMT00000081838
TC01004192.hg.1	7.98	6.22	3.4	2.2e-05	0.003058	lnc-C1orf196-1:2			chr1	14531974 - 14532868	+
TC05003005.hg.1	15.17	13.46	3.29	0.000167	0.012203	LOC285505 lnc-TMEM144-1			chr5	55232481 - 55235321	-
TC12002779.hg.1	10.31	8.64	3.19	0.000754	0.028796	lnc-EXTL3-4:2			chr12	15321945 - 15322304	-
TC01005864.hg.1	6.13	4.53	3.04	5.4e-05	0.006158	lnc-PPIAL4G-12:1			chr1	156611458 - 156614679	-
TC13000347.hg.1	10.71	9.18	2.89	0.000406	0.02076	lnc-EIF3H-3:1			chr13	99053670 - 99059751	+
TC13001247.hg.1	11.06	9.53	2.88	0.000386	0.020136	TCONS_l2_00028739			chr13	99053670 - 99059746	+
TC08002477.hg.1	13.66	12.16	2.83	0.001656	0.043035	lnc-GTF2H2-6:1			chr8	116580684 - 116581247	-
TC04002938.hg.1	9.36	7.87	2.79	0.001335	0.038189	RP11-577B7.1	LOC101929911; LOC285505; RP11-597D13.9	uncharacterized LOC101929911; uncharacterized LOC285505; novel transcript, antisense to FAM198B	chr4	159091904 - 159124029	+	ENST00000503611; AK096792; AK126266; OTTHUMT00000365598; OTTHUMT00000365615; OTTHUMT00000365616; OTTHUMT00000365619; OTTHUMT00000366730; uc003ipt.1; uc003ipu.1; uc003ipv.1
TC14001848.hg.1	8.57	7.14	2.7	0.000197	0.013567	lnc-ZNF658-5:1	AL132709.8	novel transcript	chr14	100496916 - 100503130	+	OTTHUMT00000144425; OTTHUMT00000144426
TC04002292.hg.1	8.94	7.52	2.69	0.0019	0.046324	LINC00504	LOC285505	uncharacterized LOC285505	chr4	159091916 - 159122065	+	AK129723
TC14001850.hg.1	9.79	8.37	2.68	0.000218	0.014395	LNC-NAP1L3-4:1			chr14	100610216 - 100610573	+
TC03002782.hg.1	7.5	6.13	2.58	0.001437	0.039815	RAB6C-AS1			chr3	4790876 - 4793274	-
TC03001128.hg.1	7.52	6.19	2.52	0.001343	0.038262	ENST00000605886	EGOT	eosinophil granule ontogeny transcript (non-protein coding)	chr3	4790876 - 4793274	-	NR_004428; ENST00000414938; OTTHUMT00000343583; uc003bqd.3
TC05003062.hg.1	10.81	9.48	2.52	0.000828	0.030349	ENST00000505089.2			chr5	70528927 - 70530059	-
TC12001280.hg.1	7.12	5.79	2.52	0.000213	0.01415	RP11-582J16.4	RERG-IT1	RERG intronic transcript 1 (non-protein coding)	chr12	15265297 - 15267632	-	ENST00000539734
TC04002472.hg.1	8.5	7.17	2.51	0.00096	0.032629	RP11-21I10.2			chr4	14473680 - 14889793	-
TC14001847.hg.1	8.61	7.3	2.48	0.000805	0.029885	lnc-ZDHHC21-5:1	AL132709.5	novel transcript	chr14	100485068 - 100496263	+	OTTHUMT00000072580; OTTHUMT00000072584; OTTHUMT00000072585; OTTHUMT00000072587
TC06002904.hg.1	8.19	6.89	2.46	0.001447	0.04001	LOC101929911; LOC285505; RP11-597D13.9			chr6	83088841 - 83089111	+
TC04001849.hg.1	6.5	5.2	2.45	0.001104	0.034979	RP11-774O3.3	AC092535.3	novel transcript	chr4	1135160 - 1137489	+	OTTHUMT00000239196
TC18000952.hg.1	9.75	8.46	2.44	5.7e-05	0.006295	RP11-20F24.2			chr18	60981035 - 60981315	-
TC05001450.hg.1	11.24	9.97	2.41	0.0007	0.027678	AC092535.3			chr5	69528630 - 69529176	-
TC04001050.hg.1	7.23	5.98	2.39	0.00124	0.036906	lnc-LPP-6:4			chr4	14472090 - 14473364	-
TC02004577.hg.1	7.22	6.01	2.32	0.001072	0.034604	TCONS_l2_00002667	RAB6C-AS1	RAB6C antisense RNA 1	chr2	130724165 - 130737982	-	AK123452
TC08000227.hg.1	10.43	9.27	2.24	9e-05	0.008297	RP11-436H11.5-001			chr8	28913452 - 28914202	+
TC03002264.hg.1	8.87	7.71	2.23	0.000205	0.013849				chr3	30046908 - 30047464	+
TC04001017.hg.1	7.71	6.6	2.16	0.000241	0.015391	lnc-TGFBR2-1:1	RP11-774O3.3	novel transcript	chr4	8357037 - 8359103	-	OTTHUMT00000359029
TC15000632.hg.1	6.73	5.61	2.16	0.001662	0.043057	LINC00993	LINC00277	long intergenic non-protein coding RNA 277; non-protein coding RNA 277	chr15	69365266 - 69392275	+	NR_026949; ENST00000415504; ENST00000440444; ENST00000558922; ENST00000559914; ENST00000559964; AK097560; AK292174; OTTHUMT00000257119; OTTHUMT00000257120; OTTHUMT00000257121; uc002art.3; uc002arv.3; uc010big.3
TC08001856.hg.1	10	8.93	2.09	0.000849	0.030741	lnc-ANKRD55-6:1			chr8	28911180 - 28911635	+
TC03002877.hg.1	7.66	6.61	2.08	0.000191	0.013301	EGOT			chr3	42842342 - 42843311	-
TC21000944.hg.1	9.21	1.52	0.000267	0.016394		lnc-ANKRD30A-5:1		chr21	36195761 - 36198703	-		NonCoding
TC04001497.hg.1	6.17	7.4	-2.34	0.001357	0.03851	ENST00000414938	RP11-21I10.2	novel transcript	chr4	119990479 - 119991452	-	OTTHUMT00000364171
TC01005765.hg.1	7.67	9.43	-3.38	2.35e-10	1e-06	lnc-FAM212B-3:1			chr1	143906069 - 143912903	-
TC20001679.hg.1	7.96	9.89	-3.79	0.000121	0.010065	lnc-ANKRD30A-3:1			chr20	57486024 - 57486241	-
Luminal B
TCID	Luminal B Bi-weight Avg Signal (log2)	Otros Bi-weight Avg Signal (log2)	Fold Change (linear) (Luminal B vs. Otros)	ANOVA p-value (Luminal B vs. Otros)	FDR p-value (Luminal B vs. Otros)	Name (manual anotation) GENCODE and LNCpedia	Gene Symbol (affymetrix anotation)	Description	Chromosome	Genomic Position	Strand	Public Gene IDs
TC21000734.hg.1	8.53	5.28	9.49	0.002117	0.08923	DSCAM-AS1	DSCAM-AS1	DSCAM antisense RNA 1; novel transcript	chr21	41755010 - 41757285	+	NR_038896; NR_038898; NR_038899; NR_038900; ENST00000422749; ENST00000427451; ENST00000444046; ENST00000455354; OTTHUMT00000195031; OTTHUMT00000195032; OTTHUMT00000195033; OTTHUMT00000195034; uc002yys.3; uc002yyt.3; uc002yyu.3; uc021wjl.1
TC01005595.hg.1	9.13	7.72	2.66	7e-06	0.010364	LNC-SYDE2-1:1			chr1	85618178 - 85619886	-
TC18000269.hg.1	7.72	6.55	2.25	0.000149	0.033183	PARD6G-AS1	PARD6G-AS1	PARD6G antisense RNA 1	chr18	77905807 - 77936315	+	NR_028339; NR_028340; uc002lnx.2; uc010xfo.2
TC17002741.hg.1	10.32	9.22	2.14	0.000139	0.032149	TCONS_00011393			chr17	60363989 - 60374387	-
TC02000605.hg.1	5.75	4.91	1.79	0.00031	0.044162	AC092667.2-001	AC092667.2	novel transcript	chr2	100721381 - 100723966	+	OTTHUMT00000330101
TC17002400.hg.1	7.03	6.21	1.77	0.000108	0.028621	RP11-353N14.2-001			chr17	77796265 - 77801616	+
TC08001039.hg.1	6.96	6.15	1.75	0.000392	0.048966	RP11-582J16.4	RP11-582J16.4	novel transcript	chr8	22398358 - 22402918	-	OTTHUMT00000375892
TC15001304.hg.1	5.55	4.92	1.55	1.7e-05	0.015029	RP11-109D20.2-001			chr15	45365690 - 45366246	-
TC05001733.hg.1	4.81	5.54	-1.65	0.000114	0.029845	RP11-436H11.5-001	RP11-436H11.5	novel transcript	chr5	124070311 - 124070868	-	OTTHUMT00000372360
TC06003311.hg.1	6.15	6.99	-1.79	0.000103	0.02839	lnc-C6orf195-22:1			chr6	2037712 - 2038201	-
TC10000821.hg.1	5.91	6.79	-1.84	8.4e-05	0.026187	lnc-VTI1A-3:1			chr10	114843553 - 114846535	+
TC13000879.hg.1	9.2	10.14	-1.92	7e-05	0.023808	ANKRD10-IT1	ANKRD10-IT1	ANKRD10 intronic transcript 1 (non-protein coding); novel transcript, sense intronic to ANKRD10	chr13	111547406 - 111551519	-	ENST00000426991; OTTHUMT00000106495
TC01005852.hg.1	7.52	8.5	-1.96	0.000128	0.030947	TCONS_l2_00002667			chr1	155596547 - 155618335	-
TC09002408.hg.1	6.24	7.27	-2.05	0.000379	0.048077	lnc-ZDHHC21-5:1			chr9	14081848 - 14082201	-
TC09002504.hg.1	5.64	6.84	-2.29	2.2e-05	0.016768	lnc-ZNF658-5:1			chr9	40501701 - 40503928	-
TC09001920.hg.1	5.88	7.15	-2.41	2e-05	0.016093	TCONS_l2_00028739			chr9	40308216 - 40324812	+
Basal-like
TCID	Basal Bi-weight Avg Signal (log2)	otros Bi-weight Avg Signal (log2)	Fold Change (linear) (Basal vs. otros)	ANOVA p-value (Basal vs. otros)	FDR p-value (Basal vs. otros)	Name (manual anotation) GENCODE and LNCpedia	Gene Symbol (affymetrix anotation)	Description	Chromosome	Genomic Position	Strand	Public Gene IDs
TC01000627.hg.1	5.24	5.84	-1.52	9.85e-07	9.6e-05	RP11-275F13.1	RP11-275F13.1	novel transcript	chr1	51795326 - 51800996	+	OTTHUMT00000022417; OTTHUMT00000022418
TC17002773.hg.1	11.26	5.21	66.06	1.89e-15	3.15e-11	SOX9-AS1	SOX9-AS1	SOX9 antisense RNA 1	chr17	70017992 - 70053875	-	ENST00000412640; ENST00000424417
TC17001836.hg.1	11.01	5.49	45.93	2.33e-15	3.15e-11	AC005152.3, SOX9-AS1:37	AC005152.3	novel transcript	chr17	70017992 - 70030233	-	OTTHUMT00000255305
TC21000144.hg.1	8.82	5.34	11.11	3.26e-09	1e-06	LINC01436	LINC01436; AP000688.8	long intergenic non-protein coding RNA 1436; putative novel transcript	chr21	37377636 - 37379899	+	ENST00000457157; OTTHUMT00000194413
TC21000697.hg.1	8.49	5.13	10.27	5.08e-09	2e-06	LINC01436:3			chr21	37377636 - 37379899	+
TC17002547.hg.1	13.03	9.84	9.08	0.000559	0.009459	TCONS_12_00011136			chr17	20419278 - 20420554	-
TC05001913.hg.1	8.8	5.71	8.48	2e-06	0.000138	CTC-327F10.5	CTC-327F10.5	novel transcript	chr5	147265649 - 147266441	-	OTTHUMT00000373325
TC06000796.hg.1	9.58	6.72	7.25	2.35e-07	3.3e-05	RP11-63L7.4	PM20D2; RP11-63L7.4	peptidase M20 domain containing 2; novel protein similar to putative aminohydrolase	chr6	89855769 - 89875284	+	NM_001010853; BC035036; ENST00000275072; OTTHUMT00000041477
TC09000544.hg.1	10.1	7.25	7.21	7.6e-11	6.58e-08	RP11-508N12.4	ZNF462; RP11-508N12.4	zinc finger protein 462; novel transcript	chr9	109625378 - 109775915	+	NM_021224; ENST00000441147; ENST00000457913; ENST00000497489; ENST00000542028; AB058706; AK027866; AK302007; AL359561; ENST00000277225; OTTHUMT00000053532; OTTHUMT00000053533; OTTHUMT00000053534; OTTHUMT00000053535; OTTHUMT00000053536; OTTHUMT00000053537; OTTHUMT00000053538; OTTHUMT00000053539; OTTHUMT00000053541; OTTHUMT00000356384; OTTHUMT00000356385; OTTHUMT00000356386; OTTHUMT00000356387; uc0…
TC07002629.hg.1	7.38	4.53	7.2	1.25e-08	4e-06	TCONS_12_00012852			chr7	141870970 - 141923474	+
TC12002821.hg.1	8.53	5.82	6.55	7.15e-09	2e-06	lnc-FAM60A-7:1			chr12	31264627 - 31267397	-
TC13001572.hg.1	11.87	9.26	6.14	1.5e-05	0.0007	lnc-DIS3-4:1			chr13	73667764 - 73675086	-
TC01004518.hg.1	8.25	5.91	5.05	3.11e-08	7e-06	TCONS_12_00000382			chr1	89873151 - 89893743	+
TC09002408.hg.1	8.91	6.64	4.82	2.59e-08	6e-06	LNC-ZDHHC21-5:1			chr9	14081848 - 14082201	-
TC08000306.hg.1	6.56	4.36	4.61	2.83e-11	2.98e-08	RP11-44K6.2	RP11-44K6.2	novel transcript	chr8	39771748 - 39773240	+	OTTHUMT00000377716
TC04001887.hg.1	6.12	4.03	4.27	1.14e-07	1.9e-05	AFAP1-AS1	AFAP1-AS1	AFAP1 antisense RNA 1	chr4	7755817 - 7780655	+	BC004397; NR_026892
TC01005765.hg.1	10.78	8.7	4.22	3e-05	0.001175	lnc-PPIAL4G-12:1			chr1	143906069 - 143912903	-
TC01004820.hg.1	10.5	8.44	4.17	1.74e-13	5.98e-10	lnc-SFT2D2-2:1			chr1	168218462 - 168220378	+
TC04002756.hg.1	8.46	6.48	3.93	2e-06	0.000167	lnc-RNF150-4:1			chr4	141782330 - 141785342	-
TC09002504.hg.1	7.88	5.99	3.71	3.97e-07	4.9e-05	lnc-ZNF658-5:1			chr9	40501701 - 40503928	-
TC07003102.hg.1	11.37	9.56	3.5	2.56e-07	3.6e-05	lnc-DERA-1:4			chr7	105222224 - 105223390	-
TC0X001832.hg.1	7.37	5.57	3.46	2.03e-09	9.46e-07	lnc-ALG13-7:1			chrX	110367493 - 110372431	+
TC10001931.hg.1	5.76	4.01	3.37	1.09e-10	8.83e-08	TCONS_00018133			chr10	20886074 - 20898900	+
TC11002848.hg.1	6.52	4.82	3.24	4.06e-09	2e-06	11-817J15.3.1-1:2			chr11	102511869 - 102552089	+
TC09001495.hg.1	6.17	4.52	3.15	0.000379	0.007124	ZNF883	ZNF883	zinc finger protein 883; novel transcript	chr9	115759400 - 115774507	-	NM_001101338; ENST00000427548; OTTHUMT00000053704; uc011lwy.2
TC21000596.hg.1	6.51	4.86	3.12	3.19e-09	1e-06	lnc-CXADR-2:2			chr21	19289537 - 19376488	+
TC08000616.hg.1	6.1	4.46	3.11	0.000167	0.004081	KB-1991G8.1	KB-1991G8.1	putative novel transcript	chr8	101349823 - 101362935	+	OTTHUMT00000380010
TC01004455.hg.1	5.81	4.23	3	8e-06	0.000444	lnc-IL12RB2-1:1			chr1	67863729 - 67866317	+
TC02004258.hg.1	6.46	4.91	2.94	7e-06	0.000397	lnc-PUS10-5:2			chr2	60751633 - 60755350	-
TC07003116.hg.1	9.21	7.67	2.93	3.92e-07	4.8e-05	LINC00998	LINC00998	long intergenic non-protein coding RNA 998	chr7	112756773 - 112758637	-	NR_015442; NR_024412
TC12002792.hg.1	6.67	5.13	2.91	3.17e-08	7e-06	ENST00000536786.1			chr12	22548022 - 22551009	-
TC10001924.hg.1	9.53	8.01	2.86	1.41e-09	7.05e-07	lnc-CACNB2-1:1			chr10	18967049 - 18970567	+
TC06000136.hg.1	7.93	6.43	2.84	1.9e-05	0.000849	LINC00340	CASC15; LINC00340	cancer susceptibility candidate 15 (non-protein coding); long intergenic non-protein coding RNA 340	chr6	21665003 - 22214734	+	NR_015410; ENST00000444265; AK022865; AK094718; AK096633; AK300802; AK310212; BC044235; OTTHUMT00000039992; uc003ndj.3; uc003ndk.1; uc003ndl.3; uc003ndn.3; uc010jpp.1; uc011djj.1; uc011djk.2
TC07002576.hg.1	12.17	10.7	2.77	9.9e-05	0.002848	lnc-CCDC136-1:2			chr7	128411143 - 128411528	+
TC09001921.hg.1	6.22	4.75	2.77	5.6e-08	1.1e-05	TCONS_12_00028740			chr9	40332917 - 40337603	+
TC20001679.hg.1	10.29	8.83	2.75	0.003777	0.034801	lnc-CTSZ-7:1			chr20	57486024 - 57486241	-
TC08001993.hg.1	6.85	5.41	2.72	0.000147	0.003722	lnc-FAM164A-2:1			chr8	79854913 - 79855506	+
TC06002616.hg.1	7.5	6.06	2.71	3.5e-05	0.001343	CASC15	CASC15	cancer susceptibility candidate 15 (non-protein coding)	chr6	21665003 - 22221713	+	AF086455; BC044235; uc003ndk.1; uc010jpp.1; uc011djj.1
TC0X001640.hg.1	5.67	4.24	2.69	5e-06	0.000338	lnc-CXorf22-1:1			chrX	36011376 - 36033116	+
TC12002233.hg.1	6.64	5.23	2.66	1e-06	0.000129	lnc-CLEC2D-2:1			chr12	9600969 - 9614245	+
TC11002788.hg.1	13.73	12.33	2.65	0.000273	0.005757	lnc-MOGAT2-5:1			chr11	75283344 - 75283824	+
TC22000429.hg.1	6.95	5.55	2.64	5e-06	0.000312	CTA-384D8.31	CTA-384D8.31	novel transcript	chr22	50984844 - 50986081	+	OTTHUMT00000341493
TC01003817.hg.1	10.46	9.09	2.59	0.000537	0.009169	RP11-176D17.3	PTPN14; RP11-176D17.3	protein tyrosine phosphatase, non-receptor type 14; novel transcript	chr1	214517515 - 214725792	-	NM_005401; ENST00000491277; ENST00000543945; AK090596; AK298120; BC101754; ENST00000366956; HQ116786; OTTHUMT00000089918; OTTHUMT00000089919; OTTHUMT00000089920; OTTHUMT00000098633; OTTHUMT00000098640; uc001hkk.2; uc001hkl.2; uc010pty.2; uc021piy.1
TC16001990.hg.1	8.12	6.75	2.59	1.2e-05	0.000594	lnc-KIAA1609-3:2			chr16	84649611 - 84650115	-
TC12002202.hg.1	13.19	11.82	2.58	0.0008	0.012135	ENST00000459255.1			chr12	6619388 - 6619717	+
TC12002234.hg.1	6.96	5.61	2.55	6.41e-07	7e-05	TCONS_12_00006576			chr12	9709910 - 9728864	+
TC10002487.hg.1	6.51	5.18	2.53	1.37e-08	4e-06	VIM-AS1	VIM-AS1	VIM antisense RNA 1	chr10	17256245 - 17271983	-	BC078172
TC01004671.hg.1	8.29	6.98	2.49	3.6e-05	0.001351	AL592494.5	AL592494.5	novel transcript	chr1	120840137 - 120914842	+	OTTHUMT00000036739
TC21000597.hg.1	5.48	4.16	2.49	2.62e-10	1.83e-07	AP000431.1	AP000431.1	putative novel transcript	chr21	19340500 - 19341874	+	OTTHUMT00000158274
TC01006108.hg.1	8.81	7.5	2.48	0.000157	0.003907	PTPN14	PTPN14	protein tyrosine phosphatase, non-receptor type 14	chr1	214522047 - 214523573	-	AF086517; AK056963
TC08001734.hg.1	9.59	8.29	2.47	3.1e-05	0.001231	ENST00000534006.1			chr8	144915440 - 144916233	-
TC12002226.hg.1	6.27	4.96	2.47	5.8e-05	0.001919	lnc-KLRG1-7:1			chr12	9469448 - 9470619	+
TC07002184.hg.1	6.16	4.88	2.43	8.37e-08	1.5e-05	lnc-ABCB5-7:1			chr7	20371600 - 20392980	+
TC0X001843.hg.1	8.34	7.07	2.41	0.000141	0.003617	DANT1:2			chrX	114957297 - 115021470	+
TC10001037.hg.1	10.6	9.33	2.41	0.000172	0.004174	USP6NL-IT1	USP6NL; USP6NL-IT1	USP6 N-terminal like; USP6NL intronic transcript 1 (non-protein coding)	chr10	11502509 - 11653753	-	NM_001080491; NM_014688; ENST00000379237; ENST00000443016; ENST00000535316; AK311453; BC042943; ENST00000277575; OTTHUMT00000046762; OTTHUMT00000046764; uc001iks.1; uc001ikt.3
TC11001531.hg.1	9.33	8.07	2.39	3.07e-07	4.1e-05	ENST00000533009.1			chr11	32118689 - 32126637	-
TC22001154.hg.1	8.05	6.8	2.39	8.78e-09	3e-06	RP13-455A7.1	RP13-455A7.1	novel transcript	chr22	46635084 - 46636475	+	OTTHUMT00000317554
TC02001785.hg.1	5.84	4.6	2.37	4.35e-13	1.13e-09	AC016735.2	AC016735.2	novel transcript	chr2	43254992 - 43266686	-	OTTHUMT00000326016; OTTHUMT00000326017; OTTHUMT00000326018
TC22001419.hg.1	6.38	5.14	2.35	1.56e-09	7.69e-07	TCONS_00029745			chr22	50981206 - 50983413	-
TC21000598.hg.1	5.17	3.94	2.34	5.43e-09	2e-06	AP000431.2	AP000431.2	putative novel transcript	chr21	19424712 - 19428612	+	OTTHUMT00000158284
TC01005921.hg.1	6.01	4.8	2.32	2.58e-08	6e-06	nc-AL033532.1-1:1			chr1	168048781 - 168049929	-
TC09000231.hg.1	5.75	4.54	2.31	3e-06	0.000193	AL353791.1	AL353791.1	novel protein similar to contactin associated protein-like 3 (CNTNAP3)	chr9	40028620 - 40032417	+	OTTHUMT00000142999
TC06002801.hg.1	8.36	7.18	2.27	0.001004	0.014093	TCONS_00012494			chr6	44012160 - 44012495	+
TC02003317.hg.1	6.38	5.21	2.26	1.09e-07	1.9e-05	LINC01143			chr2	71115001 - 71115478	+
TC03002705.hg.1	5.34	4.16	2.26	1.5e-10	1.1e-07	TCONS_00006340			chr3	185543989 - 185545049	+
TC06003795.hg.1	5.76	4.61	2.23	1.4e-08	4e-06	lnc-SLC22A16-1:1			chr6	110858794 - 110869129	-
TC0X001977.hg.1	5.78	4.62	2.23	2e-08	5e-06	lnc-ARHGAP6-5:1			chrX	10466859 - 10468872	-
TC07002132.hg.1	8.6	7.45	2.22	4e-06	0.000261	lnc-MIOS-5:2			chr7	7284225 - 7288212	+
TC08001683.hg.1	10.31	9.16	2.22	0.002478	0.026183	CASC7	CASC7; AGO2	cancer susceptibility candidate 7 (non-protein coding); argonaute RISC catalytic component 2	chr8	141530255 - 141539600	-	ENST00000560295
TC19001376.hg.1	7.43	6.29	2.21	0.00028	0.005853	LINC00662	LINC00662	long intergenic non-protein coding RNA 662	chr19	28221181 - 28237138	-	AK094188
TC08001883.hg.1	5.78	4.65	2.2	0.000729	0.01136	ENST00000563059.1			chr8	37920399 - 37921309	+
TC22000935.hg.1	7.14	6.01	2.2	4.2e-05	0.001529	CECR7	CECR7	cat eye syndrome chromosome region, candidate 7 (non-protein coding)	chr22	17517460 - 17551557	+	uc002zlx.1
TC0X002142.hg.1	4.97	3.85	2.18	0.000553	0.00937	lnc-CHM-1:1			chrX	86979061 - 86983512	-
TC02004196.hg.1	5.8	4.69	2.16	1.81e-12	3.13e-09	LINC01819			chr2	43254969 - 43266686	-
TC08002343.hg.1	6.21	5.1	2.16	4e-06	0.000256	lnc-CA8-2:1			chr8	61377163 - 61378147	-
TC08001992.hg.1	5.52	4.42	2.15	0.000127	0.00337	ENST00000565297.1			chr8	79749764 - 79752757	+
TC04001804.hg.1	6.21	5.11	2.14	0.000254	0.005495	RP11-290F5.1	RP11-290F5.1	novel transcript	chr4	185286341 - 185291024	-	OTTHUMT00000361423
TC14002040.hg.1	6.01	4.92	2.13	5.1e-05	0.001747	HIF1A-AS2	HIF1A-AS2	HIF1A antisense RNA 2	chr14	62214090 - 62215283	-	U85044
TC01005855.hg.1	15.15	14.07	2.12	0.000178	0.004284	lnc-ARHGEF2-3:4			chr1	155978840 - 155979184	-
TC10002529.hg.1	8.65	7.57	2.11	0.002143	0.023777	lnc-KIAA1462-10:1			chr10	29835750 - 29837842	-
TC10002530.hg.1	8.62	7.55	2.1	0.001418	0.017831	lnc-KIAA1462-8:1			chr10	29933707 - 29935702	-
TC01006148.hg.1	7.17	6.12	2.07	2e-06	0.00015	RP11-145A3.2	RP11-145A3.2	novel transcript	chr1	223965293 - 223990599	-	OTTHUMT00000092058
TC01003187.hg.1	6.77	5.73	2.06	0.001464	0.018258	RP11-196G18.21	HIST2H2BF; RP11-196G18.3; RP11-196G18.21	histone cluster 2, H2bf; novel transcript; putative novel transcript	chr1	149754245 - 149783928	-	NM_001024599; NM_001161334; ENST00000369167; ENST00000427880; ENST00000469483; ENST00000545683; AK299108; BC110793; OTTHUMT00000033450; OTTHUMT00000033453; OTTHUMT00000098222; OTTHUMT00000099690; uc010pbj.2; uc010pbk.2
TC03000050.hg.1	10.01	8.96	2.06	3.8e-05	0.001399	EMC3-AS1	EMC3-AS1	EMC3 antisense RNA 1	chr3	10028595 - 10046928	+	ENST00000326237; AK125558; uc003bup.1
TC04000157.hg.1	5.29	4.25	2.05	0.000226	0.00507	RP11-608O21.1	RP11-608O21.1	novel transcript	chr4	19457059 - 19911315	+	OTTHUMT00000359397
TC05002980.hg.1	7.08	6.04	2.05	5.2e-05	0.00176	lnc-C5orf39-2:6			chr5	42985140 - 42993563	-
TC21000051.hg.1	6.15	5.12	2.05	5.02e-10	3.23e-07	AL109761.5	CHODL; AL109761.5	chondrolectin; novel transcript, antisense to C21orf91	chr21	19165801 - 19639690	+	NM_001204174; NM_001204175; NM_001204176; NM_001204177; NM_001204178; NM_024944; ENST00000338326; ENST00000400127; ENST00000400128; ENST00000400131; ENST00000400135; ENST00000543733; AK022689; BC009418; ENST00000299295; OTTHUMT00000158202; OTTHUMT00000158203; OTTHUMT00000158232; OTTHUMT00000158233; OTTHUMT00000158234; OTTHUMT00000158235; OTTHUMT00000158236; uc002ykr.3; uc002yks.3; uc002ykt.3; uc0…
TC03002626.hg.1	6.47	5.44	2.04	0.0001	0.002859	lnc-GFM1-1:1			chr3	158487101 - 158502276	+
TC06003771.hg.1	6.76	5.74	2.04	1.4e-05	0.000676	MANEA-AS1	MANEA-AS1	MANEA antisense RNA 1 (head to head)	chr6	96023059 - 96025326	-	BC047582
TC10002627.hg.1	6.83	5.8	2.04	0.002315	0.025011	TCONS_12_00003560			chr10	49272327 - 49275670	-
TC18000894.hg.1	5.54	4.51	2.04	6e-06	0.000359	ENST00000568654.1			chr18	33759959 - 33767398	-
TC06002862.hg.1	6.42	5.4	2.03	7e-06	0.000418	lnc-C6ORF57-4:1			chr6	71221818 - 71225656	+
TC12000224.hg.1	6.42	5.41	2.02	1e-06	0.00011	ENST00000535764.1			chr12	19928385 - 20162871	+
TC20001393.hg.1	9.14	8.12	2.02	0.005808	0.0465	lnc-RNF24-1:2			chr20	3907958 - 3911562	-
TC03003001.hg.1	6.44	5.43	2.01	7.29e-08	1.4e-05	ST3GAL6-AS1:6			chr3	98432741 - 98434622	-
TC10002101.hg.1	6.62	5.62	2.01	4.5e-05	0.001591	LINC01515			chr10	67330297 - 67492545	+
TC12002218.hg.1	6.37	5.37	2	0.000366	0.006957	ENST00000304751.9			chr12	8388443 - 8391569	+
TC14002001.hg.1	7.28	6.29	2	2e-06	0.000181	ENST00000554129.1			chr14	50504313 - 50507947	-
TC10000393.hg.1	7.3	6.32	1.97	0.00046	0.00819	RP11-222A11.1	RP11-222A11.1	novel transcript	chr10	67345446 - 67441220	+	OTTHUMT00000048275
TC10000059.hg.1	5.97	5.01	1.94	0.002423	0.025798	PRKCQ-AS1	PRKCQ-AS1	PRKCQ antisense RNA 1; novel transcript	chr10	6622381 - 6627641	+	NR_036502; NR_036503; ENST00000445427; OTTHUMT00000046661; OTTHUMT00000046662; OTTHUMT00000046663; OTTHUMT00000046664; uc001ijl.3; uc021pmt.1
TC13000646.hg.1	4.77	3.83	1.93	3.22e-07	4.2e-05	RP11-189B4.6	KRTAP21-1; RP11-189B4.6	keratin associated protein 21-1; novel transcript	chr13	47029488 - 47032373	-	ENST00000458282; OTTHUMT00000044822
TC21000921.hg.1	7.39	6.45	1.92	0.001596	0.019399	AP000302.58	AP000302.58	novel transcript	chr21	33776676 - 33778435	-	OTTHUMT00000140453
TC07002196.hg.1	8.86	7.92	1.91	5e-06	0.000309	AC005082.12	KLHL7; AC005082.12	kelch-like family member 7; putative novel transcript	chr7	23145353 - 23215038	+	NR_033328; NR_033329; OTTHUMT00000327184
TC13001704.hg.1	7.2	6.3	1.87	4.1e-07	5e-05	LINC00452	LINC00452	novel transcript	chr13	113525635 - 113527303	-	OTTHUMT00000045944
TC01000784.hg.1	5.78	4.89	1.86	0.002534	0.026518	RP4-564M11.2	RP4-564M11.2	novel transcript	chr1	77533605 - 77544167	+	OTTHUMT00000026695
TC06002728.hg.1	6.06	5.17	1.85	0.000935	0.013455	XXbac-BPG254F23.7	XXbac-BPG254F23.7	novel transcript	chr6	32793760 - 32794590	+	OTTHUMT00000276168; OTTHUMT00000276170
TC12001946.hg.1	6.68	5.79	1.85	6.4e-05	0.002063	USP30-AS1	USP30-AS1	USP30 antisense RNA 1	chr12	109489846 - 109491770	-	NR_038996; ENST00000478808; uc021rdn.1
TC13000904.hg.1	6.3	5.43	1.83	0.000242	0.005304	LINC00350	LINC00350	putative novel transcript	chr13	19059258 - 19060490	+	OTTHUMT00000044027
TC08000282.hg.1	5.56	4.69	1.82	0.001136	0.01536	KB-1836B5.1	KB-1836B5.1	novel transcript, overlapping to EIF4EBP1	chr8	37920399 - 37921309	+	OTTHUMT00000376687
TC01005247.hg.1	6.39	5.56	1.79	8.73e-07	8.8e-05	RP11-431K24.4	RP11-431K24.4	putative novel transcript	chr1	8200837 - 8203176	-	OTTHUMT00000004931
TC02001256.hg.1	5.35	4.52	1.78	0.000104	0.002939	AC072062.1	AC072062.1	novel transcript,antisense to ABCA12	chr2	215825116 - 215826786	+	OTTHUMT00000337108
TC06003180.hg.1	7.7	6.88	1.76	0.003771	0.034765	RP5-826L7.1	RP5-826L7.1	putative novel transcript	chr6	163927605 - 163929187	+	OTTHUMT00000043019
TC0X000068.hg.1	5.95	5.14	1.76	1.59e-07	2.4e-05	GS1-594A7.3	GS1-594A7.3	putative novel transcript	chrX	15621004 - 15639607	+	OTTHUMT00000055871
TC20000401.hg.1	6.33	5.53	1.75	7.46e-07	7.9e-05	LINC01272	LINC01272; RP11-290F20.3	long intergenic non-protein coding RNA 1272; novel transcript	chr20	48884023 - 48896332	+	ENST00000421019; ENST00000422459; ENST00000425497; ENST00000445003; AK307192; OTTHUMT00000079681; OTTHUMT00000079682; OTTHUMT00000079683; OTTHUMT00000079684; uc010zyr.2
TC02000503.hg.1	5.7	4.9	1.74	2.08e-07	3e-05	TCF7L1-IT1	TCF7L1-IT1	TCF7L1 intronic transcript 1 (non-protein coding); novel transcript	chr2	85413532 - 85414376	+	ENST00000433581; OTTHUMT00000330117
TC03001104.hg.1	7.25	6.45	1.74	4.3e-05	0.001547	NCBP2-AS2	NCBP2-AS2	NCBP2 antisense RNA 2 (head to head)	chr3	196669494 - 196670884	+	NR_024388; uc003fxg.3
TC10002169.hg.1	5.61	4.81	1.74	0.000422	0.007678	LINC00857	LINC00857	long intergenic non-protein coding RNA 857	chr10	81967466 - 81979413	+	ENST00000422847; ENST00000432308
TC03000442.hg.1	6.11	5.33	1.72	1.9e-05	0.000857	LINC00960	LINC00960	long intergenic non-protein coding RNA 960; novel transcript	chr3	75721432 - 75728454	+	NR_040004; NR_040005; ENST00000492922; OTTHUMT00000352691; OTTHUMT00000352692; uc003dpu.3; uc003dpv.3
TC09001369.hg.1	5.05	4.26	1.72	9.44e-08	1.7e-05	LINC00092	LINC00092	long intergenic non-protein coding RNA 92	chr9	98782014 - 98784042	-	NR_024129; ENST00000412122; OTTHUMT00000053246
TC17001840.hg.1	5.63	4.85	1.72	3.1e-05	0.00123	LINC00673	LINC00673; LINC00511	long intergenic non-protein coding RNA 673; long intergenic non-protein coding RNA 511	chr17	70380443 - 70588943	-	NR_036488; ENST00000457958; OTTHUMT00000255287; uc002jiz.2
TC09000071.hg.1	6.18	5.42	1.7	1.69e-08	5e-06	RP11-120J1.1	RP11-120J1.1	putative novel transcript	chr9	14317084 - 14357907	+	OTTHUMT00000051744; OTTHUMT00000051745
TC01002498.hg.1	8.44	7.71	1.66	4.1e-05	0.001503	RP4-728D4.2	PSMB2; RP4-728D4.2	proteasome (prosome, macropain) subunit, beta type, 2; novel transcript	chr1	36035413 - 36107445	-	NM_001199779; NM_001199780; NM_002794; ENST00000373237; AB209470; BC101836; BC107901; OTTHUMT00000012016; OTTHUMT00000012702; OTTHUMT00000012703; uc001bzd.2; uc001bzf.2; uc010ohz.2; uc021olh.1
TC02004048.hg.1	5.7	4.97	1.66	5.06e-07	5.9e-05	AC099344.3	AC099344.3	putative novel transcript	chr2	11445600 - 11447944	-	OTTHUMT00000324048
TC06000729.hg.1	5.88	5.15	1.66	0.000376	0.007085	KCNQ5-IT1	KCNQ5-IT1	KCNQ5 intronic transcript 1 (non-protein coding); novel transcript	chr6	73340223 - 73388282	+	ENST00000445310; OTTHUMT00000041192
TC01004636.hg.1	6.32	5.59	1.65	4.16e-08	9e-06	SLC16A1-AS1	SLC16A1-AS1	SLC16A1 antisense RNA 1	chr1	113499037 - 113550270	+	BC047723; ENST00000416193; ENST00000420168; ENST00000428411; uc001edc.1
TC03001865.hg.1	6.63	5.91	1.65	0.001703	0.020284	RP11-274H2.3	RP11-274H2.3	novel transcript	chr3	145784131 - 145786972	-	OTTHUMT00000355183
TC05001192.hg.1	5.88	5.16	1.65	0.001213	0.016087	CTD-2023M8.1	CTD-2023M8.1	novel transcript	chr5	18704542 - 18746282	-	OTTHUMT00000366267
TC10001076.hg.1	5.82	5.1	1.65	1.27e-07	2.1e-05	RP11-390B4.3	RP11-390B4.3	novel transcript	chr10	17737708 - 17742231	-	OTTHUMT00000047051
TC11001175.hg.1	4.86	4.14	1.65	6.49e-07	7.1e-05	KIRREL3-AS1	KIRREL3-AS1	KIRREL3 antisense RNA 1	chr11	126413842 - 126480843	+	ENST00000548204
TC21000599.hg.1	4.86	4.14	1.65	8.82e-07	8.8e-05	AP000855.4	AP000855.4	putative novel transcript	chr21	19595801 - 19597927	+	OTTHUMT00000158285
TC07000793.hg.1	6.88	6.16	1.64	1.3e-05	0.000647	RP11-286H14.6	TSPAN33; RP11-286H14.6	tetraspanin 33; novel transcript, sense overlapping TSPAN33	chr7	128784712 - 128809538	+	NM_178562; ENST00000289407; AK000208; BC044244; OTTHUMT00000350979; OTTHUMT00000350983; OTTHUMT00000350984; OTTHUMT00000350985; uc003vop.2; uc003voq.2
TC06000225.hg.1	6.55	5.85	1.63	0.003597	0.033558	RP1-86C11.4	HIST1H2AH; RP1-86C11.4	histone cluster 1, H2ah; novel protein identical to H2A histone family, member I (H2AFI)	chr6	27114861 - 27115346	+	NM_080596; BC093849; BC093851; BC134366; ENST00000377459; OTTHUMT00000040136
TC02000570.hg.1	7.32	6.63	1.61	0.000126	0.003358	AC092835.2	AC092835.2	novel transcript	chr2	95873283 - 95881351	+	OTTHUMT00000338653
TC10002602.hg.1	5.4	4.72	1.61	0.001598	0.019411	RP11-144G6.10	RP11-144G6.10	novel transcript	chr10	46699198 - 46709839	-	OTTHUMT00000047851; OTTHUMT00000047852
TC01002915.hg.1	6.85	6.17	1.6	0.002143	0.023777	RP4-714D9.2	RP4-714D9.2	novel transcript	chr1	100523546 - 100550027	-	OTTHUMT00000029655
TC01002577.hg.1	5.34	4.67	1.59	2e-06	0.00016	RP11-342M1.3	RP11-342M1.3	novel transcript, antisense to ERMAP	chr1	43300352 - 43312093	-	OTTHUMT00000020185; OTTHUMT00000020186; OTTHUMT00000020187; OTTHUMT00000020188
TC01005189.hg.1	6.25	5.58	1.59	0.003028	0.029999	RP4-669L17.2	RP4-669L17.2	putative novel transcript	chr1	443496 - 450343	-	OTTHUMT00000007987; OTTHUMT00000007988
TC06000130.hg.1	6.76	6.09	1.59	5.1e-05	0.001758	E2F3-IT1	E2F3-IT1	E2F3 intronic transcript 1 (non-protein coding); putative novel transcript	chr6	20438052 - 20440409	+	ENST00000433182; OTTHUMT00000039983
TC06000527.hg.1	5.42	4.75	1.59	1.47e-07	2.3e-05	RP1-50J22.4	RP1-50J22.4	putative novel transcript	chr6	36354608 - 36359771	+	OTTHUMT00000040339
TC07002168.hg.1	4.53	3.86	1.59	0.003523	0.033183	AC006482.1	AC006482.1	putative novel transcript	chr7	17685698 - 17686808	+	OTTHUMT00000327605
TC22000266.hg.1	5.83	5.16	1.59	5.58e-07	6.3e-05	RP4-633O19__A.1	RP4-633O19__A.1	novel transcript	chr22	36784671 - 36792562	+	OTTHUMT00000319084
TC01001049.hg.1	5.85	5.2	1.57	3.1e-05	0.001221	RP11-439A17.9	FCGR1B; RP11-439A17.9	Fc fragment of IgG, high affinity Ib, receptor (CD64); novel transcript	chr1	120925634 - 120933000	+	ENST00000457996; OTTHUMT00000098449
TC04001072.hg.1	4.7	4.04	1.57	8.7e-05	0.002596	RP11-3J1.1	RP11-3J1.1	putative novel transcript	chr4	19173958 - 19458617	-	OTTHUMT00000359858
TC11000314.hg.1	7.59	6.93	1.57	0.004415	0.038632	LINC00294	LINC00294	long intergenic non-protein coding RNA 294	chr11	33097696 - 33101000	+	NR_015451
TC13001066.hg.1	8.74	8.09	1.57	0.000207	0.004761	TPT1-AS1	TPT1-AS1	TPT1 antisense RNA 1	chr13	45915480 - 45965872	+	BC004792; ENST00000330825; ENST00000379050; ENST00000412946; ENST00000517509; ENST00000519454; ENST00000520310; ENST00000520432; ENST00000520585; ENST00000520590; ENST00000520622; ENST00000520924; ENST00000521336; ENST00000521507; ENST00000522673; ENST00000522845; ENST00000522859; ENST00000523445; ENST00000523506
TC13001313.hg.1	5.47	4.82	1.57	3.3e-05	0.001265	LINC00454	LINC00454	novel transcript	chr13	113527415 - 113532270	+	OTTHUMT00000045941; OTTHUMT00000045942; OTTHUMT00000045943
TC01000748.hg.1	4.58	3.94	1.56	1e-05	0.000531	RP4-694A7.2	RP4-694A7.2	putative novel transcript	chr1	68944812 - 68949222	+	OTTHUMT00000025505
TC01000834.hg.1	5.11	4.47	1.56	0.000411	0.007541	RP4-620F22.2	RP4-620F22.2	novel transcript	chr1	89726265 - 89735437	+	OTTHUMT00000028003
TC03000811.hg.1	5.22	4.58	1.56	6.35e-09	2e-06	RP11-651P23.5	RP11-651P23.5	novel transcript	chr3	149694542 - 149697142	+	OTTHUMT00000357121; OTTHUMT00000357122
TC12001357.hg.1	6.73	6.1	1.55	0.002185	0.024108	DDX11-AS1	DDX11-AS1	DDX11 antisense RNA 1	chr12	31173697 - 31226781	-	NR_038927; ENST00000500527; uc001rjq.2
TC06002888.hg.1	6.1	5.48	1.54	5.67e-08	1.1e-05	HMGN3-AS1	HMGN3-AS1	HMGN3 antisense RNA 1	chr6	79943435 - 79946510	+	BC042096
TC09002881.hg.1	6.19	5.56	1.54	2.5e-05	0.00103	CDKN2B-AS1	CDKN2B-AS1	CDKN2B antisense RNA 1; CDKN2B antisense RNA (non-protein coding)	chr9	21994790 - 22121096	+	NR_003529; ENST00000428597; AB548314; BC038540; DQ485454; EU741058; GQ422823; GQ495918; GQ495919; GQ495920; GQ495921; GQ495922; GQ495923; GQ495924; GQ495925; GQ495926; OTTHUMT00000051925; OTTHUMT00000334288; OTTHUMT00000334289; OTTHUMT00000334290; uc003zpm.3; uc010miw.1; uc010mix.1; uc010miz.3; uc022bed.1; uc022bee.1; uc022bef.1; uc022beg.1; uc022beh.1; uc022bei.1; uc022bej.1; uc022bek.1; uc022be…
TC03001815.hg.1	7.34	6.72	1.53	1.9e-05	0.000864	NCK1-AS1	NCK1-AS1; RP11-85F14.5	NCK1 antisense RNA 1 (head to head); novel transcript	chr3	136560568 - 136580896	-	ENST00000461864; ENST00000470236; ENST00000474250; OTTHUMT00000357306; OTTHUMT00000357333; OTTHUMT00000357334
TC01003171.hg.1	6.01	5.4	1.52	4.1e-05	0.001504	RP5-998N21.4	RP5-998N21.4	novel transcript	chr1	149372292 - 149379646	-	OTTHUMT00000098435
TC03003373.hg.1	9.09	8.49	1.52	0.000406	0.00749	THUMPD3-AS1	THUMPD3-AS1; SETD5-AS1	THUMPD3 antisense RNA 1; novel transcript, antisense to THUMPD3 & SETD5	chr3	9426948 - 9440263	-	NR_027007; AK093640; OTTHUMT00000378423; OTTHUMT00000378424; OTTHUMT00000378425; OTTHUMT00000378426; OTTHUMT00000378427; OTTHUMT00000378428; OTTHUMT00000378429; OTTHUMT00000378512; OTTHUMT00000378513; OTTHUMT00000378514; OTTHUMT00000378516; OTTHUMT00000378517; OTTHUMT00000378518; OTTHUMT00000378519; OTTHUMT00000378520; OTTHUMT00000378521; OTTHUMT00000378522; OTTHUMT00000378538; OTTHUMT00000378539
TC08001070.hg.1	6.86	6.25	1.52	3.16e-07	4.1e-05	RP11-395I14.2	RP11-395I14.2	novel transcript	chr8	25283037 - 25284096	-	OTTHUMT00000375983
TC09002511.hg.1	4.34	3.74	1.52	0.00042	0.007655	RP11-216M21.7	RP11-216M21.7	novel protein	chr9	42353044 - 42357088	-	OTTHUMT00000143026
TC10000062.hg.1	5.62	5.01	1.52	2e-06	0.000189	LINC00707	LINC00707	long intergenic non-protein coding RNA 707; novel transcript	chr10	6821560 - 6884868	+	NR_038291; ENST00000436383; OTTHUMT00000046670; uc001ijm.3
TC04002923.hg.1	5.5	4.92	1.5	4.62e-11	4.59e-08	RP11-689K5.3	RP11-689K5.3	novel transcript	chr4	82523951 - 82965397	-	OTTHUMT00000363619; OTTHUMT00000363620; OTTHUMT00000363621; OTTHUMT00000363622
TC09000118.hg.1	5.19	4.61	1.5	5.1e-05	0.001744	RP11-337A23.6	RP11-337A23.6	putative novel transcript	chr9	26801731 - 26805860	+	OTTHUMT00000378354
TC09000640.hg.1	5.21	4.63	1.5	5e-06	0.000328	MIR181A2HG	MIR181A2HG	MIR181A2 host gene (non-protein coding)	chr9	127420691 - 127460910	+	NR_038975; ENST00000429139; AB074162; OTTHUMT00000054033; uc022bni.1
TC10002863.hg.1	6.73	6.15	1.5	0.002462	0.026064	RP11-95I16.2	RP11-95I16.2	putative novel transcript	chr10	122675049 - 122730203	-	OTTHUMT00000050706
TC01005861.hg.1	6.54	7.13	-1.5	0.002218	0.024352	RP11-404O13.5	RP11-404O13.5	putative novel transcript	chr1	156434336 - 156440291	-	OTTHUMT00000058352
TC09001743.hg.1	5.69	6.28	-1.5	4e-06	0.000262	CCDC183-AS1	CCDC183-AS1; KIAA1984-AS1	CCDC183 antisense RNA 1; novel transcript	chr9	139698379 - 139703300	-	NR_024580; ENST00000414656; OTTHUMT00000055132; uc004cjg.1
TC04000147.hg.1	6.33	6.93	-1.51	0.002371	0.025436	TAPT1-AS1	TAPT1-AS1	TAPT1 antisense RNA 1 (head to head)	chr4	16228286 - 16259810	+	NR_027696; NR_027697; BC010030; uc003gox.1; uc011bxf.1; uc011bxg.1
TC11000166.hg.1	8.03	8.64	-1.52	0.001237	0.0163	TMEM9B-AS1	TMEM9B-AS1	TMEM9B antisense RNA 1	chr11	8986222 - 8999074	+	ENST00000525484; ENST00000532599; ENST00000534349
TC06002135.hg.1	4.64	5.25	-1.53	0.000213	0.00486	MYB-AS1	MYB-AS1	MYB antisense RNA 1; putative novel transcript	chr6	135516221 - 135517133	-	ENST00000455534; OTTHUMT00000042345
TC06003668.hg.1	6.3	6.95	-1.57	0.0008	0.012131	RP11-268F1.3	RP11-268F1.3	putative novel transcript	chr6	46833992 - 46836854	-	OTTHUMT00000040805
TC02000605.hg.1	4.6	5.29	-1.61	0.002545	0.026583	AC092667.2	AC092667.2	novel transcript	chr2	100721381 - 100723966	+	OTTHUMT00000330101
TC07001577.hg.1	5.44	6.14	-1.62	5e-06	0.000321	TP53TG1	TP53TG1	TP53 target 1 (non-protein coding)	chr7	86954541 - 86974831	-	NR_015381; ENST00000359941; AB007456; BC103631; OTTHUMT00000253374; OTTHUMT00000253375; OTTHUMT00000253376; OTTHUMT00000334987; uc003uip.4; uc003uiq.4; uc003uir.4
TC10002375.hg.1	5.33	6.06	-1.66	0.000379	0.007123	RP11-432J24.2	RP11-432J24.2	putative novel transcript	chr10	134082577 - 134084447	+	OTTHUMT00000051076
TC01001157.hg.1	6.27	7.05	-1.71	0.005929	0.047115	RP11-403I13.4	RP11-403I13.4	novel transcript	chr1	149239551 - 149265510	+	OTTHUMT00000099550; OTTHUMT00000099551; OTTHUMT00000099552; OTTHUMT00000099553; OTTHUMT00000099554; OTTHUMT00000099555; OTTHUMT00000331137
TC17002857.hg.1	6.1	6.88	-1.72	0.000645	0.010495	HOXB-AS1	HOXB-AS1	HOXB cluster antisense RNA 1	chr17	46620913 - 46628610	+	ENST00000435312; ENST00000502764; ENST00000508688; OTTHUMT00000255667; OTTHUMT00000358376; OTTHUMT00000358377; OTTHUMT00000358378
TC11001933.hg.1	12.53	13.33	-1.74	0.001823	0.02131	MALAT1	MALAT1	metastasis associated lung adenocarcinoma transcript 1 (non-protein coding)	chr11	65266958 - 65271093	-	AF113016
TC08000698.hg.1	6.84	7.68	-1.79	0.003966	0.035999	KB-1471A8.1	DEPTOR; KB-1471A8.1	DEP domain containing MTOR-interacting protein; novel transcript	chr8	120879659 - 121063157	+	NM_022783; ENST00000286234; ENST00000518057; ENST00000523492; AK297822; BC012040; BC024746; OTTHUMT00000381449; OTTHUMT00000381600; OTTHUMT00000381601; OTTHUMT00000381602; uc003yow.4; uc011lid.2
TC05001686.hg.1	6.28	7.14	-1.81	8e-06	0.000438	CTC-428G20.3	CTC-428G20.3	novel transcript	chr5	114539713 - 114541943	-	OTTHUMT00000370998
TC20000810.hg.1	11.9	12.88	-1.96	7.7e-05	0.002367	LINC00657	LINC00657	long intergenic non-protein coding RNA 657	chr20	34633540 - 34638882	-	NR_027451; uc002xet.3
TC12003125.hg.1	6.18	7.17	-1.98	0.000711	0.011162	DYNLL1-AS1	DYNLL1-AS1	DYNLL1 antisense RNA 1	chr12	120928131 - 120933728	-	AK026783
TC10002845.hg.1	6.58	7.58	-2	0.000561	0.009477	lnc-KIAA1598-1:4			chr10	118588286 - 118590480	-
TC22000441.hg.1	4.91	5.91	-2	0.000222	0.005009	LA16c-83F12.6	LA16c-83F12.6	novel transcript	chr22	16199666 - 16231333	-	OTTHUMT00000276778; OTTHUMT00000276779
TC06003380.hg.1	5.39	6.4	-2.01	0.00075	0.011571	lnc-TUBB2B-13:1			chr6	3409765 - 3413119	-
TC02002558.hg.1	5.42	6.43	-2.02	0.005817	0.046546	LINC01116	LINC01116; AC017048.3	long intergenic non-protein coding RNA 1116; novel transcript	chr2	177494309 - 177502659	-	NR_040001; ENST00000295549; ENST00000339037; OTTHUMT00000334153; OTTHUMT00000334154
TC0X002161.hg.1	10.19	11.2	-2.02	0.00246	0.026064	lnc-BEX5-1:11			chrX	101396054 - 101396289	-
TC22000454.hg.1	5.81	6.83	-2.03	0.000948	0.013595	lnc-POTEH-2:1			chr22	16251236 - 16255495	-
TC20001187.hg.1	9.12	10.15	-2.04	1e-05	0.000531	lnc-ASXL1-3:1			chr20	30920012 - 30921407	+
TC11002489.hg.1	7.33	8.37	-2.05	0.001726	0.020488	ENST00000533844.1			chr11	559477 - 560106	+
TC14000454.hg.1	6.47	7.52	-2.06	0.000105	0.002954	CCDC176	CCDC176; C14orf45	coiled-coil domain containing 176; chromosome 14 open reading frame 45; novel transcript	chr14	74486056 - 74549566	+	NM_025057; ENST00000394009; ENST00000489323; ENST00000492247; ENST00000553773; AK097531; OTTHUMT00000327863; OTTHUMT00000327865; OTTHUMT00000327866; OTTHUMT00000327867; OTTHUMT00000327868; OTTHUMT00000327869; OTTHUMT00000327870; uc001xpm.1; uc010tup.2
TC02003972.hg.1	6.57	7.64	-2.09	8.4e-05	0.002522	AC144450.2	AC144450.2	novel transcript	chr2	1603289 - 1608198	-	OTTHUMT00000322439
TC08000699.hg.1	5.3	6.36	-2.09	0.001336	0.017159	RP11-760H22.2	RP11-760H22.2	putative novel transcript	chr8	121064419 - 121068423	+	OTTHUMT00000381603
TC18000951.hg.1	6.38	7.48	-2.15	0.000406	0.007491	ENST00000587475.1			chr18	60818320 - 60818553	-
TC04000545.hg.1	5.09	6.2	-2.16	0.002507	0.026328	ARHGEF38-IT1	ARHGEF38-IT1	ARHGEF38 intronic transcript 1 (non-protein coding); novel transcript	chr4	106482748 - 106491395	+	ENST00000512262; OTTHUMT00000363593
TC0X002180.hg.1	4.06	5.17	-2.16	1e-06	0.000128	lnc-TEX13B-3:1			chrX	106969878 - 106971156	-
TC14001849.hg.1	5.95	7.06	-2.16	0.002831	0.028606	MEG9	MEG9	maternally expressed 9 (non-protein coding)	chr14	100606001 - 100609024	+	OTTHUMT00000072600; OTTHUMT00000072601
TC20001169.hg.1	6.72	7.83	-2.16	0.003526	0.033198	lnc-CST7-1			chr20	24911303 - 24912191	+
TC13001565.hg.1	4.44	5.57	-2.18	0.002203	0.024253	lnc-MZT1-6:1			chr13	72287226 - 72287653	-
TC02004518.hg.1	8.07	9.23	-2.24	1e-06	0.000128	nc-AC016745.1-2:1			chr2	114464370 - 114467816	-
TC01005384.hg.1	12.84	14.01	-2.25	3.9e-05	0.001449	lnc-PTP4A2-2:1			chr1	32372022 - 32373712	-
TC02003974.hg.1	6.07	7.25	-2.27	0.000387	0.007229	ENST00000366424.2			chr2	1624282 - 1629191	-
TC02004297.hg.1	5.45	6.63	-2.27	2e-06	0.000146	lnc-RAB1A-11:1			chr2	65569112 - 65570908	-
TC05001535.hg.1	7.55	8.74	-2.28	5.5e-08	1.1e-05	CTD-2015H6.3	CTD-2015H6.3	novel transcript	chr5	79778112 - 79783882	-	OTTHUMT00000369463; OTTHUMT00000369464
TC14002098.hg.1	8.25	9.44	-2.29	0.00012	0.003269	lnc-ISM2-1:1			chr14	77972381 - 77973145	-
TC14002083.hg.1	8.37	9.57	-2.3	0.001987	0.022526	lnc-FAM161B-3:1			chr14	74429933 - 74431758	-
TC02002300.hg.1	5.76	6.98	-2.32	0.001432	0.017948	RAB6C-AS1	RAB6C-AS1	RAB6C antisense RNA 1	chr2	130724165 - 130738045	-	NR_036537; ENST00000412425; uc002tpw.1
TC22001057.hg.1	7.65	8.89	-2.35	0.00057	0.009594	ENST00000585003.1			chr22	29196697 - 29197212	+
TC12003095.hg.1	5.53	6.77	-2.36	0.000337	0.006569	lnc-TBX5-3:1			chr12	115110666 - 115111134	-
TC02001058.hg.1	4.66	5.92	-2.4	0.000974	0.013802	LINC01117	LINC01117; AC017048.4	long intergenic non-protein coding RNA 1117; novel transcript	chr2	177502438 - 177520686	+	ENST00000443670; OTTHUMT00000334155
TC05003117.hg.1	6.14	7.41	-2.41	7e-06	0.000415	lnc-ACOT12-4:1			chr5	80709893 - 80711537	-
TC10002135.hg.1	8.03	9.3	-2.42	4.2e-05	0.001525	ZNF503-AS1	ZNF503-AS1	novel transcript (LOC253264)	chr10	76726154 - 76791442	+	OTTHUMT00000048824
TC02003588.hg.1	8.78	10.07	-2.44	0.005095	0.042609	TCONS_12_00015489			chr2	132440113 - 132457434	+
TC19001366.hg.1	11.26	12.55	-2.45	0.000599	0.009926	lnc-ZNF91-4:2			chr19	23521418 - 23541617	-
TC04002673.hg.1	7.62	8.92	-2.47	0.000149	0.003766	lnc-CASP6-1:1			chr4	110632254 - 110633201	-
TC06002903.hg.1	5.82	7.14	-2.51	0.000376	0.00709	lnc-TPBG-4:2			chr6	83078980 - 83080545	+
TC13001012.hg.1	4.81	6.14	-2.51	0.000162	0.003994	ENST00000605909.1			chr13	35003658 - 35075454	+
TC04002518.hg.1	5.4	6.73	-2.52	0.003438	0.032581	TCONS_00009040			chr4	39540664 - 39545555	-
TC01005595.hg.1	7.04	8.39	-2.56	0.000244	0.005337	lnc-SYDE2-1:1			chr1	85618178 - 85619886	-
TC11003033.hg.1	5.6	6.96	-2.57	3e-05	0.001196	lnc-ARFIP2-1:1			chr11	6491371 - 6492926	-
TC10002900.hg.1	9.16	10.55	-2.62	0.005157	0.04294	lnc-EBF3-10:1			chr10	131891128 - 131891382	-
TC11002727.hg.1	12.89	14.3	-2.66	0.000541	0.009227	NEAT1	NEAT1; MIR612	nuclear paraspeckle assembly transcript 1 (non-protein coding); microRNA 612	chr11	65184126 - 65213011	+	AF080092; BX647603; ENST00000499732; GQ859162
TC05003299.hg.1	9.05	10.46	-2.67	0.004765	0.040695	ENST00000499521.2			chr5	148877795 - 148881757	-
TC16001980.hg.1	6.06	7.5	-2.72	8.1e-05	0.002448	lnc-CDYL2-1:1			chr16	80631797 - 80633843	-
TC21000574.hg.1	4.53	5.98	-2.72	4e-05	0.001461	AF127936.5	AF127936.5	novel transcript	chr21	15055902 - 15057282	+	OTTHUMT00000157919
TC02000894.hg.1	8.82	10.32	-2.82	7.01e-08	1.3e-05	AC092620.2	SPOPL; AC092620.2	speckle-type POZ protein-like; putative novel transcript	chr2	139259350 - 139331818	+	NM_001001664; ENST00000280098; BC071613; OTTHUMT00000331894; OTTHUMT00000331895; OTTHUMT00000331897; OTTHUMT00000331898; OTTHUMT00000331899; OTTHUMT00000331900; uc002tvh.3
TC01004808.hg.1	8.1	9.69	-3.01	0.001915	0.021986	RP11-479J7.2	RP11-479J7.2	novel transcript	chr1	164570745 - 164571623	+	OTTHUMT00000096761
TC19002011.hg.1	5.78	7.37	-3.03	0.000218	0.004947	TCONS_12_00012336			chr19	15674921 - 15684691	+
TC02003971.hg.1	7.16	8.76	-3.05	1.6e-05	0.000741	ENST00000438247.1			chr2	1550301 - 1621054	-
TC08002477.hg.1	11.39	13.02	-3.09	0.005248	0.043427	lnc-EIF3H-3:1			chr8	116580684 - 116581247	-
TC21000572.hg.1	5.13	6.76	-3.09	0.000972	0.01379	TCONS_12_00016969			chr21	15018961 - 15032639	+
TC05003054.hg.1	9.01	10.64	-3.1	0.000734	0.011413	lnc-NAIP-4:1			chr5	69528630 - 69529176	-
TC04001051.hg.1	7.75	9.41	-3.16	4e-06	0.000283	LINC00504	LINC00504	long intergenic non-protein coding RNA 504; novel transcript	chr4	14473678 - 14889793	-	ENST00000505089; OTTHUMT00000359284; OTTHUMT00000360857; OTTHUMT00000360858; OTTHUMT00000360859
TC12002256.hg.1	11.13	12.83	-3.24	0.000332	0.00651	lnc-DDX47-3:1			chr12	13068126 - 13070865	+
TC01004192.hg.1	5.48	7.19	-3.27	0.002522	0.026445	TCONS_00000842			chr1	14531974 - 14532868	+
TC10001889.hg.1	4.65	6.47	-3.53	0.001094	0.014954	RP11-428L9.1	RP11-428L9.1	novel transcript	chr10	8979958 - 8996565	+	OTTHUMT00000046733
TC02003973.hg.1	5.8	7.66	-3.61	2.7e-05	0.001109	lnc-PXDN-3:2			chr2	1623489 - 1624134	-
TC15001221.hg.1	4.88	6.73	-3.61	0.000667	0.010742	ENST00000558245.1			chr15	39592619 - 39602983	-
TC15002259.hg.1	4.76	6.62	-3.63	0.002208	0.024288	lnc-THSD4-2:1			chr15	71373658 - 71385917	+
TC21000181.hg.1	4.92	6.82	-3.73	0.0021	0.023406	DSCAM-AS1	DSCAM-AS1	DSCAM antisense RNA 1; novel transcript	chr21	41755010 - 41757285	+	NR_038896; NR_038898; NR_038899; NR_038900; ENST00000422749; ENST00000427451; ENST00000444046; ENST00000455354; OTTHUMT00000195031; OTTHUMT00000195032; OTTHUMT00000195033; OTTHUMT00000195034; uc002yys.3; uc002yyt.3; uc002yyu.3; uc021wjl.1
TC12001280.hg.1	4.67	6.59	-3.77	0.000275	0.005793	RERG-IT1	RERG-IT1	RERG intronic transcript 1 (non-protein coding)	chr12	15265297 - 15267632	-	ENST00000539734
TC05003060.hg.1	10.49	12.49	-4	0.001033	0.014375	TCONS_12_00023777			chr5	70512284 - 70532224	-
TC07002863.hg.1	4.72	6.76	-4.11	2.24e-08	6e-06	ENST00000450540.2			chr7	29553840 - 29603286	-
TC13001566.hg.1	4.97	7.03	-4.16	0.003455	0.032693	lnc-MZT1-5:1			chr13	72431194 - 72434285	-
TC02001509.hg.1	6.02	8.09	-4.22	7e-06	0.0004	AC144450.1	AC144450.1	novel transcript	chr2	1550437 - 1623885	-	OTTHUMT00000322440
TC05003053.hg.1	8.65	10.79	-4.41	0.000246	0.005368	lnc-TAF9-9:1			chr5	69428359 - 69430659	-
TC10001890.hg.1	5.29	7.44	-4.41	0.000237	0.005233	ENST00000456526.1			chr10	9012088 - 9015431	+
TC18000952.hg.1	7.32	9.46	-4.42	0.000331	0.00651	ENST00000588307.1			chr18	60981035 - 60981315	-
TC14001847.hg.1	6.03	8.18	-4.45	0.000184	0.004385	AL132709.5	AL132709.5	novel transcript	chr14	100485068 - 100496263	+	OTTHUMT00000072580; OTTHUMT00000072584; OTTHUMT00000072585; OTTHUMT00000072587
TC0X002145.hg.1	4.75	6.91	-4.46	0.005295	0.043681	lnc-NAP1L3-4:1			chrX	93592260 - 93848311	-
TC10000074.hg.1	5.05	7.24	-4.54	0.000139	0.003575	RP11-428L9.2	RP11-428L9.2	putative novel transcript	chr10	9012088 - 9015431	+	OTTHUMT00000046734
TC04001050.hg.1	4.62	6.83	-4.61	1.4e-05	0.000663	LINC00504:8			chr4	14472090 - 14473364	-
TC10001882.hg.1	5.66	7.86	-4.61	0.001672	0.020007	ENST00000355358.1			chr10	8093127 - 8095448	+
TC14000009.hg.1	3.8	6.02	-4.66	6.3e-05	0.002045	ENST00000549951.1			chr14	19529958 - 19530898	+
TC15001222.hg.1	4.55	6.82	-4.84	0.000195	0.004545	ENST00000559570.1			chr15	39804607 - 39812055	-
TC02004431.hg.1	5.54	7.82	-4.85	5.9e-05	0.001935	AC092168.3	AC092168.3	novel transcript	chr2	100652786 - 100658932	-	OTTHUMT00000329809
TC18000644.hg.1	6.39	8.67	-4.85	5e-06	0.000318	lnc-RNMT-2:2			chr18	13542303 - 13543593	+
TC18000716.hg.1	7.23	9.51	-4.85	2e-05	0.000884	TCONS_00026334			chr18	52559875 - 52562337	+
TC07001240.hg.1	4.63	6.94	-4.96	1.94e-08	5e-06	AC007255.8	AC007255.8	novel transcript, antisense to CHN2	chr7	29553840 - 29603286	-	OTTHUMT00000327680; OTTHUMT00000327681
TC18000682.hg.1	5.91	8.23	-4.98	0.000135	0.003504	lnc-MOCOS-2:1			chr18	33755224 - 33757890	+
TC05002423.hg.1	9.02	11.36	-5.05	0.000392	0.007308	lnc-SERF1B-1:7			chr5	69249157 - 69249922	+
TC01005709.hg.1	3.79	6.15	-5.13	0.000379	0.007123	lnc-FAM212B-3:1			chr1	112313292 - 112315191	-
TC15000583.hg.1	5.78	8.15	-5.15	0.000401	0.007432	ENST00000559821.1			chr15	63682335 - 63729347	+
TC04002472.hg.1	5.72	8.1	-5.22	2e-06	0.000143	ENST00000505089.2			chr4	14473680 - 14889793	-
TC06003087.hg.1	7.19	9.58	-5.24	3e-06	0.000247	lnc-HEBP2-1:1			chr6	138661322 - 138665748	+
TC14001848.hg.1	5.66	8.06	-5.26	2.1e-05	0.00092	AL132709.8	AL132709.8	novel transcript	chr14	100496916 - 100503130	+	OTTHUMT00000144425; OTTHUMT00000144426
TC15002492.hg.1	5.26	7.71	-5.46	9e-06	0.000485	ENST00000560197.1			chr15	39177382 - 39266439	-
TC05003005.hg.1	11.95	14.47	-5.76	0.000126	0.003359	ENST00000576302.1			chr5	55232481 - 55235321	-
TC14001850.hg.1	6.62	9.32	-6.51	3.7e-05	0.001371	lnc-EVL-6:11			chr14	100610216 - 100610573	+
TC15002236.hg.1	4.55	7.28	-6.63	0.000877	0.012954	lnc-USP3-1:3			chr15	63723374 - 63730499	+
TC14001657.hg.1	4.86	7.76	-7.45	3.43e-08	8e-06	lnc-MIPOL1-2:1			chr14	38073403 - 38075919	+
TC03002564.hg.1	5.25	8.17	-7.53	6e-06	0.000357	lnc-CLSTN2-1:2			chr3	140290548 - 140294071	+
TC02004433.hg.1	5.06	8.02	-7.76	1.4e-05	0.000675	lnc-CHST10-2:1			chr2	100889909 - 100898479	-
TC04002519.hg.1	8.59	11.7	-8.66	8.17e-10	4.56e-07	lnc-C4orf34-3:1			chr4	39548921 - 39551206	-
TC15001223.hg.1	6.47	9.73	-9.58	1e-05	0.000543	ENST00000560769.1			chr15	39885781 - 39886432	-
TC10000069.hg.1	6.22	9.51	-9.83	0.00058	0.009692	RP11-379F12.4	RP11-379F12.4	putative novel transcript	chr10	8093504 - 8095047	+	OTTHUMT00000046724
TC02004432.hg.1	4.21	7.69	-11.17	4e-06	0.000262	AC092168.4	AC092168.4	novel transcript	chr2	100705115 - 100705776	-	OTTHUMT00000329808
TC06003134.hg.1	5.08	8.74	-12.64	0.000129	0.003405	lnc-C6orf97-4:1			chr6	152278724 - 152281069	+
TC12002779.hg.1	5.99	9.79	-13.86	6e-06	0.000352	lnc-ARHGDIB-3:1			chr12	15321945 - 15322304	-
TC10002007.hg.1	4.59	9.69	-34.3	7.6e-05	0.002363	lnc-ANKRD30A-5:1			chr10	37684566 - 37719648	+
TC02003587.hg.1	4.71	11.05	-81.02	1e-06	0.000104	LINC01087	LINC01087	long intergenic non-protein coding RNA 1087	chr2	132394598 - 132407188	+	BC036114
TC10002006.hg.1	4.71	11.27	-94.31	4.8e-05	0.001667	lnc-ANKRD30A-3:1			chr10	37668110 - 37669239	+
TC10002004.hg.1	4.41	11.73	-159.5	2.2e-05	0.000947	RP11-20F24.2	RP11-20F24.2	novel transcript	chr10	37569821 - 37570983	+	OTTHUMT00000047593
TC10002005.hg.1	5.25	13.21	-250.17	2.1e-05	0.000929	LINC00993			chr10	37591922 - 37636288	+
TC10002003.hg.1	4.8	15.23	-1381.48	8e-06	0.000456	lnc-ANKRD30A-1			chr10	37524718 - 37591595	+
HER2-enriched
TCID	Her2 Bi-weight Avg Signal (log2)	Otros Bi-weight Avg Signal (log2)	Fold Change (linear) (Her2 vs. Otros)	ANOVA p-value (Her2 vs. Otros)	FDR p-value (Her2 vs. Otros)	Name (manual anotation) GENCODE and LNCpedia	Gene Symbol	Description	Chromosome	Genomic Position	Strand	Public Gene IDs
TC02002207.hg.1	9.65	8.55	2.15	6.8e-05	0.047468	MIR4435-1HG	MIR4435-1HG; LINC00152; LOC101930489	MIR4435-1 host gene (non-protein coding); long intergenic non-protein coding RNA 152; uncharacterized LOC101930489; novel transcript	chr2	111965353 - 112252692	-	NR_015395; NR_024373; ENST00000371162; ENST00000439362; BX647931; OTTHUMT00000317532; OTTHUMT00000317535; OTTHUMT00000332128; OTTHUMT00000332129; OTTHUMT00000332130; OTTHUMT00000332132; OTTHUMT00000332133; OTTHUMT00000332134; OTTHUMT00000332135; OTTHUMT00000332136; OTTHUMT00000332137; OTTHUMT00000332138; OTTHUMT00000332139; uc002the.2; uc002thf.4; uc010yxl.1
TC02003382.hg.1	11.68	10.51	2.25	4.7e-05	0.037468	LINC00152	LINC00152; MIR4435-1HG	long intergenic non-protein coding RNA 152; MIR4435-1 host gene (non-protein coding)	chr2	87754887 - 87906324	+	ENST00000331944; ENST00000409054; ENST00000409139; ENST00000409898; ENST00000413202; ENST00000414030; ENST00000414584; ENST00000419680; ENST00000423846; ENST00000437561; ENST00000455131
TC06003522.hg.1	7.01	6.28	1.66	3.3e-05	0.032366	RP1-30M3.5-001			chr6	24701135 - 24702021	-
TC11003147.hg.1	6.6	5.84	1.69	4e-05	0.034492	lnc-CHRM4-1:2, CTD-2589M5.4			chr11	46277871 - 46292165	-
TC11003315.hg.1	6.17	4.53	3.12	2.6e-05	0.028273	lnc-PDGFD-5:1, TCONS_00019740			chr11	103436304 - 103509798	-
TC17002186.hg.1	5.3	4.69	1.54	6e-06	0.011318	LINC00672	LINC00672	long intergenic non-protein coding RNA 672	chr17	37081421 - 37085637	+	NR_038847
TC17002190.hg.1	8.38	6.38	4.02	3.74e-09	7.5e-05	AC009283.1			chr17	37700444 - 37728388	+
TC17002610.hg.1	6.72	6.11	1.53	3.8e-05	0.03376	lnc-CWC25-1:1			chr17	36952425 - 36954624	-

## Sheet: 2.2
Supplementary data 2.2. Expression profile of lncRNAs in breast cancer subtypes from TCGA cohort. RNA-Seq data. Log foldchange >1, >-1. adj P-value <0.05. Each molecular subtype was compared to the others.
Luminal A
	logFC	AveExpr	t	P.Value	adj.P.Val	B
ENSG00000235687.4	2.89036	10.7595	18.6426	6.48e-65	3.68e-62	136.489
ENSG00000234918.1	2.58625	10.327	17.6639	2.13e-59	8.72e-57	124.037
ENSG00000251141.1	2.36461	9.29628	20.0648	3.91e-73	4.12e-70	155.555
ENSG00000232638.1	2.02037	10.1974	21.3211	1.46e-80	5.4e-77	172.227
ENSG00000253768.1	1.92413	8.73342	18.961	9.79e-67	7.66e-64	141.046
ENSG00000243350.1	1.82225	9.89092	20.589	3.24e-76	4.77e-73	162.414
ENSG00000235584.2	1.77523	9.44304	16.0414	1.48e-50	4.19e-48	104.032
ENSG00000197308.4	1.67238	9.46244	20.6302	1.85e-76	3.41e-73	163.076
ENSG00000248779.1	1.66748	8.30272	13.5521	6.81e-38	7.27e-36	75.2282
ENSG00000259459.1	1.615	9.09789	18.9566	1.04e-66	7.66e-64	140.882
ENSG00000272335.1	1.43045	10.6282	16.9285	2.43e-55	8.53e-53	114.758
ENSG00000248360.3	1.39357	8.9097	22.7719	2.73e-89	2.01e-85	192.371
ENSG00000233627.2	1.3229	9.79889	12.9374	5.76e-35	4.72e-33	68.5549
ENSG00000249203.1	1.30122	8.05126	13.2538	1.84e-36	1.78e-34	71.952
ENSG00000273472.1	1.28976	9.08897	18.6871	3.61e-65	2.22e-62	137.357
ENSG00000238178.2	1.19507	8.54932	12.4466	1.08e-32	7.07e-31	63.388
ENSG00000250604.1	1.16996	9.22169	18.7147	2.52e-65	1.69e-62	137.664
ENSG00000224559.2	1.13132	8.42343	14.8493	2.43e-44	4.84e-42	89.9439
ENSG00000238122.1	1.11216	8.63306	11.3788	5.94e-28	2.59e-26	52.5998
ENSG00000264589.1	1.10418	7.7538	19.082	1.98e-67	1.82e-64	142.728
ENSG00000223808.1	1.08396	9.07026	7.68945	4.24e-14	4.51e-13	21.2738
ENSG00000230937.5	1.06598	8.85247	10.2194	3.73e-23	1.12e-21	41.75
ENSG00000163364.5	1.06237	9.90201	13.9578	7.15e-40	9.76e-38	79.6932
ENSG00000263677.1	1.03193	8.16727	12.766	3.64e-34	2.58e-32	66.7373
ENSG00000265369.2	1.01612	8.05639	12.0135	9.81e-31	5.4e-29	58.9094
ENSG00000273272.1	-1.1983	9.0513	-13.7579	6.82e-39	8.11e-37	77.4932
ENSG00000272666.1	-1.21471	9.10395	-13.9368	9.06e-40	1.19e-37	79.4834
ENSG00000204832.5	-1.30169	8.19886	-11.386	5.53e-28	2.46e-26	52.6969
Luminal B
	logFC	AveExpr	t	P.Value	adj.P.Val	B
ENSG00000232638.1	2.09278	10.1974	17.3096	1.96201e-57	1.44678e-54	118.523
ENSG00000243350.1	1.95065	9.89092	17.2128	6.70654e-57	4.49582e-54	117.44
ENSG00000197308.4	1.70415	9.46244	16.3649	2.7548e-52	1.45099e-49	107.261
ENSG00000235123.1	1.64875	8.66076	8.97392	1.92731e-18	7.28821e-17	31.1542
ENSG00000260710.1	1.19198	8.48839	12.1451	2.52533e-31	3.72435e-29	60.1745
ENSG00000255774.1	1.18402	8.70143	9.34171	8.76604e-20	4.01496e-18	34.1742
ENSG00000223808.1	1.09841	9.07026	6.22731	7.5802e-10	6.40279e-09	11.9791
ENSG00000238122.1	1.09703	8.63306	8.67339	2.23689e-17	7.46373e-16	28.7692
ENSG00000224559.2	1.08912	8.42343	11.0596	1.35565e-26	1.47009e-24	49.5353
ENSG00000233823.1	1.08251	7.90519	13.722	1.01958e-38	2.3495e-36	77.013
ENSG00000238178.2	1.07457	8.54932	8.71504	1.59896e-17	5.40861e-16	29.0959
ENSG00000261175.1	-1.08564	7.44212	-23.3568	7.5657e-93	2.78947e-89	200.798
ENSG00000228639.2	-1.45482	7.93271	-24.4358	1.8749e-99	1.38255e-95	215.758
ENSG00000254148.3	-1.51698	8.04339	-23.0213	8.34659e-91	2.05159e-87	195.973
Basal-like
	logFC	AveExpr	t	P.Value	adj.P.Val	B
ENSG00000248360.3	-1.79868	8.9097	-34.044	6.40665e-159	4.72426e-155	352.7
ENSG00000223813.2	-1.55721	8.55782	-31.4473	6.29177e-143	2.31978e-139	315.948
ENSG00000228639.2	3.38571	7.93271	28.2809	2.88143e-123	7.08257e-120	270.314
ENSG00000261175.1	2.52713	7.44212	27.2842	4.52315e-117	8.33843e-114	256.322
ENSG00000257271.1	1.49318	7.10806	26.6921	2.14474e-113	3.16307e-110	248.071
ENSG00000254148.3	3.4859	8.04339	26.5999	7.99986e-113	9.83183e-110	246.425
ENSG00000235584.2	-2.45051	9.44304	-26.3015	5.67031e-111	5.97326e-108	242.602
ENSG00000243350.1	-2.24036	9.89092	-26.044	2.2317e-109	2.05707e-106	238.91
ENSG00000250604.1	-1.67296	9.22169	-25.9202	1.30497e-108	1.06921e-105	237.134
ENSG00000197308.4	-1.94101	9.46244	-25.726	2.07386e-107	1.52926e-104	234.419
ENSG00000232638.1	-2.41495	10.1974	-25.6687	4.69378e-107	3.14654e-104	233.56
ENSG00000234918.1	-3.13444	10.327	-25.2831	1.13209e-104	6.95666e-102	228.133
ENSG00000259459.1	-1.87154	9.09789	-25.2557	1.67054e-104	9.47582e-102	227.749
ENSG00000234899.5	1.40688	7.31342	25.2305	2.39228e-104	1.26005e-101	227.317
ENSG00000235687.4	-3.43707	10.7595	-25.2107	3.1707e-104	1.55871e-101	227.087
ENSG00000258910.2	2.28895	7.39681	24.9427	1.42476e-102	6.56636e-100	223.155
ENSG00000245750.3	-1.5474	8.38346	-24.3919	3.48864e-99	1.51325e-96	215.528
ENSG00000248429.1	-1.15135	8.39168	-24.3307	8.29861e-99	3.39966e-96	214.67
ENSG00000254231.1	-1.19479	8.49969	-24.2648	2.10689e-98	8.17697e-96	213.748
ENSG00000249042.1	-1.26017	10.6429	-23.8989	3.68437e-96	1.35843e-93	208.301
ENSG00000203688.4	1.47491	7.12163	23.492	1.13273e-93	3.97751e-91	202.871
ENSG00000254607.2	1.58227	7.17174	23.4662	1.62821e-93	5.45747e-91	202.498
ENSG00000259725.1	-1.19562	8.32468	-22.7598	3.22638e-89	1.03441e-86	192.624
ENSG00000268496.1	1.37085	7.15521	22.5186	9.32137e-88	2.86399e-85	189.316
ENSG00000273472.1	-1.54951	9.08897	-22.4149	3.95078e-87	1.16532e-84	187.887
ENSG00000231367.1	1.63466	7.50133	22.2589	3.4562e-86	9.80232e-84	185.689
ENSG00000224930.2	1.49623	7.26245	21.8044	1.87782e-83	5.12852e-81	179.443
ENSG00000228613.1	-1.19798	8.15519	-21.6517	1.5448e-82	4.06834e-80	177.329
ENSG00000224559.2	-1.36558	8.42343	-21.2012	7.58798e-80	1.86513e-77	171.068
ENSG00000231817.3	1.15451	7.03156	20.938	2.78489e-78	6.62444e-76	167.596
ENSG00000253125.1	-1.4932	8.4837	-20.8885	5.47623e-78	1.26193e-75	166.846
ENSG00000244468.1	-4.85431	11.0879	-20.3461	8.738e-75	1.89512e-72	159.546
ENSG00000255774.1	-1.75258	8.70143	-20.3483	8.4907e-75	1.89512e-72	159.535
ENSG00000229124.2	2.01743	8.35966	20.2928	1.79982e-74	3.68663e-72	158.786
ENSG00000246228.2	1.17515	7.14906	19.8653	5.73441e-72	1.14285e-69	153.128
ENSG00000224853.1	1.1305	7.00801	19.7757	1.90816e-71	3.6079e-69	151.92
ENSG00000260710.1	-1.34922	8.48839	-19.7703	2.05071e-71	3.78048e-69	151.769
ENSG00000254615.2	1.29716	7.70362	19.4376	1.75381e-69	3.07919e-67	147.43
ENSG00000272639.1	1.4645	7.54724	19.1448	8.60088e-68	1.44143e-65	143.565
ENSG00000269962.1	1.86481	7.30413	19.1332	1.00345e-67	1.64432e-65	143.409
ENSG00000223808.1	-2.31127	9.07026	-19.1279	1.07713e-67	1.72669e-65	143.262
ENSG00000229891.1	1.52783	8.10433	19.1128	1.31556e-67	2.06403e-65	143.113
ENSG00000203635.2	-1.00675	7.96005	-19.0844	1.91567e-67	2.94294e-65	142.671
ENSG00000259604.1	1.32787	7.44255	19.0639	2.51412e-67	3.78349e-65	142.499
ENSG00000231826.1	1.76625	7.51166	19.0239	4.26701e-67	6.29299e-65	141.971
ENSG00000185904.7	1.66893	7.58037	18.9133	1.83928e-66	2.60824e-64	140.518
ENSG00000260807.2	1.45184	7.48153	18.9012	2.15592e-66	2.99958e-64	140.362
ENSG00000267480.1	1.13	7.73964	18.7483	1.61694e-65	2.16788e-63	138.357
ENSG00000224739.2	1.05138	7.10673	18.3416	3.32034e-63	4.29548e-61	133.031
ENSG00000253768.1	-1.49322	8.73342	-18.3467	3.1065e-63	4.0906e-61	132.909
ENSG00000256916.1	1.99699	7.59622	18.0312	1.87249e-61	2.26357e-59	129.056
ENSG00000163364.5	-1.58409	9.90201	-17.8255	2.66296e-60	3.06823e-58	126.417
ENSG00000227036.2	1.33558	7.57779	17.6532	2.44045e-59	2.7686e-57	124.216
ENSG00000248538.2	1.88187	7.29392	17.6405	2.87127e-59	3.208e-57	124.053
ENSG00000234753.1	1.16983	7.7223	17.3149	1.83333e-57	1.98808e-55	119.925
ENSG00000182165.13	-1.19901	11.4267	-17.1082	2.51867e-56	2.5442e-54	117.275
ENSG00000256234.1	1.33387	7.44355	17.0277	6.96276e-56	6.91267e-54	116.299
ENSG00000255750.1	1.27223	7.28792	17.027	7.03079e-56	6.91267e-54	116.277
ENSG00000260912.1	-1.10294	9.63074	-16.8738	4.83439e-55	4.4561e-53	114.389
ENSG00000228109.1	1.17272	8.77994	16.8279	8.59712e-55	7.73112e-53	113.811
ENSG00000232803.1	1.18382	7.19674	16.7802	1.56486e-54	1.39027e-52	113.19
ENSG00000235123.1	-2.01128	8.66076	-16.5235	3.85342e-53	3.26611e-51	109.861
ENSG00000238178.2	-1.36328	8.54932	-16.3938	1.92683e-52	1.56137e-50	108.193
ENSG00000261538.1	-1.39913	8.04563	-16.3612	2.88248e-52	2.28553e-50	107.869
ENSG00000238266.1	1.09402	7.01945	16.1947	2.24948e-51	1.72789e-49	105.911
ENSG00000230257.1	1.67113	7.15021	15.9927	2.68482e-50	1.96018e-48	103.507
ENSG00000238117.1	-1.55366	8.38465	-15.9672	3.66572e-50	2.57439e-48	103.051
ENSG00000259457.1	-1.20131	8.00812	-15.9601	3.99699e-50	2.78055e-48	102.888
ENSG00000260228.1	-1.09742	8.25043	-15.7972	2.9087e-49	1.94989e-47	101.064
ENSG00000237438.2	1.29871	7.89566	15.6431	1.88459e-48	1.19802e-46	99.3122
ENSG00000231106.2	1.7608	8.03276	15.0769	1.6541e-45	9.31096e-44	92.5992
ENSG00000261521.1	1.48408	8.32997	14.9798	5.21668e-45	2.89231e-43	91.4649
ENSG00000272620.1	1.48407	7.18686	14.9049	1.26248e-44	6.79527e-43	90.5251
ENSG00000230148.4	-1.26525	9.19802	-14.6765	1.83649e-43	9.02816e-42	87.8969
ENSG00000251141.1	-1.54589	9.29628	-14.286	1.6898e-41	7.55188e-40	83.2164
ENSG00000235387.1	1.01422	7.62712	14.2661	2.12335e-41	9.37579e-40	83.1596
ENSG00000233627.2	-1.63962	9.79889	-14.1181	1.15555e-40	4.98304e-39	81.5087
ENSG00000223784.1	1.03818	7.07093	13.6949	1.3817e-38	5.39082e-37	76.6489
ENSG00000261373.1	1.56748	9.18224	13.3063	1.0325e-36	3.54124e-35	72.5399
ENSG00000230082.1	1.17742	8.58637	13.2491	1.93396e-36	6.48228e-35	71.9037
ENSG00000232445.1	1.25866	8.7483	13.1692	4.6388e-36	1.52029e-34	71.0417
ENSG00000172250.10	-1.38681	9.07432	-13.1322	6.94707e-36	2.25673e-34	70.5953
ENSG00000259187.1	-1.12228	12.4097	-12.6794	9.18166e-34	2.65512e-32	65.8422
ENSG00000272666.1	1.55677	9.10395	12.0979	4.11144e-31	9.77992e-30	59.7899
ENSG00000226197.2	1.08207	7.72918	11.9359	2.17621e-30	4.84814e-29	58.0199
ENSG00000270547.1	1.14212	8.0799	11.4671	2.4724e-28	4.91414e-27	53.3916
ENSG00000166770.6	1.28641	9.40942	11.4515	2.88736e-28	5.70816e-27	53.3037
ENSG00000249430.1	1.21048	8.09203	11.4534	2.83244e-28	5.61462e-27	53.2601
ENSG00000272335.1	-1.1756	10.6282	-11.3598	7.16927e-28	1.34178e-26	52.3788
ENSG00000273272.1	1.45199	9.0513	11.3314	9.48623e-28	1.75757e-26	52.1316
ENSG00000245532.4	-1.01577	11.2965	-11.2921	1.39814e-27	2.54564e-26	51.7573
ENSG00000248779.1	-1.10907	8.30272	-11.2521	2.07019e-27	3.72329e-26	50.736
ENSG00000225431.1	1.02126	7.34063	11.1649	4.8641e-27	8.51968e-26	50.344
ENSG00000261040.2	1.23344	8.09971	10.3376	1.25861e-23	1.75776e-22	42.6891
ENSG00000237940.3	-1.0113	8.44182	-10.0969	1.13757e-22	1.48996e-21	40.1932
ENSG00000253154.1	-1.04009	8.07147	-9.37208	6.76217e-20	7.01325e-19	33.8099
ENSG00000226738.1	1.33487	8.49216	7.70036	3.91598e-14	2.41644e-13	21.1942
HER2-enriched
	logFC	AveExpr	t	P.Value	adj.P.Val	B
ENSG00000244468.1	4.58901	11.0879	9.48039	2.67e-20	9.36e-18	33.8153
ENSG00000172250.10	1.78988	9.07432	10.4971	2.86e-24	1.62e-21	43.4117
ENSG00000258837.1	1.68053	7.74008	7.26184	8.9e-13	8.2e-11	18.4446
ENSG00000204832.5	1.66658	8.19886	7.08847	2.93e-12	2.54e-10	17.2636
ENSG00000258616.1	1.65621	7.24968	7.9737	5.17e-15	7.48e-13	23.4029
ENSG00000261538.1	1.3236	8.04563	7.33195	5.46e-13	5.23e-11	18.9166
ENSG00000262973.1	1.12953	7.22328	8.15139	1.35e-15	2.11e-13	24.7374
ENSG00000248359.1	1.03081	7.02411	9.94051	4.65e-22	2.02e-19	39.1693
ENSG00000248779.1	-1.04586	8.30272	-8.28872	4.67e-16	7.66e-14	25.6866
ENSG00000253768.1	-1.18367	8.73342	-9.9422	4.58e-22	2.02e-19	39.3231
ENSG00000238122.1	-1.24015	8.63306	-10.6397	7.52e-25	5.54e-22	45.6132
ENSG00000261373.1	-1.28021	9.18224	-10.1233	8.95e-23	4.4e-20	40.6479
ENSG00000228639.2	-1.32878	7.93271	-17.2339	5.13e-57	3.78e-53	118.656
ENSG00000254148.3	-1.41268	8.04339	-16.4266	1.28e-52	4.73e-49	108.618
ENSG00000197308.4	-1.43551	9.46244	-12.4762	7.92e-33	1.46e-29	63.3145
ENSG00000251141.1	-1.49912	9.29628	-10.5857	1.25e-24	8.37e-22	45.0912
ENSG00000243350.1	-1.53255	9.89092	-11.7497	1.45e-29	1.78e-26	55.8372
ENSG00000232638.1	-1.69819	10.1974	-12.1778	1.8e-31	2.65e-28	60.0186
