# Supplementary material for: A lncRNA landscape in breast cancer reveals a potential role for AC009283.1 in proliferation and apoptosis in HER2-enriched subtype
Source: Sci Rep. 2020 Aug 4;10:13146. doi: 10.1038/s41598-020-69905-z (PMC7403317; doi:10.1038/s41598-020-69905-z)
Supplement: Supplementary file 5 — Supplementary Data 3. [file 41598_2020_69905_MOESM5_ESM.xlsx]

## Sheet: 3.1
Supplementary table 3.1. Co-expression patterns of four lncRNAs RNAs up-regulated with mRNAs in Luminal A. Coefficient is correlation Pearson
Mexican cohort																TCGA cohort
LINC00504				LINC00993				MIR205HG				PCAT18				LINC00504				LINC00993				MIR205HG				PCAT18				mRNAs co-expressed with four lncRNAs in both cohorts. Gene ontology analysis was performed with this list.
mRNA	pvalue	coefficient corr		mRNA	pvalue	coefficient corr		mRNA	pvalue	coefficient corr		mRNA	pvalue	coefficient corr		mRNA	coefficient corr	pvalue		mRNA	coefficient corr	pvalue		mRNA	coefficient corr	pvalue		mRNA	coefficient corr	pvalue		SH3RF2
RABEPK	0	0.846		ANKRD30A	0	0.961		MIR205	0	1		SPATA6	0	0.866		CPEB2	0.612762	0		ANKRD30A	0.843752	5.82038e-111		SH3RF2	0.481975	6.00647e-25		LOC728606	0.997861	0		LAMB3
CABYR	0	0.836		TMEM161B	0	0.806		DCST2	0	0.824		SDHB	0	0.834		C15orf33	0.494859	0		GTF2IRD2	0.499599	5.87196e-27		LAMB3	0.4808	8.10152e-25		LRRC31	0.542169	2.52958e-32		CHI3L2
PARP3	0	0.789		ZBTB17	0	0.717		MSTO1	0	0.817		MRPS21	0	0.827		WDR19	0.489538	0		GTF2IRD2P1	0.497724	9.73188e-27		CHI3L2	0.466378	2.90165e-23		CCDC160	0.516737	5.00378e-29		CITED4
BTRC	0	0.783		ZNF608	0	0.697		KIAA0907	0	0.797		TRAPPC3	0	0.808		AASDH	0.461291	0		RBM5	0.452412	7.92395e-22		CITED4	0.454458	4.92784e-22		ICA1	0.514176	1.03753e-28		OBP2B
PTGR2	0	0.765		ODF2L	0.001	0.644		CLK2	0	0.788		HSPB11	0	0.796		TADA2B	0.458714	0		NOSTRIN	0.446821	2.85572e-21		DIRAS3	0.427624	1.95337e-19		LTF	0.507743	6.30911e-28		TTC22
LMNTD2	0	0.742		DDAH1	0.001	0.642		NDUFS2	0	0.785		EPHX2	0	0.795		NARG2	0.454898	0		C10orf68	0.446592	3.00781e-21		MYBPC1	0.423852	4.3435e-19		SORBS2	0.497442	1.04992e-26		DCST2
SCUBE2	0	0.74		CYP4Z1	0.001	0.63		SHC1	0	0.766		ARL6	0	0.78		PRMT10	0.453696	0		FANK1	0.443371	6.22492e-21		PHYHD1	0.41326	3.88449e-18		GALNT7	0.485256	2.58997e-25		SLC25A37
NOSTRIN	0	0.738		ZNF713	0.001	0.624		USP21	0	0.765		TCEA3	0	0.779		SLC24A1	0.445435	0		ZMAT1	0.437244	2.431e-20		COX6B2	0.409995	7.51365e-18		PDZK1IP1	0.474334	4.11509e-24		LRGUK
NUDT6	0	0.737		PIAS3	0.001	0.622		SETDB1	0	0.762		FAM206A	0	0.779		TBC1D9	0.444702	0		ANKRD10	0.437232	2.43729e-20		ZNF238	0.403456	2.75664e-17		AZGP1	0.469507	1.35415e-23		PLD2
IMPACT	0	0.73		ANKRD30B	0.002	0.618		YY1AP1	0	0.762		TRAPPC12	0	0.775		ZNF396	0.441813	0		NFIA	0.437132	2.49136e-20		OBP2B	0.40286	3.09921e-17		PIP	0.468296	1.82061e-23		PIH1D2
TPRG1	0	0.729		YIPF1	0.002	0.617		PMF1	0	0.754		TMEM59	0	0.773		CCDC111	0.435534	0		WDR52	0.435897	3.26742e-20		SYT8	0.399348	6.14862e-17		NEK10	0.467513	2.20271e-23		CTF1
RNF7	0	0.728		MED6	0.001	0.616		GON4L	0	0.752		ATPAF1	0	0.772		WDR31	0.431331	0		C7orf63	0.432145	7.39662e-20		TTC22	0.397457	8.86135e-17		GLRX	0.462072	8.17699e-23		ZFP36L1
ZNF717	0	0.727		C19orf18	0.002	0.611		TCTN2	0	0.738		POMGNT1	0	0.765		RFC1	0.431269	0		FDXACB1	0.425537	3.04315e-19		NTF4	0.39656	1.05292e-16		KCTD1	0.461733	8.86532e-23		ALPK1
CCDC126	0	0.726		REEP6	0.002	0.607		CNKSR1	0	0.735		ICA1	0	0.764		TAPT1	0.426792	0		ZNF43	0.421387	7.28221e-19		TRIM29	0.39274	2.1828e-16		MANSC1	0.46021	1.27399e-22		HHLA3
TCTN1	0	0.72		ENOSF1	0.002	0.603		OCLM	0	0.73		KIAA1147	0	0.764		BBS4	0.425388	0		C9orf68	0.418422	1.34836e-18		RAD51L1	0.392025	2.49921e-16		SPATA6	0.456522	3.04187e-22		C4orf36
SET	0	0.719		EDRF1	0.002	0.602		CLPB	0	0.723		NEIL1	0	0.762		ETAA1	0.424749	0		ARHGEF33	0.416982	1.81466e-18		TP63	0.391656	2.67994e-16		WNK2	0.454075	5.38772e-22		USP21
LIPH	0	0.715		DLG1	0.002	0.601		TBC1D20	0	0.713		NDUFB5	0	0.76		ANUBL1	0.424715	0		LOC338799	0.413272	3.87471e-18		VTCN1	0.39119	2.92639e-16		NOSTRIN	0.450979	1.10318e-21		FDXACB1
H1F0	0	0.713		CATSPERB	0.002	0.6		CISH	0	0.711		FAM221A	0	0.757		KIAA0319L	0.424322	0		PIH1D2	0.407087	1.34418e-17		ENDOU	0.389178	4.2715e-16		C9orf152	0.450315	1.28511e-21		RABL2A
CHCHD1	0	0.712		RASSF7	0.002	0.597		ZNF415	0	0.711		HMGN5	0	0.757		POLI	0.424037	0		GOLGA2B	0.406847	1.40999e-17		DCST2	0.386883	6.5548e-16		CYP4X1	0.447271	2.57806e-21		WDR91
CYB5D1	0	0.708		HSD17B4	0.002	0.595		INTS3	0	0.71		ZBTB40	0	0.756		ZNF721	0.419637	0		SEC16B	0.406412	1.53719e-17		BEND5	0.380381	2.16576e-15		KIAA1377	0.445873	3.54026e-21		ZNF648
WBP1	0	0.705		ZNF138	0.003	0.594		B4GALT3	0	0.709		DNAJC19	0	0.756		SLC30A9	0.418343	0		ZNF684	0.405511	1.83775e-17		SLC25A37	0.379089	2.73749e-15		HIGD1A	0.443084	6.63879e-21		ZC3HC1
DYNC1I2	0	0.704		SWT1	0.003	0.591		UBAP2L	0	0.707		ZNF684	0	0.755		KIF5C	0.416582	0		GNRH1	0.405422	1.87037e-17		CCNJL	0.377803	3.45327e-15		ZNF100	0.44085	1.09415e-20		ARMCX2
DIO1	0	0.703		HP1BP3	0.002	0.59		KRTCAP2	0	0.706		ABCF3	0	0.755		MYO18B	0.416189	2.13557e-18		CCDC146	0.403923	2.51465e-17		MGP	0.376704	4.20781e-15		CHAD	0.439652	1.4279e-20		HFE
ZNF33B	0	0.703		RGL2	0.003	0.59		GTF3C2	0	0.705		TRIP11	0	0.753		CBR4	0.411223	0		LOC389033	0.40344	2.76558e-17		GPRIN2	0.375517	5.20435e-15		ENPP5	0.438774	1.73453e-20		BNIPL
NFU1	0	0.702		DNAJC22	0.003	0.588		GATAD2B	0	0.703		ZNF284	0	0.749		EFCAB6	0.40967	0		RAI2	0.397066	9.55276e-17		LGR6	0.375506	5.21477e-15		IGSF22	0.437151	2.48096e-20		SEC16B
DNAJC19	0	0.702		NR2C2	0.003	0.586		SOX9	0	0.703		MRRF	0	0.747		PLA2G12A	0.409097	0		CYP20A1	0.396453	1.0749e-16		STAC2	0.375318	5.39273e-15		TPRG1	0.433123	5.98351e-20		ITGB8
UBA5	0	0.701		TIGD6	0.003	0.583		LPP	0	0.7		MST1R	0	0.744		SPG11	0.408697	0		LOC92973	0.395724	1.23604e-16		FAM46B	0.375207	5.50107e-15		TNFSF10	0.432566	6.75311e-20		NME7
HACL1	0	0.701		CCDC159	0.003	0.583		IL17RB	0	0.699		AZGP1	0	0.74		KIAA1737	0.406372	0		C10orf93	0.394865	1.45682e-16		PROM1	0.375032	5.67577e-15		ZNF43	0.427247	2.11665e-19		THEM4
POLI	0	0.7		AK9	0.003	0.581		TOMM40L	0	0.697		HDAC8	0	0.74		RG9MTD2	0.406278	0		CCDC14	0.394586	1.53661e-16		LRGUK	0.37499	5.71771e-15		VIPR2	0.426422	2.52262e-19		SDCCAG8
COQ6	0	0.698		C1QTNF3	0.004	0.577		SEC16B	0	0.697		CPEB3	0	0.739		MYO5C	0.405742	0		ZNF117	0.394375	1.59971e-16		NEK11	0.374434	6.31358e-15		NFIX	0.422478	5.79691e-19		MAP3K6
LRRFIP2	0	0.697		CD151	0.004	0.575		VPS45	0	0.694		ERCC5	0	0.739		ZC3H6	0.403564	0		LEAP2	0.393371	1.93668e-16		PLD2	0.37388	6.96842e-15		USP33	0.420292	9.1488e-19		PDZK1IP1
TMF1	0	0.697		THOC1	0.004	0.572		STEAP3	0	0.692		SRSF11	0	0.738		CLCN3	0.403156	0		MRI1	0.391609	2.70382e-16		PIH1D2	0.37368	7.22024e-15		EPHX2	0.419192	1.14967e-18		TRIP6
SERP1	0	0.697		ULK4	0.004	0.57		EIF2B4	0	0.691		CRYZL1	0	0.736		TRAM1L1	0.399522	0		LRGUK	0.390859	3.11465e-16		SCPEP1	0.371801	1.00698e-14		CYBRD1	0.415793	2.31653e-18		LRIG1
ECT2L	0	0.695		PDZRN3	0.004	0.57		TSC1	0	0.691		HOOK2	0	0.735		SH3RF1	0.398719	0		MS4A14	0.390025	3.64392e-16		IL17RD	0.368068	1.93766e-14		KIAA1324	0.414979	2.73632e-18		MTMR11
C5	0	0.694		VTI1A	0.004	0.569		HINFP	0	0.691		CCDC7	0	0.734		BTRC	0.396576	0		RAB6C	0.388405	4.9359e-16		ZBTB7C	0.363865	4.00772e-14		C1orf115	0.414689	2.90306e-18		FMO5
CLMN	0	0.694		KIAA0825	0.005	0.566		ZNF687	0	0.689		APH1B	0	0.733		AP1AR	0.396305	0		ZNF214	0.386787	6.67277e-16		LRG1	0.363366	4.36627e-14		SLC44A4	0.414098	3.27502e-18		ZNF608
GOLGB1	0	0.693		COMMD10	0.005	0.564		DCAF8	0	0.688		PMPCB	0	0.732		KRBA2	0.395318	0		UBXN11	0.386316	7.28195e-16		CTF1	0.363184	4.50448e-14		VWA2	0.412929	4.15422e-18		OPN3
CTBS	0	0.692		PPP4R1	0.005	0.563		MTURN	0	0.688		BRWD1	0	0.727		FBXL5	0.395061	0		TTC23L	0.385871	7.90861e-16		SOX10	0.363153	4.52862e-14		SLC5A1	0.411591	5.44736e-18		STX19
SLMAP	0	0.691		FAM160A2	0.005	0.562		GNPAT	0	0.686		SCP2	0	0.725		DCAF17	0.394328	0		ECHDC2	0.385582	8.34264e-16		ZFP36L1	0.362968	4.67435e-14		GCM1	0.410038	7.44842e-18		C19orf44
LEAP2	0	0.689		FRA10AC1	0.005	0.561		RAB25	0	0.684		EIF2B5	0	0.725		C9orf64	0.393944	0		ZNF789	0.384717	9.78873e-16		C2orf73	0.361359	6.15105e-14		ADAM15	0.408583	9.97174e-18		TCTN2
CYBRD1	0	0.688		SDCCAG8	0.005	0.56		PPOX	0	0.68		XPA	0	0.725		MMAA	0.393942	0		WDR27	0.38432	1.05335e-15		OR2L13	0.360412	7.22472e-14		KCND3	0.407763	1.17476e-17		AGBL3
YPEL2	0	0.687		ZC3H14	0.005	0.56		RSAD1	0	0.68		ENOSF1	0	0.724		LRBA	0.393628	0		C1orf213	0.38401	1.11519e-15		ARHGAP19	0.358561	9.87939e-14		SLC26A5	0.406915	1.39078e-17		CEP164
ICE2	0	0.686		GTF2A1	0.005	0.56		PRKAB2	0	0.678		NBPF15	0	0.721		DIS3L	0.393297	0		SUGT1L1	0.383276	1.27622e-15		ALPK1	0.358487	1.00028e-13		PKIB	0.405154	1.97218e-17		TMEM91
NTN4	0	0.684		RUFY1	0.005	0.557		USF1	0	0.677		TPRG1	0	0.72		UBE3A	0.392005	0		DCST2	0.380483	2.12607e-15		TMPRSS3	0.35775	1.13243e-13		C7orf63	0.403181	2.90991e-17		EFNA4
ELMOD3	0	0.683		MED23	0.005	0.557		ADAM15	0	0.677		TTC14	0	0.718		MYO6	0.391562	9.706e-18		FAM172A	0.38044	2.14244e-15		HHLA3	0.357605	1.16029e-13		EPB41L4A	0.401851	3.7764e-17		TRIM46
GALNT5	0	0.683		ZNF296	0.006	0.556		RCBTB1	0	0.674		MAN1B1	0	0.716		DNAJC12	0.391428	1.4373e-17		SFRS18	0.379092	2.73632e-15		C4orf36	0.357328	1.21554e-13		SMARCA2	0.399562	5.8984e-17		BIN3
IKBKB	0	0.683		NBPF8	0.006	0.555		PI4KB	0	0.672		PTGR2	0	0.714		SEPSECS	0.391128	2.55407e-17		ZNF182	0.37836	3.12316e-15		APOM	0.35649	1.39869e-13		MUC1	0.3988	6.83672e-17		OR2W3
FAM161B	0	0.683		CYP4A22	0.006	0.554		MEN1	0	0.671		ACYP1	0	0.713		MARCH8	0.39031	6.11037e-17		SH3RF2	0.378316	3.1481e-15		AQP4	0.355193	1.73689e-13		UAP1	0.398527	7.20818e-17		CPEB2
FAH	0	0.683		GGPS1	0.006	0.554		ARMCX6	0	0.669		WDR83OS	0	0.713		PIGV	0.3902	6.65274e-17		ZNF238	0.376872	4.08228e-15		USP21	0.353861	2.16698e-13		CRIM1	0.398431	7.34259e-17		WDR19
USP14	0	0.681		NBPF11	0.005	0.552		SH3BP5L	0	0.668		GTPBP10	0	0.711		LOC653501	0.389256	1.20186e-16		ZNF763	0.376619	4.27243e-15		PDCD4	0.353711	2.22145e-13		ZNF33A	0.396446	1.07624e-16		TADA2B
WDR78	0	0.68		CYP4X1	0.006	0.551		SPATA18	0.001	0.668		GALK2	0	0.71		IQCH	0.389041	1.34342e-16		LOC642826	0.376268	4.54984e-15		KRT14	0.352618	2.66166e-13		PPP2R5A	0.395969	1.1794e-16		SLC24A1
FOXP1	0	0.678		CREB3L4	0.005	0.55		FAM193B	0	0.667		TTC6	0	0.709		SVIP	0.38902	4.39979e-16		CLUL1	0.375933	4.83144e-15		NFIA	0.35171	3.0911e-13		MKNK2	0.395111	1.38993e-16		WDR31
NEK5	0	0.678		ALG14	0.006	0.55		SMG9	0.001	0.667		VPS37A	0	0.708		CYB5D1	0.387378	2.73519e-16		LOC100129534	0.375685	5.05052e-15		KCNK17	0.351181	3.37155e-13		CAPN8	0.393944	1.73648e-16		RFC1
SPICE1	0	0.677		TIA1	0.006	0.55		NIT1	0.001	0.664		CCDC130	0	0.708		KIAA1109	0.386758	3.41371e-16		CCDC30	0.37344	7.53489e-15		BDH2	0.350984	3.48275e-13		FMO5	0.391536	2.74144e-16		TAPT1
INO80B	0	0.673		FBXO16	0.006	0.55		KLF3	0.001	0.663		SPG20	0	0.707		FAM193A	0.386653	3.53926e-16		NME5	0.372227	9.33944e-15		PAK7	0.35092	3.51931e-13		LIMD1	0.388542	4.81127e-16		BBS4
HEMK1	0	0.672		KRTAP5-6	0.006	0.55		TARS2	0	0.662		LEO1	0	0.704		HAUS3	0.385478	5.16273e-16		ODF2L	0.371912	9.87483e-15		CD164L2	0.350733	3.6285e-13		ZNF429	0.387815	5.51063e-16		ETAA1
C21orf33	0	0.671		NBPF11	0.005	0.549		GIGYF1	0	0.657		KRTCAP3	0	0.703		ALDH6A1	0.384693	6.51255e-16		ZNF397OS	0.370831	1.19468e-14		NXNL2	0.350449	3.8017e-13		C14orf45	0.387328	6.03391e-16		KIAA0319L
CIB1	0	0.67		KEL	0.005	0.549		DEDD	0.001	0.655		FBXO16	0	0.703		TRPS1	0.38361	8.79704e-16		C2orf73	0.370257	1.32146e-14		CLDN19	0.348671	5.08205e-13		BTD	0.387008	6.40395e-16		POLI
WARS2	0	0.669		AC005154.6	0.006	0.549		HMBOX1	0.001	0.655		FAM185A	0	0.702		GIGYF2	0.381769	1.41166e-15		PSD3	0.370076	1.36391e-14		RASL11A	0.348493	5.23085e-13		C9orf6	0.386808	6.64736e-16		CBR4
PLK2	0.001	0.667		VPS45	0.006	0.547		NCSTN	0.001	0.651		CCDC25	0	0.702		IPP	0.38165	1.45351e-15		SCMH1	0.368924	1.66883e-14		FDXACB1	0.348247	5.44421e-13		ITGA6	0.38577	8.0584e-16		EFCAB6
PPP1R3B	0.001	0.667		DTNB	0.006	0.547		EFCAB2	0.001	0.649		PHPT1	0	0.702		CCDC30	0.381478	1.5159e-15		CCNL2	0.368846	1.69174e-14		MIA	0.347639	6.00906e-13		FANK1	0.385115	9.0965e-16		SPG11
TM2D1	0.001	0.664		IQCG	0.006	0.547		CLYBL	0.001	0.649		THAP4	0	0.7		TP53BP1	0.380751	1.80546e-15		TIA1	0.367446	2.15919e-14		KCNE1	0.346902	6.77087e-13		HMGCS2	0.385002	9.28727e-16		MYO5C
EPM2AIP1	0.001	0.663		NME7	0.007	0.546		MRPL9	0.001	0.648		EFCAB7	0	0.698		ELF2	0.380338	1.98978e-15		DGKD	0.367411	2.17231e-14		IL27RA	0.346533	7.18741e-13		ZG16B	0.384617	9.97175e-16		TRAM1L1
PHYHD1	0	0.663		SLC25A48	0.006	0.545		NTPCR	0.001	0.647		WBP1	0	0.698		TLE3	0.379952	2.17628e-15		C10orf79	0.365802	2.8709e-14		PLCD1	0.34628	7.48601e-13		IGBP1	0.383755	1.16873e-15		SH3RF1
SSFA2	0.001	0.66		NBPF15	0.007	0.544		ST14	0.001	0.647		USP48	0	0.697		KIAA0528	0.379932	2.34987e-15		NKTR	0.365384	3.08573e-14		SLC5A1	0.345592	8.36384e-13		PSD3	0.381865	1.65244e-15		BTRC
FAM162A	0.001	0.66		INPP5B	0.006	0.543		VPS72	0.001	0.644		BBIP1	0	0.697		TBC1D12	0.37967	2.3223e-15		LOC100286793	0.365089	3.24711e-14		COL17A1	0.344794	9.50821e-13		CCNG1	0.381667	1.71345e-15		DCAF17
ETFDH	0.001	0.653		LRRC40	0.006	0.542		PRCC	0.001	0.643		CHAD	0	0.697		EFCAB7	0.379532	2.39676e-15		POGZ	0.364984	3.30639e-14		EDN3	0.344598	9.81313e-13		NTN4	0.377888	3.40091e-15		C9orf64
MYO5C	0.001	0.653		CDK11A	0.006	0.54		SMPD4	0.001	0.642		YIPF1	0	0.696		SPATA4	0.37912	2.7222e-15		SEC31B	0.363386	4.35107e-14		TLR5	0.343215	1.22422e-12		ENTPD4	0.37743	3.693e-15		UBE3A
ZNF559	0.001	0.653		OLFML2A	0.006	0.54		ARMCX3	0.001	0.641		YBEY	0	0.694		METT5D1	0.377776	3.54198e-15		OGT	0.363279	4.43194e-14		HSD17B2	0.34284	1.29965e-12		GNG12	0.377329	3.7607e-15		DNAJC12
RPF1	0.001	0.652		ATXN3	0.007	0.54		BLZF1	0.001	0.639		TCEANC2	0	0.692		WDR35	0.377442	3.80736e-15		ACP6	0.36319	4.50007e-14		DFNB59	0.342212	1.4364e-12		CCNDBP1	0.375931	4.83313e-15		SEPSECS
CAT	0.001	0.652		ATAT1	0.007	0.538		ACP6	0.001	0.638		MTFR1L	0	0.692		ZNF770	0.376146	5.01477e-15		BMS1P5	0.363131	4.54568e-14		GRIA4	0.340915	1.76441e-12		RAPGEF4	0.375542	5.18136e-15		PIGV
SUCLG2	0.001	0.65		C19orf44	0.007	0.538		SLC8B1	0.001	0.638		NIT2	0	0.692		DCAF16	0.375537	5.69381e-15		KIAA1529	0.362294	5.24483e-14		RABL2A	0.340676	1.83249e-12		APOF	0.375055	5.65268e-15		IQCH
NUDT12	0.001	0.65		SF3B1	0.007	0.537		CCDC130	0.001	0.638		RCOR3	0	0.691		ADAL	0.375451	5.79606e-15		VAMP1	0.362177	5.35051e-14		YAP1	0.34052	1.87825e-12		UBXN10	0.374533	6.20366e-15		CYB5D1
AK3	0.001	0.647		ZNF81	0.007	0.537		POGZ	0.001	0.637		TMA7	0	0.691		GOLGB1	0.374713	6.74452e-15		PILRB	0.361626	5.87766e-14		LTF	0.340466	1.89432e-12		NT5DC1	0.374218	6.56139e-15		ALDH6A1
IQCG	0.001	0.646		ANO8	0.008	0.537		ITGB8	0.001	0.636		MED12L	0	0.69		NEK4	0.374437	7.13431e-15		RG9MTD3	0.361384	6.12439e-14		SLC25A12	0.339718	2.13168e-12		SPG20	0.374163	6.62604e-15		GIGYF2
CCDC58	0.001	0.645		CCDC14	0.007	0.535		RNF32	0.001	0.635		USP13	0	0.69		DCDC1	0.373513	7.43761e-15		ZNF738	0.36126	6.25528e-14		NTN4	0.339537	2.19331e-12		RPS6KA1	0.373867	6.98434e-15		CCDC30
C15orf48	0.001	0.645		VAMP1	0.007	0.534		PTPN18	0.001	0.634		ZNF226	0	0.689		GOLGA1	0.373509	8.60165e-15		KIAA1009	0.361191	6.3297e-14		WDR91	0.339344	2.26092e-12		C4orf32	0.373047	8.07754e-15		TBC1D12
PLGRKT	0.001	0.643		PEX7	0.007	0.533		GPR108	0.001	0.634		P4HTM	0	0.688		FAM47E	0.373399	8.79374e-15		NTN4	0.36113	6.39578e-14		ZNF648	0.33878	2.47065e-12		AQP3	0.371984	9.75046e-15		EFCAB7
KIF27	0.001	0.643		SCYL3	0.008	0.532		HCN3	0.001	0.632		UPF3A	0	0.688		MTMR15	0.372707	1.00874e-14		TSSK3	0.360797	6.76806e-14		ZC3HC1	0.338574	2.55189e-12		ZNF395	0.371862	9.96136e-15		SPATA4
MRPL16	0.001	0.642		YLPM1	0.007	0.532		ARNT	0.001	0.632		CIRBP	0	0.688		ZNF638	0.371412	1.29971e-14		SKINTL	0.360428	7.20489e-14		ARMCX2	0.338464	2.59647e-12		NAT1	0.37142	1.07687e-14		ADAL
RIC8B	0.001	0.642		TIPRL	0.008	0.531		POLM	0.001	0.632		HLCS	0	0.688		FPGT	0.37137	1.31022e-14		RNF144B	0.360181	7.5134e-14		KRT15	0.338165	2.72082e-12		C9orf68	0.371175	1.12446e-14		GOLGB1
RETSAT	0.001	0.641		GOLM1	0.008	0.53		NUP133	0.001	0.631		NIPAL3	0	0.685		EIF2AK4	0.371342	1.31744e-14		SETMAR	0.359071	9.06437e-14		HFE	0.33777	2.89472e-12		C7orf46	0.371128	1.13384e-14		NEK4
SOWAHA	0.001	0.641		MRI1	0.008	0.53		MAP1LC3A	0.001	0.631		USP24	0	0.684		INTU	0.37133	1.32053e-14		RPL32P3	0.359005	9.16721e-14		BNIPL	0.337645	2.95152e-12		LRIG1	0.37097	1.16586e-14		DCDC1
VEZT	0.001	0.64		RALGPS2	0.009	0.528		COPS7B	0.001	0.63		MYNN	0	0.683		POLN	0.370907	1.43285e-14		C15orf62	0.358844	9.41843e-14		C10orf107	0.337622	2.9624e-12		CYP4Z1	0.369973	1.38887e-14		GOLGA1
TRMT10B	0.001	0.639		DNAH14	0.008	0.528		GTF2H4	0.001	0.63		ZNF782	0	0.683		CASD1	0.369801	1.77043e-14		IFT172	0.358757	9.55805e-14		PARP3	0.337131	3.19845e-12		ATPAF1	0.369505	1.50748e-14		ZNF638
UROS	0.001	0.639		NBPF3	0.008	0.527		FUT2	0.001	0.63		ZNF610	0	0.683		TRIM4	0.369609	1.48041e-14		C1orf101	0.357097	1.26346e-13		VANGL2	0.337062	3.2335e-12		SHROOM1	0.369139	1.60731e-14		INTU
WDR83OS	0.001	0.639		GPATCH2L	0.008	0.527		PRDM10	0.001	0.629		PRKAA2	0	0.681		ULK2	0.36882	2.13085e-14		AASS	0.357045	1.27449e-13		HDHD3	0.336665	3.43975e-12		ESRRG	0.368922	1.66927e-14		TRIM4
GMPR2	0.001	0.638		ZNF701	0.008	0.526		ARV1	0.001	0.628		INO80B	0	0.681		ZNF445	0.36813	2.42418e-14		THOC1	0.35668	1.35503e-13		SIX5	0.336502	3.52802e-12		KIF13B	0.36805	1.94384e-14		ZCWPW2
ABHD3	0.001	0.638		BNIPL	0.009	0.525		TSSK3	0.001	0.627		ANKRD9	0	0.681		FAM73A	0.367644	2.65332e-14		TFAP2B	0.355821	1.56423e-13		SEC16B	0.336252	3.66853e-12		PON2	0.367895	1.99676e-14		DNAJC16
TMEM87A	0.001	0.637		PNISR	0.008	0.525		LMBR1L	0.001	0.626		NSUN3	0	0.679		SEC24B	0.364841	4.42974e-14		C1orf63	0.355813	1.56612e-13		GRAMD2	0.335183	4.3312e-12		DHX32	0.366849	2.39477e-14		CACNA1D
ZNF688	0.001	0.637		AMOT	0.009	0.524		RRNAD1	0.001	0.625		TRIM4	0	0.677		ZCWPW2	0.364508	4.70371e-14		STK36	0.355576	1.62933e-13		PKHD1	0.334823	4.57939e-12		NKX3-1	0.366692	2.46101e-14		TTC39C
ERI2	0.001	0.637		ZNF678	0.01	0.523		ZNF648	0.001	0.625		ZNF280D	0	0.677		PGRMC2	0.3644	4.79534e-14		CROCCL2	0.354566	1.92761e-13		EFCAB1	0.334034	5.17341e-12		C15orf34	0.366172	2.69283e-14		DNAJC27
CYB5D2	0.001	0.637		CHTOP	0.01	0.522		DPAGT1	0.001	0.625		DHPS	0	0.676		DNAJC16	0.363625	5.50992e-14		C10orf32	0.35444	1.96835e-13		PYDC1	0.334022	5.18315e-12		SHQ1	0.363829	4.03279e-14		TYW3
LIAS	0.001	0.636		DPM3	0.01	0.522		MRPL4	0.001	0.624		SLC5A1	0	0.676		FAM200B	0.363437	5.69807e-14		ST8SIA6	0.353919	2.14639e-13		PTGER3	0.333722	5.42831e-12		GNA14	0.362781	4.82635e-14		DNAL1
ST8SIA6	0.001	0.636		AHI1	0.01	0.522		PEX11B	0.001	0.623		ZNF638	0	0.675		C4orf29	0.36323	4.46884e-14		BBS5	0.353742	2.21003e-13		IRX1	0.333091	5.98311e-12		CFB	0.36143	6.07714e-14		CLASP2
TMEM251	0.001	0.636		SORL1	0.01	0.522		FAM20B	0.001	0.623		ZNF638-IT1	0	0.675		CACNA1D	0.363081	6.07006e-14		LOC286367	0.353362	2.35353e-13		ITGB8	0.333062	6.00927e-12		LOC284837	0.361011	6.52634e-14		APH1B
TEX264	0.001	0.635		TMEM53	0.009	0.52		RAB3GAP2	0.001	0.623		ZNF429	0	0.675		THAP6	0.362908	6.25951e-14		NPHP1	0.351224	3.34765e-13		SOSTDC1	0.332962	6.10273e-12		ANKHD1-EIF4EBP3	0.359866	7.9257e-14		ZNF37A
EML2	0.001	0.635		COMMD9	0.009	0.52		FBXO28	0.001	0.622		EFCAB14	0	0.674		KIAA1430	0.362244	7.04087e-14		CACNA1D	0.350807	3.58532e-13		ALDH3A1	0.332924	6.13822e-12		GJB1	0.359344	8.6568e-14		ZCCHC4
ADAL	0.001	0.634		NAPEPLD	0.01	0.519		HOXA5	0.001	0.621		NSUN6	0	0.674		AFF3	0.361365	8.21759e-14		ZNF429	0.350514	3.7611e-13		TRPV6	0.33276	6.29492e-12		ZBTB7B	0.35915	8.9449e-14		STXBP3
PHF7	0.001	0.633		CNFN	0.01	0.518		MRI1	0.001	0.618		FNDC3A	0	0.674		TBC1D19	0.36061	9.37792e-14		AGAP6	0.350417	3.82134e-13		MYH11	0.332661	6.39179e-12		MYO5C	0.357075	1.26825e-13		TPRG1
ARL1	0.001	0.633		MCM9	0.01	0.516		SCNM1	0.002	0.617		HEATR5B	0	0.672		RSBN1L	0.360482	9.58958e-14		C7orf41	0.350258	3.92231e-13		NME7	0.332653	6.3996e-12		PRKAA2	0.356388	1.42285e-13		DBT
ESRRG	0.001	0.632		RALGAPA2	0.011	0.516		INTS9	0.002	0.617		C21orf59	0	0.671		LARP1B	0.360381	9.75938e-14		N4BP2L2	0.350244	3.93113e-13		IL17B	0.332309	6.74655e-12		TCEA3	0.355672	1.6036e-13		NOSTRIN
MAST4	0.001	0.632		PRR16	0.01	0.513		SLC11A1	0.002	0.614		DPP7	0	0.67		TTC39C	0.360184	1.01e-13		ZNF862	0.350164	3.98294e-13		TMPRSS13	0.332294	6.76272e-12		RCOR3	0.355614	1.61919e-13		ZNF621
CCDC170	0.001	0.632		COG5	0.01	0.513		NPEPPS	0.002	0.612		MYSM1	0	0.669		MAP2K4	0.360122	1.02081e-13		TTLL3	0.350038	4.06581e-13		LOC389033	0.332248	6.81003e-12		IQCF1	0.355587	1.62652e-13		CDK17
SENP2	0.001	0.631		LMLN	0.011	0.512		ZBTB7B	0.002	0.61		CCDC30	0	0.669		AHCYL1	0.359788	1.08172e-13		DNAH7	0.349694	4.30113e-13		PIK3C2G	0.332198	6.86281e-12		ACYP2	0.355232	1.72559e-13		C5
GRTP1	0.001	0.631		MCPH1	0.011	0.512		ASH1L	0.002	0.61		EIF4A2	0	0.669		ZNF280D	0.359385	1.15997e-13		TTC18	0.349329	4.56506e-13		C1orf173	0.331231	7.95716e-12		SLC5A9	0.355217	1.72987e-13		PTGR2
ALDH6A1	0.001	0.631		TAF1A	0.011	0.51		SLC22A18	0.002	0.61		CNPY2	0	0.668		DNAJC27	0.359025	1.23431e-13		CAPN3	0.348397	5.31345e-13		THEM4	0.331024	8.21299e-12		CTDSPL	0.354688	1.88887e-13		ATPAF1
TMEM69	0.001	0.63		ARSJ	0.012	0.51		ZNF678	0.002	0.608		ELMOD3	0.001	0.666		TSTD2	0.358385	1.0176e-13		C2orf63	0.347796	5.85818e-13		RPL39L	0.330936	8.32406e-12		ENPP4	0.3542	2.04836e-13		RTF1
ZMYND12	0.001	0.63		IGIP	0.012	0.51		NARS2	0.002	0.607		GTF3C5	0	0.666		USP54	0.356168	2.01041e-13		C11orf61	0.34745	6.1961e-13		DNAH6	0.330044	9.53693e-12		RGS14	0.35349	2.30419e-13		FOXA1
GNG5	0.001	0.63		RP11-152N13.3	0.012	0.51		CHTOP	0.002	0.606		YPEL2	0.001	0.666		USP47	0.355693	2.1787e-13		C14orf148	0.347328	6.32008e-13		BBOX1	0.330027	9.5619e-12		GAD1	0.353259	2.39388e-13		ZNF546
DFNB59	0.001	0.63		ECD	0.012	0.51		TTC22	0.002	0.606		CLHC1	0	0.665		ZNF397	0.355546	2.233e-13		COL4A5	0.347328	6.32007e-13		PLEKHA4	0.330002	9.59751e-12		MLLT3	0.352973	2.51001e-13		MED13L
FAM114A1	0.001	0.63		ELP3	0.011	0.509		C19orf25	0.002	0.606		RPS6KA1	0	0.664		PPP1R9A	0.354947	2.46986e-13		C5orf36	0.346818	6.86286e-13		SDCCAG8	0.329701	1.00476e-11		LACRT	0.352651	2.64687e-13		ZC3H14
ARHGAP18	0.001	0.63		CTC1	0.012	0.509		THEM4	0.002	0.605		NBPF8	0.001	0.664		C12orf72	0.35451	2.65792e-13		ZNF529	0.346185	7.60249e-13		CHST9	0.329129	1.09596e-11		FAM36A	0.352531	2.69995e-13		USP33
SLTM	0.001	0.63		ZNF718	0.012	0.508		ARHGEF2	0.002	0.605		PGPEP1	0.001	0.664		AFTPH	0.353982	2.90324e-13		ZNF692	0.345974	7.86497e-13		BAI1	0.328649	1.17863e-11		ATP8B1	0.352251	2.82744e-13		CCDC126
DYNLRB2	0.001	0.63		VAPA	0.012	0.508		PIP5K1C	0.002	0.605		CPT2	0.001	0.663		TYW3	0.353751	3.01728e-13		ZNF169	0.345729	8.18201e-13		MRGPRX3	0.328144	1.27219e-11		NCSTN	0.350858	3.55523e-13		HOOK1
TVP23C	0.001	0.63		SUPT7L	0.012	0.507		UFC1	0.002	0.604		PMS1	0.001	0.663		PACRGL	0.353699	3.04357e-13		AHSA2	0.34554	8.43386e-13		LRRC48	0.327927	1.31449e-11		KIAA1370	0.35021	3.9531e-13		SLTM
FHIT	0.001	0.629		MDM4	0.013	0.506		GALNT2	0.002	0.604		SEC62	0.001	0.663		DNAL1	0.353661	3.06306e-13		DNAH5	0.344635	9.75434e-13		LOC286367	0.327593	1.38246e-11		C2orf73	0.350153	3.99006e-13		EXD2
C9orf116	0.001	0.629		TTLL5	0.013	0.506		SCMH1	0.002	0.604		ZNF221	0.001	0.663		CLASP2	0.352947	3.44899e-13		SLC25A12	0.344036	1.07363e-12		LGTN	0.327318	1.44098e-11		HYI	0.349721	4.28232e-13		CABYR
EFCAB12	0.001	0.628		KRTAP3-3	0.012	0.506		SF3B4	0.002	0.604		NAPEPLD	0.001	0.662		NAPEPLD	0.352825	3.52002e-13		ZNF682	0.343747	1.12458e-12		MAP3K6	0.326705	1.58022e-11		XPA	0.349209	4.6553e-13		SMARCA2
ZFAND4	0.001	0.628		MBD4	0.013	0.505		BTBD8	0.002	0.603		SPG11	0.001	0.662		APH1B	0.352766	3.55457e-13		GTF2IRD2B	0.343653	1.14148e-12		C7orf63	0.325958	1.76774e-11		GPC4	0.348679	5.07533e-13		DNAH7
TMEM232	0.001	0.627		AC131097.3	0.013	0.502		BCL9	0.002	0.603		TMEM69	0.001	0.661		ZNF37A	0.352719	3.58247e-13		CYP4A22	0.343366	1.19507e-12		PDZK1IP1	0.325848	1.79728e-11		CAPN9	0.348219	5.46957e-13		DYNC2LI1
SEC62	0.001	0.626		TBC1D19	0.013	0.502		FADS3	0.002	0.603		C1orf109	0	0.661		RALGAPA1	0.351567	4.33324e-13		OSBPL1A	0.34331	1.20581e-12		ACSM3	0.325351	1.936e-11		PIGB	0.348069	5.6039e-13		ZNF429
NANS	0.001	0.626		CGGBP1	0.014	0.501		LYSMD1	0.002	0.602		DMTF1	0	0.661		ZCCHC4	0.351531	4.35911e-13		SGK223	0.34301	1.26484e-12		OVCH2	0.324834	2.09146e-11		CCBP2	0.347825	5.83084e-13		CPT2
ZNF621	0.001	0.625		ALAD	0.014	0.501		PPP4R4	0.002	0.602		OMA1	0	0.66		STXBP3	0.351046	4.72144e-13		WDR93	0.342927	1.28176e-12		VAMP1	0.324738	2.12164e-11		SETMAR	0.347649	5.99962e-13		ZFP14
CPEB3	0.001	0.625		CAMTA1	0.013	0.5		MIA3	0.002	0.601		PCBD2	0.001	0.66		ARSG	0.351016	4.74461e-13		KIAA0907	0.342907	1.28581e-12		C2orf40	0.324698	2.13434e-11		CD46	0.347158	6.49572e-13		AKAP9
CRIP1	0.001	0.625		CYP4A11	0.014	0.5		PSMD4	0.002	0.6		GLRB	0.001	0.659		ARHGEF12	0.350996	4.75984e-13		CATSPERB	0.342894	1.28863e-12		FOXO4	0.323745	2.46003e-11		ELOVL5	0.346799	6.8846e-13		C9orf152
THAP4	0.001	0.624		ZDHHC6	0.014	0.5		ATF7	0.002	0.6		NEBL	0	0.659		TPRG1	0.350395	5.25297e-13		ARHGEF38	0.342538	1.36383e-12		MST1P2	0.323413	2.58433e-11		ARHGEF38	0.34659	7.12128e-13		ZNF33A
TBC1D12	0.001	0.623		S100PBP	0.013	0.499		CLIC6	0.002	0.6		LRRC31	0.001	0.658		DBT	0.350353	5.28929e-13		PHYHD1	0.34222	1.43443e-12		CDH3	0.323091	2.7111e-11		PPAPDC2	0.345161	8.96444e-13		IMPACT
DNAJC1	0.001	0.623		KLHL20	0.013	0.499		ACAD10	0.002	0.599		ZNF461	0.001	0.658		TOM1L1	0.349513	6.06776e-13		APOM	0.342181	1.44344e-12		KRT23	0.322982	2.75514e-11		IRF6	0.343301	1.20749e-12		PHOSPHO2
ZNF32	0.001	0.623		HECTD3	0.014	0.498		HECTD3	0.002	0.598		PPP1R7	0	0.657		RASEF	0.349262	6.32047e-13		ZNF493	0.342142	1.45246e-12		TRIM45	0.322883	2.79576e-11		MIA3	0.342513	1.36922e-12		STRADB
POLR2M	0.001	0.623		CEP162	0.014	0.498		MKRN2OS	0.003	0.597		COPS2	0.001	0.657		NOSTRIN	0.349176	6.40934e-13		ZNF280D	0.341726	1.55156e-12		TRIP6	0.322715	2.86612e-11		UGT2B28	0.342175	1.4448e-12		OMA1
ACP5	0.001	0.623		EXOSC10	0.015	0.497		BAIAP2L1	0.002	0.597		EMC1	0.001	0.656		ZNF621	0.349045	6.54731e-13		C14orf184	0.341529	1.60079e-12		C1orf130	0.322402	3.00233e-11		HPN	0.341685	1.56188e-12		NEK9
BTD	0.001	0.622		DCDC1	0.014	0.497		FBXO16	0.002	0.597		OSBP	0	0.656		NEK1	0.34861	7.02673e-13		CLK4	0.341524	1.60227e-12		PLIN5	0.321939	3.21504e-11		MOGAT2	0.341629	1.57567e-12		ERCC6
GOLGA1	0.001	0.622		TCTN2	0.015	0.497		ZNF232	0.002	0.596		PCP2	0.001	0.656		CDK17	0.348581	7.05955e-13		AGAP4	0.341456	1.61967e-12		LRIG1	0.321468	3.44636e-11		CHI3L2	0.340156	1.98928e-12		KLHDC1
CSTF2T	0.001	0.622		ADPRM	0.014	0.496		CBLC	0.003	0.596		FANCL	0.001	0.655		C5	0.348026	5.64335e-13		C14orf45	0.341334	1.65115e-12		GGT6	0.32138	3.49144e-11		NCEH1	0.339909	2.06843e-12		RABEP1
CFB	0.002	0.621		TRIO	0.015	0.494		PIAS3	0.002	0.595		ZNF234	0.001	0.655		PTGR2	0.347495	8.41522e-13		DNAH14	0.340243	1.96213e-12		RNF183	0.321145	3.61432e-11		LRRC48	0.339833	2.09351e-12		AKAP10
POLB	0.002	0.621		CLK2	0.015	0.493		RORC	0.002	0.595		ZNF114	0.001	0.655		ATPAF1	0.347415	8.52454e-13		DMTF1	0.340075	2.01514e-12		PELI1	0.320314	4.08411e-11		CREB3L1	0.338748	2.48295e-12		FAM161B
ANKS3	0.001	0.621		KIAA0907	0.015	0.492		OAZ3	0.002	0.593		C10orf113	0.001	0.654		RTF1	0.347214	8.80503e-13		ZNF177	0.33982	2.09774e-12		FAT2	0.31981	4.39733e-11		ELL2	0.338017	2.78468e-12		RUFY2
NEK4	0.002	0.62		NAT1	0.016	0.492		FAM189B	0.002	0.593		RINT1	0.001	0.653		GLIPR1L2	0.346807	6.87499e-13		EVL	0.339633	2.16023e-12		MTMR11	0.319576	4.55131e-11		USH2A	0.337559	2.99182e-12		ZNF510
UBA3	0.002	0.62		ANGEL2	0.016	0.491		IFT172	0.003	0.593		ANGEL2	0.001	0.652		FOXA1	0.34666	9.62721e-13		LRRC48	0.339563	2.1844e-12		LOC729234	0.318915	5.01318e-11		LIMCH1	0.336966	3.28205e-12		MLH3
TMED3	0.002	0.62		SHMT1	0.016	0.491		LYRM1	0.002	0.593		TM2D3	0.001	0.652		ALS2CR8	0.346534	9.8233e-13		INTU	0.339311	2.27287e-12		SCN5A	0.318716	5.16094e-11		C2orf55	0.336886	3.32319e-12		ARHGEF38
NPRL2	0.001	0.619		IQCA1	0.016	0.49		HADHB	0.002	0.592		RWDD2B	0.001	0.652		ZNF546	0.346528	9.83327e-13		TIGD6	0.338177	2.71572e-12		EDN2	0.318499	5.32703e-11		LOC100129534	0.336249	3.67024e-12		HDHD2
DYNC2LI1	0.002	0.618		GFM1	0.016	0.49		AP1S1	0.002	0.591		ADAM15	0.001	0.65		ABCD3	0.346507	9.86612e-13		ING5	0.337994	2.79487e-12		ID4	0.31839	5.41196e-11		LZTFL1	0.335786	3.94434e-12		IFT74
HAT1	0.001	0.618		EXO5	0.016	0.488		RPUSD4	0.003	0.591		NBPF4	0.001	0.65		DICER1	0.346115	1.0506e-12		SFRS5	0.337786	2.88735e-12		SMYD1	0.318071	5.66946e-11		SLC44A3	0.335338	4.22797e-12		OSBPL1A
FAM221A	0.002	0.618		OMA1	0.015	0.488		FH	0.003	0.59		GATAD1	0.001	0.65		ZNF397OS	0.345964	1.07626e-12		ZNF793	0.337751	2.90331e-12		CNGA1	0.317107	6.52234e-11		ZNF608	0.334959	4.48393e-12		SCRN3
NAA38	0.002	0.618		PBX3	0.017	0.488		MUC1	0.003	0.59		TEX9	0.001	0.65		LANCL1	0.345401	1.17779e-12		SH3BP4	0.337694	2.92928e-12		DLGAP2	0.316461	7.1628e-11		SIK3	0.334531	4.79102e-12		MAP3K13
C1orf168	0.002	0.617		CPT2	0.017	0.487		OBP2B	0.003	0.59		CCNDBP1	0.001	0.649		KIAA0802	0.345285	1.19976e-12		USP21	0.337523	3.00854e-12		RPL34	0.316038	7.61458e-11		MST1R	0.334417	4.87663e-12		SLC44A3
TCAIM	0.002	0.617		FGGY	0.016	0.487		AFMID	0.003	0.59		HKR1	0.001	0.649		ZSCAN29	0.345181	1.21981e-12		NEK11	0.337163	3.18264e-12		FMO5	0.315724	7.96781e-11		MAP7	0.334269	4.98901e-12		PUS10
PPCS	0.001	0.616		TNIK	0.017	0.487		NDUFA3	0.002	0.589		RABL3	0.001	0.648		ZNF844	0.345025	1.25055e-12		CLMN	0.337102	3.21321e-12		FABP7	0.315469	8.26574e-11		FUCA1	0.334134	5.09468e-12		GTF2IRD2
LMAN2L	0.002	0.616		C4orf36	0.016	0.487		ZNF665	0.003	0.589		RBM5	0.001	0.648		MED13L	0.34499	1.25748e-12		NME7	0.337096	3.21611e-12		KCNMB1	0.314874	9.00648e-11		ZNF596	0.333678	5.4656e-12		TMEM144
PON2	0.002	0.616		GON4L	0.016	0.486		SPPL2B	0.003	0.587		DDB2	0.001	0.648		ZC3H14	0.344867	1.28237e-12		DDX17	0.336583	3.48393e-12		CTDSPL	0.314576	9.39996e-11		CYP4A11	0.333463	5.64953e-12		KIF27
RNF170	0.001	0.615		SLC38A9	0.016	0.486		ZBED6	0.003	0.586		GOLGA5	0.001	0.648		DYNC2H1	0.344529	1.35324e-12		FAM156A	0.336234	3.67842e-12		IQCK	0.314258	9.8391e-11		GLUL	0.332847	6.21138e-12		NEDD1
ZNF846	0.001	0.615		PIP	0.017	0.486		SDCCAG8	0.003	0.586		PSMD6	0.001	0.647		USP33	0.34437	1.38787e-12		SPEF2	0.336232	3.67946e-12		PPIE	0.313988	1.02279e-10		IQGAP2	0.331565	7.56148e-12		SRR
HBP1	0.002	0.614		ZNRF2	0.017	0.484		TTC4	0.003	0.586		GSAP	0.001	0.647		OCIAD1	0.343591	1.57052e-12		TMC5	0.336086	3.76418e-12		SLC6A14	0.313798	1.05106e-10		ABHD3	0.33135	7.81424e-12		PIK3CB
ZNF619	0.001	0.613		ESPN	0.018	0.483		THBS3	0.003	0.585		POLB	0.001	0.647		C1orf83	0.343309	1.64214e-12		BDH2	0.335791	3.94083e-12		ZNF608	0.313748	1.05863e-10		TTC12	0.331232	7.9562e-12		DYNC1I2
NSUN7	0.002	0.613		CHRD	0.018	0.483		CSRNP3	0.003	0.585		APOPT1	0.001	0.647		ZNF24	0.342848	1.76613e-12		MITD1	0.335726	3.98073e-12		OSR1	0.313526	1.09276e-10		CCDC25	0.331194	8.00268e-12		ZNF197
GSAP	0.002	0.613		ANAPC4	0.017	0.483		MAPT	0.003	0.585		TTC32	0.001	0.645		MAML3	0.342459	1.87786e-12		SPATA24	0.335662	4.02092e-12		OPN3	0.313514	1.09474e-10		MSRA	0.33103	8.20538e-12		ZNF619
PNPLA4	0.002	0.613		ZNF789	0.018	0.483		BROX	0.003	0.583		PCID2	0.001	0.645		TUBGCP4	0.34245	1.88064e-12		FAM111A	0.335561	4.08435e-12		ZMYND12	0.313478	1.1004e-10		TC2N	0.330967	8.28512e-12		NUDT12
ZC3H7A	0.002	0.613		ARHGEF38	0.018	0.482		ZNF395	0.003	0.583		TXNDC12	0.001	0.644		PRLR	0.342235	1.94516e-12		ZNF385B	0.335473	4.14038e-12		STX19	0.313377	1.11645e-10		HOXB2	0.330673	8.66565e-12		NEBL
ACAA1	0.001	0.612		PPP3CB	0.017	0.482		DNAH14	0.003	0.582		ECHDC2	0.001	0.644		CCDC126	0.342208	1.95352e-12		FAM47E	0.335176	4.33535e-12		RNASE7	0.313	1.1783e-10		NEK11	0.330132	9.40925e-12		LIMD1
PRR15	0.002	0.612		ZBTB37	0.018	0.481		STX6	0.003	0.582		NBPF6	0.001	0.644		KIAA1310	0.341993	2.02087e-12		HNMT	0.335152	4.35165e-12		C19orf44	0.312171	1.32614e-10		APH1B	0.329534	1.03057e-11		ZBTB26
C16orf71	0.001	0.612		TTC17	0.018	0.481		GBA	0.003	0.582		CLSTN1	0.001	0.643		UNC13B	0.341691	2.11893e-12		KIAA1407	0.334948	4.49163e-12		ACTG2	0.311688	1.4205e-10		ATP1A1	0.329474	1.03997e-11		C22orf46
SLC25A16	0.002	0.611		MUM1	0.018	0.479		MR1	0.003	0.581		USP33	0.001	0.643		ZMYM4	0.341575	2.15767e-12		C1orf104	0.334919	4.51203e-12		C8orf79	0.311605	1.43729e-10		ZNF540	0.32869	1.17125e-11		HHAT
TTC8	0.002	0.611		SPRED2	0.019	0.477		SCYL3	0.004	0.58		ANKRD26	0.001	0.643		METTL14	0.341334	2.24082e-12		DNAH6	0.334817	4.58381e-12		N4BP2L1	0.311589	1.44062e-10		DRAM2	0.328487	1.20787e-11		ZNF182
CADM4	0.002	0.611		BSPRY	0.02	0.477		SEMA4B	0.004	0.58		MKNK2	0.001	0.643		HOOK1	0.340977	2.36992e-12		C5orf45	0.334542	4.78303e-12		CAPZA3	0.311577	1.44312e-10		ZNF860	0.325661	1.84822e-11		FAM114A1
C1orf53	0.002	0.61		MED31	0.02	0.477		HGS	0.003	0.58		WFDC2	0.001	0.643		SLTM	0.340646	2.49578e-12		GARNL3	0.333709	5.43983e-12		COL27A1	0.311455	1.46841e-10		EDEM3	0.325542	1.88136e-11		RPAP2
KANSL3	0.002	0.61		ALPK1	0.02	0.476		SCAMP3	0.004	0.577		NUMA1	0.001	0.642		UBR3	0.340253	2.65372e-12		DFNB59	0.333694	5.45197e-12		MAP3K14	0.311409	1.478e-10		CAPN2	0.325466	1.90305e-11		IKZF5
FOXA1	0.002	0.61		ZNF117	0.02	0.476		TRIM41	0.003	0.577		CYB5A	0.001	0.642		EXD2	0.340008	2.7571e-12		LOC646471	0.333597	5.53412e-12		ANXA3	0.311356	1.48921e-10		SLPI	0.325446	1.90872e-11		SIN3A
NEK11	0.002	0.609		MANSC4	0.02	0.476		SLC37A4	0.004	0.577		ZNF439	0.001	0.642		DNAJC28	0.339862	2.82026e-12		LIMCH1	0.333449	5.66191e-12		CLCA4	0.311271	1.50721e-10		INPP5B	0.325058	2.02263e-11		ZFX
C3orf62	0.002	0.609		TLCD2	0.02	0.476		HSD11B1L	0.003	0.577		GOLGA4	0.001	0.641		PEX1	0.339661	2.90974e-12		PLD2	0.333427	5.68164e-12		SPEF1	0.311206	1.52109e-10		FOXA3	0.324693	2.13603e-11		ARPP19
NICN1	0.002	0.609		ZBTB8A	0.02	0.475		KIAA1456	0.004	0.575		TRA2B	0.001	0.641		C10orf32	0.339601	2.93726e-12		RAGE	0.332556	6.49584e-12		RNF186	0.310623	1.65235e-10		SCP2	0.324635	2.15468e-11		ZNF214
TMEM144	0.002	0.609		BCAP29	0.019	0.475		SLC25A37	0.004	0.575		ZNF596	0.001	0.641		SPATA6	0.339312	3.07197e-12		PLXNB1	0.332137	6.92676e-12		PPL	0.310184	1.75827e-10		RORC	0.324404	2.23003e-11		CEP290
GLE1	0.002	0.609		PRDM2	0.019	0.474		SH3D21	0.004	0.574		RSL24D1	0.001	0.641		C4orf41	0.338543	3.46106e-12		C1orf220	0.332081	6.98629e-12		MPZL2	0.310071	1.78644e-10		ZNF226	0.323626	2.50377e-11		USP8
PBLD	0.002	0.609		STPG1	0.02	0.474		ACAD8	0.003	0.574		RRNAD1	0.001	0.64		CABYR	0.33835	3.56625e-12		ZNF491	0.331949	7.12933e-12		CLCNKB	0.310037	1.79506e-10		SIAE	0.323554	2.53094e-11		TTC8
CCDC40	0.002	0.609		TNFRSF11B	0.02	0.474		ARHGEF11	0.004	0.573		NBPF11	0.001	0.639		SMARCA2	0.337886	3.83141e-12		IMPG1	0.331839	7.2505e-12		C11orf54	0.309911	1.82721e-10		DUSP4	0.322888	2.79383e-11		GTF2IRD2B
CCDC7	0.002	0.608		ATG4A	0.02	0.474		MRPL37	0.004	0.572		PYCR2	0.001	0.639		ZFP161	0.337774	3.89801e-12		ZNF311	0.331564	7.5622e-12		GPR144	0.309802	1.85556e-10		CEPT1	0.322741	2.85515e-11		LEO1
SHQ1	0.002	0.607		RING1	0.021	0.472		HSF4	0.004	0.572		PPIL3	0.001	0.639		TBCK	0.336619	4.65665e-12		EPB41L4A	0.331515	7.61969e-12		TCTN2	0.30968	1.88798e-10		FBXO25	0.322004	3.18409e-11		PGPEP1
DNAH7	0.002	0.606		RPAIN	0.021	0.472		SGSH	0.004	0.572		IL17RC	0.001	0.639		DNAH7	0.336605	4.66673e-12		METTL3	0.331496	7.64162e-12		FAM86B1	0.309572	1.91681e-10		GKAP1	0.321947	3.21114e-11		LARP7
LEO1	0.002	0.606		NBPF14	0.021	0.471		RCOR3	0.004	0.571		C12orf10	0.001	0.639		TOPORS	0.336232	4.9419e-12		C14orf174	0.331299	7.87521e-12		SERPINB5	0.30951	1.93361e-10		THYN1	0.321632	3.36375e-11		GALNT7
FBXO36	0.002	0.605		NUPL2	0.02	0.471		JTB	0.004	0.569		HOOK1	0.001	0.638		DYNC2LI1	0.336168	4.99016e-12		ATP1B1	0.33127	7.90987e-12		KRT5	0.309467	1.94536e-10		CLDN12	0.321561	3.39935e-11		ANKRD30A
GRAMD1C	0.002	0.605		GGT6	0.021	0.471		TSTD1	0.004	0.569		AFMID	0.001	0.638		PAXIP1	0.336105	5.03889e-12		TRIM45	0.330881	8.39446e-12		TNS4	0.309185	2.02431e-10		EFNA1	0.32113	3.62231e-11		FANK1
SPATA6L	0.002	0.605		SRRM5	0.021	0.471		SLC44A3	0.004	0.568		GAMT	0.001	0.638		ZNF429	0.336065	3.77673e-12		MTRF1	0.330552	8.82693e-12		PPP1R13L	0.309052	2.0627e-10		ZNF493	0.321028	3.67706e-11		NFIA
GPR160	0.002	0.604		GPC4	0.022	0.47		OR2W3	0.004	0.568		GOLPH3L	0.001	0.637		CPT2	0.336064	5.07079e-12		C1orf156	0.330428	8.99499e-12		RAGE	0.308886	2.11149e-10		MTUS1	0.320821	3.791e-11		ZNF684
TTC14	0.002	0.604		C1orf112	0.021	0.469		EIF2D	0.004	0.568		MMADHC	0.001	0.637		PEX12	0.335808	5.27348e-12		AMY2B	0.330135	9.40575e-12		SFRP1	0.308832	2.1276e-10		CGNL1	0.320451	4.00268e-11		CCDC14
NGLY1	0.002	0.603		BROX	0.022	0.469		C2CD2L	0.004	0.568		ATR	0.001	0.637		ZFP14	0.335804	5.27611e-12		ZNF33A	0.330027	9.56219e-12		CHST4	0.308764	2.14802e-10		LOC152225	0.319142	4.84973e-11		ZNF117
CDC37L1	0.002	0.603		SEMA4B	0.022	0.469		STT3A	0.004	0.568		KCTD1	0.001	0.637		GLRB	0.335352	5.65438e-12		CLK1	0.329464	1.04161e-11		TP53AIP1	0.308361	2.27317e-10		MOSC2	0.31902	4.93666e-11		MRI1
IGBP1	0.002	0.603		GPR108	0.022	0.466		MYO1C	0.004	0.568		ARV1	0.001	0.636		SCAPER	0.335322	5.68018e-12		LOC646851	0.32935	1.05979e-11		SIGLEC15	0.30816	2.33821e-10		YPEL2	0.318994	4.9552e-11		MS4A14
AKAP5	0.002	0.603		NIT1	0.023	0.465		ATAT1	0.004	0.566		COMMD4	0.001	0.636		AKAP9	0.335285	5.71193e-12		ZNF608	0.328648	1.17882e-11		ROPN1	0.308155	2.3399e-10		TNFSF13	0.318911	5.01598e-11		UBXN11
C14orf159	0.002	0.602		PLRG1	0.023	0.465		CTH	0.005	0.565		USP19	0.001	0.635		ZNF594	0.334441	6.49635e-12		CRYGS	0.328305	1.2416e-11		AGBL3	0.307828	2.44955e-10		FBXO16	0.318729	5.1506e-11		ZNF789
ZNF69	0.002	0.602		RRM1	0.022	0.465		MARC2	0.005	0.564		ZNF846	0.001	0.635		CENPC1	0.33435	6.58696e-12		LOC200030	0.327862	1.32752e-11		KRT17	0.307529	2.55431e-10		NFKB1	0.318104	5.64202e-11		FAM172A
ZCCHC4	0.002	0.601		SCMH1	0.022	0.464		PARP1	0.004	0.564		ST7	0.001	0.634		C9orf152	0.334286	6.65171e-12		RPS15AP10	0.327711	1.35819e-11		CEP164	0.307525	2.55586e-10		BEST3	0.317673	6.00717e-11		ODF2L
OMA1	0.002	0.6		CDK11B	0.023	0.464		AAMDC	0.004	0.564		RIC8B	0.001	0.634		DENND4C	0.334135	6.80545e-12		C19orf44	0.327395	1.42441e-11		SPATA4	0.307509	2.56155e-10		RSPH3	0.317597	6.07401e-11		SCMH1
NDUFB5	0.002	0.6		PLCE1	0.023	0.464		METTL13	0.005	0.563		CLK3	0.001	0.634		TMEM184C	0.33339	7.62063e-12		MDM4	0.327291	1.44679e-11		CLCA2	0.307263	2.65118e-10		C13orf38	0.317188	6.44605e-11		TIA1
ASAH1	0.002	0.6		ZNF648	0.024	0.463		GGPS1	0.005	0.563		ZNF585B	0.001	0.634		ZMYM1	0.333086	5.98782e-12		ZNF767	0.327209	1.46477e-11		NDRG2	0.306348	3.01251e-10		CADM4	0.317069	6.55841e-11		POGZ
PTPRT	0.002	0.599		DTYMK	0.023	0.463		ZNF692	0.005	0.563		SARS	0.001	0.633		KIAA0895	0.332871	8.24296e-12		ZFP2	0.327105	1.48806e-11		CLUL1	0.306207	3.072e-10		TMEM59	0.316983	6.64089e-11		ACP6
LRRC6	0.002	0.598		SBF2	0.024	0.463		ATP10A	0.005	0.563		ANKAR	0.001	0.633		HEATR5B	0.332751	8.39356e-12		KLHL31	0.326676	1.58726e-11		DTNB	0.306125	3.10725e-10		NEIL1	0.316755	6.86367e-11		VAMP1
WDR31	0.002	0.598		ASB3	0.023	0.462		KCTD1	0.005	0.563		ZNF658	0.001	0.633		RUFY3	0.332737	8.41237e-12		SLC5A9	0.326575	1.61141e-11		WIF1	0.305856	3.22582e-10		FRY	0.316408	7.21777e-11		PILRB
GPD1L	0.003	0.597		EFHC1	0.024	0.462		SMYD3	0.004	0.562		PGBD4	0.001	0.632		ZNF33A	0.33254	8.66587e-12		LOC100128842	0.326454	1.64097e-11		CMTM5	0.305307	3.48181e-10		CEACAM1	0.315928	7.73593e-11		SETMAR
HSBP1L1	0.002	0.597		RAC1	0.024	0.462		NAPEPLD	0.005	0.562		AGPAT3	0.001	0.632		IMPACT	0.332475	8.7509e-12		IP6K2	0.326253	1.69135e-11		TMEM91	0.304997	3.63458e-10		C9orf91	0.315779	7.90456e-11		THOC1
SMARCA2	0.002	0.596		GAL3ST2	0.024	0.461		APBA3	0.005	0.562		PPCS	0.001	0.631		FAM8A1	0.332471	8.75639e-12		NPHP3	0.326223	1.69893e-11		SETMAR	0.304847	3.71118e-10		PTPN18	0.315528	8.1956e-11		STK36
TVP23B	0.003	0.596		CNKSR1	0.024	0.46		SDHC	0.005	0.561		HIBCH	0.001	0.631		FRY	0.332031	9.35752e-12		TFDP3	0.325996	1.75784e-11		SAMD5	0.304651	3.81308e-10						CAPN3
QARS	0.003	0.595		HHLA3	0.025	0.46		TAF6	0.004	0.561		ZNF655	0.001	0.631		ABLIM3	0.331417	1.02632e-11		TTC14	0.325987	1.75999e-11		TMEM26	0.304574	3.85416e-10		FRMD4B	0.315399	8.34946e-11		CYP4A22
PDHB	0.003	0.595		GPN2	0.024	0.46		FOXL1	0.005	0.561		CA13	0.001	0.63		ANKRD17	0.331191	1.06179e-11		SRCIN1	0.32591	1.7807e-11		SGK223	0.304308	3.99864e-10		C4A	0.315283	8.49021e-11		WDR93
CORO2A	0.002	0.595		TP53BP2	0.025	0.46		NSUN4	0.004	0.56		NDUFV2	0.001	0.63		PHOSPHO2	0.330871	1.11399e-11		CCDC125	0.325701	1.83724e-11		KCTD14	0.304078	4.12757e-10		SLC17A5	0.315259	8.5201e-11		KIAA0907
CTNND1	0.003	0.595		STK36	0.024	0.46		C19orf44	0.005	0.56		UBXN6	0.001	0.63		BOD1L	0.330475	1.18213e-11		SPATA6	0.325552	1.87855e-11		TSLP	0.303707	4.34441e-10		TMEM107	0.314806	9.0951e-11		CATSPERB
ACOT4	0.003	0.595		TRPV1	0.024	0.46		EXOSC10	0.005	0.558		GPR89A	0.001	0.629		STRADB	0.329831	1.30172e-11		RABL2A	0.325408	1.91946e-11		COMMD6	0.303551	4.43929e-10		ARV1	0.314798	9.10479e-11		PHYHD1
DBNDD2	0.002	0.595		ZNF846	0.024	0.46		TAF1A	0.005	0.558		GPR89C	0.001	0.629		NSUN4	0.32983	1.30183e-11		ZNF782	0.32528	1.95654e-11		RBM20	0.302671	5.01072e-10		EHF	0.314454	9.5663e-11		CLK4
GK5	0.003	0.594		GSTCD	0.025	0.459		ALG8	0.005	0.558		MED8	0.001	0.629		C2orf15	0.329359	1.39661e-11		DIRAS3	0.324991	2.04313e-11		EFNA4	0.302597	5.06216e-10		USP3	0.314445	9.57921e-11		DNAH14
TMEM203	0.002	0.594		LDB1	0.025	0.459		RBM34	0.005	0.557		IKBKB	0.001	0.628		KIAA0562	0.329186	1.43322e-11		RBM6	0.324454	2.21335e-11		NWD1	0.302262	5.3003e-10		ZNF610	0.31444	9.58618e-11		DMTF1
GAMT	0.003	0.594		ZBED5	0.025	0.459		SSH3	0.005	0.557		MARK3	0.001	0.628		OMA1	0.328965	1.48116e-11		CIRBP	0.324335	2.25295e-11		TRIM46	0.302201	5.34449e-10		GIPR	0.314387	9.65907e-11		TIGD6
IL17RC	0.002	0.593		VIPAS39	0.025	0.459		DIEXF	0.006	0.556		ICE2	0.001	0.628		NEK9	0.328877	1.50059e-11		ZNF589	0.3242	2.29889e-11		CRB1	0.301745	5.6895e-10		NIT1	0.314307	9.77048e-11		NEK11
PRPF39	0.003	0.592		ACADVL	0.025	0.459		ERCC2	0.005	0.556		GOLGB1	0.001	0.627		ERCC6	0.328842	1.50844e-11		RCOR3	0.324143	2.31852e-11		D4S234E	0.301707	5.71923e-10		TMEM63C	0.314284	9.80246e-11		LIMCH1
FAM227B	0.002	0.592		TROVE2	0.024	0.458		VWA1	0.005	0.555		GRTP1	0.001	0.626		PDIK1L	0.328579	1.56869e-11		MDH1B	0.323796	2.4414e-11		ZFP36L2	0.301676	5.74364e-10		TMEM125	0.314259	9.83761e-11		MTRF1
LIMCH1	0.003	0.591		MIA3	0.025	0.458		GADD45A	0.006	0.555		RSRP1	0.001	0.625		DHX15	0.328081	1.68905e-11		ZNF83	0.323704	2.47508e-11		MEIS1	0.301605	5.79951e-10		ACAA1	0.314231	9.87826e-11		MDM4
CCDC71	0.002	0.59		KDM4A	0.025	0.457		RTKN	0.005	0.555		LDLRAD1	0.001	0.625		ANKS1B	0.32786	1.74525e-11		KBTBD10	0.323594	2.51575e-11		CSRP1	0.301257	6.08193e-10		PCM1	0.314012	1.01938e-10		SRCIN1
GJC3	0.003	0.59		FNDC3B	0.026	0.457		SIAE	0.006	0.555		BBS4	0.001	0.625		CGNL1	0.327245	1.91162e-11		TEKT3	0.323468	2.56339e-11		ANXA13	0.301018	6.28442e-10		C7orf23	0.313302	1.12849e-10		NAT1
C14orf79	0.003	0.59		HBS1L	0.026	0.457		BCS1L	0.006	0.554		RP11-152N13.3	0.001	0.624		LONRF2	0.327161	1.93561e-11		SFRS11	0.322763	2.84583e-11		ODF2L	0.300635	6.62116e-10		GPCPD1	0.312918	1.19202e-10		TRPV1
ZFYVE19	0.003	0.59		ENOX2	0.025	0.457		CCDC122	0.005	0.554		ECD	0.001	0.624		KLHDC1	0.326871	2.02015e-11		CYP4Z2P	0.322248	3.07126e-11		BIN3	0.300542	6.70566e-10		WARS2	0.312185	1.32359e-10		GATAD2B
TSPAN1	0.003	0.589		MTF1	0.026	0.456		RHBDL1	0.006	0.554		DIO1	0.001	0.623		KIAA1712	0.326807	2.03936e-11		TRIM66	0.322059	3.15868e-11		OR2W3	0.300283	6.94696e-10		TMEM25	0.311964	1.36575e-10		CYP4Z1
SIDT1	0.003	0.586		PDLIM5	0.025	0.456		ZNF2	0.005	0.553		PTAR1	0.001	0.623		RABEP1	0.326749	2.05694e-11		APBB3	0.321839	3.26277e-11		KLK8	0.300169	7.05486e-10		OR6W1P	0.311905	1.37735e-10		CYP4X1
THOC7	0.003	0.586		MYO1C	0.026	0.456		NEIL1	0.006	0.553		ZNF793	0.001	0.623		ANKRD31	0.326596	1.6063e-11		FLJ33630	0.321821	3.27157e-11		TMCO4	0.300023	7.19674e-10		FOXI1	0.31187	1.38413e-10		EFHC1
SUDS3	0.003	0.585		PPOX	0.027	0.455		RUNX1	0.006	0.553		NSUN4	0.001	0.622		ZADH2	0.326257	2.21177e-11		NPFF	0.321525	3.41746e-11						RAPGEF5	0.311594	1.43965e-10		ATXN3
ZC3H14	0.003	0.585		BLZF1	0.027	0.455		LAMC2	0.006	0.551		ZBTB8OS	0.001	0.622		BCL2	0.32612	2.25663e-11		AGAP5	0.321444	3.45872e-11						FAIM2	0.311344	1.49174e-10		RUFY1
APEH	0.003	0.584		ENTPD2	0.027	0.455		CAPN2	0.006	0.551		CARF	0.001	0.622		C4orf34	0.325811	2.36168e-11		THYN1	0.321096	3.64075e-11						RABEP1	0.311314	1.49815e-10		SPRED2
ERCC6	0.003	0.583		MARK3	0.025	0.455		TMEM177	0.005	0.551		MCCC1	0.001	0.622		CYP4V2	0.325318	2.53917e-11		ZNF302	0.321011	3.68655e-11						BDH1	0.311304	1.50007e-10		GPC4
COMMD3	0.003	0.583		ANKRD12	0.027	0.455		ZNF862	0.005	0.551		C3orf62	0.001	0.622		AKAP10	0.325136	2.60763e-11		FLJ10213	0.32052	3.96218e-11						PHYHD1	0.311231	1.51585e-10		LRRC31
P2RX4	0.003	0.583		MAP3K6	0.027	0.454		NAA40	0.006	0.551		ZNHIT1	0.001	0.622		FAM161B	0.324765	2.75334e-11		NAT1	0.320121	4.20162e-11						PMPCB	0.311052	1.55473e-10		CCDC160
CHURC1	0.003	0.583		HSPB11	0.027	0.454		KBTBD3	0.005	0.551		ARMC10	0.001	0.621		ZMYND11	0.324746	2.76122e-11		SPATA4	0.31999	4.28305e-11						PPP1R3B	0.310837	1.60297e-10		ICA1
SPSB3	0.003	0.583		UNC5B	0.027	0.454		PIP5K1A	0.006	0.55		RPAIN	0.002	0.621		SACM1L	0.32412	3.02591e-11		ZNF284	0.319732	4.44806e-11						LRRC6	0.310679	1.63931e-10		AZGP1
HDHD2	0.003	0.583		CAPN3	0.027	0.453		SOX13	0.006	0.55		TGOLN2	0.002	0.62		RUFY2	0.323948	3.10269e-11		ZNF691	0.319107	4.87386e-11						HOXB3	0.310654	1.64507e-10		PIP
SPAG17	0.003	0.582		MMACHC	0.028	0.452		NFRKB	0.005	0.55		BLOC1S2	0.002	0.619		ZNF510	0.323928	2.39377e-11		TRPV1	0.319107	4.87424e-11						ZNF648	0.31053	1.67413e-10		NEK10
EIF2B5	0.003	0.582		LIMCH1	0.028	0.452		MKNK2	0.006	0.55		TMEM63C	0.002	0.619		MKLN1	0.32334	3.39068e-11		CYBRD1	0.318888	5.03296e-11						GALNT5	0.310518	1.67693e-10		GLRX
PCM1	0.003	0.581		CUL9	0.027	0.452		CHI3L2	0.006	0.549		GANC	0.001	0.619		CCDC149	0.323305	3.40794e-11		GOLGA8B	0.317944	5.77505e-11						SIX2	0.310267	1.73759e-10		KCTD1
KDM4B	0.003	0.581		C3orf35	0.027	0.451		POGK	0.006	0.549		MAST4	0.001	0.618		MLH3	0.323293	3.41359e-11		CCDC66	0.31769	5.99242e-11						FCN2	0.310253	1.7411e-10		MANSC1
LZTFL1	0.004	0.58		RBM25	0.028	0.451		WASF2	0.006	0.549		NAA35	0.001	0.618		ARHGEF38	0.322934	3.59708e-11		CYP21A2	0.31761	6.06303e-11						TDRD1	0.309735	1.87319e-10		SPATA6
TRAM1L1	0.004	0.58		RPS12	0.029	0.45		DCBLD2	0.006	0.547		SRSF5	0.002	0.618		HDHD2	0.322493	3.83516e-11		ESRRG	0.317203	6.43193e-11						TEKT3	0.309727	1.8754e-10		WNK2
SNAP23	0.004	0.58		MTRF1	0.028	0.45		IRF6	0.007	0.546		ZNF30	0.002	0.618		IFT74	0.322491	3.83576e-11		TRIM52	0.316669	6.94937e-11						BPIL1	0.309685	1.88659e-10		HIGD1A
ZNF763	0.004	0.579		KIAA0753	0.028	0.45		STK36	0.006	0.546		THOC7	0.002	0.617		PHF3	0.32249	3.83637e-11		ETAA1	0.316634	6.98529e-11						C1orf21	0.309553	1.92188e-10		ZNF100
ZNF860	0.004	0.578		PQLC2	0.028	0.448		RUFY1	0.006	0.546		GNA14	0.002	0.617		FLJ36777	0.322326	3.03634e-11		GLB1L	0.31592	7.74518e-11						COBL	0.308673	2.17545e-10		CHAD
VWA2	0.004	0.578		SEC16B	0.03	0.447		SPATA6L	0.006	0.546		ZNF223	0.002	0.617		KIAA1530	0.322094	4.06358e-11		GATAD2B	0.315018	8.82085e-11						C8orf84	0.308479	2.23564e-10		ENPP5
MDM1	0.003	0.578		PTEN	0.03	0.447		PRR14	0.007	0.546		TM2D1	0.002	0.616		GMCL1	0.321681	4.31402e-11		CASD1	0.314915	8.95349e-11						ENTPD3	0.308205	2.32347e-10		TNFSF10
TRMT10A	0.004	0.577		MTO1	0.029	0.446		ANGEL2	0.007	0.545		TMF1	0.002	0.616		KIAA0232	0.321296	4.56049e-11		PRPF39	0.314848	9.04002e-11						GK3P	0.307417	2.5945e-10		ZNF43
TIMM9	0.004	0.577		OR9A2	0.03	0.446		C7orf43	0.006	0.545		ZNF862	0.001	0.616		KIAA1107	0.320987	4.76928e-11		CCDC39	0.314716	9.21265e-11						SERPINA11	0.307218	2.66795e-10		NFIX
GP2	0.004	0.577		ACYP1	0.03	0.446		CALCOCO1	0.006	0.545		PAXBP1	0.001	0.616		CCDC158	0.320902	3.74625e-11		TSSK1B	0.314696	9.23967e-11						PROZ	0.307052	2.73043e-10		EPHX2
BBS4	0.004	0.576		FBXO42	0.029	0.445		RAB4A	0.007	0.544		EIF2B4	0.001	0.615		UBR1	0.320793	4.90414e-11		ZNF540	0.314652	9.29872e-11						ARHGDIB	0.306461	2.96546e-10		KIAA1324
MTHFS	0.003	0.576		ARMC9	0.029	0.445		PPP2R2A	0.007	0.544		CRELD1	0.002	0.615		OSBPL1A	0.320488	5.12449e-11		CYP4Z1	0.314492	9.51484e-11						ZNF253	0.306256	3.05142e-10		C1orf115
SULT1A2	0.003	0.576		ATP10A	0.03	0.445		SNAPIN	0.007	0.543		MRPS22	0.002	0.615		ERBB4	0.320462	5.14359e-11		CCDC160	0.31449	9.51676e-11						REG4	0.306064	3.13372e-10		SLC44A4
PCSK4	0.003	0.576		PLGLB1	0.031	0.444		PYGO2	0.007	0.543		TMED3	0.002	0.615		SCRN3	0.320448	5.15458e-11		RALGPS1	0.314414	9.62149e-11						CLDN25	0.305832	3.23658e-10		VWA2
MAP3K13	0.003	0.574		PLGLB2	0.031	0.444		DIXDC1	0.007	0.543		PTPN18	0.001	0.614		C1orf210	0.320239	4.12935e-11		LOC100129034	0.314084	1.00885e-10						OFD1	0.305657	3.31632e-10		SLC5A1
LIMD1	0.004	0.573		HEBP2	0.031	0.444		VPS26B	0.007	0.543		LIAS	0.001	0.614		ELMOD2	0.320222	5.32448e-11		NUMB	0.313656	1.07265e-10						TRIM38	0.304495	3.89666e-10		ADAM15
CCDC66	0.004	0.573		JMJD1C	0.031	0.444		DTX3	0.007	0.543		HBP1	0.002	0.614		CUL3	0.320034	5.47063e-11		LOC441455	0.313503	1.0965e-10						KDM4C	0.304168	4.07679e-10		KCND3
NPFFR2	0.004	0.573		PMF1	0.031	0.443		OTUB2	0.007	0.543		ANAPC5	0.001	0.614		RCHY1	0.319603	5.82028e-11		VANGL2	0.313467	1.10207e-10						UGT2B11	0.303736	4.32745e-10		PKIB
SNRNP35	0.003	0.573		GATAD2B	0.031	0.443		ERMAP	0.007	0.542		AGTR1	0.002	0.613		MAP3K13	0.319497	5.90985e-11		LOC100128288	0.313319	1.12565e-10						ULK4	0.303249	4.62777e-10		MUC1
ENTPD5	0.003	0.573		NEK11	0.031	0.443		MST1	0.006	0.541		EIF2A	0.001	0.613		SLC44A3	0.319384	6.00637e-11		CCDC84	0.313234	1.13949e-10						MFSD6L	0.303121	4.71026e-10		CRIM1
DNAL1	0.004	0.572		CNOT6	0.031	0.443		TBCE	0.006	0.54		TAPT1	0.002	0.613		DDAH1	0.319135	6.22397e-11		MST1P2	0.313159	1.1518e-10						AQP5	0.303106	4.71967e-10		PPP2R5A
COMMD8	0.004	0.571		CLK4	0.031	0.443		CCDC159	0.007	0.54		CUL4A	0.001	0.613		PUS10	0.318912	6.42625e-11		HDAC4	0.312796	1.21303e-10						PDIA5	0.302963	4.81339e-10		MKNK2
ERP29	0.004	0.571		AGBL3	0.03	0.443		DHPS	0.007	0.54		GSTZ1	0.001	0.612		TSGA10	0.318742	6.58437e-11		CGNL1	0.312344	1.29386e-10						ARNT2	0.302711	4.98348e-10		CAPN8
ARID4A	0.004	0.571		SUPT20H	0.031	0.443		MTX1	0.007	0.539		SNAPIN	0.002	0.611		PHACTR4	0.318148	7.16797e-11		PHF2	0.31168	1.42218e-10						ENTPD5	0.302524	5.11265e-10		ZG16B
MRPS34	0.004	0.571		FMO4	0.032	0.442		COG2	0.007	0.539		GCFC2	0.002	0.611		RAB19	0.317922	7.40292e-11		ELMOD3	0.311645	1.42924e-10						RNF2	0.30241	5.19356e-10		IGBP1
DOK1	0.004	0.57		UBE2E3	0.032	0.442		DDX59	0.007	0.539		ANKHD1	0.002	0.61		BTBD8	0.317661	6.01824e-11		ZNF439	0.311538	1.45111e-10						TBC1D8	0.301567	5.82945e-10		CCNG1
CLASP2	0.004	0.57		ARMCX4	0.032	0.442		ARHGAP26	0.007	0.539		GSTO2	0.002	0.61		SFRS11	0.317324	8.06171e-11		ZNF596	0.311226	1.51684e-10						IFNGR2	0.301498	5.88519e-10		NTN4
GNA14	0.004	0.57		TBCE	0.031	0.441		EIF2B1	0.007	0.539		DNAJC17	0.002	0.61		ANAPC4	0.317148	8.26587e-11		ZNF137	0.311053	1.5545e-10						GK	0.301256	6.0831e-10		GNG12
TMC5	0.004	0.57		FANCL	0.031	0.441		RIT1	0.007	0.537		NUDT12	0.002	0.609		GTF2IRD2	0.316987	8.45701e-11		KRTAP5-9	0.310981	1.5705e-10						TTC22	0.301161	6.16226e-10		CCNDBP1
HEXIM1	0.004	0.57		UGDH	0.032	0.441		TXNDC12	0.008	0.536		RUFY2	0.002	0.609		ANKRD12	0.31693	8.52656e-11		CYP4X1	0.310962	1.57467e-10						KCNS3	0.301079	6.23173e-10		RAPGEF4
HIST2H2BF	0.004	0.569		HAVCR1	0.031	0.441		IRF2BP2	0.008	0.536		ZBTB25	0.002	0.609		TMEM144	0.316093	9.60097e-11		KGFLP2	0.310268	1.73738e-10						EIF4E3	0.300882	6.40154e-10		UBXN10
IFT74	0.004	0.569		DMTF1	0.031	0.441		SUSD3	0.008	0.536		SH3GLB1	0.002	0.608		KIF27	0.316045	9.66729e-11		WDR65	0.310144	1.76817e-10						FNDC3A	0.30082	6.45605e-10		NT5DC1
SAMD15	0.004	0.569		ERMAP	0.033	0.44		DNAJC4	0.008	0.535		SDCCAG3	0.002	0.608		NEDD1	0.315998	9.73132e-11		REEP1	0.309909	1.82775e-10						HSD17B7P2	0.300515	6.73002e-10		SPG20
WDR83	0.004	0.569		PIH1D2	0.033	0.44		SUPT20H	0.008	0.535		C21orf33	0.002	0.608		SRR	0.315684	1.01732e-10		GABBR1	0.309728	1.87521e-10						EIF2A	0.300436	6.80372e-10		RPS6KA1
UBXN10	0.004	0.568		SRCIN1	0.031	0.44		FMO5	0.008	0.534		TRIM52	0.002	0.605		KLHL5	0.315528	1.04003e-10		TP53INP1	0.309725	1.87593e-10						FOXA1	0.300416	6.82158e-10		AQP3
MLH1	0.004	0.568		LRRC31	0.033	0.439		ARMC10	0.007	0.534		KIAA0586	0.002	0.605		TAF1B	0.315185	1.09167e-10		EFHC1	0.309674	1.88941e-10										ESRRG
APPL1	0.004	0.568		WDR93	0.033	0.439		C9orf142	0.008	0.534		EMC7	0.002	0.605		PIK3CB	0.315142	1.09837e-10		PON2	0.30916	2.03144e-10										KIF13B
GTF3C5	0.004	0.568		CXXC1	0.032	0.439		ZNF528	0.008	0.534		CEPT1	0.002	0.604		DYNC1I2	0.314998	1.12095e-10		ARGLU1	0.309037	2.06699e-10										NKX3-1
KLHL9	0.004	0.568		ACP6	0.032	0.438		ZNF362	0.007	0.533		CLYBL	0.002	0.604		KIAA1671	0.314986	1.12275e-10		KLRA1	0.30875	2.15201e-10										SHQ1
TCEA1	0.004	0.567		WASH3P	0.032	0.438		CREB3L4	0.007	0.533		BCS1L	0.002	0.603		CTR9	0.314894	8.98024e-11		KIAA1522	0.308378	2.26768e-10										GNA14
CCAR1	0.004	0.567		ERC1	0.033	0.438		WLS	0.008	0.533		PREPL	0.002	0.603		ZNF197	0.314428	1.21476e-10		ZNF69	0.308227	2.31625e-10										ZBTB7B
ANKRD26	0.004	0.567		TC2N	0.033	0.438		MFSD7	0.007	0.533		NGLY1	0.002	0.603		ZNF619	0.31371	1.06438e-10		ADC	0.307996	2.39243e-10										PRKAA2
USP4	0.005	0.566		MOK	0.032	0.438		TRIP10	0.008	0.533		TTC37	0.002	0.603		PREPL	0.313562	1.37186e-10		ATXN3	0.307369	2.6121e-10										TCEA3
LRRC27	0.004	0.566		ZNF154	0.033	0.438		PEX19	0.007	0.532		TBC1D9B	0.002	0.603		C2orf73	0.313374	1.11684e-10		TSPAN9	0.307145	2.69528e-10										RCOR3
SFMBT1	0.004	0.565		POU5F1	0.034	0.437		EHHADH	0.008	0.532		ELP3	0.002	0.603		NAF1	0.312505	1.59078e-10		LOC100132832	0.307027	2.74022e-10										ENPP4
ABAT	0.005	0.565		GABARAP	0.034	0.437		GTF2IRD1	0.008	0.531		GMPR2	0.002	0.603		ST7L	0.312352	1.62507e-10		ACIN1	0.306783	2.83486e-10										RGS14
CARF	0.004	0.564		KLK14	0.033	0.437		VPS11	0.008	0.531		DNAJC16	0.002	0.602		GBA2	0.312352	1.62528e-10		KLHDC1	0.306742	2.85113e-10										ATP8B1
ALCAM	0.005	0.564		MAP1LC3A	0.033	0.437		KIAA0040	0.009	0.53		S100A13	0.002	0.602		CASZ1	0.312351	1.62536e-10		C6orf164	0.306661	2.88373e-10										HYI
MED11	0.005	0.564		POGZ	0.034	0.436		UCN	0.008	0.53		L3HYPDH	0.002	0.602		FSCN2	0.311863	1.74007e-10		CEP110	0.30664	2.8921e-10										XPA
THNSL2	0.005	0.563		SSR2	0.034	0.436		MAVS	0.009	0.53		C15orf40	0.002	0.602		NUDT12	0.3118	1.75539e-10		HSD11B1L	0.306282	3.04036e-10										CAPN9
MCEE	0.005	0.563		FAM172A	0.034	0.436		PPP1R12B	0.008	0.529		ZNF493	0.002	0.602		C3orf63	0.311701	1.77964e-10		PDE11A	0.306199	3.07568e-10										CD46
NCEH1	0.005	0.563		L3HYPDH	0.034	0.436		SHROOM3	0.009	0.529		TBCCD1	0.002	0.601		NEBL	0.311626	1.79832e-10		IQCK	0.305806	3.24862e-10										MIA3
CASC1	0.005	0.563		PEA15	0.035	0.435		C10orf67	0.008	0.529		ARMCX5	0.002	0.601		TMEM192	0.311559	1.81537e-10		TRIM46	0.305633	3.32748e-10										HPN
SRSF5	0.005	0.563		UBXN11	0.035	0.434		CSTB	0.009	0.529		GLCE	0.002	0.601		TTC18	0.311436	1.84655e-10		SYNC	0.305611	3.33752e-10										NCEH1
UBTD1	0.005	0.562		C20orf96	0.035	0.434		RUSC1	0.008	0.528		NBPF1	0.002	0.6		LIMD1	0.311298	1.88232e-10		BCL9	0.305562	3.36047e-10										LZTFL1
KIAA0586	0.005	0.562		NDUFS2	0.036	0.433		PSEN2	0.008	0.528		C12orf29	0.002	0.6		SECISBP2	0.31103	1.95382e-10		ZNF823	0.305007	3.62989e-10										MST1R
HLCS	0.004	0.562		GBA	0.036	0.433		SSR2	0.009	0.528		SENP2	0.002	0.599		ZBTB26	0.310543	2.09069e-10		FAM71F2	0.304759	3.75667e-10										MAP7
FMO5	0.005	0.561		TSEN15	0.036	0.432		WASH7P	0.008	0.528		LMAN2	0.002	0.599		TBC1D14	0.310505	2.10156e-10		ZNF10	0.304758	3.75729e-10										ZNF596
XPA	0.005	0.561		SMPD4	0.036	0.431		TMEM91	0.008	0.528		ORC5	0.002	0.599		CDKN2AIP	0.309909	2.28277e-10		IFT74	0.304635	3.82175e-10										TTC12
MUC1	0.005	0.56		RFWD2	0.037	0.43		C1orf74	0.009	0.527		ZNF420	0.002	0.599		RNF141	0.309863	2.29725e-10		MS4A7	0.304568	3.85738e-10										CCDC25
MAGI1	0.004	0.56		PEX3	0.037	0.43		ADSS	0.009	0.527		STK36	0.002	0.598		SLC39A9	0.30986	2.29805e-10		KBTBD3	0.304559	3.8622e-10										DRAM2
FAM120AOS	0.004	0.56		KIAA2026	0.037	0.43		HMBS	0.008	0.527		DTWD1	0.002	0.598		C22orf46	0.309587	2.38666e-10		C10orf26	0.304252	4.0293e-10										ZNF860
COQ5	0.004	0.56		BTBD17	0.037	0.43		FDPS	0.008	0.526		MIER1	0.003	0.597		GATA3	0.309535	2.40388e-10		EFNA4	0.304221	4.04695e-10										EDEM3
SPATA4	0.005	0.559		DHPS	0.037	0.43		NME7	0.009	0.526		RAB13	0.002	0.597		MBD5	0.309529	2.4058e-10		NAIP	0.304177	4.07158e-10										CAPN2
COQ4	0.005	0.559		LYSMD1	0.038	0.429		ARSK	0.008	0.526		M1AP	0.002	0.597		ZNF236	0.309244	2.50262e-10		CASC1	0.304148	4.08808e-10										INPP5B
GSTZ1	0.004	0.559		EIF2B5	0.038	0.429		ST7	0.008	0.526		LIMD1	0.003	0.597		MAPKSP1	0.308947	2.60712e-10		CALCOCO1	0.304057	4.13932e-10										SCP2
PYCARD	0.005	0.559		C7orf43	0.036	0.429		C19orf54	0.009	0.526		ENPP4	0.003	0.597		C4orf36	0.308745	2.6806e-10		PEBP4	0.303501	4.46979e-10										RORC
C17orf97	0.005	0.559		LMO7	0.038	0.429		ENTPD3	0.009	0.525		PCM1	0.002	0.597		RGS22	0.308391	2.81483e-10		RNF2	0.303488	4.47791e-10										ZNF226
ECHDC2	0.005	0.558		ATP6V1D	0.037	0.429		MIR1972-2	0.009	0.525		CYP2R1	0.003	0.597		ZBTB4	0.308255	2.86801e-10		CELF6	0.30256	5.08783e-10										SIAE
RASA1	0.005	0.558		NSL1	0.038	0.428		NDUFV3	0.008	0.525		GPALPP1	0.002	0.597		HHAT	0.308067	2.94314e-10		CSAD	0.302489	5.13768e-10										CEPT1
GATAD1	0.005	0.558		KMT2C	0.038	0.428		STPG1	0.009	0.524		C19orf44	0.003	0.596		ZNF182	0.307685	3.10173e-10		AGXT2L2	0.302354	5.23388e-10										FBXO25
KIAA1211L	0.005	0.557		RARS2	0.037	0.427		MTMR11	0.009	0.524		JTB	0.002	0.595		FAM114A1	0.307479	3.19047e-10		ZNF415	0.302298	5.27413e-10										GKAP1
DGKD	0.006	0.556		PTER	0.039	0.427		CRTC2	0.009	0.524		USP8	0.003	0.595		RPAP2	0.307229	3.30156e-10		RUFY1	0.302228	5.32509e-10										CLDN12
CLPX	0.005	0.556		LTBP2	0.037	0.427		OSGEPL1	0.009	0.524		NDUFV3	0.002	0.595		IKZF5	0.306795	3.50409e-10		SPRED2	0.302226	5.32628e-10										ZNF493
WBP1L	0.006	0.555		TOE1	0.038	0.426		CACNA1F	0.009	0.524		FASTKD1	0.002	0.594		ALG10B	0.306441	3.67762e-10		GPC4	0.302014	5.48318e-10										MTUS1
NEIL1	0.006	0.555		S100A1	0.039	0.426		MYCBPAP	0.009	0.524		PNPLA8	0.003	0.594		SIN3A	0.306057	3.87541e-10		IFT88	0.301851	5.60699e-10										YPEL2
DNAJC27	0.006	0.554		PLCL1	0.039	0.426		TIPRL	0.01	0.523		MRPS31	0.003	0.594		WDFY3	0.305952	3.93139e-10		POLN	0.300998	6.3016e-10										FBXO16
LRIG1	0.006	0.554		TRIP11	0.039	0.426		LRIF1	0.01	0.523		ZNF155	0.002	0.594		GSTCD	0.305857	3.98295e-10		ALG13	0.300822	6.45477e-10										RSPH3
TCEAL8	0.006	0.553		CAP1	0.038	0.425		TAZ	0.009	0.523		RPLP1	0.002	0.593		LUC7L2	0.305727	4.05379e-10		ELF2	0.300789	6.48348e-10										TMEM59
CUEDC2	0.006	0.553		CDC73	0.04	0.424		SENP8	0.01	0.523		ZNF576	0.002	0.593		ZFX	0.305466	4.20061e-10		CPT1B	0.300773	6.49755e-10										NEIL1
SLC37A2	0.006	0.553		TAS2R16	0.04	0.424		ENSA	0.01	0.522		CLK4	0.003	0.592		ARPP19	0.305446	4.21219e-10		COL28A1	0.300274	6.95526e-10										PTPN18
DNASE2B	0.005	0.552		POLB	0.04	0.424		SELENBP1	0.01	0.521		ZNF227	0.003	0.592		KRIT1	0.30543	4.22152e-10		KCTD1	0.300111	7.11148e-10										ARV1
CYB561D2	0.006	0.552		CAPN2	0.04	0.423		AIDA	0.009	0.521		NFYC	0.002	0.591		LCORL	0.30538	4.25006e-10		TECTA	0.30005	7.17081e-10										EHF
C11orf63	0.005	0.552		EPS15	0.04	0.423		SPP1	0.01	0.521		ANAPC4	0.002	0.591		PUM2	0.30515	4.385e-10														ZNF610
CCDC30	0.006	0.551		VPS72	0.041	0.423		CCDC120	0.009	0.521		SUGT1	0.002	0.591		ZNF214	0.30507	4.43319e-10														GIPR
TMEM218	0.006	0.551		TCTEX1D2	0.041	0.423		RP11-357C3.3	0.01	0.521		POLR2M	0.003	0.591		RAP1GDS1	0.304714	4.65287e-10														NIT1
JKAMP	0.006	0.551		HNRNPH1	0.04	0.423		RBBP5	0.01	0.52		MTHFS	0.002	0.591		CEP290	0.304549	4.75819e-10														TMEM63C
PTAR1	0.006	0.55		TBC1D32	0.039	0.423		LRTOMT	0.009	0.52		CAPN2	0.003	0.59		GUF1	0.304087	4.12258e-10														ACAA1
AS3MT	0.006	0.55		ZBTB25	0.04	0.423		STH	0.01	0.52		HYI	0.003	0.59		PARP16	0.303882	5.20846e-10														PCM1
CYP2R1	0.006	0.55		ZNF684	0.04	0.422		GTPBP10	0.01	0.519		C12orf57	0.003	0.59		ANKRD57	0.303686	5.34815e-10														WARS2
IDH1	0.006	0.549		TTC37	0.041	0.422		TNKS1BP1	0.01	0.519		RPF1	0.003	0.589		USP8	0.302984	5.8797e-10														TMEM25
PPP4R2	0.005	0.549		PRPF18	0.04	0.422		GPBP1L1	0.01	0.518		ACP6	0.002	0.589		KSR2	0.302973	5.88858e-10														BDH1
PYDC1	0.006	0.549		RDH13	0.04	0.422		HUS1	0.01	0.518		ETAA1	0.003	0.589		METT10D	0.302894	5.9516e-10														PMPCB
IFT140	0.006	0.548		MYCBP	0.042	0.421		HHLA3	0.011	0.517		SMARCC2	0.002	0.589		CLUL1	0.302622	6.1737e-10														LRRC6
C2CD5	0.006	0.547		TMEM63C	0.042	0.421		GPATCH4	0.01	0.517		TTLL5	0.003	0.589		PCLO	0.302461	6.30942e-10														GALNT5
BNIP1	0.007	0.546		PPIL2	0.041	0.421		UCHL5	0.011	0.517		KIAA0319L	0.003	0.588		C12orf76	0.302357	6.39793e-10														C1orf21
SYPL1	0.007	0.546		PIGM	0.041	0.42		HNRNPU	0.011	0.517		SF3B1	0.003	0.588		THAP9	0.301812	6.88506e-10														SERPINA11
UBE3A	0.006	0.546		STK11IP	0.041	0.42		ZMYM3	0.011	0.517		FXR1	0.003	0.588		SPRED2	0.301747	6.94511e-10														OFD1
ZNF497	0.006	0.546		RGS14	0.041	0.42		RNF214	0.011	0.517		LOC101930476	0.003	0.588		MTERFD3	0.301592	7.09109e-10														KDM4C
NAT1	0.007	0.545		FANK1	0.041	0.42		WDR83	0.011	0.517		USP47	0.003	0.588		ZFP30	0.301452	7.22516e-10														ULK4
DNAJB12	0.007	0.545		TEX9	0.042	0.42		IDH3B	0.011	0.517		MTIF3	0.002	0.588		TTC8	0.301326	7.34834e-10														RNF2
CCDC186	0.007	0.545		PHYHD1	0.042	0.419		PIGM	0.01	0.516		TRMT61B	0.003	0.587		TTC17	0.301291	7.38312e-10														IFNGR2
VPS29	0.007	0.545		2002-09-01	0.043	0.418		OR5AS1	0.011	0.516		TUBGCP3	0.003	0.587		GTF2IRD2B	0.301204	7.46958e-10														KCNS3
KLHDC2	0.007	0.545		EXOSC1	0.043	0.418		CHAD	0.011	0.516		WDR20	0.003	0.587		LEO1	0.301086	7.58836e-10														FNDC3A
TRIM45	0.007	0.544		RAB3GAP2	0.044	0.417		SPDYE5	0.01	0.515		FAN1	0.003	0.587		MOAP1	0.300982	7.69538e-10														EIF2A
STAM2	0.007	0.544		CCNL1	0.044	0.417		BARX2	0.011	0.515		NPRL2	0.003	0.586		SRPK2	0.300965	7.71251e-10
PLEKHA7	0.007	0.544		FAM151B	0.043	0.417		MAP3K6	0.011	0.514		NDUFB1	0.003	0.586		PGPEP1	0.300959	7.71867e-10
VWA8	0.007	0.544		CXCL14	0.044	0.417		ELOVL1	0.011	0.514		C15orf65	0.003	0.586		KIAA0240	0.300548	8.15541e-10
GTF2F1	0.007	0.544		ZNF655	0.044	0.417		SLC39A1	0.011	0.514		WDR73	0.003	0.586		LARP7	0.300477	8.23275e-10
C12orf29	0.007	0.543		TMED10	0.044	0.417		RNASEL	0.011	0.514		COX20	0.003	0.585		GALNT7	0.300137	8.61468e-10
FAHD1	0.007	0.543		FAM227A	0.044	0.417		PRPF3	0.011	0.513		ANKRD20A4	0.003	0.585
NMRAL1	0.007	0.543		ZNF687	0.043	0.416		ZNF576	0.01	0.513		HYPK	0.003	0.585
ZNF546	0.007	0.543		SNAPIN	0.044	0.416		L3MBTL1	0.01	0.512		POLK	0.003	0.584
RSL24D1	0.007	0.542		FAM223B	0.044	0.416		C1orf112	0.011	0.511		NUCB2	0.003	0.584
ZKSCAN7	0.006	0.541		MLH3	0.043	0.416		STK11IP	0.011	0.511		DNAJC8	0.003	0.583
GALNT7	0.007	0.541		CCDC28A	0.045	0.415		SUPT7L	0.012	0.511		ZNF484	0.003	0.583
RSRC2	0.007	0.541		NFYC	0.044	0.414		KCNMB3	0.011	0.511		GOLGA1	0.003	0.583
HPN	0.007	0.541		NFIA	0.045	0.414		ZSCAN25	0.011	0.511		FOXA1	0.003	0.583
COA5	0.007	0.54		CEP350	0.044	0.414		LZTS2	0.011	0.511		FBXO22	0.003	0.583
RARB	0.006	0.54		ARNT	0.045	0.414		DNAJC16	0.011	0.51		ZNF45	0.003	0.583
NUDT16	0.006	0.54		UCHL5	0.045	0.414		SLC25A44	0.012	0.51		OAZ1	0.003	0.583
CCDC125	0.007	0.54		RBM34	0.044	0.414		UBXN11	0.012	0.51		SCRN3	0.003	0.582
NOL8	0.006	0.54		SETMAR	0.045	0.414		EPHX2	0.012	0.51		HIGD1A	0.003	0.582
TBC1D2	0.007	0.54		CD164	0.045	0.414		ENTPD2	0.012	0.51		AUTS2	0.003	0.582
CCDC160	0.007	0.54		PILRB	0.045	0.414		ZDHHC1	0.012	0.51		PPP4R4	0.003	0.582
LMF1	0.007	0.54		STAG3L3	0.045	0.414		CCL16	0.012	0.51		SCAPER	0.003	0.582
NDUFV2	0.007	0.54		TMEM254	0.045	0.414		SNAP47	0.011	0.509		GTF2F1	0.003	0.582
RUFY2	0.007	0.539		ZNF431	0.045	0.414		OTUD7B	0.012	0.509		ZMYM1	0.003	0.581
ABCC11	0.007	0.539		RBBP5	0.046	0.413		IPO9	0.012	0.508		ETNK1	0.003	0.581
DENND6B	0.007	0.539		LEKR1	0.045	0.413		ACTR3B	0.012	0.508		ZFYVE19	0.003	0.581
ODF3B	0.007	0.539		DALRD3	0.045	0.413		SLC26A5	0.012	0.508		CLASRP	0.003	0.581
HSD17B7	0.007	0.538		ATR	0.045	0.413		NUP214	0.011	0.508		GNPDA2	0.003	0.58
FAM129A	0.007	0.538		VTA1	0.045	0.413		LAMTOR2	0.012	0.507		MTRF1	0.004	0.58
DENND1B	0.007	0.538		TRMT2B	0.046	0.413		RALGPS2	0.012	0.507		AKR1A1	0.004	0.579
UBXN4	0.007	0.538		GSTT2	0.046	0.413		ALG14	0.012	0.507		SARAF	0.004	0.579
ANKRD9	0.007	0.538		GSTT2B	0.046	0.413		CREG1	0.012	0.507		PNPLA7	0.003	0.579
COMMD4	0.007	0.538		ARHGAP26	0.046	0.412		GJA1	0.012	0.507		AHSA2	0.003	0.578
CPT2	0.008	0.537		GMDS	0.046	0.412		UBXN8	0.012	0.507		DRAM2	0.004	0.577
TRAPPC3	0.007	0.537		ZNF273	0.046	0.412		PRICKLE3	0.011	0.507		CLK1	0.003	0.577
ABHD10	0.008	0.537		HSD17B7	0.046	0.411		ALG9	0.012	0.507		NICN1	0.004	0.577
AARD	0.007	0.537		PBRM1	0.046	0.411		LRWD1	0.012	0.506		TRAPPC13	0.004	0.577
EXOSC1	0.008	0.537		SLC33A1	0.047	0.411		VWA2	0.013	0.506		ARHGAP18	0.004	0.577
NEDD1	0.008	0.537		FZD8	0.047	0.411		CPSF7	0.012	0.506		GIN1	0.004	0.576
RTF1	0.008	0.537		ZNF606	0.047	0.411		CD46	0.013	0.505		MAPK9	0.003	0.576
ZFP69	0.008	0.536		GORAB	0.048	0.41		PDZK1IP1	0.013	0.505		IGBP1	0.004	0.576
SPR	0.008	0.536		IKBKB	0.048	0.41		AKAP8	0.012	0.505		FMO5	0.004	0.575
SH3RF1	0.007	0.536		HPS5	0.047	0.41		TTC21A	0.012	0.504		NEK4	0.004	0.575
ICA1	0.008	0.536		HRASLS5	0.048	0.41		FZD3	0.013	0.504		COQ6	0.004	0.575
TFAM	0.008	0.536		ATL3	0.047	0.41		TRAPPC1	0.013	0.504		TP53BP1	0.004	0.575
INTS6	0.007	0.536		ASH1L	0.048	0.409		VAMP4	0.013	0.503		CSNK1G2	0.003	0.575
EEF2K	0.008	0.536		TRAPPC12	0.047	0.409		PHF11	0.013	0.503		ZNF791	0.004	0.575
IFT57	0.007	0.535		TLE1	0.048	0.409		MRPS14	0.013	0.502		ZNF224	0.004	0.575
GLUD2	0.008	0.535		MEN1	0.047	0.409		KRTCAP3	0.012	0.502		IPP	0.004	0.574
RWDD3	0.007	0.534		TMEM107	0.047	0.409		ZNF425	0.013	0.502		CTBS	0.004	0.574
MYNN	0.008	0.534		FBXL4	0.049	0.408		C11orf40	0.013	0.502		COPB2	0.003	0.574
CEP19	0.008	0.534		MS4A14	0.049	0.408		PRR15L	0.013	0.502		ZNF510	0.004	0.574
PIGX	0.008	0.534		UFC1	0.049	0.407		TRIM46	0.013	0.501		FRA10AC1	0.004	0.574
USP53	0.008	0.534		C1orf174	0.049	0.407		CAMKK1	0.013	0.501		RBM26	0.003	0.574
NAT2	0.007	0.534		LYPD8	0.049	0.407		DSTYK	0.014	0.5		KDM4A	0.003	0.573
GLCE	0.008	0.534		ADAM15	0.048	0.407		BPNT1	0.014	0.5		EGLN3	0.004	0.573
ZNF30	0.008	0.534		DNAH7	0.049	0.407		CLDN7	0.014	0.5		SLC25A12	0.004	0.572
PIFO	0.008	0.533		ARMCX2	0.049	0.406		REEP6	0.014	0.5		PDHB	0.004	0.572
SYNC	0.008	0.533		LHPP	0.05	0.405		HOOK2	0.014	0.5		PILRB	0.004	0.572
RBM5	0.008	0.533						KIAA1107	0.014	0.499		BMS1	0.004	0.571
ZNF189	0.008	0.533						POLR3GL	0.014	0.499		DBNDD2	0.004	0.571
C9orf152	0.008	0.533						POLR3C	0.014	0.499		SON	0.004	0.571
PPM1A	0.008	0.533						CPSF4	0.013	0.499		ALG14	0.004	0.57
NUDT16L1	0.008	0.533						ANKS1B	0.014	0.499		ORC2	0.004	0.57
TST	0.007	0.533						EDEM3	0.014	0.498		EBLN2	0.004	0.57
MED12L	0.008	0.532						WDR26	0.013	0.498		SLC44A4	0.004	0.57
SIL1	0.007	0.532						D2HGDH	0.014	0.498		SUMF2	0.004	0.57
HSPB2	0.008	0.531						STEAP2	0.014	0.498		RCBTB1	0.004	0.57
TMEM263	0.008	0.531						OSBPL5	0.014	0.498		MAN2A2	0.004	0.57
ACSM1	0.008	0.531						PGR	0.014	0.498		FBXO44	0.004	0.569
MRPL54	0.008	0.531						MBD6	0.013	0.498		BTBD1	0.004	0.569
SLC22A4	0.009	0.53						IFT88	0.014	0.498		ZMPSTE24	0.004	0.568
ZFYVE1	0.009	0.53						LRRC47	0.013	0.497		LIMCH1	0.004	0.568
ALKBH1	0.009	0.53						SPDYE6	0.014	0.497		BSCL2	0.004	0.568
SLC24A1	0.008	0.53						ZNF713	0.014	0.497		AACS	0.004	0.568
USP16	0.009	0.53						CYP2C8	0.014	0.497		ZSCAN29	0.004	0.568
NSA2	0.009	0.529						PLCB3	0.014	0.497		BLZF1	0.004	0.567
ACAD10	0.008	0.529						FTH1	0.014	0.497		GALE	0.004	0.567
SCP2	0.008	0.528						ARID1A	0.015	0.496		PIP	0.004	0.567
ANKRD20A2	0.009	0.528						LGALS8	0.014	0.495		ANKRD20A2	0.004	0.567
ANKRD20A3	0.009	0.528						WDR19	0.014	0.494		ANKRD20A3	0.004	0.567
TMEM126A	0.009	0.528						POLRMT	0.014	0.494		NMNAT1	0.005	0.566
GALNT18	0.009	0.527						RC3H1	0.015	0.493		MFSD6	0.004	0.566
KLHDC1	0.008	0.527						ZNF214	0.015	0.493		ACTR1B	0.005	0.566
IQCH	0.008	0.527						RABGGTA	0.015	0.493		REV1	0.004	0.566
SULT1A1	0.009	0.527						NFIC	0.015	0.493		LOC101059935	0.005	0.566
PHKG2	0.008	0.527						SRRM1	0.016	0.492		DMXL2	0.005	0.566
TRIM4	0.009	0.526						UBQLN4	0.016	0.492		ZNF225	0.004	0.566
ADHFE1	0.009	0.526						CYB5RL	0.015	0.492		GADD45GIP1	0.005	0.566
UHRF2	0.009	0.526						LRRC37B	0.015	0.492		CACNA1D	0.005	0.565
PDCL	0.008	0.526						SLC27A1	0.016	0.492		AKIP1	0.005	0.565
SETMAR	0.009	0.525						MIIP	0.015	0.491		SWT1	0.005	0.564
ALAD	0.009	0.525						TMEM39B	0.015	0.491		ZNF814	0.005	0.564
PPIF	0.009	0.525						KCTD3	0.016	0.491		ZNF222	0.005	0.564
EIF4E3	0.009	0.524						ZBTB41	0.016	0.491		LDLRAP1	0.005	0.563
TYW3	0.01	0.523						TFB2M	0.016	0.491		TAF12	0.005	0.563
MRPL35	0.01	0.523						RAB24	0.016	0.491		GLRX	0.005	0.563
PUS10	0.01	0.523						CC2D1A	0.015	0.491		GLIPR1L2	0.005	0.563
TNFSF10	0.01	0.523						DPM3	0.016	0.49		FAM214A	0.005	0.563
ANAPC16	0.01	0.523						AC005154.6	0.016	0.49		RPL36	0.005	0.563
OSBPL1A	0.01	0.523						OBP2A	0.016	0.49		BCAS4	0.005	0.563
EFCAB6	0.01	0.523						AMOT	0.016	0.49		DCTN6	0.005	0.562
SEPSECS	0.009	0.522						KRTAP5-7	0.016	0.49		TRIM13	0.004	0.562
FAM149B1	0.01	0.522						PRRG2	0.016	0.49		ZNF283	0.004	0.562
SRBD1	0.01	0.521						ZSCAN22	0.016	0.49		MDH1	0.004	0.561
VPS8	0.009	0.521						DHDDS	0.015	0.489		IKZF5	0.005	0.561
C3orf33	0.009	0.521						ZNF124	0.016	0.489		HSF4	0.005	0.561
DIMT1	0.009	0.521						IL1RAP	0.015	0.489		MITD1	0.004	0.56
SLC25A12	0.01	0.52						RDH13	0.015	0.489		NCEH1	0.005	0.56
TRIP11	0.01	0.52						GSTT2	0.016	0.489		IFT80	0.004	0.56
TMED5	0.009	0.519						GSTT2B	0.016	0.489		RNF2	0.005	0.559
PCBD2	0.01	0.519						TTLL4	0.017	0.488		PLXNA2	0.005	0.559
IFT22	0.01	0.519						GLIPR1L2	0.017	0.488		ORMDL1	0.004	0.559
CCDC25	0.01	0.519						ABHD1	0.017	0.487		MDH1B	0.005	0.559
BEX4	0.009	0.519						CDCP1	0.016	0.487		SLC25A40	0.005	0.559
ANK3	0.01	0.519						NTM	0.016	0.487		LDLRAD3	0.005	0.559
GOLGA5	0.01	0.519						IFT81	0.016	0.487		ENKD1	0.004	0.559
CDH7	0.01	0.519						C14orf79	0.017	0.487		TMEM259	0.005	0.559
CAPN8	0.01	0.518						VKORC1	0.016	0.487		ZMYM4	0.005	0.558
ANKRD20A8P	0.009	0.518						TLCD2	0.017	0.487		ZNF326	0.005	0.557
ANKRD20A2	0.009	0.518						KLHL12	0.017	0.486		MKNK1	0.005	0.557
ZMYND10	0.01	0.518						PRR23C	0.017	0.486		CRYGS	0.005	0.557
DHRS4L2	0.009	0.518						MAML3	0.016	0.486		CLTB	0.005	0.557
TXNDC11	0.01	0.518						C11orf49	0.017	0.486		SH3BGRL	0.005	0.557
ACADM	0.011	0.517						UBE3B	0.017	0.486		PITRM1	0.005	0.557
MEGF9	0.011	0.517						ZDHHC23	0.017	0.485		NEK9	0.005	0.557
OFD1	0.011	0.517						MST1R	0.016	0.485		TARS2	0.005	0.556
ZNF33A	0.01	0.517						ABCB8	0.016	0.485		ESRRG	0.005	0.556
ZNF37A	0.011	0.517						FGD3	0.017	0.485		RUFY1	0.005	0.556
ZDHHC16	0.011	0.517						H3F3A	0.018	0.484		RNF133	0.006	0.556
FAM96A	0.011	0.517						GLUL	0.018	0.484		COPZ1	0.006	0.556
UBXN6	0.01	0.516						GPR149	0.017	0.484		KRT23	0.006	0.556
ERCC1	0.011	0.516						MRRF	0.017	0.484		CDK11A	0.005	0.555
SMIM19	0.01	0.515						MINK1	0.018	0.484		ANKZF1	0.006	0.555
TTC32	0.01	0.514						TJP3	0.018	0.484		ACAA1	0.005	0.555
PHOSPHO2	0.01	0.514						PSORS1C1	0.018	0.483		RARS	0.006	0.555
TCEA3	0.011	0.513						PLEKHH3	0.017	0.483		CHM	0.006	0.555
RAB13	0.011	0.513						ANO8	0.018	0.483		INPP5B	0.005	0.554
BOLA1	0.01	0.513						CCDC115	0.017	0.482		UBE2E1	0.005	0.554
KCNS3	0.011	0.513						UHMK1	0.019	0.48		MRPS14	0.006	0.553
CBR4	0.011	0.513						ALDH9A1	0.019	0.48		AAMDC	0.005	0.553
BMI1	0.011	0.513						ZNF284	0.019	0.48		RHBDL1	0.006	0.553
ITGB6	0.011	0.512						TROVE2	0.018	0.479		GNG12	0.006	0.552
FXR1	0.011	0.512						MED18	0.019	0.478		SSFA2	0.006	0.552
RBM43	0.012	0.511						MEF2D	0.019	0.478		BAZ2B	0.006	0.552
BTF3	0.011	0.511						LOC100132062	0.02	0.477		POLR2J	0.006	0.552
EFHC2	0.012	0.511						NUCKS1	0.019	0.477		MRPL16	0.006	0.552
DNAJC16	0.011	0.51						DXO	0.019	0.477		SPEN	0.006	0.551
BTG2	0.012	0.51						KCTD9	0.018	0.477		LRRC42	0.005	0.551
FUCA1	0.012	0.51						KCNQ3	0.019	0.477		PIFO	0.006	0.551
TRMT61B	0.011	0.51						SYNE4	0.018	0.477		GALNT5	0.006	0.551
CPEB2	0.012	0.51						PPIH	0.02	0.476		GPR160	0.006	0.551
GLUD1	0.012	0.51						CYP21A2	0.02	0.476		SERGEF	0.006	0.551
PAK1	0.012	0.51						OR2A4	0.02	0.476		MYO15B	0.006	0.551
ORAI3	0.012	0.51						AGBL3	0.019	0.476		GPI	0.006	0.551
COG7	0.012	0.51						SLC7A2	0.02	0.476		BTF3L4	0.006	0.55
MRPL34	0.012	0.51						FBLIM1	0.02	0.475		TMEM144	0.006	0.55
ANKAR	0.011	0.509						HEATR1	0.02	0.475		CCNH	0.006	0.55
ATG16L1	0.011	0.509						STAG3L3	0.02	0.475		PDCL	0.005	0.55
ANKRD20A4	0.012	0.509						CCDC7	0.019	0.475		METTL25	0.006	0.55
IMP3	0.012	0.509						FLAD1	0.02	0.474		ARL1	0.006	0.55
GDE1	0.012	0.509						SMURF1	0.019	0.474		MESDC2	0.006	0.55
ESCO1	0.011	0.509						VPS37A	0.019	0.474		EML2	0.005	0.55
BRWD1	0.012	0.509						CDK20	0.019	0.474		MOGS	0.005	0.549
PPP2R5A	0.012	0.508						ANAPC15	0.02	0.474		MRPL33	0.006	0.549
CDK7	0.012	0.508						THOC1	0.02	0.474		RPL15	0.006	0.549
PFDN1	0.011	0.508						GIPC1	0.02	0.474		THG1L	0.005	0.549
ETAA1	0.012	0.507						GPR89A	0.02	0.473		NFIX	0.006	0.549
CREB3	0.012	0.507						GPR89C	0.02	0.473		GIPR	0.006	0.549
TIMM23	0.012	0.507						BNIPL	0.021	0.473		QARS	0.006	0.548
NR2F2	0.012	0.507						AHCTF1	0.021	0.473		C11orf74	0.006	0.548
C15orf57	0.012	0.507						ZFAND2B	0.019	0.473		TPH1	0.006	0.548
USP33	0.013	0.506						TBC1D3B	0.02	0.473		PPHLN1	0.006	0.548
LAMB2	0.013	0.506						RPRD2	0.021	0.472		MIPOL1	0.006	0.548
ARHGEF3	0.013	0.506						RNF187	0.021	0.472		PDCD7	0.006	0.548
ACY1	0.012	0.506						UBE2Q1	0.021	0.472		FBXW5	0.006	0.547
ACIN1	0.012	0.506						CCSAP	0.02	0.472		LRRC26	0.006	0.547
SNW1	0.013	0.506						ARL6	0.02	0.472		UCHL3	0.006	0.547
TMEM219	0.013	0.506						PLS1	0.02	0.472		LTN1	0.006	0.547
OSCP1	0.012	0.505						CEP164	0.02	0.472		CNOT10	0.006	0.546
AKAP9	0.012	0.505						INTS7	0.021	0.471		PHF7	0.007	0.545
CHP1	0.012	0.505						ZNF669	0.021	0.471		SERP1	0.007	0.545
SGSH	0.012	0.505						HFE	0.021	0.471		OFD1	0.007	0.545
MCCC1	0.012	0.504						CHAMP1	0.02	0.471		UBXN1	0.006	0.545
PCMTD1	0.012	0.504						HEATR5B	0.02	0.47		CRIM1	0.007	0.544
ATP7A	0.013	0.504						THUMPD2	0.022	0.47		SH3YL1	0.006	0.544
AGBL2	0.013	0.504						ZFP2	0.02	0.47		IK	0.006	0.544
ARHGEF38	0.013	0.503						PRRT2	0.021	0.47		NPDC1	0.006	0.544
PHPT1	0.013	0.503						PSMB4	0.022	0.469		LRRC56	0.006	0.544
TMEM25	0.013	0.503						HAX1	0.021	0.469		SETD4	0.007	0.544
C12orf10	0.013	0.503						ARSJ	0.022	0.469		SYTL1	0.006	0.543
ISCA2	0.013	0.503						SLC25A29	0.022	0.469		PRPF38B	0.007	0.543
JDP2	0.013	0.503						SERINC2	0.022	0.468		LRIG2	0.007	0.543
VTI1B	0.013	0.503						AK2	0.022	0.468		CEP104	0.006	0.543
ENOSF1	0.013	0.503						ME3	0.022	0.468		DYNC2LI1	0.007	0.543
AKR1A1	0.013	0.502						PLCH2	0.021	0.467		GTPBP8	0.007	0.543
RHOC	0.013	0.502						RAB13	0.023	0.467		TNFSF10	0.007	0.543
MTERF2	0.012	0.502						ZNF235	0.021	0.467		ARHGEF28	0.007	0.543
EARS2	0.013	0.502						OPN3	0.023	0.466		YTHDC2	0.007	0.543
TDRD5	0.014	0.501						ZFYVE21	0.023	0.466		THAP5	0.006	0.543
REL	0.014	0.501						SMAD1	0.022	0.465		DCTN3	0.006	0.543
CEP63	0.014	0.501						ZC3HC1	0.022	0.465		CHIC1	0.006	0.543
PMPCB	0.014	0.501						CNOT7	0.022	0.465		RTN1	0.007	0.543
LRGUK	0.013	0.501						FAM160A2	0.023	0.465		ALKBH1	0.007	0.543
NME3	0.014	0.501						CYP2R1	0.023	0.465		SERPINA11	0.007	0.543
HOOK2	0.014	0.501						IARS2	0.023	0.464		DOC2A	0.007	0.543
ATP6AP1L	0.013	0.5						S100A13	0.022	0.464		ZNF14	0.007	0.543
COBL	0.014	0.5						C4orf36	0.022	0.464		RSPH1	0.006	0.543
SPG20	0.013	0.5						TIRAP	0.023	0.464		PTCD3	0.006	0.542
SPRYD7	0.013	0.5						WDR83OS	0.023	0.464		FAM114A2	0.006	0.542
HYKK	0.014	0.5						TMEM161A	0.022	0.464		C2CD5	0.007	0.542
RBM45	0.014	0.499						SETD4	0.023	0.464		ZNF345	0.006	0.542
FAM206A	0.014	0.499						RBM8A	0.024	0.463		PITHD1	0.007	0.541
TMEM254	0.014	0.499						DUSP19	0.023	0.463		SDF4	0.007	0.541
ERLEC1	0.014	0.498						WDR91	0.024	0.463		POLR3GL	0.007	0.541
RBKS	0.014	0.498						OR4K17	0.024	0.463		CDK11B	0.006	0.541
ARL6IP5	0.014	0.498						TMEM63C	0.024	0.463		PRKCE	0.007	0.541
ZCCHC10	0.014	0.498						ARHGAP44	0.024	0.463		RPUSD3	0.006	0.541
GKAP1	0.014	0.498						PRR12	0.024	0.463		RABEPK	0.006	0.541
PAGR1	0.014	0.498						PLEKHA6	0.023	0.462		ERP44	0.007	0.541
LDLRAD1	0.014	0.497						ATPAF1	0.023	0.462		CEACAM5	0.007	0.541
ACP1	0.015	0.497						ACBD6	0.023	0.462		MZF1	0.007	0.541
RFC1	0.013	0.497						NMBR	0.023	0.462		SYF2	0.007	0.54
STOML2	0.015	0.497						C9orf16	0.024	0.462		NDUFAF7	0.007	0.54
BIRC2	0.014	0.497						ARMCX1	0.024	0.462		ZNF513	0.006	0.54
ANG	0.014	0.497						ZW10	0.024	0.462		ABHD14A	0.007	0.54
DEGS2	0.013	0.497						KIAA1522	0.023	0.461		WHAMM	0.006	0.54
TOM1L2	0.015	0.497						SCCPDH	0.025	0.461		CHMP2A	0.007	0.54
PCP2	0.015	0.497						MOGS	0.023	0.461		PKNOX1	0.006	0.54
C21orf59	0.014	0.497						ZP3	0.025	0.461		RAD50	0.007	0.539
CYP4X1	0.015	0.496						LDB1	0.025	0.461		LTBP3	0.007	0.539
HHAT	0.015	0.496						PGPEP1	0.025	0.461		PNRC2	0.007	0.538
TSC1	0.014	0.496						SNX27	0.025	0.46		VPS45	0.007	0.538
DNAJC12	0.015	0.496						LYPLAL1	0.025	0.46		GRAMD1C	0.007	0.538
EPN2	0.015	0.496						ERI2	0.025	0.46		RP11-367J11.3	0.007	0.538
FAM111A	0.015	0.495						TMEM125	0.024	0.459		ZNF182	0.007	0.538
RNF2	0.015	0.494						RABL2A	0.025	0.459		EIF2B2	0.007	0.538
TSSC1	0.014	0.494						C5orf46	0.025	0.459		MYCBPAP	0.007	0.538
RPL14	0.014	0.494						CLPSL1	0.025	0.459		METTL4	0.007	0.538
FAM120A	0.015	0.494						RNF111	0.024	0.459		AHCYL1	0.008	0.537
FANK1	0.014	0.494						POLG2	0.025	0.459		RALGPS2	0.008	0.537
CYP20A1	0.015	0.493						C1orf210	0.025	0.458		KIAA0907	0.007	0.537
MRPL30	0.015	0.493						TOMM20	0.025	0.458		IMP4	0.007	0.537
ABCF3	0.015	0.493						PRKAB1	0.024	0.458		OXSM	0.008	0.537
GLT8D1	0.015	0.493						MST1	0.026	0.457		IQCG	0.008	0.537
ZNF485	0.015	0.493						KLHL20	0.025	0.457		PKIB	0.008	0.537
PIGH	0.015	0.493						PGBD2	0.025	0.457		NDUFA5	0.008	0.537
TPM1	0.015	0.493						MTF1	0.026	0.457		UBXN8	0.008	0.537
RWDD2B	0.014	0.493						TADA1	0.026	0.457		SMARCA2	0.007	0.537
PEX2	0.015	0.492						ABL2	0.026	0.457		DYNC2H1	0.008	0.537
TRUB2	0.016	0.492						EFNA4	0.026	0.457		TCTN1	0.008	0.537
TRUB1	0.015	0.492						STMN2	0.025	0.457		CALCOCO1	0.007	0.537
TARBP2	0.015	0.492						ATP5G2	0.026	0.457		CCNG1	0.008	0.536
TMEM116	0.016	0.492						CCNK	0.026	0.457		NAT1	0.008	0.536
DPY30	0.016	0.491						ESPN	0.026	0.456		SNRNP35	0.007	0.536
RSRC1	0.015	0.491						DDAH1	0.026	0.456		KRIT1	0.007	0.535
CMYA5	0.016	0.491						SDE2	0.025	0.456		FAH	0.007	0.535
NME5	0.016	0.491						PAIP2B	0.026	0.456		USF1	0.008	0.534
AZGP1	0.016	0.491						ZNHIT1	0.026	0.456		RETSAT	0.008	0.534
MLLT3	0.016	0.491						NSUN5	0.025	0.456		ZNF621	0.007	0.534
NUCB2	0.016	0.491						CD151	0.026	0.456		CIB1	0.008	0.534
SYTL2	0.016	0.491						MRPL38	0.025	0.456		SGSH	0.007	0.534
CIPC	0.015	0.491						RIN2	0.027	0.455		CCDC159	0.007	0.534
KDM4A	0.015	0.49						VAMP3	0.027	0.454		CYP2B6	0.008	0.534
MYSM1	0.016	0.49						SEMA3E	0.026	0.454		ZNF230	0.008	0.534
RAD18	0.016	0.49						HOXA10	0.027	0.454		LMLN	0.008	0.533
USP19	0.015	0.49						ZNF248	0.026	0.454		CADPS2	0.008	0.533
RAD50	0.016	0.49						GAB2	0.027	0.454		PIK3C2A	0.008	0.533
KIAA0141	0.015	0.49						HOXA7	0.027	0.453		RPL18	0.008	0.533
IFT88	0.016	0.49						MTRF1	0.027	0.453		ZKSCAN7	0.007	0.532
MRPS31	0.016	0.49						PLEK2	0.027	0.453		ZNF197	0.008	0.532
C14orf119	0.016	0.49						POMGNT2	0.028	0.452		BET1	0.007	0.532
SPG11	0.016	0.49						VN1R3	0.028	0.452		LRTOMT	0.007	0.532
CCP110	0.016	0.49						IMPA2	0.028	0.452		TMEM50B	0.007	0.532
ZNF177	0.016	0.49						CNFN	0.028	0.452		PIGV	0.008	0.531
FAM47C	0.016	0.489						RRP15	0.028	0.451		RBM45	0.008	0.531
OTUD6A	0.016	0.489						FAF1	0.027	0.451		LRRFIP2	0.008	0.531
PAOX	0.015	0.489						GLRX2	0.028	0.451		ATG3	0.008	0.531
SLC25A35	0.016	0.489						ZNF496	0.028	0.451		CLDN12	0.008	0.531
MLPH	0.017	0.488						STK39	0.028	0.451		ZNF585A	0.008	0.531
TADA2B	0.016	0.488						ZNF619	0.027	0.451		NIT1	0.009	0.53
TMEM120A	0.017	0.488						SIDT2	0.028	0.451		MIA3	0.009	0.53
NDUFA5	0.017	0.488						ZNF234	0.028	0.451		ITGB3BP	0.009	0.53
CEP290	0.017	0.488						LRIG2	0.028	0.45		LRIF1	0.009	0.53
RPL26	0.017	0.488						EMC1	0.028	0.45		KIAA1211L	0.009	0.53
TEKT3	0.017	0.488						LOC101929038	0.029	0.45		FHIT	0.009	0.53
ZNF345	0.015	0.488						ZNF212	0.029	0.45		C14orf159	0.009	0.53
LCA5L	0.017	0.488						WASH3P	0.027	0.45		PIGH	0.009	0.53
SLC44A3	0.016	0.487						EPS8L2	0.028	0.45		NTPCR	0.009	0.529
CDKN2AIPNL	0.017	0.487						CITED4	0.029	0.448		IFT57	0.008	0.529
TRIM14	0.017	0.487						C2CD4D	0.029	0.448		RNF148	0.009	0.529
GEMIN8	0.016	0.487						CSTF2	0.028	0.448		AQP3	0.008	0.529
ARMCX5	0.016	0.487						SFXN3	0.029	0.448		SFXN3	0.009	0.529
NEK9	0.016	0.487						TMEM53	0.028	0.447		ZNF25	0.008	0.529
TMEM107	0.016	0.487						PTGS1	0.029	0.447		CPT1B	0.009	0.529
ZNF284	0.017	0.487						FDXACB1	0.03	0.447		STX12	0.009	0.528
MRPL44	0.017	0.486						PLD2	0.03	0.447		PEX11B	0.009	0.528
TFDP2	0.017	0.486						LYPLA2	0.03	0.446		EIF2B3	0.008	0.528
CC2D2A	0.017	0.486						ISG20L2	0.03	0.446		ABHD10	0.009	0.528
WDR11	0.016	0.486						ZMYND10	0.029	0.446		KIAA0141	0.008	0.528
TMEM30B	0.017	0.486						SPA17	0.03	0.446		AC005154.6	0.009	0.528
SLC25A29	0.017	0.486						RHBDF1	0.029	0.446		ZNF2	0.008	0.527
PIGL	0.016	0.486						ACSF2	0.03	0.446		LIPH	0.009	0.527
STRADB	0.016	0.485						DARS2	0.03	0.445		CCDC160	0.009	0.527
TLK1	0.016	0.485						TP53BP2	0.03	0.445		ZNF254	0.009	0.527
ECI2	0.017	0.485						BCL6	0.03	0.445		TTC22	0.008	0.526
DHX32	0.017	0.485						TMEM79	0.031	0.444		USP53	0.009	0.526
PRPF19	0.017	0.485						FAM185A	0.031	0.444		ZNF721	0.009	0.526
VWA3A	0.017	0.485						ZNF398	0.03	0.444		FKTN	0.009	0.526
NSMCE1	0.017	0.485						CLEC5A	0.031	0.444		ACIN1	0.008	0.526
LRRC46	0.016	0.485						UAP1	0.031	0.443		NOL3	0.009	0.526
GSS	0.016	0.485						SPATA6	0.031	0.443		PRR15L	0.009	0.526
GOLGA4	0.017	0.484						TOR1AIP2	0.031	0.443		ANO8	0.009	0.526
CCDC12	0.017	0.484						PYCR2	0.03	0.443		RNF11	0.009	0.525
TMEM151A	0.017	0.484						SH3RF2	0.03	0.443		AK2	0.009	0.525
PXMP4	0.016	0.484						CDON	0.031	0.443		UBE3A	0.008	0.525
IGSF21	0.018	0.483						ITGB3	0.031	0.443		ABCA5	0.009	0.525
SNX25	0.018	0.483						REXO1	0.031	0.443		ZNF780A	0.009	0.525
SARAF	0.018	0.483						NFS1	0.031	0.443		PRR34	0.008	0.525
ZNF618	0.017	0.483						EFNA1	0.032	0.442		FAAH	0.009	0.524
NOXA1	0.018	0.483						KCTD21	0.031	0.442		NBPF14	0.009	0.524
SLC25A45	0.018	0.483						CDC16	0.032	0.442		CDNF	0.009	0.524
DCDC1	0.018	0.483						TMC5	0.032	0.442		PUS7L	0.009	0.524
IFT43	0.018	0.483						LAMB3	0.032	0.441		TRMT13	0.009	0.523
GEMIN7	0.018	0.483						URGCP	0.031	0.441		GNL2	0.01	0.523
ZNF799	0.018	0.483						SKIDA1	0.031	0.441		SETD2	0.009	0.523
FBXO27	0.018	0.483						APP	0.032	0.441		SPICE1	0.01	0.523
ZNF326	0.018	0.482						MMACHC	0.033	0.44		HLTF	0.01	0.523
RAB3GAP1	0.017	0.482						ADAM30	0.032	0.44		EFHC1	0.01	0.523
PIGQ	0.017	0.482						HOXA9	0.033	0.44		SPTAN1	0.01	0.523
TRAPPC8	0.017	0.482						PTPN3	0.033	0.44		CTR9	0.01	0.523
C1orf21	0.018	0.481						ARMCX2	0.032	0.44		STRIP1	0.009	0.522
YIPF1	0.018	0.481						CYP4F11	0.033	0.44		ZNF619	0.009	0.522
FEZ2	0.018	0.481						CNIH4	0.032	0.439		WRB	0.01	0.522
CRBN	0.018	0.481						LRIG1	0.033	0.439		ZSCAN20	0.009	0.521
ZNF862	0.017	0.481						STX19	0.033	0.439		UBXN11	0.01	0.521
ETNK1	0.018	0.481						DCPS	0.033	0.439		ACTR3C	0.009	0.521
C15orf65	0.018	0.481						PRKACA	0.032	0.439		ZNF169	0.009	0.521
DNAJC17	0.018	0.481						NBPF1	0.033	0.438		TMEM25	0.01	0.521
MFAP1	0.018	0.481						MED28	0.033	0.438		MRPL34	0.01	0.521
GATM	0.018	0.481						ALPK1	0.034	0.437		ZNF112	0.01	0.521
CPT1B	0.018	0.481						SLC12A9	0.033	0.437		LCA5L	0.01	0.521
GCFC2	0.018	0.48						NCAPD3	0.033	0.437		ABI2	0.009	0.52
ULK4	0.019	0.48						KRT7	0.034	0.437		MBD4	0.01	0.52
EPHX2	0.019	0.48						ZNF213	0.034	0.437		COX7C	0.01	0.52
UBXN8	0.019	0.48						ZNF610	0.034	0.437		AP1G2	0.01	0.52
CNTRL	0.018	0.48						MTHFR	0.033	0.436		CCDC175	0.01	0.52
FAM221B	0.018	0.48						WDR75	0.034	0.436		CHST10	0.009	0.519
PCGF6	0.018	0.48						NPLOC4	0.033	0.436		NFIC	0.01	0.519
POLR3E	0.019	0.48						DCAF15	0.033	0.436		DHCR24	0.01	0.518
CYB5A	0.019	0.48						ARHGEF5	0.035	0.435		MYO3B	0.009	0.518
INSR	0.019	0.48						DPF2	0.034	0.435		FKBP2	0.01	0.518
PSD4	0.018	0.479						FBXO22	0.035	0.435		MLH3	0.01	0.518
P4HTM	0.019	0.479						RPAP1	0.035	0.435		DDX24	0.01	0.518
TMEM261	0.019	0.479						ARHGEF16	0.034	0.434		C1orf115	0.011	0.517
RASSF10	0.019	0.479						CYP2J2	0.035	0.434		BOLA1	0.01	0.517
UPF3A	0.019	0.479						HOXA6	0.035	0.434		RPL24	0.011	0.517
SWSAP1	0.019	0.479						PIH1D2	0.035	0.434		VWA2	0.011	0.517
FAM228B	0.018	0.478						ZNF385A	0.034	0.434		ALG5	0.011	0.517
PXYLP1	0.018	0.478						RAB40B	0.035	0.434		CLUL1	0.01	0.517
LEKR1	0.018	0.478						NBPF11	0.035	0.433		VANGL1	0.01	0.516
FOXL2	0.019	0.478						IFRD1	0.035	0.433		CD46	0.011	0.516
NPHP3	0.019	0.478						PPME1	0.036	0.433		POMT2	0.011	0.516
LARP7	0.018	0.478						DECR2	0.034	0.433		CAMKK1	0.01	0.516
TAPT1	0.019	0.478						ZNF793	0.034	0.433		REEP6	0.011	0.516
GRHPR	0.018	0.478						DYRK3	0.036	0.432		2004-08-01	0.01	0.515
MIS18BP1	0.018	0.478						MRPL24	0.036	0.432		C1orf21	0.011	0.515
WDR73	0.019	0.478						MBD4	0.036	0.432		VPS8	0.01	0.515
DRAM2	0.019	0.477						SLC44A4	0.036	0.432		IKBKAP	0.011	0.515
PPP1R7	0.018	0.477						FNDC3A	0.035	0.432		RPS15	0.011	0.515
BBS5	0.019	0.477						PROSER1	0.035	0.432		DNASE2	0.011	0.515
TMA7	0.019	0.477						TDRKH	0.036	0.431		RPAP2	0.01	0.514
LRSAM1	0.019	0.477						WASH2P	0.035	0.431		DR1	0.01	0.514
MAN1B1	0.02	0.477						TRAPPC12	0.036	0.431		LOC101927587	0.011	0.514
APOOL	0.019	0.477						TMEM234	0.036	0.43		COX5B	0.01	0.514
ZDHHC6	0.02	0.477						CDC42SE1	0.036	0.43		UBR3	0.011	0.514
ANKRD10	0.019	0.477						MPV17	0.037	0.43		DNAJC27	0.011	0.514
CBY1	0.019	0.477						ZNF608	0.037	0.43		LZTFL1	0.011	0.514
NDUFB4	0.019	0.476						BPHL	0.037	0.43		IP6K2	0.011	0.514
HPS4	0.02	0.476						CLDN12	0.037	0.43		GPC4	0.011	0.514
PXK	0.02	0.475						FAM160B2	0.037	0.43		SNW1	0.011	0.514
SLC12A8	0.019	0.475						MRPS21	0.038	0.429		SLC25A35	0.011	0.514
POC1B	0.019	0.475						RWDD3	0.037	0.429		LRP5L	0.01	0.514
ZBTB42	0.02	0.475						WDPCP	0.038	0.429		ASH1L	0.011	0.513
ZNF45	0.02	0.475						FGF10	0.038	0.429		SAAL1	0.011	0.513
RPS19BP1	0.019	0.475						PPP2R5B	0.038	0.429		FBXO3	0.01	0.513
ALG14	0.02	0.474						EPS8L1	0.038	0.429		CLCC1	0.011	0.512
AHSA2	0.019	0.474						MDM4	0.038	0.428		RGS14	0.011	0.512
PFKFB1	0.02	0.474						TBC1D19	0.038	0.428		USP17L4	0.011	0.512
C14orf1	0.02	0.474						AFF1	0.038	0.428		TTC9C	0.011	0.512
RHBDL1	0.02	0.474						ZMIZ2	0.038	0.428		JMJD7	0.011	0.512
TNFSF13	0.019	0.474						CIC	0.037	0.428		DPP8	0.01	0.512
AKAP8	0.019	0.474						ZSCAN20	0.037	0.427		DNAJC28	0.01	0.512
RSPH1	0.019	0.474						STKLD1	0.038	0.427		GEMIN6	0.011	0.511
TMEM167B	0.021	0.473						NUMA1	0.039	0.427		NUPL2	0.011	0.511
SLC35A1	0.021	0.473						MSANTD2	0.039	0.427		MCPH1	0.011	0.511
LACTB2	0.021	0.473						PUS3	0.039	0.427		MDM1	0.011	0.511
COQ7	0.021	0.473						SFSWAP	0.037	0.427		SPRYD7	0.011	0.511
ZNF689	0.021	0.473						NHLRC3	0.037	0.427		PPP1R8	0.011	0.51
ZNF747	0.021	0.473						ST20	0.037	0.427		DCAF8	0.012	0.51
TMEM205	0.021	0.473						MVB12A	0.037	0.427		KCNS3	0.012	0.51
UBXN11	0.021	0.472						SOX12	0.039	0.427		ASNSD1	0.012	0.51
EBLN2	0.021	0.472						POLE	0.038	0.426		SERPINI1	0.012	0.51
C9orf85	0.02	0.472						ZFHX2	0.038	0.426		CNOT8	0.012	0.51
FAM214A	0.021	0.472						ZFP36L1	0.039	0.426		AHCYL2	0.012	0.51
PDE4A	0.021	0.472						CTF1	0.039	0.426		ZNF37A	0.012	0.51
SYNE4	0.02	0.472						TMEM114	0.039	0.426		BCDIN3D	0.012	0.51
ECH1	0.021	0.472						KCTD2	0.038	0.426		ATG2B	0.012	0.51
PPIG	0.021	0.471						PMVK	0.039	0.425		LRRC57	0.011	0.51
SCRN3	0.02	0.471						BIN3	0.039	0.425		HSBP1L1	0.012	0.51
SPCS1	0.02	0.471						C1orf27	0.04	0.424		ZFP14	0.012	0.51
SREK1IP1	0.02	0.471						TRMT1L	0.039	0.424		IFNAR1	0.012	0.51
WDR20	0.02	0.471						TANC1	0.039	0.424		ANKRD13C	0.011	0.509
GPR32	0.021	0.471						SLC16A10	0.039	0.424		DCAF17	0.011	0.509
CD46	0.022	0.47						NXF1	0.04	0.424		MRPL30	0.012	0.509
RCOR3	0.022	0.47						INTS6	0.039	0.424		WBP1L	0.012	0.509
ZZZ3	0.021	0.47						ZNF846	0.039	0.424		TMEM41B	0.012	0.509
KRCC1	0.021	0.47						SMG7	0.041	0.423		PFDN5	0.012	0.509
MRPL33	0.022	0.47						KIFAP3	0.041	0.423		IFT81	0.011	0.509
UPRT	0.021	0.47						TAF5L	0.04	0.423		MYO5C	0.012	0.509
FUNDC1	0.022	0.47						NAALADL2	0.039	0.423		DLG4	0.011	0.509
SGMS1	0.021	0.47						SPDYE2B	0.04	0.423		IRF3	0.011	0.509
ATP5S	0.02	0.47						SPDYE2	0.04	0.423		ASAP3	0.012	0.508
ZNF720	0.021	0.47						OR2A7	0.041	0.423		SLC33A1	0.012	0.508
DUSP11	0.021	0.469						TSPAN15	0.039	0.423		DNAJC24	0.011	0.508
UQCRC1	0.021	0.469						TMEM45B	0.041	0.423		FZR1	0.011	0.508
PDE6B	0.021	0.469						LAMTOR1	0.04	0.423		ZNF780B	0.012	0.508
NDUFA2	0.022	0.469						CSNK1G2	0.039	0.423		SLC45A1	0.011	0.507
DPCD	0.021	0.469						SGK2	0.041	0.423		ZZZ3	0.012	0.507
PDHX	0.021	0.469						C1orf228	0.04	0.422		C1orf131	0.012	0.507
GNPTG	0.022	0.469						TSACC	0.04	0.422		SRBD1	0.012	0.507
UQCRC2	0.022	0.469						TBC1D32	0.04	0.422		UBA5	0.011	0.507
CYP4Z1	0.022	0.468						ARHGEF10	0.041	0.422		ULK4	0.012	0.507
SPATA17	0.022	0.468						PKN3	0.04	0.422		NOL8	0.012	0.507
MAGEF1	0.022	0.468						LRRC8A	0.041	0.422		ZNF33B	0.012	0.507
TNK1	0.021	0.468						ZNF26	0.041	0.422		NUDT22	0.012	0.507
NPAS2	0.023	0.467						ATF6	0.042	0.421		COX17	0.013	0.506
USP13	0.023	0.467						TTC13	0.04	0.421		RANBP6	0.013	0.506
ING2	0.023	0.467						ZNF513	0.041	0.421		HSPA5	0.013	0.506
IL6ST	0.021	0.467						HDAC8	0.042	0.421		ANKRD10	0.013	0.506
MIOS	0.023	0.467						NOL3	0.042	0.421		C5orf63	0.013	0.505
C9orf64	0.023	0.467						RAP1GAP2	0.041	0.421		GDPGP1	0.013	0.505
SEC24C	0.021	0.467						TRIM47	0.04	0.421		MEAF6	0.012	0.504
NUBP1	0.023	0.467						ZNF568	0.041	0.421		SMC6	0.013	0.504
CCDC18	0.022	0.466						TRIP6	0.042	0.42		WDR19	0.012	0.504
RABL3	0.023	0.466						FMO4	0.043	0.419		SPATA6L	0.012	0.504
SAR1B	0.022	0.466						TAGLN2	0.043	0.419		RBM4B	0.012	0.504
MPDU1	0.023	0.466						PLXNA2	0.043	0.419		RNF219	0.012	0.504
MAPKAPK3	0.023	0.465						KLHDC9	0.043	0.418		DDX59	0.013	0.503
MRPL47	0.023	0.465						HYI	0.043	0.418		AGPS	0.013	0.503
ZNF197	0.023	0.465						RFWD2	0.043	0.418		HEMK1	0.013	0.503
USP17L15	0.023	0.465						DVL3	0.042	0.418		MRPL47	0.013	0.503
FGD3	0.023	0.465						KANSL1	0.043	0.418		CRIPAK	0.013	0.503
RBP4	0.023	0.465						ATAD3C	0.044	0.417		MKLN1	0.013	0.503
CRYZL1	0.023	0.465						TOR1AIP1	0.044	0.417		PEX1	0.012	0.503
ACP6	0.022	0.464						RNF2	0.044	0.417		AK1	0.013	0.503
COX5B	0.022	0.464						SNRPE	0.044	0.417		AGBL2	0.013	0.503
TRAF3IP1	0.023	0.464						NSL1	0.044	0.417		SLIRP	0.013	0.503
GIN1	0.023	0.464						SLC5A6	0.044	0.417		ZNF773	0.013	0.503
KCTD1	0.023	0.464						MCCC1	0.043	0.417		ZNF415	0.012	0.503
RPL15	0.024	0.463						TFR2	0.043	0.417		SUCLG1	0.013	0.502
TTC6	0.024	0.463						ACTR3C	0.042	0.417		CPEB2	0.013	0.502
PDE8A	0.024	0.463						ZMYND11	0.044	0.417		PDAP1	0.013	0.502
TYW5	0.023	0.462						KRTAP5-9	0.044	0.417		KBTBD7	0.013	0.502
HIGD1A	0.024	0.462						ENDOV	0.043	0.417		MAP2K5	0.013	0.502
MFSD7	0.023	0.462						ZZEF1	0.044	0.417		GTF2A2	0.013	0.502
VPS37C	0.024	0.462						ZNF471	0.044	0.417		ZNF528	0.013	0.502
TDRD3	0.023	0.462						TSEN15	0.044	0.416		VAMP4	0.014	0.501
AKAP10	0.024	0.462						GFM1	0.044	0.416		ANKRD36C	0.014	0.501
ZNF20	0.024	0.462						ARHGEF38	0.044	0.416		SLC35F5	0.013	0.501
TGOLN2	0.025	0.461						DOCK5	0.044	0.416		DHX36	0.014	0.501
C3orf52	0.025	0.461						INO80E	0.043	0.416		NT5DC1	0.014	0.501
APBB2	0.025	0.461						COG7	0.044	0.416		INTS6	0.013	0.501
DTWD2	0.025	0.461						VEZF1	0.044	0.416		SLC22A15	0.014	0.5
MTUS1	0.025	0.461						GORAB	0.045	0.415		UQCRHL	0.014	0.5
EDF1	0.025	0.461						ZBTB18	0.045	0.415		EML6	0.013	0.5
FDX1	0.023	0.461						GPALPP1	0.045	0.415		MTERF4	0.014	0.5
COPS2	0.025	0.461						ZNF83	0.044	0.415		CCDC58	0.014	0.5
ELP2	0.025	0.461						GABPB2	0.045	0.414		BCAP29	0.013	0.5
AGTRAP	0.024	0.46						ZNF354C	0.044	0.414		PDZD11	0.014	0.5
CCDC24	0.024	0.46						ZDHHC6	0.045	0.414		CDC16	0.014	0.5
PIGZ	0.025	0.46						PPP1R13B	0.045	0.414		ZNF410	0.014	0.5
KIF13B	0.025	0.46						CNTROB	0.044	0.414		TRPM7	0.014	0.5
ANKRD42	0.025	0.459						ZNF317	0.045	0.414		NKTR	0.013	0.499
TMEM62	0.025	0.459						ADAMTSL5	0.045	0.414		POGLUT1	0.013	0.499
RABEP1	0.025	0.459						ZYG11B	0.045	0.413		ENPP5	0.014	0.499
ZSWIM7	0.025	0.459						AHDC1	0.045	0.413		METTL17	0.013	0.499
MR1	0.024	0.458						RHBDL2	0.046	0.413		ATPIF1	0.014	0.498
KIAA0319L	0.024	0.458						ANKRD45	0.045	0.413		CHTOP	0.014	0.498
MRPL55	0.025	0.458						CHST10	0.045	0.413		PPP2R5A	0.014	0.498
RPL24	0.025	0.458						USP19	0.045	0.413		THEM4	0.014	0.498
CACNA1F	0.024	0.458						TIMP1	0.045	0.413		CAPN7	0.014	0.498
GPALPP1	0.025	0.458						PTF1A	0.046	0.413		IFT88	0.014	0.498
SIX5	0.025	0.458						PNPLA2	0.046	0.413		TECPR2	0.013	0.498
MYCBP	0.026	0.457						TRIM13	0.045	0.413		RABGGTA	0.014	0.498
FASTKD1	0.025	0.457						NBPF3	0.046	0.412		SERF2	0.013	0.498
FAM208A	0.026	0.457						ECHDC2	0.046	0.412		PLA2G6	0.013	0.498
MRPL3	0.025	0.457						KIAA0141	0.046	0.412		MACF1	0.015	0.497
CHMP5	0.026	0.457						EXTL3	0.046	0.412		SEC22B	0.015	0.497
C11orf58	0.025	0.457						FBXL12	0.046	0.412		TOR1AIP1	0.014	0.497
AAAS	0.026	0.457						EPRS	0.047	0.411		PHOSPHO2	0.013	0.497
KIAA0753	0.026	0.457						RBM5	0.047	0.411		PDGFC	0.014	0.497
SLC7A4	0.026	0.457						SERPINA11	0.047	0.411		ATG4A	0.014	0.497
PRKAA2	0.026	0.456						HSD3B7	0.047	0.411		EXOSC1	0.014	0.497
STK36	0.025	0.456						PLAGL2	0.047	0.411		POLR1D	0.015	0.497
MOB1B	0.025	0.456						TRNAU1AP	0.047	0.41		SUCLA2	0.013	0.497
KIAA1147	0.026	0.456						CPT2	0.047	0.41		FN3K	0.013	0.497
TMED8	0.026	0.456						PHPT1	0.048	0.41		ANKRD12	0.014	0.497
ZNF700	0.026	0.456						LHPP	0.047	0.41		MVB12A	0.013	0.497
USP25	0.026	0.456						CCDC84	0.047	0.41		ELOF1	0.014	0.497
ATPAF1	0.026	0.455						ITGB4	0.048	0.41		NME7	0.015	0.496
ARL6	0.025	0.455						ARL17B	0.047	0.41		STAM2	0.015	0.496
APTX	0.025	0.455						SCGB2B2	0.047	0.41		RFT1	0.014	0.496
LDLRAD3	0.027	0.455						PAFAH2	0.048	0.409		TEX264	0.014	0.496
TUT1	0.027	0.455						ZNF281	0.048	0.409		CCDC40	0.015	0.496
DCAF17	0.026	0.454						KCNS3	0.048	0.409		ZNF546	0.015	0.496
RPP14	0.027	0.454						CAPSL	0.048	0.409		SUGP1	0.015	0.496
WDR19	0.026	0.454						CD109	0.048	0.409		GPN2	0.014	0.495
C5orf30	0.026	0.454						LRGUK	0.047	0.409		OSCP1	0.014	0.495
BCKDHB	0.026	0.454						PPP2CB	0.047	0.409		DENND1B	0.015	0.495
RBM18	0.027	0.454						MTA1	0.047	0.409		ZNF860	0.015	0.495
NRDE2	0.026	0.454						TBC1D3	0.047	0.409		CYB561D2	0.015	0.495
SNAP29	0.027	0.454						TBC1D3F	0.047	0.409		CEP97	0.015	0.495
NCKAP5	0.026	0.453						CRTC1	0.048	0.409		SVIP	0.014	0.495
ACOX2	0.027	0.453						RNPEP	0.049	0.408		SERP2	0.015	0.495
TCEAL6	0.026	0.453						RSRP1	0.049	0.408		PIAS3	0.014	0.494
ZNF410	0.027	0.453						TMEM123	0.049	0.408		ITGAV	0.015	0.494
ZG16B	0.027	0.453						SWT1	0.049	0.407		COQ10A	0.015	0.494
C16orf58	0.027	0.453						LRRC43	0.048	0.407		IVD	0.015	0.494
EDEM2	0.027	0.453						ZNF605	0.048	0.407		HPN	0.015	0.494
CEP70	0.028	0.452						SRCAP	0.049	0.407		STEAP3	0.015	0.493
CETN3	0.027	0.452						ZNF667	0.048	0.407		TRIM23	0.015	0.493
GTPBP10	0.028	0.452						DIS3L2	0.049	0.406		LRRC6	0.014	0.493
SPAG1	0.028	0.452						RPUSD3	0.049	0.406		C5	0.015	0.493
ZNF429	0.028	0.452						NEK6	0.049	0.406		METTL12	0.015	0.493
NIT2	0.028	0.451						MLLT10	0.049	0.406		COG6	0.015	0.493
SLC25A40	0.028	0.451						FANK1	0.049	0.406		SNUPN	0.014	0.493
VPS37A	0.027	0.451						LLGL2	0.049	0.406		HSPA6	0.016	0.492
HAUS4	0.028	0.451						TBC1D3C	0.049	0.406		METAP1D	0.016	0.492
ZFP14	0.028	0.451						PLCD3	0.049	0.406		C2orf42	0.015	0.492
PFKL	0.028	0.451						CAMKMT	0.049	0.405		CEBPZOS	0.016	0.492
TXN2	0.028	0.451						FAM131A	0.05	0.405		RSBN1L	0.016	0.492
GOLPH3L	0.029	0.45						ZNF783	0.05	0.405		ZC3H14	0.016	0.492
TPRKB	0.027	0.45						PML	0.049	0.405		HYKK	0.016	0.492
BBX	0.027	0.45										TSPAN1	0.016	0.491
LTF	0.028	0.45										C1orf27	0.016	0.491
BNIP3L	0.027	0.45										TNIK	0.016	0.491
ARRDC1	0.027	0.45										SIMC1	0.016	0.491
FKBP2	0.029	0.45										CCDC170	0.016	0.491
C12orf57	0.029	0.45										ZNF483	0.016	0.491
SMIM22	0.027	0.45										GOLGA2	0.016	0.491
PMM1	0.027	0.45										C14orf93	0.015	0.491
TNIK	0.029	0.449										FBXO28	0.016	0.49
USP17L29	0.029	0.449										C1orf210	0.016	0.49
PCGF5	0.028	0.449										EDEM3	0.016	0.49
ASPSCR1	0.028	0.449										KRCC1	0.016	0.49
IKZF5	0.029	0.448										CLASP2	0.016	0.49
SPA17	0.029	0.448										SHQ1	0.016	0.49
TRIAP1	0.029	0.448										FAM111A	0.016	0.49
CCPG1	0.028	0.448										NDUFS3	0.015	0.49
JMJD8	0.029	0.448										MTX2	0.015	0.489
MTHFR	0.029	0.447										SLC25A36	0.016	0.489
BMS1P6	0.03	0.447										MICALL2	0.015	0.489
AGAP9	0.03	0.447										MAP3K12	0.016	0.489
BCCIP	0.03	0.447										TGDS	0.016	0.489
WBP4	0.028	0.447										MPPE1	0.015	0.489
RANGRF	0.03	0.447										PDZK1IP1	0.017	0.488
RRNAD1	0.029	0.446										METTL5	0.017	0.488
KRTCAP3	0.029	0.446										GLT8D1	0.017	0.488
LSM3	0.03	0.446										TAF9B	0.017	0.488
REPS2	0.03	0.446										USMG5	0.017	0.488
TAB3	0.029	0.446										SUDS3	0.015	0.488
COX15	0.029	0.446										VTI1B	0.017	0.488
ZNF605	0.029	0.446										TNK1	0.015	0.488
FAM173A	0.03	0.446										TTC3	0.017	0.488
TTC19	0.03	0.446										ATP13A2	0.017	0.487
FAM210A	0.03	0.446										PPP2CB	0.016	0.487
THG1L	0.029	0.445										MFF	0.017	0.486
C9orf43	0.029	0.445										FBXO25	0.016	0.486
MPPE1	0.029	0.445										DCDC1	0.017	0.486
TOMM6	0.03	0.444										MON2	0.017	0.486
FAM133B	0.03	0.444										ACADM	0.017	0.485
TMEM41B	0.031	0.444										FAM208A	0.017	0.485
APH1B	0.031	0.444										KIN	0.016	0.485
WHAMM	0.03	0.444										SARNP	0.018	0.484
RPL36	0.031	0.444										RHOT1	0.017	0.484
STXBP3	0.031	0.443										MRPS15	0.018	0.483
GIGYF2	0.03	0.443										NPHP3	0.018	0.483
STYXL1	0.031	0.443										RBM41	0.017	0.483
ABCB7	0.031	0.443										EPS8L2	0.018	0.483
METTL15	0.031	0.443										HTATIP2	0.017	0.483
ANP32D	0.031	0.443										ZBTB1	0.018	0.483
MANSC1	0.031	0.443										OSGEP	0.017	0.483
BRAP	0.031	0.443										FMN1	0.018	0.483
NHLRC3	0.03	0.443										CYB5D1	0.018	0.483
PSMA3	0.031	0.443										KCND3	0.018	0.482
TECPR2	0.03	0.443										ACAD9	0.018	0.482
DTWD1	0.031	0.443										ZCCHC4	0.017	0.482
SRR	0.031	0.443										GJC3	0.018	0.482
HKR1	0.031	0.443										EDF1	0.018	0.482
WFDC2	0.031	0.443										ZNF33A	0.017	0.482
SOAT1	0.032	0.442										CCAR1	0.017	0.482
SYF2	0.032	0.442										ETFDH	0.018	0.481
D2HGDH	0.032	0.442										TUT1	0.018	0.481
CIR1	0.032	0.442										N4BP2L2	0.018	0.481
NDUFC1	0.031	0.442										CCPG1	0.017	0.481
ANKRA2	0.032	0.442										ZNF382	0.017	0.481
NUDT2	0.032	0.442										ZNF43	0.018	0.481
CRAT	0.032	0.442										ZMYND12	0.018	0.48
LIN52	0.032	0.442										AUP1	0.018	0.48
BCAS4	0.032	0.442										ZCCHC10	0.019	0.48
RNF181	0.031	0.441										WDR31	0.018	0.48
SOWAHC	0.032	0.441										TRMT2B	0.019	0.48
PTPRM	0.031	0.441										ZNF594	0.019	0.48
EFCAB7	0.033	0.44										EIF3G	0.019	0.48
CLHC1	0.031	0.44										IL17RB	0.018	0.479
SFXN5	0.032	0.44										MAP7	0.018	0.479
IDUA	0.031	0.44										COX7B	0.019	0.479
CEP78	0.032	0.44										VWA8	0.019	0.479
ALG2	0.033	0.44										EPHB3	0.019	0.478
ZNF518A	0.033	0.44										CREBRF	0.018	0.478
ECHS1	0.031	0.44										STX17	0.018	0.478
PIGB	0.033	0.44										B3GAT3	0.019	0.478
FUZ	0.033	0.44										SLTM	0.019	0.478
RHBDL2	0.033	0.439										RIN2	0.019	0.478
ZNF638	0.032	0.439										RIMBP3C	0.018	0.478
ZNF638-IT1	0.032	0.439										RIMBP3B	0.018	0.478
VIPR2	0.033	0.439										SACM1L	0.018	0.477
DDX31	0.033	0.439										CHRD	0.02	0.477
CCDC15	0.033	0.439										CC2D2A	0.019	0.477
RMDN3	0.032	0.439										DCTN4	0.02	0.477
ARPP19	0.033	0.439										IFRD1	0.018	0.477
MTFR1L	0.032	0.438										KDM4C	0.019	0.477
ACTR8	0.032	0.438										RSRC2	0.02	0.477
SLAIN2	0.033	0.438										C14orf79	0.02	0.477
ZCCHC9	0.032	0.438										CLMN	0.02	0.477
EXOSC3	0.033	0.438										ZG16B	0.02	0.477
TMLHE	0.032	0.438										ZNF383	0.02	0.477
NEBL	0.032	0.438										USP16	0.019	0.477
FGD6	0.033	0.438										PKN2	0.02	0.476
LPAR6	0.032	0.438										WARS2	0.019	0.476
EXD2	0.033	0.438										MYCBP	0.02	0.476
HOOK1	0.034	0.437										RGS10	0.02	0.476
HIST1H2BC	0.034	0.437										CHKB	0.019	0.476
PPIL6	0.034	0.437										ZBTB17	0.019	0.475
GCLC	0.034	0.437										NISCH	0.02	0.475
AR	0.034	0.437										DNAJC2	0.019	0.475
GSTO2	0.034	0.437										GNG3	0.02	0.475
CLUAP1	0.034	0.437										IQCH	0.019	0.475
TTC39C	0.034	0.437										NEK10	0.02	0.474
PSMG2	0.034	0.437										SBDS	0.02	0.474
REEP6	0.034	0.437										MTUS1	0.02	0.474
COX7A1	0.034	0.437										HDX	0.02	0.474
HSCB	0.034	0.437										ZNF235	0.019	0.474
SEC14L2	0.034	0.437										SERINC3	0.02	0.474
INTU	0.034	0.436										PQLC2	0.02	0.473
TLR3	0.034	0.436										ZBTB7B	0.021	0.473
GK	0.034	0.436										PRPF19	0.021	0.473
SREK1	0.034	0.436										ZNF419	0.021	0.473
LOC101059935	0.034	0.436										AP3D1	0.021	0.473
SUPV3L1	0.033	0.436										RPL11	0.021	0.472
HK1	0.033	0.436										MRPL37	0.02	0.472
PEBP1	0.034	0.436										TRAF5	0.021	0.472
ERCC4	0.034	0.436										EBNA1BP2	0.02	0.472
ELOF1	0.034	0.436										CAPN8	0.021	0.472
GTF2IRD2	0.034	0.435										PIGX	0.021	0.472
DPM2	0.035	0.435										IFT43	0.021	0.472
CUL4A	0.034	0.435										FBF1	0.02	0.472
PIGV	0.034	0.434										PWP2	0.02	0.472
MTF2	0.034	0.434										DNAH7	0.021	0.471
DBT	0.034	0.434										LYRM7	0.02	0.471
ISY1	0.034	0.434										ARMCX3	0.02	0.471
ALPK1	0.035	0.434										ANKS1B	0.021	0.471
EPB41L4A	0.035	0.434										RBBP8	0.021	0.471
ZFY	0.034	0.434										MRI1	0.02	0.471
DPP8	0.034	0.434										ZNF573	0.02	0.471
DNAAF1	0.035	0.434										UFC1	0.021	0.47
SDHB	0.035	0.433										OTUD7B	0.021	0.47
EXOC6	0.036	0.433										SCYL3	0.021	0.47
NDUFAF1	0.036	0.433										GBA	0.021	0.47
VAMP8	0.035	0.432										GFM1	0.022	0.47
IMMT	0.036	0.432										SFMBT1	0.02	0.47
HSD17B4	0.035	0.432										IGIP	0.022	0.47
TMEM63C	0.036	0.432										CD99L2	0.022	0.47
SNAPC2	0.036	0.432										ELP4	0.022	0.47
QPCTL	0.035	0.432										LMNTD2	0.022	0.47
BAZ2B	0.036	0.431										MANSC1	0.021	0.47
CAPN7	0.036	0.431										EXOSC8	0.022	0.47
GSDMD	0.036	0.431										CINP	0.021	0.47
INIP	0.035	0.431										EMC4	0.021	0.47
GOT1	0.036	0.431										ADAL	0.02	0.47
OGFOD2	0.035	0.431										ZNF550	0.022	0.47
ORC2	0.037	0.43										S100A1	0.022	0.469
LYPLA1	0.037	0.43										SRSF10	0.022	0.469
FBP1	0.037	0.43										WDR78	0.021	0.469
CDK5RAP2	0.037	0.43										LOC101928623	0.022	0.469
PTRH1	0.036	0.43										HARS	0.022	0.469
PIP5KL1	0.036	0.43										ANKRD49	0.022	0.469
FAM21C	0.037	0.43										TMEM223	0.022	0.469
ZNF214	0.037	0.43										RNF10	0.021	0.469
PIK3C2A	0.037	0.43										TMED10	0.022	0.469
RAB2B	0.037	0.43										PIGK	0.022	0.468
DOC2A	0.037	0.43										ITIH4	0.021	0.468
PGPEP1	0.037	0.43										LRGUK	0.021	0.468
NKX2-4	0.037	0.43										PRKAG2	0.021	0.468
TRNT1	0.036	0.429										GLE1	0.022	0.468
SERPINI1	0.038	0.429										PSMD5	0.022	0.468
PDCD10	0.038	0.429										EIF3M	0.022	0.468
ARHGDIB	0.036	0.429										EHF	0.022	0.468
USP8	0.038	0.429										PUS3	0.022	0.468
SETD2	0.037	0.428										HCAR3	0.022	0.468
IQGAP2	0.037	0.428										PARK7	0.023	0.467
PLAT	0.038	0.428										DIS3L2	0.021	0.467
ZNF510	0.038	0.428										TUBA4A	0.023	0.467
RP11-152N13.3	0.038	0.428										WDR5B	0.023	0.467
ECD	0.038	0.428										TRMT10A	0.023	0.467
TCEA2	0.038	0.428										STXBP3	0.023	0.466
PEX5L	0.039	0.427										HSD17B7	0.022	0.466
RRAGA	0.039	0.427										ZNF485	0.023	0.466
RNASEH2B	0.038	0.427										BTRC	0.023	0.466
PPP1R36	0.039	0.427										PIBF1	0.023	0.466
GTF2A2	0.039	0.427										MBNL2	0.023	0.466
INO80E	0.037	0.427										HERC2	0.022	0.466
RHOT1	0.037	0.427										KEAP1	0.023	0.466
ZNF226	0.039	0.427										UBE2G2	0.023	0.466
FLRT3	0.039	0.427										HPS4	0.023	0.466
PHC3	0.038	0.426										PLS1	0.022	0.465
TRAF2	0.038	0.426										MST1	0.022	0.465
HMGN5	0.039	0.426										FAM114A1	0.023	0.465
C10orf107	0.039	0.426										PCLO	0.022	0.465
CWF19L2	0.038	0.426										FAM227B	0.022	0.465
CDON	0.039	0.426										ULK3	0.023	0.465
METTL25	0.039	0.426										ERMAP	0.023	0.464
MED13L	0.039	0.426										ZC3H6	0.023	0.464
STON2	0.039	0.426										ERICH2	0.023	0.464
CHDH	0.039	0.425										SMIM4	0.022	0.464
CCNL1	0.039	0.425										NOM1	0.023	0.464
MRRF	0.038	0.425										ATP5J2	0.022	0.464
TRIM66	0.039	0.425										ANKRD18B	0.023	0.464
ETHE1	0.039	0.425										GKAP1	0.023	0.464
HNMT	0.04	0.424										WDR11	0.022	0.464
KIF9	0.039	0.424										XRCC1	0.023	0.464
BAP1	0.04	0.424										RABGGTB	0.024	0.463
DDX50	0.04	0.424										GPBP1L1	0.024	0.463
C11orf1	0.04	0.424										SPR	0.024	0.463
CHPT1	0.04	0.424										IFT172	0.024	0.463
TRPM7	0.04	0.424										APBB2	0.024	0.463
SS18	0.04	0.424										ANKRD18A	0.024	0.463
SMIM7	0.04	0.424										NTN4	0.024	0.463
GPN2	0.039	0.423										RPL26	0.024	0.463
GPX1	0.04	0.423										ZNF18	0.024	0.463
USP17L25	0.04	0.423										CYTH2	0.024	0.463
USP17L24	0.04	0.423										EFCAB6	0.024	0.463
USP17L25	0.04	0.423										DBT	0.023	0.462
C4orf32	0.041	0.423										CCDC121	0.024	0.462
GOLGA2	0.04	0.423										CYP4V2	0.023	0.462
DHRS12	0.041	0.423										C5orf24	0.024	0.462
MTFMT	0.04	0.423										ZKSCAN1	0.024	0.462
CSNK1G1	0.041	0.423										ZDHHC13	0.024	0.462
ITGAM	0.041	0.423										C16orf52	0.024	0.462
ZNF234	0.041	0.423										MORN1	0.025	0.461
SRSF11	0.041	0.422										HECTD3	0.025	0.461
HYI	0.041	0.422										ENSA	0.025	0.461
ATRAID	0.041	0.422										TTC4	0.023	0.461
PSMD6	0.041	0.422										MLH1	0.023	0.461
INTS12	0.041	0.422										NSA2	0.025	0.461
ESM1	0.041	0.422										ATXN7L1	0.025	0.461
GTF2IRD2B	0.04	0.422										RALGPS1	0.023	0.461
ZSWIM8	0.04	0.422										C22orf46	0.025	0.461
TMEM126B	0.041	0.422										NBPF3	0.024	0.46
FANCF	0.041	0.422										DHDDS	0.024	0.46
PROCR	0.041	0.422										FAM229A	0.024	0.46
PIGT	0.041	0.422										ASB3	0.024	0.46
ZMPSTE24	0.041	0.421										UBA7	0.025	0.46
LMX1B	0.041	0.421										CCDC126	0.025	0.46
PSMD10	0.042	0.421										YAE1D1	0.024	0.46
MMAB	0.041	0.421										NAPRT	0.025	0.46
RNMT	0.042	0.421										TCEAL8	0.025	0.46
ZBTB26	0.042	0.42										UPF3B	0.025	0.46
SUOX	0.042	0.42										ZNF555	0.025	0.46
APOPT1	0.041	0.42										C1orf74	0.025	0.459
ADPGK	0.042	0.42										CDCP1	0.024	0.459
HSD3B7	0.042	0.42										ACAD11	0.024	0.459
YBEY	0.041	0.42										USP4	0.025	0.459
SS18L2	0.043	0.419										NPFFR2	0.025	0.459
KIAA1257	0.042	0.419										CDK7	0.025	0.459
ENDOG	0.043	0.419										UQCC2	0.025	0.459
BLOC1S2	0.043	0.419										DNAJC12	0.025	0.459
LRRC56	0.042	0.419										LAMTOR5	0.024	0.458
C14orf28	0.042	0.419										TYW5	0.024	0.458
FOPNL	0.043	0.419										SREK1	0.025	0.458
C22orf46	0.043	0.419										POLR2J3	0.024	0.458
METTL21A	0.042	0.418										SAMD15	0.025	0.458
ZNF589	0.042	0.418										GSS	0.024	0.458
BCAP29	0.042	0.418										FAM227A	0.025	0.458
ZNF182	0.043	0.418										MFN2	0.026	0.457
ISCU	0.042	0.418										C1orf168	0.026	0.457
N4BP2L2	0.043	0.418										SSR2	0.026	0.457
NCOR1	0.043	0.418										TRMT1L	0.025	0.457
GCC2	0.044	0.417										HTRA2	0.025	0.457
AUP1	0.042	0.417										CCNL1	0.026	0.457
WDSUB1	0.044	0.417										IBTK	0.026	0.457
SHROOM1	0.044	0.417										AK3	0.026	0.457
FRA10AC1	0.044	0.417										C10orf62	0.026	0.457
DNMBP	0.044	0.417										NUDT5	0.026	0.457
ATP7B	0.043	0.417										NCR3LG1	0.026	0.457
MLH3	0.043	0.417										ANKRD42	0.026	0.457
CA12	0.044	0.417										FANCF	0.026	0.457
SIN3A	0.043	0.417										GPR180	0.026	0.457
NECAB3	0.044	0.417										SYNE4	0.025	0.457
GGA1	0.044	0.417										C1orf56	0.026	0.456
PRKACB	0.044	0.416										FEZ2	0.026	0.456
ABHD14A	0.044	0.416										CISH	0.026	0.456
COX7C	0.044	0.416										CDC42BPG	0.025	0.456
ARPC5L	0.043	0.416										TBK1	0.026	0.456
TOR2A	0.044	0.416										PARP6	0.025	0.456
EMC4	0.044	0.416										ZNF211	0.025	0.456
SPAG7	0.044	0.416										SAR1B	0.025	0.455
ZNF221	0.044	0.416										RNF170	0.025	0.455
ANKRD13C	0.044	0.415										RMI1	0.026	0.455
TTC30B	0.045	0.415										HCFC2	0.027	0.455
OXSM	0.045	0.415										SLC25A29	0.027	0.455
PIK3CB	0.045	0.415										COG2	0.027	0.454
ZNF516	0.045	0.415										STPG1	0.027	0.454
BIK	0.045	0.415										PTPN3	0.027	0.454
SERHL2	0.045	0.415										CHCHD1	0.026	0.454
MORN1	0.045	0.414										POLL	0.026	0.454
LYPD6	0.045	0.414										STON2	0.027	0.454
MST1	0.044	0.414										DUS1L	0.026	0.454
RFT1	0.044	0.414										ZNF841	0.027	0.454
C4orf33	0.045	0.414										FBXO42	0.026	0.453
FAM198B	0.045	0.414										ZRANB2	0.027	0.453
RARS	0.045	0.414										TAF1A	0.026	0.453
ZNF25	0.044	0.414										ROBO2	0.026	0.453
CD63	0.045	0.414										ZNF248	0.026	0.453
DTD2	0.045	0.414										C11orf58	0.026	0.453
ZNF100	0.045	0.414										TCEA2	0.027	0.453
RPAP2	0.045	0.413										UBR4	0.028	0.452
TMCO1	0.046	0.413										ERCC3	0.027	0.452
LOC101927144	0.046	0.413										LEAP2	0.028	0.452
ACYP2	0.046	0.413										SMURF1	0.026	0.452
FBXO8	0.046	0.413										UPK3BL	0.028	0.452
ZNF169	0.045	0.413										PMPCA	0.026	0.452
ZNF658	0.046	0.413										ZNF568	0.026	0.452
TYSND1	0.046	0.413										EIF5B	0.028	0.451
SERPINA11	0.046	0.413										PRADC1	0.028	0.451
KATNBL1	0.045	0.413										XAB2	0.028	0.451
C16orf52	0.046	0.413										ZNF675	0.028	0.451
CCDC124	0.045	0.413										SF3A3	0.027	0.45
IFNGR2	0.046	0.413										NPHP1	0.027	0.45
YPEL5	0.046	0.412										CIR1	0.028	0.45
CCNG2	0.046	0.412										PDCD10	0.029	0.45
PARD3	0.046	0.412										PIGZ	0.028	0.45
MAGOHB	0.046	0.412										BDH1	0.028	0.45
ITPR2	0.046	0.412										POLM	0.027	0.45
CDK17	0.046	0.412										RPL12	0.028	0.45
UBR7	0.046	0.412										SLC22A18	0.029	0.45
ZFAND6	0.046	0.412										SERPINA1	0.029	0.45
ZNF77	0.046	0.412										ADPGK	0.028	0.45
NDUFA7	0.046	0.412										NFS1	0.029	0.45
ZCWPW2	0.047	0.411										RPL5	0.028	0.449
WDR6	0.046	0.411										DDX1	0.028	0.449
CLK4	0.047	0.411										D2HGDH	0.029	0.449
DOLK	0.047	0.411										LMAN2L	0.029	0.449
AGAP5	0.047	0.411										BBS12	0.029	0.449
MPG	0.046	0.411										NDUFA2	0.029	0.449
LRRC31	0.048	0.41										TTF1	0.028	0.449
AFAP1L1	0.047	0.41										CSNK1G1	0.029	0.449
CLDN12	0.047	0.41										MAP1LC3A	0.028	0.449
ANKRD49	0.048	0.41										MRPL35	0.029	0.448
CREBZF	0.047	0.41										PCYOX1L	0.028	0.448
ZNF268	0.047	0.41										PNISR	0.028	0.448
RBM25	0.048	0.41										ASAH1	0.029	0.448
SLIRP	0.048	0.41										NKX3-1	0.029	0.448
WDR90	0.047	0.41										SIAE	0.029	0.448
ZNF491	0.047	0.41										MPHOSPH9	0.029	0.448
LRRC4B	0.047	0.41										BANP	0.028	0.448
GEMIN6	0.047	0.409										SNAR-A13	0.028	0.448
ASB3	0.047	0.409										UBE4B	0.028	0.447
DCTN6	0.048	0.409										CNKSR1	0.028	0.447
STX17	0.047	0.409										KIAA1324	0.03	0.447
FBXW2	0.048	0.409										NOSTRIN	0.029	0.447
PCBD1	0.048	0.409										GRIA2	0.03	0.447
SCAF11	0.047	0.409										ZNF354B	0.03	0.447
ZNF385A	0.047	0.409										DPM2	0.03	0.447
TTLL5	0.048	0.409										ATRX	0.03	0.447
PIGBOS1	0.048	0.409										ADK	0.03	0.447
MLST8	0.048	0.409										IRAK4	0.029	0.447
IQCK	0.048	0.409										IFNGR2	0.03	0.447
TTC21A	0.048	0.408										COMMD1	0.03	0.446
HIGD2A	0.049	0.408										TDRD7	0.03	0.446
MCMDC2	0.049	0.408										NAPG	0.029	0.446
COX6A1	0.049	0.408										CREB3L4	0.029	0.445
TUFM	0.049	0.408										FUBP1	0.03	0.445
PRR34	0.048	0.408										SIKE1	0.029	0.445
RABL2A	0.049	0.407										ACBD6	0.029	0.445
FAM110C	0.049	0.407										PEBP1	0.03	0.445
OXNAD1	0.049	0.407										PHF11	0.03	0.445
CACNA1D	0.049	0.407										LMO7	0.03	0.445
ZFX	0.048	0.407										KRI1	0.029	0.445
LIPA	0.048	0.407										CRBN	0.031	0.444
PDXDC1	0.049	0.407										AHI1	0.031	0.444
NFATC2IP	0.049	0.407										CAAP1	0.031	0.444
PKNOX1	0.049	0.407										CCDC186	0.031	0.444
ZNF620	0.049	0.406										KDM4E	0.03	0.444
RWDD4	0.049	0.406										HNRNPUL2	0.03	0.444
MARK3	0.049	0.406										SUPT20H	0.031	0.444
SNX1	0.049	0.406										CIPC	0.03	0.444
RPA3	0.05	0.405										RPL31	0.03	0.443
MCC	0.05	0.404										ANKRD36B	0.031	0.443
												PCNP	0.031	0.443
												BMPR1B	0.031	0.443
												TTC26	0.031	0.443
												ARPC1A	0.031	0.443
												PTEN	0.031	0.443
												VPS29	0.031	0.443
												ACOT4	0.031	0.443
												DNAL1	0.03	0.443
												SS18	0.031	0.443
												MRPL54	0.031	0.443
												PEX19	0.031	0.442
												FAM162A	0.032	0.442
												NIM1K	0.03	0.442
												ZCCHC6	0.032	0.442
												TSC1	0.03	0.442
												CHURC1	0.032	0.442
												DIS3L	0.032	0.442
												FAM136A	0.031	0.441
												MAPKAPK3	0.032	0.441
												TCTN2	0.032	0.441
												CDK17	0.032	0.441
												RB1	0.032	0.441
												SAFB	0.031	0.441
												UPRT	0.033	0.44
												PLEK2	0.033	0.44
												MYEF2	0.033	0.44
												C19orf71	0.033	0.44
												DNTTIP2	0.033	0.439
												CMC1	0.033	0.439
												KIAA0895L	0.033	0.439
												INTS7	0.033	0.438
												WDR55	0.032	0.438
												PEX7	0.032	0.438
												ZFAND5	0.033	0.438
												TSG101	0.033	0.438
												RBM25	0.033	0.438
												ATP8B1	0.033	0.438
												NDUFS5	0.034	0.437
												RORC	0.033	0.437
												GCC2	0.034	0.437
												TRMT44	0.034	0.437
												TXNDC15	0.034	0.437
												AARD	0.033	0.437
												KIF27	0.034	0.437
												UCK1	0.034	0.437
												ANKRD30A	0.034	0.437
												AGAP5	0.034	0.437
												SPATA7	0.034	0.437
												ZNF287	0.033	0.437
												ZFP69	0.034	0.436
												SZT2	0.034	0.436
												RNF115	0.034	0.436
												GTF2B	0.034	0.436
												RNF7	0.034	0.436
												ZNF789	0.034	0.436
												WDR74	0.033	0.436
												PSMA4	0.033	0.436
												SETBP1	0.034	0.436
												EIF4G3	0.034	0.435
												MRPL24	0.035	0.435
												NSL1	0.035	0.435
												POLR2H	0.035	0.435
												PPWD1	0.034	0.435
												MUM1	0.034	0.435
												SLC44A3	0.034	0.434
												MR1	0.034	0.434
												NBPF16	0.035	0.434
												NBPF9	0.035	0.434
												PXK	0.035	0.434
												RNF32	0.035	0.434
												ZDHHC6	0.035	0.434
												ARL6IP4	0.034	0.434
												CCDC122	0.034	0.434
												TMED8	0.035	0.434
												ECH1	0.035	0.434
												RAB22A	0.035	0.434
												MST1	0.036	0.433
												CASZ1	0.036	0.433
												CYB5RL	0.034	0.433
												MTA3	0.034	0.433
												RSRC1	0.035	0.433
												RPL35A	0.034	0.433
												LSM11	0.036	0.433
												SREK1IP1	0.034	0.433
												SNORD109A	0.036	0.433
												SEC11C	0.034	0.433
												TRAPPC8	0.034	0.433
												CC2D1A	0.034	0.433
												ZNF100	0.036	0.433
												ATP5J	0.035	0.433
												RBM8A	0.036	0.432
												MTIF2	0.035	0.432
												FANK1	0.035	0.432
												DIXDC1	0.036	0.432
												HDDC3	0.036	0.432
												LRRC36	0.035	0.432
												SLC4A1AP	0.036	0.431
												ANKRD20A8P	0.036	0.431
												ANKRD20A2	0.036	0.431
												ORC4	0.036	0.431
												UROS	0.036	0.431
												TTC12	0.036	0.431
												RTCA	0.036	0.43
												FAM20B	0.037	0.43
												SS18L2	0.037	0.43
												UQCRC1	0.036	0.43
												RSPH3	0.037	0.43
												RPL35	0.037	0.43
												GTF2H1	0.037	0.43
												RPL10L	0.037	0.43
												VIPAS39	0.037	0.43
												FAM161B	0.037	0.43
												LRRC49	0.037	0.43
												POLR2E	0.037	0.43
												ZNF586	0.037	0.43
												PTK6	0.036	0.43
												DCST2	0.036	0.429
												PSMD2	0.038	0.429
												IFT22	0.038	0.429
												OR51B6	0.036	0.429
												NEDD1	0.038	0.429
												LRRC63	0.038	0.429
												ATL1	0.038	0.429
												DHRS1	0.038	0.429
												SNORD116-7	0.038	0.429
												MTFMT	0.038	0.429
												FBXO6	0.038	0.428
												UBXN10	0.038	0.428
												DNALI1	0.038	0.428
												PIGM	0.037	0.428
												NVL	0.038	0.428
												CMSS1	0.037	0.428
												SKIV2L2	0.038	0.428
												NUDT7	0.037	0.428
												PIGT	0.038	0.428
												NFU1	0.037	0.427
												TTC33	0.039	0.427
												DST	0.039	0.427
												ALG13	0.037	0.427
												FAM96A	0.039	0.427
												MYO1C	0.039	0.427
												POLG2	0.039	0.427
												KATNAL2	0.038	0.427
												ZNF737	0.039	0.427
												BTBD3	0.038	0.427
												PRKAB2	0.038	0.426
												CLK2	0.039	0.426
												IMMT	0.039	0.426
												IRX2	0.039	0.426
												ARPC5L	0.038	0.426
												PEX16	0.039	0.426
												WDR61	0.039	0.426
												GFPT1	0.039	0.425
												LRRC34	0.038	0.425
												SURF6	0.039	0.425
												NAA38	0.039	0.425
												PAFAH2	0.04	0.424
												FAHD2A	0.039	0.424
												ESM1	0.04	0.424
												WNK2	0.04	0.424
												ZNF605	0.039	0.424
												MUC1	0.04	0.423
												ARIH2	0.04	0.423
												SMC4	0.04	0.423
												RAB24	0.04	0.423
												RING1	0.04	0.423
												ZNF800	0.041	0.423
												HNRNPH3	0.04	0.423
												PRMT3	0.04	0.423
												MSANTD2	0.04	0.423
												MBD6	0.04	0.423
												AVIL	0.041	0.423
												EXD2	0.041	0.423
												THAP10	0.041	0.423
												FAM219B	0.041	0.423
												CYB5D2	0.041	0.423
												MED11	0.041	0.423
												COPS3	0.04	0.423
												PIAS2	0.041	0.423
												COX7A1	0.04	0.423
												ACOT8	0.039	0.423
												ATAD3C	0.041	0.422
												CAPN9	0.041	0.422
												UCHL5	0.041	0.422
												SCAI	0.04	0.422
												ANAPC16	0.041	0.422
												DNAJC4	0.041	0.422
												CDON	0.041	0.422
												RFXAP	0.041	0.422
												SETD3	0.041	0.422
												ZNF770	0.04	0.422
												CCDC57	0.041	0.422
												MMACHC	0.042	0.421
												CCNL2	0.041	0.421
												PIGG	0.042	0.421
												GBF1	0.041	0.421
												MZT1	0.042	0.421
												ERCC1	0.042	0.421
												PTP4A2	0.041	0.42
												NDUFB3	0.041	0.42
												PODXL2	0.042	0.42
												NUP210	0.041	0.42
												PHYKPL	0.042	0.42
												PSMC2	0.042	0.42
												ENTPD2	0.042	0.42
												TTC8	0.042	0.42
												NRDE2	0.041	0.42
												PPIB	0.041	0.42
												AKR7L	0.043	0.419
												ZXDC	0.041	0.419
												ZNF148	0.043	0.419
												IFT74	0.043	0.419
												FARP1	0.043	0.419
												AKAP5	0.043	0.419
												ACBD4	0.042	0.419
												ZADH2	0.042	0.419
												POLR3C	0.043	0.418
												TFB2M	0.043	0.418
												AGT	0.043	0.418
												RNF181	0.042	0.418
												PLA2R1	0.042	0.418
												SIL1	0.042	0.418
												PNPLA4	0.043	0.418
												DCTN2	0.042	0.418
												PPP1R36	0.043	0.418
												TUBD1	0.042	0.418
												ZNF334	0.043	0.418
												RABL2A	0.044	0.417
												ZFAND2B	0.042	0.417
												UNC45A	0.043	0.417
												MAP2K4	0.044	0.417
												MED31	0.044	0.417
												PCNT	0.044	0.417
												LURAP1	0.044	0.416
												INTS3	0.044	0.416
												LEKR1	0.043	0.416
												ACKR2	0.043	0.416
												FBXL17	0.044	0.416
												KANSL2	0.043	0.416
												ARGLU1	0.043	0.416
												DEGS2	0.043	0.416
												SNORD116-9	0.044	0.416
												RNFT1	0.044	0.416
												AKAP8	0.043	0.416
												FAM217B	0.044	0.416
												PPIH	0.045	0.415
												DFFA	0.045	0.415
												GNG5	0.045	0.415
												TPRKB	0.044	0.415
												ZDHHC23	0.045	0.415
												CCDC28A	0.045	0.415
												SNAP23	0.045	0.415
												MRPL39	0.044	0.415
												RNF220	0.044	0.414
												RPS27	0.045	0.414
												DDOST	0.045	0.414
												IAH1	0.045	0.414
												SLC35A5	0.045	0.414
												DALRD3	0.044	0.414
												MANEA	0.045	0.414
												C7orf43	0.044	0.414
												CUL2	0.045	0.414
												ZFP3	0.045	0.414
												CBLC	0.045	0.414
												DNAJB11	0.046	0.413
												HACL1	0.046	0.413
												PACRGL	0.045	0.413
												GTF2IRD2B	0.045	0.413
												GNB2	0.045	0.413
												ATL3	0.045	0.413
												PAN2	0.045	0.413
												GTF2F2	0.046	0.413
												CLCN6	0.046	0.412
												GNPAT	0.046	0.412
												APEH	0.046	0.412
												ZDHHC11	0.046	0.412
												RBM18	0.046	0.412
												CCDC84	0.046	0.412
												CDK5RAP3	0.046	0.412
												ZNF708	0.046	0.412
												ZNF285	0.045	0.412
												GART	0.045	0.412
												RAB3GAP1	0.046	0.411
												PPIG	0.047	0.411
												DUSP19	0.046	0.411
												DPY30	0.047	0.411
												CEP63	0.047	0.411
												RNF146	0.046	0.411
												COG5	0.046	0.411
												KIF13B	0.047	0.411
												HSPB2	0.047	0.411
												NXF1	0.047	0.411
												IGF1R	0.047	0.411
												MAN2C1	0.046	0.411
												ZNF527	0.046	0.411
												ZNF264	0.046	0.411
												ZNF154	0.047	0.411
												OCLM	0.047	0.41
												FOXJ3	0.048	0.41
												ERLEC1	0.048	0.41
												NCKAP5	0.047	0.41
												BBS5	0.047	0.41
												LRIG1	0.047	0.41
												PGM2	0.047	0.41
												TMEM243	0.048	0.41
												IQSEC2	0.048	0.41
												STX3	0.047	0.41
												THAP2	0.048	0.41
												DUT	0.047	0.41
												ASPSCR1	0.047	0.41
												SPATA25	0.047	0.41
												EEF1A2	0.047	0.41
												RABL2B	0.048	0.41
												ODF2L	0.048	0.409
												LANCL1	0.047	0.409
												TTC21A	0.047	0.409
												DDX56	0.048	0.409
												ZSWIM8	0.047	0.409
												NDUFAF1	0.048	0.409
												EDEM2	0.048	0.409
												CBR3	0.048	0.409
												DONSON	0.047	0.409
												RWDD3	0.048	0.408
												GLB1L	0.049	0.408
												ANKRA2	0.049	0.408
												SLC25A14	0.048	0.408
												EDRF1	0.049	0.408
												ZSWIM7	0.049	0.408
												ZNF430	0.049	0.408
												CEACAM8	0.049	0.408
												QSOX1	0.049	0.407
												HIVEP3	0.048	0.407
												RAPGEF4	0.049	0.407
												TBC1D19	0.049	0.407
												TMEM161B	0.048	0.407
												UHRF2	0.049	0.407
												NUDT2	0.049	0.407
												ZMYND19	0.049	0.407
												PBLD	0.049	0.407
												MPP5	0.049	0.407
												CDC42BPB	0.049	0.407
												HAX1	0.049	0.406
												CAMKMT	0.049	0.406
												TMLHE	0.049	0.406
												ERLIN1	0.049	0.406
												YLPM1	0.049	0.406
												FAM193B	0.05	0.405
												ACAD8	0.05	0.405
												SZRD1	0.05	0.404

## Sheet: 3.2
Supplementary table 3.2. Co-expression patterns of four lncRNAs RNAs up-regulated with mRNAs in Luminal B. Coefficient is correlation Pearson
Mexican cohort																TCGA cohort
DSCAM-AS1				LINC01087				RP11-379F12.4				GATA3-AS1				DSCAM-AS1				LINC01087				RP11-379F12.4				GATA3-AS1				mRNAs co-expressed with four lncRNAs in both cohorts. Gene ontology analysis was performed with this list.
mRNA	pvalue	coefficient corr		mRNA	pvalue	coefficient corr		mRNA	pvalue	coefficient corr		mRNA	pvalue	coefficient corr		mRNA	coefficient corr	pvalue		mRNA	coefficient corr	pvalue		mRNA	coefficient corr	pvalue		mRNA	coefficient corr	pvalue		TSSC1
POTEG	0	0.867		POTEG	0	0.867		HSD17B7	0	0.831		TMEM145	0	0.84		COX6C	0.446362	1.52488e-10		POTEH	0.71589	1.11824e-30		GATA3	0.628451	0		GATA3	0.605366	0		EPHX4
POTEH	0	0.859		POTEH	0	0.859		GATA3	0	0.766		CGGBP1	0	0.797		MFSD3	0.400765	1.31826e-08		C2orf27A	0.57479	7.80848e-18		FLJ36777	0.443119	2.14133e-10		FLJ36777	0.45194	8.43134e-11		JPH1
POTEG	0	0.837		POTEG	0	0.837		CGGBP1	0	0.764		LONRF2	0	0.788		SIRT5	0.3912	3.09584e-08		POTEF	0.531597	4.95094e-15		LOC344967	0.429999	1.18836e-09		LOC344967	0.444461	2.73801e-10		CGA
POTEM	0	0.837		POTEM	0	0.837		IQSEC2	0	0.76		ARL6	0	0.784		DSCAM	0.390807	3.20463e-08		SLC19A2	0.383031	6.28424e-08		ULK2	0.413029	5.90989e-09		FLJ37453	0.436218	6.40849e-10		ROMO1
C20orf24	0	0.782		ZSCAN5A	0	0.761		DBNDD2	0	0.743		ZFP14	0	0.776		CGA	0.381491	7.16607e-08		ITPR2	0.376254	1.11439e-07		TCEAL1	0.411049	7.07924e-09		CPLX1	0.420375	2.99013e-09		IRF5
ALDH5A1	0	0.777		ARHGEF3	0	0.745		DCTN4	0	0.723		RERG	0	0.77		JPH1	0.380797	7.60104e-08		ACADSB	0.364665	2.88094e-07		FLJ37453	0.391431	3.96923e-08		ULK2	0.413341	5.74348e-09		SLC17A9
ZSCAN5A	0	0.761		EPB41L5	0	0.742		HDAC10	0	0.721		ZNF623	0	0.766		GRINA	0.377496	1.00426e-07		CSAD	0.363766	3.09649e-07		CPLX1	0.390477	4.30424e-08		TCEAL1	0.407825	9.47318e-09		TRMT12
ARHGEF3	0	0.745		FAM209A	0	0.74		MAATS1	0	0.72		RBKS	0	0.765		DGAT1	0.370806	1.74961e-07		WDR52	0.361729	3.64335e-07		NUDT6	0.388185	5.22367e-08		NUDT6	0.388337	5.15713e-08		NDUFB9
EPB41L5	0	0.742		POTEF	0	0.735		RAD17	0	0.712		SCML2	0	0.761		C8orf30A	0.366486	2.48759e-07		PPM1A	0.359091	4.4897e-07		THAP10	0.381962	8.77245e-08		CYB5D2	0.383762	7.5588e-08		GALK1
FAM209A	0	0.74		POTEE	0	0.722		RBKS	0	0.708		HDAC5	0	0.756		ADORA2A	0.364108	3.01261e-07		CA3	0.355389	6.00092e-07		FAM120C	0.380017	1.02938e-07		RASA4P	0.383397	7.79115e-08		KAT2A
POTEF	0	0.735		POTEI	0	0.704		DGKE	0	0.707		PRKAB1	0	0.752		UNC119	0.363284	3.21818e-07		PCMTD1	0.354399	6.48084e-07		C11orf52	0.37143	2.06065e-07		C11orf52	0.378147	1.19932e-07		TLCD1
NFS1	0	0.73		POTED	0	0.686		PCGF2	0	0.707		WNT3	0	0.752		SEC61A2	0.360661	3.96564e-07		EVL	0.352085	7.75013e-07		CYB5D2	0.371393	2.06669e-07		P4HTM	0.371377	2.06941e-07		TGIF2
TSSC1	0	0.726		FAM189A2	0	0.685		LONRF2	0	0.706		FAM122B	0	0.75		LRRC61	0.360059	4.15928e-07		POTEE	0.351004	8.42132e-07		HDHD2	0.367943	2.7167e-07		TLE3	0.370294	2.25559e-07		DSCAM
EPHX4	0	0.724		ATAD2	0.001	0.656		C2orf81	0	0.704		ZMYND10	0	0.748		IER3	0.359765	4.25731e-07		SLC22A5	0.350646	8.65552e-07		C15orf33	0.367863	2.73405e-07		TAF3	0.368991	2.50097e-07		ETNK2
POTEE	0	0.722		SRSF6	0.001	0.656		HDAC5	0	0.704		TCTN1	0	0.745		C17orf79	0.358206	4.81404e-07		HECTD2	0.34702	1.14073e-06		RASA4P	0.367758	2.75667e-07		THAP10	0.366862	2.95788e-07		C17orf67
FAM3A	0	0.721		MIR612	0.001	0.654		ZFP14	0	0.697		RAB36	0	0.742		STRADA	0.357597	5.04965e-07		PHGR1	0.346829	1.15734e-06		TAF3	0.366734	2.98787e-07		GLS2	0.363429	3.8678e-07		OSR2
EIF6	0	0.721		TMCC1	0.001	0.65		PRKAB1	0	0.696		HSD17B7	0	0.736		ROMO1	0.357313	5.16356e-07		CROCCL2	0.344141	1.41683e-06		PIGV	0.361831	4.37774e-07		FAM120C	0.359792	5.12216e-07		TEX14
PNPT1	0	0.718		OR5M1	0.001	0.64		PHF7	0	0.687		GATA3	0	0.736		SHARPIN	0.354681	6.34064e-07		VPS13A	0.34399	1.43288e-06		TLE3	0.359801	5.11856e-07		C15orf33	0.356215	6.73e-07		ZNF517
TIMM8A	0	0.718		DIO3	0.001	0.639		SPICE1	0	0.687		C17orf75	0	0.735		ETNK2	0.353447	6.97671e-07		LOC150776	0.331322	3.62354e-06		ZNF396	0.358799	5.52716e-07		RMND1	0.353927	8.00114e-07		ATP6V1F
JPH1	0	0.717		KIF5C	0.002	0.621		RSPH1	0	0.687		LZTFL1	0	0.73		RNF135	0.35183	7.90342e-07		FARP2	0.32794	4.61017e-06		GLS2	0.357234	6.22865e-07		ZNF396	0.350511	1.03334e-06		G6PC3
STK19	0	0.714		OGG1	0.002	0.618		LEAP2	0	0.685		PPIP5K1	0	0.727		PCP4	0.349629	9.35552e-07		SFRS12	0.327395	4.79131e-06		BBS4	0.355463	7.12494e-07		TCEAL3	0.349642	1.10241e-06		SIRT5
ACTR5	0	0.705		NXPE3	0.003	0.609		BCORL1	0	0.683		ASB16	0	0.726		ZNF517	0.348084	1.05232e-06		ELP2	0.32636	5.15406e-06		CCDC111	0.352605	8.83649e-07		FAM54B	0.349385	1.12364e-06		SLC47A1
POTEI	0	0.704		AFAP1L2	0.002	0.604		ARL6	0	0.681		PHF7	0	0.724		TGIF2	0.347804	1.07491e-06		PRPF39	0.32433	5.94247e-06		RMND1	0.347333	1.30776e-06		MYL5	0.347564	1.28565e-06		CREM
NUDCD1	0	0.7		PLIN1	0.003	0.604		EGLN2	0	0.681		IQSEC2	0	0.724		PYCRL	0.3448	1.34847e-06		C14orf135	0.323413	6.33531e-06		WDR17	0.34652	1.18464e-06		NICN1	0.347063	1.33401e-06		POTEH
DKC1	0	0.7		RIPPLY3	0.002	0.603		SLC25A15	0	0.68		USP37	0	0.723		CAPS	0.344263	1.40388e-06		SLC39A6	0.3215	7.2346e-06		PLD6	0.345212	1.52828e-06		CCDC151	0.344404	1.6212e-06		POTEF
HSPE1	0	0.696		CTNNBL1	0.002	0.601		NDFIP1	0.001	0.679		EIF1	0	0.716		KIFC2	0.343351	1.50303e-06		ABCD3	0.319937	8.05858e-06		C6orf130	0.34389	1.68311e-06		WNT3	0.343222	1.76698e-06		POTEE
TTI1	0	0.693		ADIPOR2	0.003	0.597		NUDT12	0.001	0.676		GID4	0	0.714		GALK1	0.342977	1.54553e-06		SGK3	0.319829	8.11882e-06		C20orf132	0.342763	1.82688e-06		PLD6	0.341433	2.01175e-06		SGK3
C16orf91	0	0.69		TTLL3	0.003	0.596		RERG	0.001	0.674		TCTEX1D2	0	0.713		KAT2A	0.341595	1.71296e-06		AGR3	0.317335	9.63041e-06		NICN1	0.341961	1.93627e-06		POMGNT1	0.338994	2.39792e-06		FARP2
POTED	0	0.686		POTEC	0.003	0.596		PPIP5K1	0.001	0.674		BCORL1	0	0.708		WNT4	0.340732	1.8262e-06		TTC39C	0.317098	9.78699e-06		EFCAB7	0.341765	1.96399e-06		GDI1	0.338877	2.41819e-06		GATA3
FAM189A2	0	0.685		ZNF586	0.003	0.593		ZMYND10	0	0.671		TTC26	0	0.705		TLCD1	0.338772	2.11018e-06		SIAH2	0.31681	9.98081e-06		DIS3L	0.341727	1.96948e-06		BBS4	0.338398	2.50259e-06		COQ10A
PNO1	0	0.682		RBM39	0.003	0.591		TMEM26	0.001	0.671		ENO2	0	0.705		ANKRD16	0.338625	2.13322e-06		PTP4A2	0.316234	1.03794e-05		WDR19	0.341029	2.07129e-06		PRRT2	0.336792	2.80649e-06		NT5M
TRPC4AP	0	0.681		CCDC141	0.003	0.584		RAB36	0	0.671		TMEM107	0	0.704		HSPB1	0.338513	2.15084e-06		TRIM66	0.316048	1.05108e-05		POMGNT1	0.340974	2.07953e-06		EFCAB7	0.336034	2.96186e-06		MYCBPAP
CCDC167	0.001	0.68		ZNF419	0.004	0.583		NUP210	0.001	0.67		NPRL2	0	0.703		ALDH3B1	0.336978	2.40671e-06		IKZF5	0.314486	1.16821e-05		MYL5	0.33679	2.80686e-06		PCP2	0.336019	2.96495e-06		TLE3
PAM16	0	0.678		RNF34	0.004	0.581		FAM122B	0	0.67		NOL4L	0	0.703		CYHR1	0.336461	2.49938e-06		DEFB132	0.314047	1.20335e-05		HSBP1L1	0.335524	3.07103e-06		PIGV	0.335917	2.98666e-06		PRRT2
HSPD1	0	0.671		TSPYL2	0.004	0.577		APH1B	0.001	0.669		DENND6B	0	0.697		SLC25A39	0.335532	2.67423e-06		KIAA1530	0.313453	1.25238e-05		KIAA1107	0.335361	3.10678e-06		C11orf35	0.335667	3.04002e-06		VAMP2
LYRM4	0.001	0.671		EXOG	0.005	0.576		MORN4	0.001	0.668		ZBED8	0	0.696		LOC284379	0.334861	2.8078e-06		SERPINA3	0.313275	1.26745e-05		P4HTM	0.334535	3.2937e-06		HDHD2	0.335197	3.14293e-06		C17orf75
NIF3L1	0.001	0.668		MPC2	0.004	0.575		RNF157	0.001	0.668		CELSR1	0	0.696		ARTN	0.33347	3.105e-06		TSPAN13	0.311563	1.42143e-05		FAM54B	0.333415	3.56424e-06		CCDC111	0.33325	3.60591e-06		EFCAB7
MORN2	0.001	0.666		SLC25A25	0.005	0.575		SLC22A18	0.001	0.667		MAATS1	0	0.694		DLX3	0.332437	3.3448e-06		FRYL	0.310774	1.4982e-05		PRRT2	0.3333	3.59336e-06		WDR17	0.332568	3.31339e-06		ASB13
DNPEP	0.001	0.664		BLCAP	0.005	0.573		TADA2A	0.001	0.665		RSPH1	0	0.694		CLN3	0.331375	3.60982e-06		DUSP28	0.309693	1.60975e-05		CCNB3	0.332771	3.72938e-06		CCNB3	0.330226	4.456e-06		GDI1
PPIL1	0.001	0.663		SCNN1G	0.005	0.571		OR2A4	0.001	0.661		DCDC1	0	0.691		TUBG2	0.329806	4.03807e-06		HAUS3	0.309625	1.61701e-05		NARG2	0.331874	3.97162e-06		C6orf130	0.329952	4.54162e-06		GLS2
PAK1IP1	0.001	0.662		YWHAB	0.005	0.567		SCML2	0.001	0.656		FANCF	0	0.69		COMMD5	0.329115	4.24159e-06		VPS13B	0.3091	1.6742e-05		MYCBPAP	0.330942	3.72342e-06		MYO18B	0.329877	4.01777e-06		KIAA1107
PSMA8	0.001	0.659		CBWD3	0.006	0.566		TMEM187	0.001	0.655		EGLN2	0	0.689		SLC47A1	0.327852	4.63893e-06		TXNDC16	0.305797	2.08047e-05		TCEAL3	0.330738	4.29979e-06		NT5M	0.329459	4.70018e-06		ASB16
SIX1	0.001	0.658		CBWD5	0.006	0.566		TMEM107	0.001	0.652		TMEM26	0	0.687		UPB1	0.325991	5.2895e-06		SYT9	0.305211	2.16163e-05		MPI	0.330048	4.51156e-06		WBSCR27	0.329347	4.73686e-06		TBC1D9
ATAD2	0.001	0.656		DCAF6	0.006	0.565		TLE6	0.001	0.652		HDAC11	0	0.686		SLC39A4	0.322052	6.96336e-06		ABCA10	0.304294	2.29463e-05		TBC1D9	0.329791	4.59292e-06		C20orf132	0.328139	5.15024e-06		PIGV
SRSF6	0.001	0.656		FAM135A	0.006	0.563		IDUA	0.001	0.648		ACTR8	0	0.684		IRF5	0.320591	7.70342e-06		C2orf14	0.303543	2.40933e-05		UGCG	0.329303	4.75136e-06		DIS3L	0.326877	5.61906e-06		MED13L
MPG	0.001	0.655		IRF5	0.005	0.563		SMIM15	0.001	0.648		PIP4K2B	0	0.684		ZC3H3	0.320182	7.92377e-06		CLK1	0.303252	2.45524e-05		GDI1	0.329068	4.82945e-06		SYTL4	0.326361	5.82199e-06		TAF3
HEATR3	0.001	0.654		SRP19	0.007	0.549		PIGM	0.001	0.647		NUPL2	0	0.683		CD81	0.318598	8.8341e-06		CLGN	0.303081	2.48252e-05		CCDC151	0.327774	5.28188e-06		WDR19	0.32573	6.07989e-06		WNT3
MIR612	0.001	0.654		MIR4650-2	0.008	0.548		DNAJC12	0.001	0.646		AXIN2	0	0.683		PISD	0.318081	9.15189e-06		C4orf34	0.302874	2.51606e-05		WNT3	0.326928	5.59922e-06		RAB3A	0.325598	6.13523e-06		THAP10
XPOT	0.001	0.652		SDK1	0.008	0.547		NOL4L	0.001	0.644		KIF3A	0	0.682		CREM	0.317852	9.29645e-06		SPOPL	0.301965	2.66806e-05		MYO18B	0.32645	5.12137e-06		C3orf71	0.325508	6.17317e-06		P4HTM
OTX1	0.001	0.651		REPS2	0.008	0.547		DCDC1	0.001	0.643		RARG	0	0.682		YDJC	0.317594	9.46152e-06		GFRA1	0.301958	2.66933e-05		C1orf56	0.326082	5.93463e-06		C12orf60	0.324651	6.54607e-06		ZNF396
CCDC73	0.001	0.65		ABCC5	0.008	0.546		ARMCX2	0.001	0.637		C7orf25	0	0.679		LACTB	0.316963	9.87747e-06		SGPL1	0.301919	2.67597e-05		SYTL4	0.324728	6.51167e-06		ANKRD24	0.323104	7.27403e-06		LRRC49
LPIN3	0.001	0.65		AKAP10	0.008	0.546		CDKL3	0.001	0.635		TMEM187	0	0.678		ATP6V1F	0.316138	1.04471e-05		DDX17	0.301437	2.76044e-05		C6orf211	0.324388	6.66447e-06		MYCBPAP	0.320887	7.54761e-06		UGCG
TMCC1	0.001	0.65		SNX22	0.008	0.543		ARHGEF5	0.001	0.635		GZF1	0	0.678		TEX14	0.314989	1.12925e-05		LOC400927	0.300662	2.90142e-05		C12orf60	0.324346	6.6837e-06		ESR1	0.319892	9.03806e-06		SYTL4
ALG3	0.001	0.649		MIS12	0.008	0.542		NAGS	0.001	0.634		SLC25A15	0	0.677		RAP1GDS1	0.31496	1.13143e-05		TMED8	0.300192	2.98998e-05		LRRC49	0.324315	6.69795e-06		KIAA1107	0.319676	9.17057e-06		TMEM80
BTNL3	0.001	0.649		GLMN	0.009	0.54		EIF1	0.002	0.631		PRRG4	0	0.674		TSSC1	0.314237	1.18802e-05		PCBD2	0.300165	2.99525e-05		C11orf35	0.323829	6.92384e-06		LOC400752	0.319661	9.17962e-06		NICN1
NIP7	0.001	0.649		BRWD3	0.009	0.539		LEKR1	0.002	0.627		TRPS1	0	0.673		C17orf95	0.313161	1.27724e-05						PCP2	0.323724	6.97337e-06		TBC1D9	0.319198	9.4691e-06		FAM57B
HIST1H1E	0.001	0.646		UBE2QL1	0.009	0.537		GPR63	0.001	0.627		PCGF2	0	0.671		FLJ10661	0.312812	1.30748e-05						MRPS30	0.3233	7.17754e-06		ASB13	0.318742	9.76362e-06		TRAM1L1
CSNK2B	0.001	0.646		CCDC144NL	0.008	0.536		FGFR2	0.001	0.627		KCTD6	0	0.669		ARL2	0.312469	1.3379e-05						TMEM116	0.32163	8.03847e-06		C6orf211	0.317369	1.07015e-05		ARL17B
HOXC13	0.001	0.646		ZNF480	0.009	0.536		DENND6B	0.002	0.627		FBXL2	0	0.668		TMEM99	0.312372	1.34664e-05						BCL2	0.320613	8.60969e-06		WBP2NL	0.31525	1.10948e-05		ARL17A
PAPD5	0.001	0.645		XYLT1	0.01	0.534		ENO2	0.001	0.626		RUVBL1	0	0.668		G6PC3	0.312296	1.35344e-05						ZADH2	0.319754	9.12207e-06		ASB16	0.315202	1.23584e-05		NUDT6
MARC1	0.001	0.643		SNX18	0.01	0.533		COQ10A	0.002	0.626		SPIRE1	0.001	0.667		VPS28	0.312126	1.36891e-05						RLN2	0.31952	8.29294e-06		TCEAL4	0.313855	1.35077e-05		C12orf60
HIST1H4C	0.001	0.643		PDK4	0.01	0.532		RUNDC1	0.002	0.625		SKP1	0.001	0.666		C8ORFK29	0.311952	1.38499e-05						C17orf75	0.31912	9.51935e-06		UGCG	0.313836	1.3524e-05		MRPS30
OSGIN2	0.001	0.643		REC8	0.01	0.532		EML2	0.002	0.625		PCBD2	0.001	0.666		MAP6D1	0.311579	1.41995e-05						ATPAF1	0.318846	9.69544e-06		HSBP1L1	0.313644	1.36967e-05		HSBP1L1
FPR2	0.001	0.642		CDK5RAP1	0.01	0.532		RBMX	0.002	0.624		HTATSF1	0.001	0.665		C8orf46	0.311487	1.42868e-05						TRAM1L1	0.317026	1.0949e-05		MRPS30	0.313585	1.37497e-05		ZADH2
RBL1	0.001	0.642		OR13C5	0.01	0.529		MANSC1	0.001	0.624		MDM1	0.001	0.663		TRMT12	0.311396	1.43736e-05						ATP9B	0.315222	1.23419e-05		FBXO43	0.312572	1.46958e-05		TCEAL1
TSPAN12	0.001	0.64		NR2C1	0.01	0.529		DCAF8	0.002	0.621		EML2	0.001	0.663		TUBG1	0.311284	1.44814e-05						WBP2NL	0.31396	1.21041e-05		ATPAF1	0.311682	1.55776e-05		PXMP2
OR5M1	0.001	0.64		ZSWIM1	0.011	0.528		SAMD8	0.002	0.621		WDR54	0.001	0.662		LRRC14	0.309421	1.63902e-05						TIGD4	0.313579	1.37547e-05		ZADH2	0.310865	1.64306e-05		TIGD4
MRS2	0.001	0.639		SAPCD1	0.011	0.525		OR2A7	0.002	0.62		DBNDD2	0.001	0.662		TMEM139	0.309063	1.67832e-05						TMEM80	0.313275	1.4033e-05		RLN2	0.31008	1.56896e-05		ESR1
DIO3	0.001	0.639		SLC38A6	0.01	0.525		PNMA1	0.002	0.62		RAD17	0.001	0.66		CPAMD8	0.307266	1.88943e-05						C6orf81	0.313187	1.27498e-05		C1orf56	0.310017	1.73628e-05		BCL2
MRPL3	0.001	0.636		ZNF805	0.011	0.525		STK36	0.002	0.618		PAIP2	0.001	0.66		FCGRT	0.306668	1.96513e-05						SPATA4	0.312739	1.31392e-05		TMEM80	0.309641	1.77923e-05
LSM4	0.001	0.634		SFXN5	0.011	0.524		CELSR1	0.002	0.618		TRPA1	0.001	0.658		EPHX4	0.306637	1.96916e-05						F8	0.312618	1.46516e-05		BCL2	0.309445	1.80205e-05
NR2C2AP	0.002	0.631		C4orf19	0.012	0.523		NT5M	0.002	0.616		DNAJC12	0.001	0.658		GPX4	0.305117	2.17491e-05						ANO9	0.312533	1.4733e-05		ZNF76	0.309353	1.8128e-05
ATP6V1C1	0.002	0.63		SYCP3	0.01	0.523		TGOLN2	0.002	0.615		RUNDC1	0.001	0.658		NDUFB9	0.304921	2.20293e-05						COQ10A	0.311052	1.62312e-05		NT5C3L	0.308991	1.85578e-05
C14orf39	0.001	0.63		TTN	0.011	0.522		TMEM145	0.002	0.615		UBE2B	0.001	0.656		AKR1C2	0.303537	2.41028e-05						AIMP1	0.310551	1.677e-05		TRAM1L1	0.307692	2.01831e-05
SLC3A2	0.002	0.629		SAT1	0.012	0.521		NEK11	0.002	0.614		CDKN2AIPNL	0.001	0.655		SLC35E4	0.303457	2.42279e-05						ASB16	0.309849	1.75543e-05		C5orf55	0.307336	2.06514e-05
PSMD14	0.002	0.628		CBWD1	0.011	0.52		C1QL1	0.002	0.613		FAM228B	0.001	0.652		NPEPL1	0.30343	2.42712e-05						WBSCR27	0.309335	1.81496e-05		NARG2	0.307246	2.07713e-05
GPLD1	0.001	0.628		CBWD2	0.011	0.52		ZBED8	0.002	0.611		NDFIP1	0.001	0.652		INHA	0.302832	2.52283e-05						ZNF236	0.308766	1.88309e-05		VAMP2	0.30712	2.09413e-05
CCT6A	0.001	0.628		STK4	0.012	0.52		NEIL2	0.002	0.611		KIAA0556	0.001	0.652		OSR2	0.302645	2.55355e-05						ASB13	0.308665	1.89543e-05		ZNF839	0.306198	2.22181e-05
OR5B21	0.002	0.628		OR6C76	0.012	0.519		FAM149B1	0.002	0.611		TADA2A	0.001	0.652		TIGD5	0.302074	2.64941e-05						NT5M	0.308213	1.95156e-05		MTHFD2L	0.305576	2.31215e-05
METRN	0.002	0.628		DHX35	0.012	0.518		MDM1	0.002	0.61		MZF1	0.001	0.652		FBXL6	0.301929	2.67429e-05						C6orf57	0.307024	2.10703e-05		TIGD4	0.305468	2.32823e-05
BOLA2	0.002	0.628		NIFK	0.013	0.517		MYCBPAP	0.002	0.61		C16orf46	0.001	0.651		KRT8	0.301411	2.76493e-05						MED13L	0.306995	2.11101e-05		TCEAL6	0.305132	2.37876e-05
BOLA2B	0.002	0.628		TCHP	0.011	0.517		TTC26	0.003	0.609		FUZ	0.001	0.651		C17orf67	0.301071	2.82612e-05						TSG101	0.306962	2.1155e-05		LDOC1	0.304923	2.41076e-05
SEC11C	0.002	0.627		RASGRP1	0.013	0.517		TLE3	0.002	0.609		NUDT9	0.001	0.649		NT5C3L	0.301021	2.83514e-05						DCP1B	0.306296	2.20799e-05		PEX11G	0.304049	2.54883e-05
NELFE	0.002	0.625		SCNN1B	0.013	0.517		SKP1	0.003	0.608		SNRPA	0.001	0.648		SLC17A9	0.300063	3.01479e-05						RAB3A	0.30605	2.24308e-05		FAM57B	0.30393	2.56825e-05
HDAC6	0.001	0.625		PTPN2	0.013	0.517		LRRC14	0.002	0.608		AFTPH	0.001	0.647										ESR1	0.305934	2.25977e-05		RANGRF	0.303492	2.64088e-05
OR51Q1	0.002	0.625		ZNF808	0.011	0.517		PIP4K2B	0.003	0.608		LRRC14	0.001	0.646										C5	0.305862	2.27015e-05		SEZ6L	0.303019	2.49251e-05
PDHX	0.001	0.624		INSL5	0.013	0.516		ZSWIM6	0.003	0.607		MORN4	0.001	0.643										ZCWPW2	0.30565	2.30131e-05		MPI	0.302835	2.75332e-05
FARSB	0.002	0.622		BBX	0.012	0.516		PRRT2	0.003	0.607		PEX12	0.001	0.643										RANGRF	0.305477	2.32686e-05		LOC143666	0.302532	2.80664e-05
NARF	0.002	0.621		FECH	0.013	0.516		VAMP2	0.003	0.607		PIGM	0.001	0.642										BCDIN3D	0.304662	2.45119e-05		SIRT5	0.302196	2.86693e-05
INTS2	0.002	0.621		TMEM161B	0.012	0.515		FAM13B	0.002	0.606		MED29	0.001	0.642										ANKRD24	0.303921	2.56975e-05		C5	0.301814	2.93694e-05
KIF5C	0.002	0.621		HMSD	0.012	0.515		TMCO6	0.003	0.604		DNALI1	0.001	0.641										B9D1	0.303827	2.5851e-05		THTPA	0.301733	2.95195e-05
GSTA2	0.002	0.62		TM4SF19	0.012	0.512		BECN1	0.002	0.604		C2orf81	0.001	0.64										NT5C3L	0.303101	2.70724e-05		ZNF594	0.301664	2.96498e-05
CMSS1	0.002	0.619		HAUS6	0.013	0.511		TRIM66	0.002	0.603		WDR35	0.001	0.638										SIRT5	0.301796	2.94034e-05		C6orf81	0.300543	2.92348e-05
HSPA1B	0.002	0.618		ARHGAP9	0.013	0.511		AHSA2	0.003	0.601		FAM162A	0.001	0.638										RG9MTD2	0.301449	3.00542e-05		PXMP2	0.300157	3.26e-05
OGG1	0.002	0.618		CLASP1	0.014	0.51		CNOT8	0.003	0.601		SMIM15	0.001	0.638										NAF1	0.30088	3.11512e-05		ATP9B	0.300142	3.26301e-05
CDYL	0.002	0.616		CHD1	0.014	0.51		NUPL2	0.003	0.601		DCTN4	0.001	0.638										USP30	0.300825	3.12593e-05		CMC1	0.300106	3.27054e-05
HSPA1A	0.002	0.616		GABRE	0.013	0.51		ZNF483	0.003	0.601		HSPA4L	0.001	0.637										SEZ6L	0.30027	2.97518e-05
RNFT2	0.002	0.616		BLOC1S4	0.014	0.504		LDB1	0.003	0.6		ASB13	0.001	0.636										VAMP2	0.300063	3.27921e-05
RPE	0.002	0.615		CXorf65	0.014	0.504		HPN	0.003	0.6		AS3MT	0.001	0.636
CGA	0.002	0.615		B9D1	0.015	0.504		WDR54	0.003	0.599		MDH1B	0.001	0.635
SLX4	0.002	0.615		CXorf66	0.016	0.503		CTAGE4	0.003	0.599		ZNF703	0.001	0.635
DSN1	0.002	0.615		CADM1	0.016	0.502		C2CD5	0.003	0.599		METTL6	0.001	0.634
EXOSC2	0.002	0.614		KSR2	0.015	0.502		RARG	0.003	0.599		NUDT12	0.001	0.634
SIX6	0.002	0.614		MVB12B	0.016	0.501		DENND6A	0.003	0.598		ZC3H3	0.001	0.634
DHX35	0.002	0.613		PRR15L	0.016	0.5		FAM114A2	0.003	0.598		SIGIRR	0.001	0.634
AAR2	0.002	0.612		TTLL6	0.015	0.5		C17orf75	0.003	0.598		DYNLRB2	0.001	0.634
PGK1	0.002	0.61		ACTR5	0.016	0.5		FAM66D	0.003	0.597		TYW3	0.001	0.633
GPR139	0.002	0.61		PXT1	0.015	0.499		LRTOMT	0.003	0.597		RND2	0.001	0.633
NAT9	0.002	0.61		LGALS16	0.016	0.499		ACYP1	0.003	0.597		SLC22A5	0.001	0.63
TIMM50	0.003	0.609		ZNF611	0.015	0.499		CRIM1	0.003	0.596		CDKL3	0.001	0.63
NXPE3	0.003	0.609		NABP1	0.017	0.497		PHF12	0.003	0.596		TMEM68	0.001	0.63
EEF1E1	0.002	0.608		DCLK1	0.017	0.497		KIAA0141	0.003	0.595		MANSC1	0.001	0.63
MTERF3	0.003	0.608		TRIM9	0.016	0.497		AFTPH	0.003	0.594		ARF3	0.001	0.63
NDUFAB1	0.003	0.607		OR8G5	0.016	0.495		HTATSF1	0.003	0.594		DBP	0.001	0.63
ME2	0.003	0.607		SHROOM2	0.017	0.494		ARHGAP33	0.003	0.594		CCDC24	0.001	0.629
RNASEH1	0.003	0.606		ZNF814	0.018	0.494		LYPD6B	0.003	0.593		UBE2W	0.001	0.629
RANBP9	0.003	0.606		KCNK15	0.018	0.494		TCEA2	0.003	0.592		PPP1R26	0.001	0.629
DAZ2	0.002	0.606		DDN	0.018	0.492		SMIM4	0.003	0.591		CBX3	0.001	0.628
DAZ4	0.002	0.606		TBC1D8	0.017	0.491		YBEY	0.003	0.591		HAUS1	0.001	0.627
MRPL17	0.003	0.605		PEX11A	0.018	0.491		CTAGE9	0.004	0.59		CCDC121	0.001	0.626
DYNLL2	0.003	0.605		BRIP1	0.018	0.491		ZDHHC13	0.004	0.59		FAM83H	0.001	0.625
SLC25A13	0.002	0.604		HACL1	0.019	0.49		MZF1	0.004	0.59		STAU2	0.001	0.625
AFAP1L2	0.002	0.604		FGF2	0.019	0.49		OCIAD1	0.003	0.589		NT5M	0.001	0.625
PLIN1	0.003	0.604		SOWAHB	0.019	0.49		CA12	0.004	0.589		RGS11	0.001	0.624
RIPPLY3	0.002	0.603		VWA3A	0.018	0.49		ZNF552	0.004	0.589		CISD3	0.001	0.624
EIF3H	0.003	0.602		RASL10B	0.018	0.49		FAM162A	0.004	0.588		ARHGEF5	0.002	0.623
CCDC168	0.003	0.602		PDE8B	0.018	0.489		FAM174A	0.004	0.588		OR2A7	0.002	0.623
C17orf58	0.002	0.602		ZNF35	0.019	0.488		CIPC	0.004	0.588		TREX1	0.002	0.622
NUP35	0.002	0.601		MRFAP1	0.018	0.487		EFCAB7	0.004	0.585		PYCR2	0.002	0.621
BIRC5	0.002	0.601		FAM111A	0.02	0.487		ATN1	0.004	0.585		CHRAC1	0.002	0.62
CTNNBL1	0.002	0.601		C11orf53	0.018	0.487		CHMP4B	0.004	0.585		APH1B	0.002	0.62
RIIAD1	0.002	0.6		OGFOD2	0.018	0.487		RBM22	0.004	0.584		PAGR1	0.002	0.62
BEND3	0.003	0.6		ACAD9	0.019	0.486		ASB13	0.004	0.583		HPN	0.002	0.619
GPR143	0.003	0.6		GRIPAP1	0.019	0.486		C19orf54	0.004	0.583		MAT2A	0.002	0.618
MRPL51	0.003	0.6		NEURL4	0.019	0.486		DUSP12	0.004	0.582		TMED4	0.002	0.618
RNF13	0.003	0.599		FITM2	0.02	0.485		TCTN1	0.004	0.582		GDF9	0.002	0.617
ABHD11	0.003	0.599		LOC101927394	0.019	0.483		MSI2	0.004	0.582		STAG2	0.002	0.617
GATA4	0.003	0.599		RCL1	0.021	0.483		NIPA1	0.004	0.581		HSF1	0.002	0.616
GINS4	0.003	0.599		CD69	0.021	0.483		FRY	0.004	0.579		MSI2	0.002	0.616
OR10T2	0.003	0.598		WDR41	0.02	0.482		SMKR1	0.005	0.578		NUP210	0.002	0.615
ADIPOR2	0.003	0.597		SCG2	0.02	0.481		TMED4	0.005	0.578		LEAP2	0.002	0.615
TMEM206	0.003	0.596		KLF9	0.021	0.481		EEF1A2	0.005	0.578		MCTS1	0.002	0.615
AAMP	0.003	0.596		C17orf53	0.021	0.481		PIDD1	0.004	0.577		HPRT1	0.002	0.615
TTLL3	0.003	0.596		EDEM2	0.021	0.481		GDPD1	0.005	0.577		ZNF396	0.002	0.615
POTEC	0.003	0.596		MCOLN3	0.022	0.48		BTF3	0.004	0.576		DNAAF1	0.002	0.614
SKIV2L	0.003	0.595		GRPEL1	0.02	0.48		TRPS1	0.004	0.576		TBC1D9	0.002	0.613
TRIM64B	0.003	0.595		CHD6	0.022	0.48		CREBL2	0.005	0.576		ZDHHC13	0.002	0.613
CEP152	0.003	0.595		CRYGS	0.022	0.479		ARF3	0.005	0.576		LRTOMT	0.002	0.613
BOLA3	0.003	0.594		ZNF286B	0.022	0.478		ACVR2B	0.005	0.574		CLUL1	0.002	0.613
SCG3	0.003	0.594		ZNF302	0.022	0.477		TCTEX1D2	0.005	0.573		RNF157	0.002	0.611
ZNF586	0.003	0.593		ZDHHC21	0.023	0.476		PLEKHB1	0.005	0.573		TMPRSS6	0.002	0.611
SERPINI2	0.003	0.591		SGMS1	0.023	0.476		PRRT1	0.004	0.572		CASC1	0.002	0.61
MAD2L1	0.004	0.591		LYVE1	0.023	0.476		CCDC24	0.004	0.571		UGCG	0.002	0.609
OSER1	0.004	0.591		OR10H3	0.023	0.476		ZNF514	0.005	0.571		LYRM1	0.002	0.608
SYNGR1	0.004	0.591		URI1	0.023	0.476		VSIG10	0.004	0.571		SYBU	0.002	0.607
RBM39	0.003	0.591		ZBBX	0.022	0.475		UNKL	0.004	0.571		PTGR2	0.002	0.607
TTC31	0.003	0.59		USP51	0.023	0.475		TOPBP1	0.005	0.57		SPICE1	0.002	0.606
AP3M2	0.004	0.589		PNLDC1	0.022	0.474		PHF1	0.005	0.57		GNAZ	0.002	0.606
TRIP13	0.003	0.588		FBXO47	0.022	0.474		USP37	0.005	0.569		SESTD1	0.002	0.604
ETF1	0.003	0.588		MAP4K1	0.023	0.474		TBC1D3C	0.005	0.568		TSNARE1	0.002	0.604
SLC19A1	0.004	0.588		SGK3	0.024	0.473		SERPINI1	0.005	0.567		ZNF500	0.002	0.604
GABRG2	0.003	0.587		ZFX	0.023	0.472		XIAP	0.005	0.567		TMEM101	0.002	0.604
AMIGO2	0.004	0.587		OR5K4	0.024	0.471		UBXN11	0.005	0.566		PRR12	0.002	0.604
CLDN3	0.004	0.586		CHD3	0.024	0.471		ZDHHC16	0.006	0.565		EID2B	0.002	0.604
DSCC1	0.004	0.586		GNLY	0.023	0.47		TMPRSS6	0.005	0.565		NEIL2	0.002	0.603
SCARB1	0.004	0.586		RNASEH1	0.025	0.47		RABL2A	0.006	0.564		SIRT3	0.002	0.603
TACO1	0.004	0.586		CYSLTR2	0.024	0.47		CARF	0.006	0.564		CCDC117	0.002	0.603
ZCCHC2	0.004	0.586		PNKP	0.025	0.47		AGFG2	0.006	0.563		LYPD6B	0.002	0.602
CAGE1	0.003	0.585		CCSAP	0.024	0.469		GDI1	0.005	0.563		PLXNA3	0.002	0.602
HOXC9	0.004	0.585		MCC	0.024	0.469		DCST2	0.005	0.562		CREBL2	0.002	0.602
FOPNL	0.004	0.585		NPEPPS	0.025	0.469		PEX19	0.006	0.562		MYCBPAP	0.002	0.602
TBC1D7	0.003	0.584		EPHX4	0.025	0.468		TBC1D3B	0.006	0.562		BZW1	0.002	0.6
AGMO	0.003	0.584		C1orf112	0.024	0.468		SNRPA	0.005	0.562		FAM110B	0.002	0.6
CCDC141	0.003	0.584		LEF1	0.024	0.468		PRR12	0.006	0.562		THEM6	0.002	0.6
PLCH1	0.004	0.583		B4GALT7	0.024	0.468		UFM1	0.006	0.561		TOP1MT	0.002	0.6
ZNF419	0.004	0.583		GATC	0.025	0.468		SLC45A1	0.005	0.56		FRY	0.002	0.6
JMJD4	0.004	0.582		BRPF1	0.025	0.467		FHIT	0.005	0.56		NRSN2	0.002	0.6
NDUFAF6	0.004	0.582		BEST1	0.025	0.467		IK	0.006	0.559		KIAA1107	0.003	0.599
UTP23	0.004	0.582		CEP290	0.026	0.467		NIT1	0.006	0.558		NICN1	0.003	0.599
NME1	0.004	0.582		SENP7	0.026	0.466		NAT8	0.006	0.558		SMAD5	0.003	0.599
ART3	0.004	0.581		OR52M1	0.026	0.466		DTX3	0.006	0.558		PRRT2	0.003	0.599
RFX6	0.004	0.581		ZNF776	0.025	0.466		METTL4	0.006	0.558		KANSL1	0.003	0.599
GLO1	0.004	0.581		CYP2C18	0.027	0.464		GIPR	0.006	0.558		NEK11	0.003	0.597
UBE2C	0.004	0.581		APOBEC3G	0.027	0.463		USP21	0.007	0.557		MID2	0.003	0.597
RNF34	0.004	0.581		CCNT2	0.028	0.462		DNAL1	0.007	0.557		CCP110	0.003	0.597
MRPL18	0.004	0.58		NFKBIA	0.026	0.462		PREPL	0.006	0.556		HDAC10	0.003	0.597
B3GNTL1	0.004	0.58		FGD2	0.027	0.461		MTERF4	0.007	0.556		NKIRAS1	0.003	0.596
ROMO1	0.004	0.58		ZNF169	0.027	0.461		SERGEF	0.007	0.556		AIMP1	0.003	0.596
NUP85	0.004	0.579		CEP152	0.027	0.461		ZBTB18	0.007	0.555		GRPEL2	0.003	0.596
SUPT4H1	0.004	0.579		ADCY9	0.028	0.461		ZNF395	0.007	0.555		RBM22	0.003	0.596
MRPS23	0.005	0.578		TRAK1	0.027	0.46		C5orf63	0.007	0.554		TERF1	0.003	0.596
RHBDF2	0.004	0.578		PPM1B	0.029	0.459		MFAP3	0.007	0.554		PEX2	0.003	0.596
PEMT	0.005	0.577		CLN8	0.029	0.458		ETNK1	0.007	0.554		COMMD3	0.003	0.596
TSPYL2	0.004	0.577		PPM1H	0.029	0.458		AK7	0.007	0.554		ST13	0.003	0.596
NOP58	0.005	0.576		ZNF543	0.029	0.458		RABL2B	0.007	0.554		HEMK1	0.003	0.595
NAT10	0.004	0.576		FARP2	0.028	0.457		BTBD8	0.007	0.553		RPA3	0.003	0.595
EXOG	0.005	0.576		KIAA2026	0.03	0.457		HMGCL	0.007	0.553		LMNTD2	0.003	0.595
TBC1D31	0.004	0.575		TNIP3	0.029	0.456		ABI2	0.007	0.553		EFCAB7	0.003	0.594
EME1	0.005	0.575		WDYHV1	0.031	0.455		CBX3	0.006	0.553		ICA1L	0.003	0.594
MPC2	0.004	0.575		ZNF79	0.029	0.455		TMEM91	0.007	0.553		FAM13B	0.003	0.594
SLC25A25	0.005	0.575		CHST7	0.029	0.455		ZNF587	0.007	0.553		PEX19	0.003	0.593
VN1R5	0.005	0.573		DDIT4	0.031	0.455		D2HGDH	0.007	0.551		SFMBT1	0.003	0.593
DDN	0.005	0.573		ITPR1	0.031	0.454		GLS2	0.006	0.551		PDHB	0.003	0.593
BLCAP	0.005	0.573		NOL8	0.031	0.454		PER3	0.007	0.55		ARHGAP5	0.003	0.593
BLCAP	0.005	0.573		NUP88	0.03	0.454		C3orf18	0.007	0.55		INO80E	0.003	0.593
CCT7	0.005	0.572		RIMS4	0.031	0.454		CTAGE15	0.007	0.55		UBE2H	0.003	0.592
LRRTM4	0.004	0.572		BASP1	0.031	0.453		SCX	0.007	0.55		ZNF572	0.003	0.592
GTPBP4	0.004	0.572		KRBA2	0.031	0.453		PLXNA3	0.007	0.55		VPS28	0.003	0.592
RMI2	0.004	0.572		OSER1	0.032	0.452		KIAA1107	0.007	0.549		GDI1	0.003	0.592
SSB	0.004	0.571		NUDT16	0.031	0.451		SGCB	0.007	0.549		CACNB1	0.003	0.592
RRN3	0.004	0.571		CTNNA3	0.031	0.451		C6orf1	0.007	0.549		TMEM67	0.003	0.591
PFDN4	0.004	0.571		SGPP2	0.033	0.45		ZNF774	0.007	0.549		ZNF2	0.003	0.59
SCAND1	0.004	0.571		MBOAT2	0.033	0.45		NISCH	0.007	0.548		MSL2	0.003	0.59
SCNN1G	0.005	0.571		LAS1L	0.033	0.45		CCDC117	0.008	0.548		COQ10A	0.003	0.59
PRR11	0.005	0.57		ZNF606	0.031	0.45		GLRB	0.008	0.547		TBC1D24	0.003	0.59
RFC4	0.005	0.569		SH2D2A	0.032	0.449		CYP4V2	0.008	0.547		BECN1	0.003	0.59
CST11	0.005	0.569		FXN	0.033	0.449		ASB16	0.007	0.547		ARHGAP33	0.003	0.59
RNF181	0.005	0.568		NUDT14	0.033	0.449		ZNF2	0.007	0.546		PARP3	0.003	0.589
PDSS1	0.005	0.568		TRIM52	0.032	0.448		SENP2	0.008	0.546		NISCH	0.003	0.589
LILRB3	0.005	0.568		OR2G2	0.034	0.447		NOXA1	0.007	0.546		FAM199X	0.003	0.589
WDR12	0.005	0.567		OR6K3	0.034	0.447		RND2	0.008	0.546		ANKS1B	0.003	0.589
CDC6	0.005	0.567		KCNK5	0.034	0.447		GHDC	0.008	0.545		FHIT	0.003	0.588
YWHAB	0.005	0.567		SLFN12L	0.034	0.447		CYP2D6	0.007	0.545		RMI1	0.003	0.588
METTL1	0.005	0.566		MTERF4	0.034	0.446		CNOT10	0.007	0.544		NR6A1	0.003	0.588
SLC7A5	0.006	0.566		OXNAD1	0.033	0.446		FAM208A	0.008	0.544		RAD50	0.003	0.587
CBWD3	0.006	0.566		CYFIP2	0.033	0.445		SPATA18	0.008	0.544		DYNLL1	0.003	0.587
CBWD5	0.006	0.566		AK6	0.035	0.445		COMMD3	0.007	0.544		ZNF764	0.003	0.587
C3orf33	0.005	0.565		ZXDA	0.035	0.445		NUP62CL	0.007	0.543		CST9	0.003	0.587
NCBP2	0.006	0.565		ZNF75A	0.035	0.445		SESTD1	0.008	0.542		HADH	0.003	0.586
MRPS10	0.006	0.565		ZNF548	0.035	0.445		PLEK2	0.008	0.542		BBS10	0.003	0.585
HOXC12	0.006	0.565		TUBA3D	0.035	0.444		HAUS1	0.009	0.542		NDE1	0.003	0.585
ZNF444	0.006	0.565		COG1	0.035	0.444		NPRL2	0.009	0.541		UBXN11	0.003	0.584
PIGU	0.006	0.565		TTC7B	0.034	0.443		PAIP2	0.009	0.541		C2orf15	0.003	0.584
DCAF6	0.006	0.565		TTPAL	0.034	0.443		PPP1R26	0.009	0.541		PNMA1	0.003	0.584
EBAG9	0.006	0.564		ZNF485	0.036	0.442		ZBTB14	0.009	0.541		NELL2	0.003	0.583
MFN1	0.006	0.563		DPRX	0.036	0.442		IGSF8	0.008	0.54		KCTD18	0.004	0.582
ZNF251	0.006	0.563		GPR27	0.037	0.441		NUDT9	0.009	0.54		LRRC23	0.004	0.582
MSI2	0.006	0.563		ACAD11	0.037	0.441		PCBD2	0.009	0.54		VSIG10	0.004	0.582
FAM104A	0.006	0.563		ZBTB43	0.035	0.441		POLR1D	0.008	0.54		ZNF607	0.004	0.582
FAM135A	0.006	0.563		RPGR	0.037	0.441		TMEM101	0.009	0.54		PARD6B	0.004	0.582
IRF5	0.005	0.563		MRC1	0.035	0.441		KIAA0556	0.009	0.539		FAM57B	0.004	0.581
MCM3	0.005	0.562		ZNF507	0.035	0.441		NBR1	0.009	0.539		NAGS	0.004	0.581
IDH3G	0.006	0.562		RAD18	0.037	0.44		PURA	0.009	0.538		CNBP	0.004	0.579
PSMD12	0.005	0.562		TERF1	0.037	0.44		MRPL22	0.009	0.537		FAM149B1	0.004	0.579
DNTTIP1	0.005	0.562		RGS1	0.037	0.439		MCTS1	0.008	0.537		LDLRAD3	0.004	0.579
EXOSC4	0.006	0.561		TSEN2	0.037	0.439		ST8SIA6	0.009	0.537		IFT88	0.004	0.579
RBM20	0.005	0.561		DDX46	0.037	0.439		PIGX	0.008	0.536		CA12	0.004	0.579
PGAP2	0.005	0.56		YPEL5	0.038	0.438		LMNTD2	0.009	0.536		CHRNA9	0.004	0.578
DYNLT1	0.006	0.559		TATDN2	0.036	0.438		TJP3	0.008	0.536		KIAA1191	0.004	0.578
ABHD16A	0.006	0.559		ELL2	0.038	0.438		BEX2	0.01	0.535		NRBP2	0.004	0.578
PTDSS1	0.006	0.559		SLC44A5	0.038	0.437		PAGR1	0.01	0.535		LPIN3	0.004	0.578
C15orf41	0.006	0.559		ATAD5	0.038	0.437		KIAA1191	0.01	0.534		RASA4	0.004	0.577
PLK1	0.006	0.559		DSN1	0.038	0.437		DCDC5	0.01	0.534		CDNF	0.004	0.577
ACP1	0.006	0.558		DOCK10	0.039	0.436		FUZ	0.01	0.534		LTA4H	0.004	0.577
CCDC142	0.006	0.558		UVSSA	0.037	0.436		IFT80	0.01	0.533		TLE3	0.004	0.577
PAIP2	0.006	0.558		FAM214A	0.039	0.436		MATR3	0.01	0.533		SEC22C	0.004	0.576
E2F5	0.006	0.558		CDK12	0.038	0.436		SNHG4	0.01	0.533		UBL4A	0.004	0.576
HSPA9	0.007	0.557		CXCL5	0.038	0.435		SERPINB1	0.01	0.533		DCDC5	0.004	0.576
SNRPC	0.007	0.557		SCML4	0.038	0.435		ZNF703	0.01	0.533		KLHL11	0.004	0.576
MCUR1	0.007	0.557		TSPAN3	0.039	0.435		MLLT6	0.01	0.533		TMC4	0.004	0.576
C8orf76	0.006	0.557		KIF21B	0.038	0.434		CACNB1	0.01	0.533		OR2A20P	0.004	0.575
SNRPD1	0.007	0.557		EPM2AIP1	0.04	0.434		FBXL2	0.009	0.532		SMIM4	0.004	0.574
CENPW	0.006	0.556		BDP1	0.04	0.434		KIF3A	0.01	0.532		OCIAD1	0.004	0.574
FBXL15	0.006	0.556		GLT6D1	0.038	0.434		RNF44	0.01	0.532		MBLAC2	0.004	0.574
SMAGP	0.007	0.556		TAF1	0.04	0.434		TCTN2	0.01	0.532		OR2A4	0.004	0.574
SNAPC5	0.007	0.556		ZNF701	0.04	0.434		SPATA6	0.009	0.531		CNOT10	0.004	0.573
KRT35	0.006	0.556		C1orf116	0.04	0.433		KRBOX1	0.009	0.531		ARHGEF28	0.004	0.573
DNMT3A	0.006	0.555		IL6ST	0.04	0.433		GDF10	0.009	0.531		DGKE	0.004	0.573
POLR3G	0.006	0.555		SLC20A1	0.041	0.432		MST1R	0.009	0.53		TLE6	0.004	0.573
RAB34	0.006	0.555		ATG7	0.039	0.432		RMI1	0.01	0.53		C3orf18	0.004	0.572
MIF	0.007	0.555		SYNPO2	0.041	0.432		SIGIRR	0.009	0.53		NUP62CL	0.004	0.572
WDR43	0.007	0.554		MRPL51	0.041	0.432		C14orf79	0.01	0.53		THAP10	0.004	0.572
ZBBX	0.006	0.554		CCDC144A	0.041	0.432		LYPD6	0.01	0.529		CLUAP1	0.004	0.572
PARL	0.007	0.554		CNTN3	0.041	0.431		PARP4	0.009	0.529		IK	0.004	0.571
EXOSC9	0.006	0.554		FRMD3	0.04	0.431		DHRS13	0.009	0.529		NET1	0.004	0.571
PRIM2	0.007	0.554		EYA2	0.041	0.431		TMEM129	0.01	0.528		TJP3	0.004	0.571
C8orf33	0.007	0.554		DAZL	0.041	0.43		LARP1	0.011	0.528		D2HGDH	0.005	0.57
MACROD1	0.006	0.554		ASTN2	0.042	0.43		NUDCD3	0.01	0.528		CTAGE9	0.005	0.57
DPH6	0.007	0.554		ZNF91	0.042	0.43		ARHGAP19	0.011	0.528		CTAGE4	0.005	0.57
POLR3E	0.007	0.553		RHOU	0.041	0.429		HTATIP2	0.01	0.528		MAMSTR	0.005	0.569
CCL18	0.007	0.553		IL7R	0.042	0.429		PYCR2	0.01	0.527		STK36	0.005	0.568
ERGIC3	0.007	0.553		SLC22A24	0.042	0.429		HDAC11	0.011	0.527		DENND6A	0.005	0.568
HESX1	0.006	0.552		IL4I1	0.041	0.429		SCAMP1	0.011	0.527		TMEM129	0.005	0.568
DTNBP1	0.007	0.552		LY75	0.043	0.428		SMARCC2	0.011	0.527		SLC1A2	0.005	0.568
TBL1Y	0.006	0.552		THPO	0.043	0.428		TBC1D9	0.011	0.526		PCDH1	0.005	0.566
MCM10	0.007	0.552		THEMIS	0.043	0.428		RAD50	0.011	0.526		ERLIN2	0.005	0.565
C12orf73	0.006	0.552		ZFAND5	0.043	0.428		ZMIZ1	0.011	0.526		TMEM55A	0.005	0.565
MPHOSPH10	0.006	0.551		RPA4	0.043	0.428		CRIPAK	0.011	0.525		ZNF34	0.005	0.565
SPINK8	0.007	0.551		ZNF248	0.043	0.428		ZNF33B	0.011	0.525		UNC119B	0.005	0.565
MRPL13	0.007	0.551		TIGD7	0.041	0.428		KBTBD7	0.01	0.525		ZKSCAN2	0.005	0.565
BPY2B	0.006	0.551		TBC1D14	0.043	0.427		AXIN2	0.011	0.525		SLC25A35	0.005	0.565
BPY2C	0.006	0.551		RBP4	0.043	0.427		PIGV	0.011	0.524		VAMP2	0.005	0.565
SLITRK5	0.007	0.551		RALGAPB	0.043	0.427		FAM50B	0.011	0.524		NAPB	0.005	0.565
PTRH2	0.007	0.551		GPR171	0.044	0.426		ZNF25	0.011	0.524		ABCB6	0.005	0.564
APOH	0.007	0.551		BOD1L1	0.043	0.426		MOSPD2	0.012	0.523		APPL1	0.005	0.564
LIG1	0.006	0.551		SLC13A2	0.043	0.426		ASCC1	0.01	0.523		HCAR1	0.005	0.564
RIMS1	0.007	0.55		PIEZO2	0.044	0.426		INO80E	0.012	0.523		LEKR1	0.005	0.563
DHX57	0.007	0.549		ATP9A	0.044	0.426		DHX29	0.012	0.522		HSPA4	0.005	0.563
HDDC3	0.007	0.549		FBXW11	0.043	0.425		TYW3	0.012	0.521		RBMX	0.005	0.562
LCA5L	0.007	0.549		C9orf43	0.043	0.425		ACTR8	0.012	0.521		SPR	0.005	0.561
SRP19	0.007	0.549		FAM156A	0.043	0.425		FBXL17	0.012	0.521		CSNK1G3	0.005	0.561
NOL7	0.008	0.548		FAM156B	0.043	0.425		KCTD6	0.012	0.52		FAM220A	0.005	0.561
TUSC1	0.008	0.548		ABCD2	0.044	0.425		OR2A20P	0.012	0.52		ZNF552	0.005	0.561
SIX4	0.007	0.548		C17orf80	0.044	0.425		UHMK1	0.012	0.519		PRRT1	0.005	0.56
BLM	0.008	0.548		THUMPD3	0.044	0.424		MAPRE3	0.012	0.519		TMLHE	0.005	0.56
ALYREF	0.008	0.548		CNGA1	0.044	0.424		LZTFL1	0.012	0.519		FOXA1	0.005	0.56
PLCG1	0.008	0.548		C5orf42	0.045	0.424		RASA4	0.012	0.519		ZCCHC10	0.006	0.559
MIR4650-2	0.008	0.548		TSSK1B	0.045	0.424		NDUFA7	0.012	0.519		FRS3	0.006	0.559
TMEM70	0.008	0.547		STXBP4	0.045	0.424		ZNF623	0.013	0.517		ZNF483	0.006	0.559
TAF7L	0.007	0.547		ZNF831	0.045	0.424		RASSF7	0.013	0.517		NOXA1	0.006	0.559
SLC17A9	0.007	0.547		PFKFB2	0.046	0.423		ST13	0.013	0.517		TMEM80	0.006	0.559
SDK1	0.008	0.547		TCIRG1	0.046	0.423		DCK	0.013	0.515		DNAL1	0.006	0.559
REPS2	0.008	0.547		FOS	0.044	0.423		POLM	0.012	0.515		TBC1D3C	0.006	0.559
C6orf58	0.007	0.546		CEP128	0.045	0.423		MORN1	0.012	0.514		GIN1	0.006	0.558
IL17F	0.007	0.546		TOP1	0.046	0.423		RELL1	0.013	0.514		C12orf76	0.006	0.558
ENY2	0.008	0.546		LRRN2	0.046	0.422		MTURN	0.013	0.514		NECAB3	0.006	0.558
NARFL	0.008	0.546		PTPRCAP	0.046	0.422		ZNF148	0.013	0.513		ZNF621	0.006	0.557
ABCC5	0.008	0.546		KLRB1	0.046	0.422		TBC1D3	0.014	0.512		ZNF148	0.006	0.557
AKAP10	0.008	0.546		USP22	0.046	0.422		TBC1D3F	0.014	0.512		ZSWIM6	0.006	0.557
CLCN2	0.007	0.545		IFNA21	0.047	0.421		CCDC74B	0.014	0.511		TMCO6	0.006	0.557
HMGN4	0.008	0.545		MAGEB6	0.045	0.421		NNT	0.014	0.511		GFRA1	0.006	0.557
EIF3J	0.008	0.544		CBFA2T2	0.047	0.421		CDKN2AIPNL	0.014	0.511		PLEKHA7	0.006	0.556
AURKB	0.008	0.544		TPRKB	0.046	0.42		ACRV1	0.013	0.511		MRM1	0.006	0.556
SLC9A4	0.007	0.543		FETUB	0.047	0.42		FAM71E2	0.013	0.511		NXPH3	0.006	0.556
HOXC10	0.008	0.543		SCN11A	0.046	0.42		ZNF607	0.014	0.51		RABL2B	0.006	0.556
C15orf62	0.008	0.543		SSTR2	0.047	0.42		FAM189B	0.013	0.509		GRSF1	0.006	0.555
TMEM208	0.008	0.543		ULK2	0.047	0.42		PHC3	0.013	0.509		PURA	0.006	0.555
SNX22	0.008	0.543		ARHGEF1	0.046	0.42		PCYOX1L	0.014	0.509		ZNF576	0.006	0.555
TTC39B	0.009	0.542		PLCG1	0.047	0.42		ZBTB26	0.013	0.509		SGCB	0.006	0.554
C11orf42	0.008	0.542		MZT2B	0.048	0.419		NR6A1	0.014	0.509		TMEM99	0.006	0.554
OR11H12	0.009	0.542		NPHP3	0.046	0.419		C16orf46	0.014	0.509		KLHDC9	0.006	0.553
OR11H2	0.009	0.542		ACER2	0.047	0.419		CDK5RAP3	0.014	0.509		DUSP12	0.006	0.553
MIS12	0.008	0.542		ZNF782	0.048	0.419		PCSK4	0.013	0.509		OSCP1	0.006	0.553
C16orf59	0.008	0.541		COLEC12	0.048	0.419		ACTL10	0.014	0.509		GRINA	0.006	0.553
CATIP	0.008	0.54		TRPC4AP	0.048	0.419		HEMK1	0.014	0.508		TGOLN2	0.006	0.552
SEMA4G	0.008	0.54		MTMR14	0.048	0.418		SYNGAP1	0.014	0.508		MKRN2	0.006	0.552
DRGX	0.008	0.54		WDR70	0.047	0.418		THOC1	0.014	0.508		ACVR2B	0.006	0.552
GLMN	0.009	0.54		IP6K3	0.047	0.418		CBS	0.014	0.508		LRRIQ1	0.006	0.552
UBE2U	0.009	0.539		PHTF2	0.048	0.418		TSTD1	0.015	0.507		ELMOD3	0.006	0.551
SRPRB	0.009	0.539		SOX5	0.048	0.418		CSNK1G3	0.015	0.507		CCDC170	0.006	0.551
GK5	0.008	0.539		CALB1	0.048	0.417		PXDNL	0.015	0.507		ZBTB26	0.006	0.551
TRMT12	0.009	0.539		PFKFB1	0.049	0.417		TRPA1	0.015	0.507		C12orf10	0.006	0.551
CCT2	0.009	0.539		RIC8B	0.049	0.417		CSRNP2	0.014	0.507		CHDH	0.007	0.55
BRWD3	0.009	0.539		GPR183	0.049	0.417		HEXIM2	0.015	0.507		ZFR	0.007	0.55
ATIC	0.009	0.538		GPHN	0.049	0.417		TMC4	0.015	0.507		SLC25A14	0.007	0.55
SLC25A19	0.009	0.538		GPR174	0.049	0.416		DIO1	0.015	0.506		GLRB	0.007	0.549
OXLD1	0.009	0.538		MS4A6E	0.049	0.416		ICA1L	0.015	0.506		BTF3	0.007	0.549
E2F1	0.009	0.538		RPAIN	0.048	0.416		FLOT1	0.014	0.506		HSPA1A	0.007	0.549
SMYD5	0.009	0.537		RAD51AP1	0.049	0.414		WIPF2	0.015	0.506		CA8	0.007	0.549
GPN1	0.008	0.537		FCN3	0.05	-0.414		IQCD	0.014	0.505		WBP11	0.007	0.549
RAD21	0.009	0.537		UCP1	0.05	-0.414		TP53TG5	0.015	0.505		MRPL45	0.007	0.549
ABTB2	0.009	0.537		MYEOV	0.049	-0.414		KANSL1	0.015	0.504		TMEM115	0.007	0.548
NDUFS3	0.008	0.537		SLC35C1	0.049	-0.415		WDR35	0.016	0.503		KIAA0895	0.007	0.548
GCSH	0.009	0.537		CEP104	0.049	-0.416		MKRN2	0.016	0.503		MAPK15	0.007	0.548
UBE2QL1	0.009	0.537		SCG5	0.048	-0.416		FAM199X	0.014	0.503		PPM1E	0.007	0.548
DCAF13	0.009	0.536		NIPAL3	0.049	-0.417		AMN1	0.016	0.503		C19orf54	0.007	0.548
MRM1	0.009	0.536		TSPAN9	0.048	-0.417		RMDN3	0.016	0.503		SERPINI1	0.007	0.547
UTP18	0.008	0.536		COPZ1	0.049	-0.417		RGS11	0.016	0.503		CYP4V2	0.007	0.547
AMZ2	0.009	0.536		CABLES1	0.049	-0.417		CA11	0.016	0.503		ANKRD31	0.007	0.547
WDR4	0.008	0.536		CACNG8	0.048	-0.417		UNC50	0.015	0.502		ZNF251	0.007	0.547
CCDC144NL	0.008	0.536		CRLF1	0.048	-0.417		JADE2	0.016	0.502		LIN7C	0.007	0.547
ZNF480	0.009	0.536		TNIP1	0.048	-0.418		C12orf76	0.015	0.502		H2AFJ	0.007	0.547
NUP153	0.01	0.535		IGHMBP2	0.048	-0.418		KBTBD2	0.016	0.501		LRP6	0.007	0.547
ADAM7	0.009	0.535		HOXC4	0.048	-0.418		ARSG	0.016	0.501		IQCD	0.007	0.547
SH3GL3	0.009	0.535		UBXN6	0.048	-0.418		SRCIN1	0.016	0.501		TBC1D3B	0.007	0.547
NELFCD	0.009	0.535		SORT1	0.048	-0.419		SLC16A6	0.016	0.5		ZNF568	0.007	0.547
TBC1D22B	0.01	0.534		MARCH4	0.047	-0.419		SLC22A15	0.016	0.499		YBEY	0.007	0.547
SLC25A32	0.01	0.534		PDLIM5	0.048	-0.419		PROM2	0.016	0.499		PIGX	0.007	0.546
TMSB15A	0.009	0.534		EIF2AK1	0.048	-0.419		UBE2B	0.015	0.499		HSDL2	0.007	0.546
SMUG1	0.009	0.534		GNB1	0.047	-0.42		C5orf15	0.016	0.499		HEBP1	0.007	0.546
FOXK2	0.009	0.534		C3orf18	0.047	-0.42		SLC26A5	0.015	0.499		TMEM42	0.007	0.545
XYLT1	0.01	0.534		HIST1H3I	0.047	-0.42		MDH1B	0.017	0.498		RNF170	0.007	0.545
WDR64	0.009	0.533		TMED4	0.047	-0.42		TMEM55A	0.016	0.498		ARMCX2	0.007	0.545
NDUFB9	0.01	0.533		AKR7A3	0.047	-0.421		OSCP1	0.017	0.497		KBTBD6	0.007	0.545
RBM12B	0.01	0.533		ADAMTS3	0.045	-0.421		DENND1B	0.016	0.497		MFAP3	0.007	0.544
LRRC28	0.01	0.533		CTAGE6	0.047	-0.421		AGTR1	0.017	0.497		C9orf116	0.007	0.544
CYP19A1	0.009	0.533		EFNB1	0.047	-0.421		METTL6	0.017	0.497		TOPBP1	0.007	0.543
EIF2S2	0.01	0.533		ENDOU	0.045	-0.421		EPS8L2	0.016	0.497		SRCIN1	0.007	0.543
SNX18	0.01	0.533		GAB4	0.045	-0.421		TBC1D24	0.017	0.497		PREPL	0.008	0.542
FARS2	0.01	0.532		CRTC2	0.046	-0.422		CASC3	0.017	0.497		DYNC1LI1	0.008	0.542
PDK4	0.01	0.532		FKBP14	0.046	-0.422		PIFO	0.017	0.496		BMPR1B	0.008	0.542
REC8	0.01	0.532		KLF8	0.046	-0.422		ZCCHC10	0.017	0.496		TRAM1L1	0.008	0.542
CDK5RAP1	0.01	0.532		EBLN1	0.046	-0.422		TERF1	0.017	0.496		FBXL20	0.008	0.542
PEX1	0.01	0.531		MICU1	0.045	-0.422		UBE2W	0.017	0.496		C1QL1	0.008	0.542
DAZ2	0.009	0.531		WDTC1	0.044	-0.424		PAQR5	0.017	0.496		NDUFA7	0.008	0.542
CHRNA9	0.01	0.53		PRKRA	0.045	-0.424		PLA2G6	0.017	0.496		TCEA2	0.008	0.542
HHLA1	0.009	0.53		TAX1BP1	0.044	-0.424		THPO	0.017	0.495		USP21	0.008	0.541
STIP1	0.01	0.53		FBXO43	0.045	-0.424		HARS2	0.016	0.495		NPPB	0.008	0.541
OR8D2	0.01	0.53		GPR180	0.045	-0.424		ANAPC16	0.017	0.495		GEMIN5	0.008	0.541
PRPF31	0.009	0.53		FRMD6	0.044	-0.424		CDNF	0.017	0.495		RPL7	0.008	0.541
RAE1	0.009	0.53		USP1	0.044	-0.425		N4BP2L2	0.016	0.495		TRIM66	0.008	0.541
CHAF1B	0.01	0.53		LEPR	0.043	-0.425		CPSF4L	0.016	0.495		FLYWCH2	0.008	0.541
LCE1F	0.01	0.529		DNAJC8	0.043	-0.425		MAPK8IP2	0.017	0.495		OXSR1	0.008	0.54
PIK3R4	0.01	0.529		EFCAB14	0.044	-0.425		HCN3	0.018	0.494		EFCAB12	0.008	0.54
SLC25A27	0.01	0.529		DBX1	0.043	-0.425		SPR	0.018	0.494		C8orf33	0.008	0.54
COX7A2	0.01	0.529		ZNF296	0.043	-0.425		UBA5	0.018	0.494		CDK20	0.008	0.54
OR52E4	0.01	0.529		FAM19A3	0.042	-0.426		CCNO	0.018	0.494		UNKL	0.008	0.54
ACAT1	0.01	0.529		HNRNPLL	0.043	-0.426		CDCA7L	0.018	0.494		NIT1	0.008	0.539
TRAFD1	0.01	0.529		FAM114A1	0.044	-0.426		PRRG4	0.018	0.494		MRPS14	0.008	0.539
SHISA9	0.01	0.529		ZC4H2	0.044	-0.426		MED13L	0.017	0.494		RMDN3	0.008	0.539
C17orf50	0.01	0.529		TMCO4	0.042	-0.427		KRT31	0.018	0.494		RFT1	0.008	0.538
C17orf62	0.009	0.529		SRSF4	0.042	-0.427		CCDC74A	0.018	0.493		NMNAT3	0.008	0.538
OR13C5	0.01	0.529		USP33	0.043	-0.427		CCDC58	0.018	0.493		RNF14	0.008	0.538
NR2C1	0.01	0.529		PTPN21	0.043	-0.427		B9D2	0.017	0.493		CMBL	0.008	0.538
RNASE1	0.011	0.528		GAS2L2	0.042	-0.427		RFT1	0.017	0.492		DPY19L4	0.008	0.538
CBX8	0.01	0.528		ROPN1	0.041	-0.428		AQP1	0.017	0.492		PEBP1	0.008	0.538
RPN2	0.011	0.528		LBX1	0.043	-0.428		DPP7	0.017	0.492		ARL17B	0.008	0.538
ZSWIM1	0.011	0.528		MMP15	0.042	-0.428		TAF3	0.018	0.492		ARL17A	0.008	0.538
ZFP69	0.01	0.527		CDRT15L2	0.043	-0.428		IRAK4	0.018	0.492		CHMP4B	0.008	0.538
MTIF2	0.011	0.527		KCTD20	0.042	-0.429		IFT81	0.018	0.492		HAUS3	0.008	0.537
MRGBP	0.011	0.527		YKT6	0.041	-0.429		FAM174B	0.018	0.492		KIAA0141	0.008	0.537
OR5H2	0.011	0.526		GPALPP1	0.042	-0.429		RNF14	0.018	0.491		CETN3	0.008	0.537
GLI4	0.011	0.526		ST3GAL3	0.04	-0.43		PCDH1	0.017	0.491		SMARCC2	0.008	0.537
ALDOA	0.011	0.526		DNAJB4	0.042	-0.43		LDLRAD3	0.018	0.491		TMUB2	0.008	0.537
TRAP1	0.011	0.526		CELA3A	0.04	-0.43		AFF4	0.019	0.49		OSGEPL1	0.008	0.536
TMEM182	0.01	0.525		PLK2	0.042	-0.43		PCBP2	0.018	0.49		IFT81	0.008	0.536
NSUN5	0.01	0.525		KRT86	0.04	-0.43		DYNLRB2	0.019	0.49		ARL17B	0.008	0.536
SAPCD1	0.011	0.525		CBX5	0.042	-0.43		SLC16A11	0.019	0.49		HSPA1L	0.009	0.535
SLC38A6	0.01	0.525		IGFL4	0.042	-0.43		KRTCAP3	0.019	0.489		UBE3B	0.009	0.535
ZNF805	0.011	0.525		SPATA1	0.04	-0.431		IFT122	0.018	0.489		KBTBD7	0.009	0.535
TSACC	0.01	0.524		ZBTB41	0.041	-0.431		DSP	0.019	0.489		PTOV1	0.008	0.535
POLR2K	0.011	0.524		OPN3	0.041	-0.431		CHRAC1	0.018	0.489		CA11	0.009	0.535
SFXN5	0.011	0.524		TPRN	0.041	-0.431		RAB39B	0.019	0.489		NUDT6	0.009	0.534
CENPE	0.012	0.523		PPP1CA	0.041	-0.431		LRP6	0.019	0.489		FZD6	0.009	0.534
FAM91A1	0.012	0.523		GDNF	0.039	-0.432		PTGR2	0.019	0.489		ZNRF3	0.009	0.534
KRTAP16-1	0.012	0.523		FAM221A	0.039	-0.432		CLCN2	0.018	0.488		C2orf76	0.009	0.533
TSSK6	0.01	0.523		TICAM1	0.041	-0.432		STKLD1	0.018	0.488		ASH2L	0.009	0.533
C4orf19	0.012	0.523		KPNA6	0.04	-0.433		GFER	0.018	0.488		CASC3	0.009	0.533
SYCP3	0.01	0.523		NOL9	0.04	-0.433		MIR3180-2	0.019	0.488		SPAG1	0.009	0.532
ABT1	0.012	0.522		SF3B5	0.04	-0.433		FSCN2	0.018	0.488		ARHGAP39	0.009	0.532
NPY	0.011	0.522		PLXNB3	0.04	-0.433		ZFR	0.018	0.487		GLUD2	0.009	0.532
HOXC11	0.012	0.522		CDK2AP2	0.04	-0.433		OR10P1	0.02	0.487		LRRC49	0.009	0.532
USP31	0.012	0.522		RNF220	0.038	-0.434		IFT88	0.019	0.487		PLCD4	0.009	0.531
TTN	0.011	0.522		MIOS	0.038	-0.434		WNT3	0.018	0.487		TAF3	0.009	0.531
BLVRA	0.012	0.521		RAPGEF5	0.04	-0.434		C2CD4C	0.02	0.487		MRPL57	0.009	0.531
VPS25	0.012	0.521		DBNL	0.04	-0.434		TOP1MT	0.02	0.486		FBXO46	0.009	0.531
CARD14	0.012	0.521		SURF4	0.04	-0.434		C9orf64	0.019	0.486		PIFO	0.009	0.53
SAT1	0.012	0.521		PROSER1	0.038	-0.434		TAZ	0.019	0.486		CRYZ	0.009	0.53
E2F6	0.011	0.52		SYNC	0.038	-0.435		LRRIQ1	0.02	0.485		ZNF619	0.009	0.53
METTL5	0.012	0.52		CHMP3	0.039	-0.435		TMUB2	0.02	0.485		GML	0.009	0.53
SMARCA5	0.011	0.52		RUNDC3B	0.038	-0.435		ABCB6	0.019	0.484		ZNF25	0.009	0.53
HINT1	0.012	0.52		MARCH5	0.039	-0.435		HACL1	0.02	0.484		PTDSS2	0.009	0.53
DNAH8	0.011	0.52		STARD3NL	0.038	-0.436		WRNIP1	0.02	0.484		TBCB	0.009	0.529
CRCP	0.012	0.52		OAT	0.039	-0.436		TMEM67	0.02	0.484		ABI2	0.01	0.528
OR4S1	0.012	0.52		CMTM2	0.038	-0.436		CHST1	0.02	0.484		FAM114A2	0.01	0.528
PUS1	0.011	0.52		C16orf90	0.037	-0.436		C1RL	0.02	0.484		GLI3	0.01	0.528
RNF212B	0.011	0.52		PYCR1	0.039	-0.436		RTF1	0.02	0.484		C9orf64	0.01	0.528
GALK1	0.011	0.52		EHD2	0.039	-0.436		ABHD12	0.019	0.484		PKP3	0.01	0.528
CBWD1	0.011	0.52		LCE3B	0.037	-0.437		MRPS14	0.021	0.483		ACRV1	0.01	0.528
CBWD2	0.011	0.52		SEC61G	0.038	-0.437		GPC1	0.02	0.483		COQ7	0.01	0.528
STK4	0.012	0.52		DUSP4	0.038	-0.437		DNAH7	0.02	0.483		CA7	0.01	0.528
METTL22	0.012	0.519		HCN2	0.038	-0.437		FAM228B	0.021	0.483		KLC3	0.01	0.528
PSMD7	0.012	0.519		SEMA5A	0.037	-0.438		ULK4	0.021	0.482		PLA2G6	0.01	0.528
OTOP3	0.011	0.519		SOX4	0.038	-0.438		WDR55	0.02	0.482		PIGV	0.01	0.527
FAM217B	0.012	0.519		HIST1H4L	0.038	-0.438		ANKRA2	0.02	0.482		FAM174A	0.01	0.527
PSMG1	0.012	0.519		CDKN2A	0.037	-0.438		ANKRD31	0.02	0.482		ZNF7	0.01	0.527
OR6C76	0.012	0.519		ACTN3	0.037	-0.438		RNF170	0.021	0.482		CYHR1	0.01	0.527
VAMP7	0.012	0.518		STPG1	0.037	-0.439		PRELID2	0.021	0.481		TCTN2	0.01	0.527
CT83	0.011	0.518		GLIS1	0.036	-0.439		ZC3H3	0.021	0.481		NNT	0.01	0.526
C10orf82	0.011	0.518		DNAH6	0.036	-0.439		RNF208	0.021	0.481		RIBC1	0.01	0.526
BCL2A1	0.012	0.518		DUSP26	0.036	-0.439		RIMKLB	0.021	0.481		SPRYD3	0.01	0.526
TOMM40	0.011	0.518		PRY2	0.036	-0.439		DYNC2LI1	0.021	0.48		PER3	0.01	0.525
DHX35	0.012	0.518		PRY	0.036	-0.439		FIGLA	0.022	0.48		TBC1D5	0.01	0.525
GLMN	0.013	0.517		BMP2	0.036	-0.439		VPS28	0.022	0.48		ZFP41	0.01	0.525
GABRG1	0.011	0.517		KRTAP10-8	0.036	-0.439		PEX12	0.022	0.48		HIPK3	0.01	0.525
NXT2	0.013	0.517		UBE4B	0.037	-0.44		CYP2A7	0.022	0.48		UTP14A	0.01	0.524
PCED1B	0.013	0.517		OR52E2	0.037	-0.44		ZBTB48	0.021	0.479		TOLLIP	0.01	0.524
CCDC59	0.013	0.517		UBQLN4	0.035	-0.441		NET1	0.022	0.479		POLR3K	0.01	0.524
NQO1	0.013	0.517		SERTAD4	0.036	-0.442		SFXN3	0.022	0.479		DHX29	0.01	0.523
KAT2A	0.013	0.517		PPP1R3B	0.036	-0.442		BTRC	0.022	0.479		DHRS13	0.01	0.523
PSMC3IP	0.013	0.517		HOXC6	0.035	-0.442		LRRC56	0.021	0.479		UBA5	0.011	0.522
NIFK	0.013	0.517		MED18	0.034	-0.443		FGF23	0.021	0.479		RNF208	0.011	0.522
TCHP	0.011	0.517		P4HA2	0.034	-0.443		USP1	0.022	0.477		G2E3	0.011	0.522
RASGRP1	0.013	0.517		FBXO30	0.036	-0.443		ZNF619	0.022	0.477		PAQR5	0.011	0.522
SCNN1B	0.013	0.517		UNC45B	0.034	-0.443		PDLIM5	0.022	0.477		TFAP4	0.011	0.522
PTPN2	0.013	0.517		CCDC27	0.034	-0.444		SIRT3	0.022	0.477		CYP24A1	0.011	0.522
ZNF808	0.011	0.517		YARS	0.035	-0.444		SCNN1A	0.022	0.477		ATPIF1	0.011	0.521
AIMP2	0.013	0.516		PABPC4L	0.035	-0.444		NELL2	0.022	0.477		CARF	0.011	0.521
FAM49B	0.013	0.516		CCDC110	0.034	-0.444		ZNF207	0.022	0.477		ATP6V1A	0.011	0.521
TIMELESS	0.012	0.516		CALU	0.035	-0.444		CIRBP	0.022	0.477		SIAH2	0.011	0.521
PSMA6	0.013	0.516		PPP1R8	0.035	-0.445		ZNF446	0.021	0.477		ZNF16	0.011	0.521
CCNF	0.013	0.516		SPCS3	0.035	-0.445		TRABD	0.021	0.477		TMEM56	0.011	0.52
SIRT7	0.012	0.516		OR2H1	0.033	-0.445		TMEM115	0.023	0.476		C2orf42	0.011	0.52
INSL5	0.013	0.516		ALDH18A1	0.033	-0.446		HSPA4	0.023	0.476		AK8	0.011	0.52
BBX	0.012	0.516		SCGB1D1	0.034	-0.446		MBD6	0.022	0.476		BFAR	0.011	0.52
FECH	0.013	0.516		TEX30	0.033	-0.446		36403	0.023	0.476		CRIM1	0.011	0.519
SNX17	0.012	0.515		MEGF8	0.033	-0.446		SMAD5	0.022	0.475		AHSA2	0.011	0.519
MTFR1	0.012	0.515		DMC1	0.033	-0.446		ANKHD1	0.023	0.475		C5orf15	0.011	0.519
KRT18	0.013	0.515		UBE2D4	0.034	-0.447		GDF9	0.022	0.475		RNF44	0.011	0.519
TLCD1	0.013	0.515		C11orf68	0.034	-0.447		NCOR2	0.022	0.475		MYL6B	0.011	0.519
CTSA	0.012	0.515		RARG	0.032	-0.447		KIAA0040	0.023	0.474		TMEM143	0.011	0.519
NCOA3	0.013	0.515		HEY2	0.032	-0.448		SFMBT1	0.023	0.474		CUTA	0.011	0.518
TGIF2	0.013	0.515		ISPD	0.033	-0.448		EMG1	0.023	0.474		WDR93	0.011	0.518
TMEM161B	0.012	0.515		SNX13	0.033	-0.448		THAP10	0.023	0.474		CBS	0.011	0.518
HMSD	0.012	0.515		CASK	0.033	-0.448		FADS2	0.024	0.473		RABL2A	0.012	0.517
CEP135	0.012	0.514		ARHGEF9	0.032	-0.448		ADPRHL1	0.024	0.473		PKD2L2	0.012	0.517
EMC2	0.013	0.514		RAP1B	0.033	-0.448		CCDC103	0.024	0.473		C2CD5	0.012	0.517
CCDC43	0.013	0.514		SPPL2C	0.033	-0.448		SLC25A35	0.024	0.473		IQCK	0.012	0.517
COIL	0.013	0.514		ZBTB48	0.032	-0.449		PRRC1	0.024	0.472		ARL17A	0.011	0.517
ACOT8	0.013	0.514		SSU72	0.033	-0.449		UBE2H	0.024	0.472		HHAT	0.012	0.516
MIG7	0.013	0.513		LRRC47	0.033	-0.449		CISD3	0.024	0.472		DYNC2LI1	0.012	0.516
GMPR	0.013	0.513		GSE1	0.031	-0.45		FBXL20	0.024	0.472		FAM208A	0.012	0.516
ATP6V1G2	0.012	0.513		ZNF697	0.032	-0.451		CYP2B6	0.024	0.472		SHARPIN	0.012	0.516
MORF4L2	0.012	0.513		AC093415.2	0.032	-0.451		SNX24	0.024	0.471		RIMKLB	0.012	0.516
AQP9	0.013	0.513		FGF10	0.032	-0.451		GRPEL2	0.024	0.471		DNAJC7	0.012	0.516
CTNNBL1	0.012	0.513		LCA5	0.032	-0.451		HNRNPK	0.024	0.471		IP6K1	0.012	0.515
ACKR3	0.012	0.512		KIAA1549	0.03	-0.452		A1BG	0.024	0.471		XIAP	0.012	0.515
HOMER1	0.014	0.512		SLC2A13	0.032	-0.452		CRYZ	0.025	0.47		ATP6AP1	0.012	0.515
DPH7	0.012	0.512		SPEN	0.031	-0.453		CEP97	0.025	0.47		SYTL4	0.012	0.515
COCH	0.014	0.512		PPP2R5A	0.031	-0.453		TNK2	0.023	0.47		SLC22A10	0.012	0.515
FAM103A1	0.014	0.512		AKR7A2	0.03	-0.453		HDAC7	0.024	0.47		ZNF384	0.012	0.515
RFXANK	0.012	0.512		COBL	0.03	-0.453		SPRYD3	0.025	0.47		RAD21	0.012	0.514
TM4SF19	0.012	0.512		OR7G3	0.031	-0.453		BCAS4	0.024	0.47		C12orf60	0.012	0.514
FBXO45	0.013	0.511		TMEM125	0.031	-0.454		BCL2L1	0.025	0.47		PPHLN1	0.012	0.514
CXorf51B	0.014	0.511		NTSR2	0.03	-0.454		SCUBE1	0.025	0.47		RTF1	0.012	0.514
MOSPD1	0.014	0.511		COMMD6	0.029	-0.454		SMIM1	0.024	0.469		ZNF747	0.012	0.514
NGRN	0.014	0.511		FOXP4	0.031	-0.455		CELSR2	0.024	0.469		PRIMPOL	0.012	0.513
HAUS6	0.013	0.511		ANAPC15	0.029	-0.455		UAP1	0.025	0.469		ALDOA	0.012	0.513
ARHGAP9	0.013	0.511		RAB6A	0.031	-0.455		SH3BP2	0.025	0.469		PPP1R16A	0.012	0.512
SOS1	0.014	0.51		TTLL1	0.031	-0.455		MIER3	0.025	0.469		PIDD1	0.013	0.512
C2orf15	0.014	0.51		NBPF3	0.029	-0.456		TP53BP1	0.024	0.469		SERGEF	0.012	0.512
CENPQ	0.013	0.51		C11orf49	0.03	-0.456		GID4	0.025	0.469		ATP5G2	0.012	0.512
MTBP	0.013	0.51		NDFIP2	0.03	-0.456		RPH3AL	0.025	0.469		BTBD8	0.013	0.511
CCNE2	0.014	0.51		EFS	0.03	-0.456		USP14	0.025	0.469		SUMO1	0.013	0.511
OGFOD2	0.013	0.51		TNS4	0.03	-0.457		INSR	0.025	0.469		ZNF239	0.013	0.511
BPIFC	0.013	0.51		VAMP3	0.029	-0.458		SYS1	0.024	0.469		CAPRIN1	0.013	0.511
CLASP1	0.014	0.51		TSGA10IP	0.028	-0.458		IP6K1	0.024	0.468		ARTN	0.013	0.51
CHD1	0.014	0.51		DEFB108B	0.029	-0.458		CCNI2	0.025	0.468		NKAIN1	0.013	0.51
GABRE	0.013	0.51		TEX22	0.028	-0.458		CCDC170	0.025	0.468		ZNF514	0.013	0.51
MRPS24	0.013	0.509		YTHDF2	0.029	-0.459		SORCS1	0.025	0.468		MAML3	0.013	0.51
MIF4GD	0.014	0.509		ZNF354C	0.029	-0.459		DDB2	0.025	0.468		PTCD2	0.013	0.51
AGBL5	0.013	0.508		RAB23	0.028	-0.46		DOC2A	0.025	0.468		SMKR1	0.013	0.51
DPY30	0.014	0.508		AP1S1	0.028	-0.46		SCYL3	0.025	0.467		VMA21	0.013	0.51
CHCHD4	0.014	0.508		FGF6	0.028	-0.46		SLC22A5	0.026	0.467		KRTAP16-1	0.013	0.51
LSM1	0.014	0.508		TRIP10	0.027	-0.46		CUTA	0.026	0.467		KAT2A	0.013	0.51
CMC2	0.013	0.508		DFFA	0.028	-0.461		C7orf25	0.025	0.467		DYRK1B	0.013	0.51
SPATA2L	0.014	0.508		LOC101927587	0.027	-0.461		COQ4	0.026	0.467		IGSF8	0.013	0.509
MSTO1	0.015	0.507		TAGLN2	0.028	-0.461		BMI1	0.026	0.467		RP1	0.013	0.509
PFDN6	0.015	0.507		DEFB113	0.028	-0.461		BBS10	0.026	0.467		GFER	0.013	0.509
RAD51	0.015	0.507		DNAL4	0.027	-0.461		KIAA0753	0.026	0.467		DCAF8	0.013	0.508
C18orf21	0.015	0.507		RNF187	0.028	-0.462		ARTN	0.026	0.466		C6orf1	0.013	0.508
TBRG4	0.014	0.506		MTHFD2	0.028	-0.462		ANAPC13	0.026	0.466		RP11-220I1.1	0.013	0.508
OR52L1	0.014	0.506		KIAA1211	0.027	-0.462		P4HTM	0.026	0.465		PDK3	0.013	0.508
LCMT1	0.015	0.506		RP11-1149O23.3	0.027	-0.463		PWWP2A	0.026	0.465		SOCS7	0.013	0.508
ERAL1	0.015	0.506		TRIM6	0.026	-0.463		GLI3	0.026	0.465		CDC42EP4	0.013	0.508
URI1	0.015	0.506		SUCLA2	0.027	-0.463		OAT	0.026	0.465		KIF3B	0.013	0.508
CNEP1R1	0.014	0.505		OR7C1	0.026	-0.463		ELP2	0.026	0.465		GPD2	0.014	0.507
XPO6	0.014	0.505		TMEM59	0.027	-0.464		CYP4F2	0.025	0.465		SACM1L	0.014	0.507
COA3	0.015	0.505		TENM2	0.026	-0.464		C1orf228	0.026	0.464		ST8SIA6	0.014	0.507
SLC35B1	0.014	0.505		YAE1D1	0.027	-0.464		NIT2	0.027	0.464		C12orf66	0.014	0.507
FAHD2A	0.014	0.504		PSMA2	0.026	-0.464		NPDC1	0.027	0.464		SLC16A6	0.014	0.507
UQCC2	0.015	0.504		TMEFF1	0.026	-0.464		IFITM1	0.027	0.464		EEF1A2	0.014	0.507
THRSP	0.015	0.504		SLC6A9	0.025	-0.465		UTP14A	0.027	0.463		COQ4	0.014	0.506
AATF	0.015	0.504		ANXA8	0.025	-0.465		ATP5G2	0.026	0.463		KIF12	0.014	0.506
BLOC1S4	0.014	0.504		ANXA8L1	0.025	-0.465		PAN3	0.027	0.463		GDPD1	0.014	0.506
CXorf65	0.014	0.504		CHRNB2	0.025	-0.466		SAMD15	0.026	0.463		DHRS1	0.014	0.505
B9D1	0.015	0.504		CRYGC	0.025	-0.466		PARP3	0.028	0.462		UBTF	0.014	0.505
VMP1	0.016	0.503		HYAL3	0.025	-0.466		TBC1D5	0.026	0.462		C18orf25	0.014	0.505
CXorf66	0.016	0.503		CHMP2B	0.025	-0.467		FBXO38	0.028	0.462		METTL4	0.014	0.505
BARHL2	0.015	0.502		TWISTNB	0.026	-0.467		C17orf67	0.028	0.462		ZNF284	0.014	0.505
RTN4IP1	0.016	0.502		A4GNT	0.024	-0.468		MED25	0.028	0.462		OVOL2	0.014	0.505
MEST	0.016	0.502		INTS1	0.024	-0.468		GEMIN5	0.027	0.461		MRPL22	0.014	0.504
STK3	0.016	0.502		CTSF	0.025	-0.468		C10orf76	0.028	0.461		EIF2AK1	0.014	0.504
C11orf53	0.015	0.502		KIAA1024	0.024	-0.468		ZNF396	0.028	0.461		UBXN2B	0.014	0.504
DCTN5	0.016	0.502		ZNF385C	0.024	-0.468		USP24	0.028	0.46		EPM2AIP1	0.015	0.503
SKA1	0.016	0.502		FUT3	0.025	-0.468		ARGFX	0.027	0.46		JADE2	0.015	0.503
CADM1	0.016	0.502		LMNA	0.024	-0.469		TMEM68	0.027	0.46		ZNF395	0.014	0.503
KSR2	0.015	0.502		TRAF3IP2	0.025	-0.469		AS3MT	0.028	0.46		CCT6B	0.015	0.503
HIST1H2AH	0.016	0.501		PNMA6A	0.025	-0.469		RPL19	0.028	0.46		UHMK1	0.015	0.502
PRKDC	0.016	0.501		ZC3H7B	0.024	-0.469		SPIRE1	0.028	0.46		ASAP2	0.015	0.502
PIGN	0.015	0.501		ESYT2	0.025	-0.47		CHKB	0.028	0.46		FLOT1	0.015	0.502
MVB12B	0.016	0.501		TAF6	0.024	-0.471		GPD2	0.029	0.459		BAG4	0.015	0.502
TIMM17A	0.016	0.5		GCNT2	0.024	-0.472		TAF6	0.029	0.459		ZNF584	0.015	0.502
ZNF76	0.015	0.5		REXO2	0.024	-0.472		GRINA	0.029	0.459		TIGD6	0.015	0.501
TDRD6	0.015	0.5		LYPD3	0.023	-0.472		FADS3	0.028	0.459		SYNGAP1	0.015	0.501
ARMC3	0.015	0.5		SPTBN1	0.024	-0.473		GPALPP1	0.029	0.459		NAPA	0.015	0.501
HPX	0.016	0.5		ANKRD37	0.022	-0.474		CCP110	0.029	0.459		MAPK8IP2	0.015	0.501
PRR15L	0.016	0.5		TFR2	0.022	-0.474		SETBP1	0.029	0.459		KIAA0040	0.015	0.5
TTLL6	0.015	0.5		PPP2CB	0.023	-0.474		TMEM143	0.029	0.459		DPH6	0.015	0.5
ACTR5	0.016	0.5		MAP3K9	0.023	-0.474		OR2M7	0.029	0.458		C17orf78	0.015	0.5
AUP1	0.016	0.499		OR2F1	0.023	-0.475		ZCWPW1	0.029	0.458		DCAKD	0.015	0.5
LSM2	0.015	0.499		TBC1D4	0.023	-0.475		KIAA1147	0.029	0.458		ZNF554	0.015	0.5
KCNK17	0.015	0.499		SREBF2	0.022	-0.475		ERLIN2	0.028	0.458		RUVBL2	0.015	0.5
CBX4	0.016	0.499		KBTBD2	0.023	-0.476		CCND1	0.029	0.458		SMARCAL1	0.015	0.499
PXT1	0.015	0.499		GRK1	0.022	-0.476		SLC35E3	0.029	0.458		WDR5B	0.015	0.499
LGALS16	0.016	0.499		FBLIM1	0.022	-0.477		C12orf57	0.029	0.458		ARMC1	0.015	0.499
ZNF611	0.015	0.499		MFN2	0.021	-0.478		FAM57B	0.029	0.458		ZNF785	0.015	0.499
TRMT61B	0.017	0.498		ICMT	0.021	-0.478		C19orf24	0.029	0.458		LARP1	0.016	0.498
FBXO5	0.017	0.498		MST1R	0.021	-0.478		CPT1B	0.029	0.458		SPIDR	0.016	0.498
PRDM14	0.016	0.498		PPFIBP2	0.022	-0.478		ZNF572	0.03	0.457		ZNF517	0.016	0.498
EARS2	0.017	0.498		LIPT2	0.022	-0.478		AK8	0.028	0.457		PDHX	0.016	0.498
ARL16	0.017	0.498		TMEM192	0.022	-0.479		GDPGP1	0.03	0.457		UEVLD	0.016	0.498
MAT2A	0.017	0.497		B4GALNT3	0.021	-0.479		CA7	0.028	0.457		R3HDM2	0.016	0.498
CXCR2	0.017	0.497		PLOD1	0.022	-0.48		KCTD13	0.03	0.457		ERI2	0.016	0.498
RPP40	0.016	0.497		TSPAN6	0.022	-0.48		DPY19L3	0.03	0.457		PMM1	0.016	0.498
YWHAZ	0.016	0.497		CNIH3	0.02	-0.481		WFDC2	0.03	0.457		USP1	0.016	0.497
GARNL3	0.016	0.497		ESYT1	0.021	-0.481		HSPA4L	0.03	0.456		C2orf66	0.016	0.497
GLDC	0.017	0.497		KHDRBS1	0.021	-0.482		CSNK1A1	0.03	0.456		BRAF	0.016	0.497
ODF3	0.016	0.497		CSRP1	0.02	-0.482		MRPL45	0.03	0.456		TTC25	0.016	0.497
KATNBL1	0.017	0.497		GRB10	0.02	-0.482		TBXA2R	0.029	0.456		RAD52	0.016	0.496
PDK2	0.017	0.497		ARHGEF7	0.021	-0.482		MTX3	0.031	0.455		TMEM186	0.016	0.496
NABP1	0.017	0.497		CXorf49	0.019	-0.483		RPA3	0.029	0.455		USP14	0.016	0.496
DCLK1	0.017	0.497		CXorf49B	0.019	-0.483		MROH1	0.029	0.455		THOC1	0.016	0.496
TRIM9	0.016	0.497		OPN1LW	0.02	-0.483		LRRC49	0.029	0.455		DIO1	0.016	0.495
PSMD2	0.017	0.496		IGFBPL1	0.02	-0.484		WBP2	0.031	0.455		C1GALT1C1	0.016	0.495
MRPS18B	0.017	0.496		CASZ1	0.02	-0.485		NPPB	0.03	0.454		LCMT1	0.016	0.495
CEACAM19	0.017	0.496		C1orf210	0.02	-0.485		ARL6IP6	0.03	0.454		PHF13	0.017	0.494
RXRG	0.016	0.495		GALNTL6	0.019	-0.485		EFCAB6	0.03	0.453		CCDC58	0.017	0.494
PKD2L2	0.016	0.495		SLC13A3	0.02	-0.485		CYB5RL	0.03	0.452		DGAT1	0.017	0.494
AMD1	0.017	0.495		MN1	0.02	-0.486		CNNM3	0.032	0.452		BTRC	0.017	0.494
SPDYC	0.017	0.495		ELOVL1	0.019	-0.488		BRD8	0.032	0.452		FAM71E2	0.017	0.494
C12orf66	0.017	0.495		BCL10	0.018	-0.488		HSF1	0.03	0.452		SLC25A17	0.017	0.494
CCL8	0.017	0.495		HDGF	0.019	-0.489		THNSL1	0.032	0.452		ZBTB18	0.017	0.493
FBF1	0.016	0.495		PDE11A	0.018	-0.489		KAT6B	0.032	0.452		CCDC74B	0.017	0.493
IFNL2	0.016	0.495		CASP3	0.018	-0.489		TMEM218	0.03	0.452		PHF20L1	0.017	0.493
OR8G5	0.016	0.495		SEC31A	0.018	-0.489		ITFG2	0.032	0.452		C8orf37	0.017	0.493
CIAO1	0.017	0.494		ZDHHC1	0.018	-0.489		ZBTB7B	0.032	0.451		FAM66D	0.017	0.493
GMPPA	0.018	0.494		ACER1	0.018	-0.489		ALDH9A1	0.032	0.451		ANKEF1	0.017	0.493
TPD52L1	0.018	0.494		CTTN	0.019	-0.49		SEPSECS	0.032	0.451		MGST2	0.017	0.492
CXorf56	0.018	0.494		ENTPD2	0.018	-0.491		LY6E	0.031	0.451		SEPSECS	0.017	0.492
HOXC5	0.018	0.494		DLK1	0.017	-0.491		NAPB	0.032	0.451		MOSPD2	0.017	0.492
GINS1	0.017	0.494		LZIC	0.018	-0.492		DUSP18	0.031	0.451		ANAPC16	0.017	0.492
RRP1	0.018	0.494		PUM1	0.018	-0.492		SLC9A1	0.033	0.45		HOMEZ	0.017	0.492
SHROOM2	0.017	0.494		NLRP14	0.017	-0.492		NUAK2	0.033	0.45		SPHK2	0.017	0.492
ZNF814	0.018	0.494		CELF5	0.017	-0.494		ZNF621	0.031	0.45		CETN2	0.017	0.491
KCNK15	0.018	0.494		ERMAP	0.016	-0.495		URGCP	0.031	0.45		MFSD5	0.017	0.491
XPO5	0.017	0.493		S100A16	0.017	-0.495		RP1	0.033	0.45		PAN2	0.017	0.491
BRIP1	0.018	0.493		OR4K1	0.017	-0.495		METTL21C	0.031	0.45		ARL6IP1	0.017	0.491
ARL17B	0.018	0.493		CPTP	0.017	-0.496		HOMEZ	0.033	0.45		ZNF181	0.017	0.491
ARL17A	0.018	0.493		MAFA	0.017	-0.496		CYP24A1	0.033	0.45		MRPS30	0.018	0.49
PLIN5	0.018	0.493		SOX15	0.017	-0.496		SLC30A5	0.033	0.449		MFSD3	0.018	0.49
MYBL2	0.018	0.493		RPL36	0.017	-0.496		MBLAC2	0.033	0.449		RAB39B	0.018	0.49
GABRR3	0.017	0.492		CCDC129	0.016	-0.497		OR52N2	0.033	0.449		GLS2	0.018	0.49
GABRA1	0.017	0.492		ETHE1	0.017	-0.497		LYRM1	0.033	0.449		TBC1D3	0.018	0.49
FAM184A	0.017	0.492		NDUFA11	0.017	-0.497		ALDOA	0.033	0.449		TBC1D3F	0.018	0.49
METTL2A	0.018	0.492		H6PD	0.016	-0.498		OSGEPL1	0.032	0.448		HSBP1L1	0.018	0.49
ARL17B	0.018	0.492		GNB4	0.016	-0.499		MSL2	0.032	0.448		PAFAH1B3	0.018	0.49
DDX27	0.018	0.492		OR2A25	0.016	-0.499		DOK7	0.032	0.448		SLC45A1	0.018	0.489
DSCAM	0.017	0.492		ZNF185	0.016	-0.499		DEFA4	0.032	0.448		LGALSL	0.018	0.489
DDN	0.018	0.492		NODAL	0.016	-0.499		FAM213A	0.033	0.448		ZNF696	0.018	0.489
ETNK2	0.018	0.491		SH3RF1	0.016	-0.5		UBE3B	0.033	0.448		ARHGAP19	0.018	0.489
BCS1L	0.017	0.491		EIF4G3	0.016	-0.501		LTA4H	0.033	0.448		NCOR2	0.018	0.489
PIGF	0.018	0.491		CACNB3	0.016	-0.501		DYRK1B	0.033	0.448		AK7	0.018	0.489
CCT4	0.018	0.491		FKRP	0.015	-0.501		HNRNPDL	0.032	0.447		CLCN2	0.018	0.488
CXXC5	0.018	0.491		MMP10	0.014	-0.503		MAT2B	0.032	0.447		CTAGE15	0.018	0.488
TAB2	0.018	0.491		HES5	0.014	-0.504		KIF2A	0.034	0.447		WWP1	0.018	0.488
SATL1	0.017	0.491		ANKRD13C	0.015	-0.504		ARHGAP39	0.034	0.447		PXDNL	0.018	0.488
YIF1A	0.018	0.491		RB1	0.014	-0.504		IFITM2	0.034	0.447		HNRNPK	0.018	0.488
MGP	0.018	0.491		PIEZO1	0.015	-0.504		MAT2A	0.034	0.446		MED22	0.018	0.488
TBC1D8	0.017	0.491		GNG12	0.015	-0.505		UGCG	0.034	0.446		MAPRE3	0.018	0.487
PEX11A	0.018	0.491		TMEM40	0.015	-0.505		CDK20	0.034	0.446		CEP41	0.018	0.487
BRIP1	0.018	0.491		ZDHHC14	0.015	-0.505		CCDC160	0.034	0.446		LETM2	0.018	0.487
GJA8	0.019	0.49		AJUBA	0.015	-0.505		KBTBD6	0.034	0.446		RB1CC1	0.018	0.487
SMYD1	0.018	0.49		MOB1B	0.015	-0.506		ARHGAP5	0.034	0.446		RPL8	0.018	0.487
COX5B	0.018	0.49		MMGT1	0.015	-0.506		KAT8	0.034	0.446		OCRL	0.018	0.487
LTV1	0.019	0.49		KRTAP4-11	0.015	-0.506		YPEL3	0.034	0.446		GGA2	0.018	0.487
CT47A7	0.019	0.49		CTH	0.015	-0.507		MRM1	0.034	0.446		CCDC61	0.019	0.487
EIF2AK4	0.019	0.49		PHKB	0.013	-0.508		CCDC61	0.033	0.446		TSTD1	0.019	0.486
FITM2	0.019	0.49		TMEM74B	0.014	-0.508		NAB1	0.033	0.445		NUAK2	0.019	0.486
HACL1	0.019	0.49		OR10J3	0.014	-0.509		EIF2AK1	0.035	0.445		UNC50	0.019	0.486
FGF2	0.019	0.49		ZNHIT1	0.014	-0.509		LIN7C	0.035	0.445		KLHL23	0.019	0.486
SOWAHB	0.019	0.49		TTLL7	0.014	-0.51		ZSCAN29	0.035	0.445		TXNDC15	0.019	0.486
VWA3A	0.018	0.49		CCBE1	0.013	-0.51		DBP	0.035	0.445		OARD1	0.019	0.486
RASL10B	0.018	0.49		PHACTR4	0.013	-0.511		NCSTN	0.035	0.444		ZDHHC16	0.019	0.486
STAMBP	0.018	0.489		ZNF608	0.013	-0.511		ORC2	0.034	0.444		BCL2L1	0.019	0.486
XIRP2	0.018	0.489		OLFML2A	0.014	-0.511		UBE2D2	0.035	0.444		GDAP1	0.019	0.485
UBE2L6	0.019	0.489		FMR1NB	0.013	-0.511		LARS	0.035	0.444		GPRC5A	0.019	0.485
ATAD5	0.019	0.489		HOXD11	0.012	-0.513		VWA2	0.035	0.444		SH2B1	0.019	0.485
ANAPC11	0.019	0.489		FOXK1	0.013	-0.513		WBP11	0.035	0.444		ZNF629	0.019	0.485
RTBDN	0.018	0.489		SERBP1	0.013	-0.514		USF2	0.034	0.444		ARSG	0.019	0.485
SLC35C2	0.018	0.489		SDR16C5	0.013	-0.514		ZNRF3	0.035	0.444		XBP1	0.019	0.485
PDE8B	0.018	0.489		ASRGL1	0.012	-0.514		YIPF5	0.034	0.443		UAP1	0.019	0.484
KCNN2	0.018	0.488		KIF3C	0.012	-0.515		THEM6	0.036	0.443		NFU1	0.019	0.484
PPARD	0.019	0.488		ZSCAN12	0.012	-0.515		TSPAN3	0.036	0.443		ABHD10	0.019	0.484
GSDMC	0.018	0.488		GMEB1	0.012	-0.516		DEPDC5	0.036	0.443		CEP70	0.019	0.484
MAGEH1	0.019	0.488		BCAR3	0.012	-0.516		KIAA0895	0.036	0.442		SALL2	0.019	0.484
PVR	0.019	0.488		ASB3	0.012	-0.517		HIPK2	0.036	0.442		ZNF852	0.019	0.483
ZNF35	0.019	0.488		SZRD1	0.011	-0.518		SYBU	0.035	0.442		SNX24	0.02	0.483
LCE3C	0.02	0.487		MAP3K6	0.011	-0.518		ZNF251	0.036	0.442		SLC35E3	0.02	0.483
TPRKB	0.018	0.487		DNAJC3	0.012	-0.518		RAD52	0.035	0.442		MED13L	0.02	0.483
APOC1	0.02	0.487		STXBP5	0.011	-0.521		PPY	0.036	0.442		PKMYT1	0.02	0.483
MRFAP1	0.018	0.487		PLS1	0.012	-0.522		SUMO1	0.037	0.441		YPEL3	0.019	0.483
FAM111A	0.02	0.487		LSM5	0.011	-0.522		PHF6	0.037	0.441		SAP30L	0.02	0.482
C11orf53	0.018	0.487		MPLKIP	0.012	-0.522		GMPR2	0.037	0.441		SERPINB1	0.02	0.482
OGFOD2	0.018	0.487		TCF23	0.011	-0.523		C16orf86	0.035	0.441		PCMTD1	0.02	0.482
FBXO48	0.02	0.486		GARS	0.011	-0.524		HHAT	0.037	0.44		ZBTB33	0.02	0.482
OARD1	0.02	0.486		ZDHHC20	0.011	-0.524		CHST10	0.036	0.44		KAT8	0.02	0.482
HPS5	0.02	0.486		C1GALT1	0.011	-0.525		ZKSCAN1	0.037	0.44		FSCN2	0.02	0.482
SEPHS2	0.02	0.486		MAP1LC3A	0.01	-0.525		TRIM8	0.037	0.44		SPRED2	0.02	0.481
SNAR-A4	0.02	0.486		LRRC40	0.011	-0.526		GLCE	0.037	0.44		THPO	0.02	0.481
ACAD9	0.019	0.486		RWDD4	0.011	-0.526		SACM1L	0.037	0.439		FAM200B	0.02	0.481
GRIPAP1	0.019	0.486		INPP5F	0.011	-0.526		TREX1	0.036	0.439		ADCK2	0.02	0.481
NEURL4	0.019	0.486		LRRC10B	0.011	-0.527		KLF15	0.037	0.439		C10orf76	0.02	0.481
MAPK10	0.02	0.485		TEAD4	0.01	-0.529		BCL6	0.036	0.439		PLEKHB1	0.02	0.481
ACOT13	0.02	0.485		FTO	0.01	-0.529		FAM149A	0.036	0.439		RSG1	0.02	0.48
OPN5	0.019	0.485		LASP1	0.01	-0.529		RP11-509J21.1	0.037	0.439		APBB1	0.02	0.48
PPCDC	0.019	0.485		PPIAL4B	0.01	-0.53		CASC1	0.036	0.439		C14orf79	0.02	0.48
MIEN1	0.02	0.485		PPIAL4C	0.01	-0.53		XBP1	0.037	0.439		NAF1	0.021	0.479
FITM2	0.02	0.485		PPIAL4G	0.009	-0.535		XKR8	0.036	0.438		OPLAH	0.021	0.479
DTNB	0.019	0.484		CDKN2AIP	0.008	-0.536		ATG10	0.037	0.438		FSD1L	0.021	0.479
MRPL30	0.02	0.484		PPP1R13L	0.008	-0.536		C12orf10	0.038	0.438		PCBD1	0.021	0.479
ANKRD46	0.02	0.484		BSG	0.008	-0.537		CNKSR1	0.038	0.437		B4GALNT4	0.021	0.479
VBP1	0.02	0.484		DOCK7	0.009	-0.539		HHLA3	0.038	0.437		EPS8L2	0.021	0.479
PIR	0.019	0.484		BACE1	0.008	-0.539		FOXA1	0.038	0.437		SAMD15	0.021	0.479
HOXC8	0.02	0.484		RGS14	0.008	-0.541		PAK4	0.038	0.437		ACYP1	0.021	0.479
CHTF18	0.019	0.484		LAMP1	0.008	-0.541		BRSK1	0.037	0.437		ECI1	0.021	0.479
RSAD1	0.02	0.484		CHST15	0.008	-0.542		KIF3B	0.037	0.437		PHF12	0.021	0.479
SOD1	0.02	0.484		CREB3L2	0.007	-0.543		PRR14L	0.038	0.437		SEH1L	0.021	0.479
SLC25A1	0.019	0.484		CRYZ	0.008	-0.544		ZBTB37	0.038	0.436		CD3EAP	0.021	0.479
GEMIN6	0.019	0.483		AGA	0.008	-0.544		BMPR1B	0.039	0.436		PPP1R3D	0.021	0.479
CHCHD5	0.021	0.483		GRIN1	0.007	-0.544		PPP1R35	0.039	0.436		NUDCD2	0.021	0.478
C4orf45	0.019	0.483		PPT1	0.007	-0.545		PEX2	0.039	0.436		LY6G6C	0.021	0.478
BOP1	0.019	0.483		TRNP1	0.007	-0.546		LZTS2	0.037	0.436		CSRNP2	0.021	0.478
TXNDC8	0.02	0.483		2007-09-01	0.008	-0.546		RAPGEF3	0.038	0.436		ZNF587	0.021	0.478
NOX1	0.02	0.483		PGM1	0.007	-0.547		ATXN2L	0.039	0.436		ZADH2	0.021	0.477
G6PD	0.021	0.483		DCBLD2	0.008	-0.548		AMFR	0.039	0.436		ACOX2	0.022	0.476
BLOC1S1	0.021	0.483		CLCF1	0.007	-0.549		RAMP2	0.039	0.436		URGCP	0.022	0.476
TRIM37	0.021	0.483		PHF13	0.007	-0.551		HSH2D	0.039	0.436		PDPK1	0.022	0.476
PES1	0.021	0.483		NCKAP1	0.006	-0.551		GGT7	0.038	0.436		NBR1	0.022	0.476
LOC101927394	0.019	0.483		ARSJ	0.007	-0.551		CNBP	0.039	0.435		PHOSPHO2	0.022	0.475
RCL1	0.021	0.483		SLC9A6	0.007	-0.551		FSTL4	0.038	0.435		C7orf50	0.022	0.475
CD69	0.021	0.483		B4GALT2	0.006	-0.552		OR51A2	0.039	0.435		CCDC25	0.022	0.475
TMX2	0.021	0.482		HERPUD2	0.007	-0.552		ZNF780A	0.038	0.435		HSFX1	0.022	0.475
AKAP1	0.021	0.482		CMPK1	0.007	-0.553		HIPK4	0.038	0.435		HSFX2	0.022	0.475
GATA6	0.021	0.482		OR10R2	0.006	-0.553		TRMT2B	0.038	0.434		SLC7A8	0.022	0.475
FAM210A	0.021	0.482		CTNNBIP1	0.007	-0.553		TPST2	0.038	0.434		36403	0.022	0.475
WDR41	0.02	0.482		CAPZA2	0.006	-0.553		HP1BP3	0.04	0.433		INPP5J	0.022	0.475
RRP9	0.02	0.481		GBE1	0.006	-0.555		RUVBL1	0.04	0.433		DNAH7	0.022	0.474
FKBPL	0.021	0.481		SULT4A1	0.007	-0.555		SAP30L	0.04	0.433		MST1	0.022	0.474
CLDN4	0.021	0.481		RALA	0.007	-0.557		HUS1	0.04	0.433		CRIPAK	0.022	0.474
FAM27C	0.021	0.481		CDHR3	0.006	-0.557		STAU2	0.04	0.433		GABRG1	0.022	0.474
COX14	0.02	0.481		ZSCAN31	0.006	-0.56		SYTL4	0.04	0.433		NUDCD3	0.022	0.474
ABHD16B	0.021	0.481		ACTRT2	0.005	-0.561		PAN2	0.039	0.433		NUCB2	0.022	0.474
SCG2	0.02	0.481		MRPL48	0.006	-0.561		RFNG	0.039	0.433		HCFC1R1	0.022	0.474
KLF9	0.021	0.481		PPIA	0.006	-0.562		C20orf96	0.04	0.433		CWC25	0.022	0.474
C17orf53	0.021	0.481		TPRG1L	0.006	-0.565		PDHB	0.041	0.432		GHDC	0.022	0.474
EDEM2	0.021	0.481		H2AFV	0.005	-0.567		NMRAL1	0.041	0.432		MTERF4	0.023	0.473
TATDN3	0.022	0.48		PGD	0.005	-0.569		AKAP1	0.041	0.432		BHLHE40	0.023	0.473
CELF3	0.02	0.48		HIST1H4F	0.005	-0.575		SLC25A17	0.039	0.432		NIT2	0.022	0.473
NAGK	0.02	0.48		TPP2	0.004	-0.575		COX7C	0.041	0.431		MYO6	0.023	0.473
TDO2	0.02	0.48		AVL9	0.004	-0.578		MARCH3	0.041	0.431		IQCE	0.023	0.473
SRA1	0.021	0.48		EPHB4	0.005	-0.578		ZNF696	0.04	0.431		TRMT10B	0.023	0.473
RIOK1	0.022	0.48		HSD17B6	0.005	-0.578		C9orf116	0.041	0.431		TCEAL1	0.022	0.473
C6orf226	0.022	0.48		FGGY	0.004	-0.579		CATSPER2	0.04	0.431		TECR	0.022	0.473
SLC25A43	0.022	0.48		MAGI3	0.004	-0.579		LOC101930343	0.04	0.431		ALKBH6	0.023	0.473
NKAP	0.022	0.48		GNB2	0.004	-0.579		SCP2D1	0.04	0.431		C2orf73	0.023	0.472
OR5M11	0.022	0.48		KIAA2013	0.004	-0.586		PARD6B	0.041	0.431		EBAG9	0.023	0.472
KANSL2	0.02	0.48		FKBP1B	0.003	-0.586		PPOX	0.042	0.43		TIGD5	0.023	0.472
ILVBL	0.022	0.48		ACSL3	0.004	-0.588		ETAA1	0.042	0.43		PCBP2	0.023	0.472
MCOLN3	0.022	0.48		PLEKHA8	0.004	-0.588		TMEM42	0.042	0.43		MARK4	0.023	0.472
GRPEL1	0.02	0.48		ACTR10	0.003	-0.593		CETN3	0.042	0.43		UPK3A	0.023	0.472
CHD6	0.022	0.48		RPL22	0.003	-0.596		PRR15	0.042	0.43		DCK	0.023	0.471
MMD	0.022	0.479		WASF2	0.003	-0.598		LETM2	0.04	0.43		C5orf63	0.023	0.471
NAPSA	0.022	0.479		GOPC	0.003	-0.598		MARCH8	0.042	0.43		MIR1204	0.023	0.471
CRYGS	0.022	0.479		ARF5	0.003	-0.601		CLN5	0.042	0.43		KIAA0753	0.023	0.471
GPR37L1	0.022	0.478		CPE	0.003	-0.605		LPCAT4	0.041	0.43		MAP3K10	0.023	0.471
PSMD1	0.022	0.478		CLSTN1	0.003	-0.607		CNTD2	0.042	0.43		ZBTB37	0.024	0.47
AC097517.2	0.022	0.478		WASL	0.002	-0.613		PMM1	0.042	0.43		ALDH9A1	0.023	0.47
RMDN1	0.021	0.478		TMCO3	0.002	-0.613		BRD1	0.04	0.43		CHST10	0.023	0.47
ADIRF	0.022	0.478		ICA1	0.002	-0.614		PDCD10	0.042	0.429		THAP1	0.024	0.47
TRIM64	0.022	0.478		REEP6	0.002	-0.615		TNIP2	0.041	0.429		OR8J3	0.023	0.47
HAGH	0.022	0.478		TM9SF2	0.002	-0.619		TXNDC15	0.041	0.429		WIPF2	0.023	0.47
KCNK15	0.022	0.478		RAC1	0.002	-0.622		CTAGE6	0.042	0.429		ZNF599	0.024	0.47
ZNF286B	0.022	0.478		FKBP9	0.001	-0.627		POLR3K	0.042	0.429		DEDD2	0.024	0.47
C10orf126	0.022	0.477		HIBADH	0.002	-0.628		PLA2G10	0.042	0.429		NDRG3	0.024	0.47
NDUFB10	0.022	0.477		MBTPS1	0.002	-0.63		PHKG2	0.042	0.429		CPB1	0.024	0.469
RPUSD1	0.022	0.477		KCNIP3	0.001	-0.633		CYTH2	0.041	0.429		MST1R	0.024	0.469
TMEM97	0.022	0.477		CAPZB	0.001	-0.634		ALKBH6	0.042	0.429		FAM47E	0.024	0.469
SMG8	0.022	0.477		CARS2	0.001	-0.643		SMARCAL1	0.041	0.428		SCAMP1	0.024	0.469
ZNF302	0.022	0.477		ST7	0.001	-0.645		TUBAL3	0.043	0.428		UBE2D2	0.024	0.469
CRABP2	0.023	0.476		KIAA0895	0.001	-0.648		FANCF	0.043	0.428		PTK2	0.024	0.469
PFKFB4	0.022	0.476		RHOBTB1	0.001	-0.65		ANKRD10	0.043	0.428		SLC22A18	0.024	0.469
LIN54	0.023	0.476		UCHL3	0.001	-0.651		SIAH2	0.043	0.427		IAH1	0.024	0.468
DNAJC5B	0.023	0.476		RIOK3	0.001	-0.658		PRIMPOL	0.043	0.427		MAPKAPK3	0.024	0.468
TIMM17B	0.023	0.476		SESN2	0.001	-0.662		TRMT10B	0.042	0.427		TFG	0.024	0.468
SSSCA1	0.022	0.476		PEX14	0.001	-0.663		TMEM80	0.042	0.427		IDUA	0.024	0.468
UNG	0.023	0.476		FOXB2	0.001	-0.673		UPF3A	0.043	0.427		SLC30A5	0.024	0.468
CELF4	0.022	0.476		OR2V2	0.001	-0.674		WDR93	0.042	0.427		AGGF1	0.024	0.468
ZDHHC21	0.023	0.476		PPIAL4E	0.001	-0.677		HOXB2	0.043	0.427		GFM2	0.024	0.468
SGMS1	0.023	0.476		PPIAL4F	0	-0.696		RTN4R	0.042	0.427		PFDN1	0.024	0.468
LYVE1	0.023	0.476		PPIAL4D	0	-0.696		PCBD1	0.042	0.426		ARFGEF1	0.024	0.468
OR10H3	0.023	0.476		WDR78	0	-0.751		SLN	0.044	0.426		ZNF207	0.024	0.468
URI1	0.023	0.476		ANXA6	0	-0.751		ZNF384	0.044	0.426		CCDC103	0.024	0.468
CSMD3	0.023	0.475		NPHP4	0	-0.826		LRRC23	0.043	0.426		PNPO	0.024	0.468
CD72	0.022	0.475						MPHOSPH8	0.044	0.426		WFDC2	0.024	0.468
RP11-443A13.5	0.023	0.475						G2E3	0.043	0.426		SH3BGR	0.024	0.468
FOXF1	0.023	0.475						KLHDC1	0.043	0.426		LRRIQ3	0.024	0.467
ZBBX	0.022	0.475						NXPH3	0.044	0.426		KRTCAP3	0.025	0.467
USP51	0.023	0.475						NCAPH2	0.044	0.426		FLNB	0.025	0.467
ADAT2	0.023	0.474						SLC7A1	0.044	0.425		TMEM144	0.025	0.467
CNTNAP2	0.022	0.474						IFT43	0.043	0.425		RMND5B	0.025	0.467
SLC12A1	0.022	0.474						PNPO	0.044	0.425		DEFB133	0.025	0.467
IFT140	0.023	0.474						DLG4	0.044	0.425		CASP2	0.025	0.467
THAP8	0.022	0.474						KIF18B	0.044	0.425		MROH1	0.025	0.467
PNLDC1	0.022	0.474						PPP6R2	0.044	0.425		ZFY	0.025	0.467
FBXO47	0.022	0.474						KIAA1109	0.044	0.424		PSMC3IP	0.025	0.467
MAP4K1	0.023	0.474						MTMR8	0.044	0.424		MORN1	0.025	0.466
LRRIQ4	0.024	0.473						PKMYT1	0.044	0.424		GLI4	0.025	0.466
HUS1B	0.024	0.473						MPPE1	0.045	0.424		ATN1	0.025	0.466
TAF2	0.024	0.473						AGPS	0.046	0.423		BBS2	0.025	0.466
C17orf67	0.024	0.473						GLUD2	0.046	0.423		RPL23	0.025	0.466
SGK3	0.024	0.473						NF1	0.046	0.423		CIAO1	0.025	0.465
RXFP2	0.023	0.472						IGFBP4	0.046	0.423		BBS5	0.026	0.465
RHOT2	0.024	0.472						KLHL11	0.046	0.423		PECR	0.026	0.465
MPV17L2	0.024	0.472						MED29	0.046	0.423		UTP3	0.026	0.465
KRTAP8-1	0.024	0.472						RRNAD1	0.046	0.422		TBCK	0.025	0.465
ZFX	0.023	0.472						ASAP2	0.046	0.422		HARS2	0.025	0.465
OR2T29	0.024	0.471						SEC22C	0.046	0.422		CNOT8	0.026	0.465
UTS2B	0.023	0.471						ZNF852	0.045	0.422		ZKSCAN3	0.025	0.465
CCHCR1	0.023	0.471						ZFAND4	0.046	0.422		HSPA1B	0.026	0.465
SAYSD1	0.024	0.471						LNX2	0.045	0.422		IKBKB	0.026	0.465
LY6G5B	0.024	0.471						ACR	0.045	0.422		HGSNAT	0.025	0.465
SLC27A4	0.024	0.471						ERRFI1	0.047	0.421		TMEM70	0.025	0.465
SLX1A	0.024	0.471						CERKL	0.047	0.421		LRRC6	0.025	0.465
SULT1A4	0.024	0.471						ZMIZ2	0.047	0.421		MTMR1	0.025	0.465
KRTAP25-1	0.023	0.471						RFX3	0.047	0.421		MAPK3	0.025	0.465
PRDM15	0.023	0.471						STAG2	0.047	0.421		C17orf67	0.025	0.465
OR5K4	0.024	0.471						TMLHE	0.047	0.421		ELP2	0.025	0.465
CHD3	0.024	0.471						UBTF	0.045	0.421		PAK4	0.025	0.465
SDCCAG3	0.024	0.47						NFIC	0.045	0.421		PCSK4	0.025	0.465
GALNT16	0.024	0.47						TUBGCP6	0.047	0.421		FAM198B	0.026	0.464
DDX52	0.025	0.47						OARD1	0.047	0.42		PRRC1	0.026	0.464
COX11	0.025	0.47						ZNF33A	0.047	0.42		LARS	0.026	0.464
C19orf60	0.024	0.47						RNF214	0.047	0.42		FAM50B	0.026	0.464
GNLY	0.023	0.47						PPM1E	0.047	0.42		CCNT1	0.026	0.464
RNASEH1	0.025	0.47						DDX17	0.047	0.42		LCMT2	0.026	0.464
CYSLTR2	0.024	0.47						GRSF1	0.048	0.419		COG7	0.026	0.464
PNKP	0.025	0.47						RMND5B	0.048	0.419		HACL1	0.026	0.463
CCDC150	0.024	0.469						POLL	0.046	0.419		UBE2D4	0.026	0.463
CNBD1	0.024	0.469						LDHC	0.047	0.419		TPRN	0.026	0.463
PSMD10	0.025	0.469						HIPK3	0.048	0.419		ATP5C1	0.026	0.463
CES5A	0.024	0.469						SLC22A18AS	0.047	0.419		THAP2	0.026	0.463
RINL	0.025	0.469						DEFB129	0.048	0.419		ZBTB14	0.026	0.463
RFPL1	0.025	0.469						MRPL24	0.048	0.418		MADCAM1	0.026	0.463
CCSAP	0.024	0.469						SFT2D3	0.048	0.418		RPRD1B	0.026	0.463
MCC	0.024	0.469						LOC646743	0.047	0.418		POC5	0.026	0.462
NPEPPS	0.025	0.469						GPR62	0.048	0.418		PHPT1	0.027	0.462
GRHL2	0.025	0.468						C7orf50	0.048	0.418		CHIC1	0.027	0.462
SHROOM2	0.024	0.468						PCMTD1	0.047	0.418		BCL2L2	0.026	0.462
OR5AN1	0.025	0.468						PRR14	0.048	0.418		PKNOX1	0.027	0.462
UBE2O	0.024	0.468						NRSN2	0.048	0.418		SEMA4F	0.027	0.461
LILRA4	0.025	0.468						SLC45A4	0.048	0.417		ORC4	0.027	0.461
EPHX4	0.025	0.468						ANKRD13D	0.048	0.417		KLHL41	0.027	0.461
C1orf112	0.024	0.468						ZNF214	0.049	0.417		SEMA3F	0.027	0.461
LEF1	0.024	0.468						VPS37C	0.048	0.417		CEP97	0.027	0.461
B4GALT7	0.024	0.468						CYP4F3	0.048	0.417		PWWP2A	0.027	0.461
GATC	0.025	0.468						TRH	0.049	0.416		HGH1	0.027	0.461
CEP68	0.025	0.467						FAM47E	0.049	0.416		ZNF33B	0.027	0.461
CDC25C	0.026	0.467						CASP2	0.049	0.416		IFT140	0.027	0.461
C7orf72	0.026	0.467						PPP1R16A	0.049	0.416		FN3K	0.027	0.461
OR51B2	0.026	0.467						CCDC25	0.049	0.416		WBP2	0.027	0.461
CHKA	0.026	0.467						UROS	0.049	0.416		EFCAB6	0.027	0.461
GSPT1	0.026	0.467						LRFN4	0.049	0.416		TMEM219	0.027	0.46
CD3EAP	0.026	0.467						C16orf58	0.049	0.416		A1BG	0.027	0.46
WDR87	0.025	0.467						MLX	0.049	0.416		AGAP1	0.028	0.459
BRPF1	0.025	0.467						C19orf57	0.049	0.416		WRNIP1	0.028	0.459
BEST1	0.025	0.467						OMA1	0.049	0.415		FGFR2	0.028	0.459
CEP290	0.026	0.467						AP4M1	0.049	0.415		RNF141	0.028	0.459
LHX8	0.025	0.466						MRPL57	0.049	0.415		ZNF740	0.028	0.459
TMEM184C	0.026	0.466						IAH1	0.05	0.414		PHKG2	0.028	0.459
FUT9	0.026	0.466						DGAT1	0.049	0.414		TRAK1	0.028	0.458
METTL2B	0.025	0.466						NABP2	0.049	0.414		PHF6	0.028	0.458
RECQL4	0.025	0.466						MAP3K10	0.049	0.414		C1RL	0.028	0.458
SLC35A2	0.025	0.466						C8G	0.05	0.413		AMN1	0.028	0.458
SENP7	0.026	0.466						BOC	0.05	-0.413		CDK5RAP3	0.028	0.458
OR52M1	0.026	0.466						GLT6D1	0.05	-0.413		KRT222	0.028	0.458
ZNF776	0.025	0.466						ANGPTL3	0.05	-0.414		FAM19A5	0.028	0.458
NOL10	0.025	0.465						C3orf20	0.049	-0.414		PRR14L	0.028	0.458
PLEKHF2	0.026	0.465						FAM78A	0.049	-0.414		IFT122	0.029	0.457
MED30	0.026	0.465						FMN2	0.049	-0.415		FOXH1	0.028	0.457
SETD6	0.026	0.465						TECRL	0.049	-0.415		CCND1	0.028	0.457
NOL11	0.026	0.465						ZSWIM3	0.049	-0.415		POFUT1	0.028	0.457
MPP2	0.026	0.465						CCR6	0.049	-0.416		NCOA5	0.028	0.457
SUGP2	0.026	0.465						TAS2R42	0.049	-0.416		LYPD6	0.029	0.456
ZNF335	0.025	0.465						HOPX	0.048	-0.417		WDYHV1	0.029	0.456
MT1HL1	0.027	0.464						SRD5A1	0.049	-0.417		NELL1	0.029	0.456
C2orf78	0.026	0.464						VCAN	0.049	-0.417		PRR14	0.029	0.456
ISOC2	0.026	0.464						GEM	0.048	-0.417		TNK1	0.029	0.456
RALGAPB	0.027	0.464						RECK	0.048	-0.417		ZNF234	0.029	0.456
GGT1	0.026	0.464						CLTA	0.049	-0.417		ZNF337	0.029	0.456
CYP2C18	0.027	0.464						COL5A1	0.048	-0.417		ARV1	0.029	0.455
DNAJB2	0.026	0.463						OR10A6	0.049	-0.417		SCYL3	0.029	0.455
TBR1	0.026	0.463						LIN7A	0.048	-0.417		LMAN2L	0.029	0.455
CDKAL1	0.027	0.463						GRAMD2	0.048	-0.417		MARCH3	0.029	0.455
HDDC2	0.027	0.463						SEMA7A	0.049	-0.417		TSR2	0.029	0.455
TRHR	0.027	0.463						C18orf21	0.049	-0.417		MFAP1	0.029	0.455
DACH2	0.026	0.463						ABCA4	0.048	-0.418		CKMT1A	0.029	0.455
LAGE3	0.026	0.463						MIR4435-1HG	0.047	-0.418		RAMP2	0.029	0.455
ALOX12B	0.026	0.463						MYO10	0.048	-0.418		POLM	0.029	0.454
EXOSC5	0.027	0.463						HIST1H2BJ	0.048	-0.418		MTMR7	0.03	0.454
APOBEC3G	0.027	0.463						ADAMDEC1	0.047	-0.418		ABCA2	0.03	0.454
ID2	0.028	0.462						NRG1	0.047	-0.418		TMEM218	0.03	0.454
PLA1A	0.028	0.462						SRPX2	0.048	-0.418		NIPA1	0.03	0.454
PRSS37	0.026	0.462						AFF2	0.047	-0.418		DOC2A	0.029	0.454
MTDH	0.028	0.462						FIBIN	0.048	-0.418		SRCAP	0.029	0.454
EIF3E	0.028	0.462						RNASE7	0.047	-0.418		CENPV	0.03	0.454
EMD	0.026	0.462						C17orf51	0.048	-0.418		SERP1	0.03	0.453
SNRPA1	0.028	0.462						SLAMF6	0.048	-0.419		WDR55	0.03	0.453
LMF1	0.028	0.462						IWS1	0.047	-0.419		DDHD2	0.03	0.453
CCNT2	0.028	0.462						PAK1IP1	0.048	-0.419		GLOD5	0.03	0.453
NFKBIA	0.026	0.462						CLIP2	0.047	-0.419		IFITM1	0.03	0.453
NAA40	0.027	0.461						NME8	0.048	-0.419		DEXI	0.03	0.453
KRT19	0.028	0.461						PKIA	0.047	-0.419		CCDC40	0.03	0.453
HM13	0.028	0.461						EGLN3	0.047	-0.419		FBXO15	0.03	0.453
SPAG4	0.028	0.461						PITPNC1	0.048	-0.419		LCA5L	0.03	0.453
FGD2	0.027	0.461						COPZ2	0.048	-0.419		CCDC74A	0.03	0.452
ZNF169	0.027	0.461						GNG5	0.047	-0.42		DFNB59	0.03	0.452
CEP152	0.027	0.461						PPP2R3A	0.046	-0.42		NR1D2	0.03	0.452
ADCY9	0.028	0.461						CTTNBP2	0.047	-0.42		LETM1	0.031	0.452
ANKRD39	0.027	0.46						SERPINH1	0.047	-0.42		CD9	0.03	0.452
THAP9	0.028	0.46						RAB15	0.047	-0.42		COPZ1	0.03	0.452
GTF2H5	0.028	0.46						PLTP	0.047	-0.42		NABP2	0.031	0.452
HIST1H2AJ	0.028	0.46						FMO1	0.045	-0.421		FLYWCH1	0.03	0.452
AARD	0.028	0.46						TRABD2A	0.047	-0.421		WDTC1	0.031	0.451
MPDZ	0.027	0.46						ARL4C	0.047	-0.421		SPATA5	0.031	0.451
DNAH10OS	0.028	0.46						SPINK9	0.047	-0.421		AFF4	0.031	0.451
SYT17	0.028	0.46						COL1A2	0.047	-0.421		XYLB	0.031	0.45
LAT	0.027	0.46						CLN8	0.047	-0.421		CIPC	0.031	0.45
NDUFV3	0.028	0.46						BAALC	0.045	-0.421		ZNF461	0.031	0.45
TRAK1	0.027	0.46						NOTUM	0.046	-0.421		NDUFAF3	0.032	0.449
C3orf67	0.028	0.459						OR2M4	0.046	-0.422		ZXDC	0.032	0.449
RHOH	0.029	0.459						S100A12	0.045	-0.422		COX17	0.032	0.449
NTAN1	0.029	0.459						DNMT3A	0.045	-0.422		MAP3K12	0.031	0.449
HSPBP1	0.028	0.459						VEGFC	0.046	-0.422		PXMP2	0.032	0.449
MOCS3	0.029	0.459						NUGGC	0.046	-0.422		RAD51D	0.032	0.449
PPM1B	0.029	0.459						WDFY4	0.046	-0.422		ZNF30	0.032	0.449
CDC7	0.029	0.458						OR8H1	0.046	-0.422		ZNF780A	0.031	0.449
UBE2F	0.029	0.458						OR6C4	0.046	-0.422		NOP14	0.032	0.448
ZC2HC1B	0.028	0.458						C12orf74	0.046	-0.422		GLUD1	0.032	0.448
CBWD3	0.029	0.458						TAC3	0.045	-0.422		LDB1	0.032	0.448
CBWD5	0.029	0.458						GLG1	0.046	-0.422		JUP	0.032	0.448
CPXCR1	0.029	0.458						PLOD1	0.046	-0.423		PAF1	0.032	0.448
CTNNA3	0.028	0.458						PXDC1	0.046	-0.423		SPATA6	0.032	0.447
TRIM9	0.028	0.458						SIM1	0.044	-0.423		IFT80	0.032	0.447
OR4M2	0.029	0.458						CREB5	0.044	-0.423		TIGD4	0.032	0.447
ARL6IP1	0.029	0.458						SC5D	0.046	-0.423		MOCS2	0.032	0.447
PALB2	0.029	0.458						OR10G9	0.046	-0.423		FAM184A	0.033	0.447
IFT20	0.029	0.458						SLC38A4	0.044	-0.423		FAM135B	0.033	0.447
SNAR-A2	0.029	0.458						PTPN21	0.046	-0.423		TMEM185A	0.033	0.447
RUVBL2	0.029	0.458						GRAP2	0.046	-0.423		ASCC1	0.032	0.447
EDEM2	0.029	0.458						ARHGAP29	0.045	-0.424		FAM222A	0.032	0.447
CLN8	0.029	0.458						FCRL1	0.045	-0.424		LNX2	0.032	0.447
PPM1H	0.029	0.458						PPARG	0.044	-0.424		COASY	0.032	0.447
ZNF543	0.029	0.458						CPA6	0.045	-0.424		NR1D1	0.032	0.447
BRDT	0.028	0.457						MED14OS	0.045	-0.424		KRT19	0.033	0.447
HOXD1	0.029	0.457						STAMBPL1	0.045	-0.424		FAM98C	0.032	0.447
CNGA1	0.028	0.457						STYX	0.045	-0.424		SFT2D3	0.033	0.446
NFIB	0.03	0.457						NOG	0.045	-0.424		ORC2	0.033	0.446
EIF2B1	0.03	0.457						DSC1	0.044	-0.424		CERKL	0.033	0.446
AARS	0.03	0.457						RCSD1	0.043	-0.425		CLDN18	0.033	0.446
RPTOR	0.03	0.457						QRSL1	0.044	-0.425		ULK4	0.033	0.446
HMSD	0.028	0.457						TMEM132A	0.043	-0.425		FOXD1	0.033	0.446
FARP2	0.028	0.457						CASP14	0.044	-0.425		YIPF5	0.033	0.446
KIAA2026	0.03	0.457						MBD3	0.043	-0.425		EMP2	0.033	0.446
SNRPG	0.029	0.456						ELL	0.044	-0.425		RARA	0.033	0.446
INO80B	0.029	0.456						PADI2	0.044	-0.426		SCP2D1	0.033	0.446
OCRL	0.03	0.456						ATP5G3	0.044	-0.426		FIGLA	0.033	0.445
TELO2	0.029	0.456						SULT1E1	0.044	-0.426		TCTA	0.033	0.445
PMM2	0.03	0.456						ADAMTS3	0.042	-0.426		SHISA5	0.033	0.445
CNBD2	0.029	0.456						TNIP3	0.043	-0.426		EPHX2	0.033	0.445
TNIP3	0.029	0.456						NIPAL4	0.044	-0.426		KLHL9	0.033	0.445
HMCES	0.029	0.455						GINM1	0.044	-0.426		ZDHHC9	0.033	0.445
LSG1	0.031	0.455						SERPINE1	0.044	-0.426		APIP	0.033	0.445
ACAT2	0.031	0.455						DLC1	0.043	-0.426		YARS2	0.033	0.445
HIST1H1C	0.031	0.455						LOC101930433	0.043	-0.426		DPY19L3	0.033	0.445
CHD7	0.031	0.455						LRP1	0.044	-0.426		TMEM91	0.033	0.445
OSR2	0.031	0.455						CSRP2	0.043	-0.426		SCUBE1	0.033	0.445
RPA4	0.031	0.455						CMC2	0.043	-0.426		ARHGEF6	0.034	0.444
CAPRIN2	0.029	0.455						FAM78B	0.042	-0.427		PANK1	0.034	0.444
SLC8A3	0.029	0.455						CFHR4	0.042	-0.427		LETMD1	0.034	0.444
PYY	0.031	0.455						IL18R1	0.043	-0.427		FOPNL	0.034	0.444
SPATA25	0.031	0.455						NAALADL2	0.043	-0.427		PRSS8	0.034	0.444
WDYHV1	0.031	0.455						THEMIS	0.043	-0.427		HCN3	0.034	0.443
ZNF79	0.029	0.455						CCDC166	0.043	-0.427		BBS7	0.034	0.443
CHST7	0.029	0.455						C9orf85	0.043	-0.427		SLC26A5	0.034	0.443
DDIT4	0.031	0.455						PLIN2	0.043	-0.427		MKRN1	0.034	0.443
GNGT1	0.029	0.454						PSMB7	0.042	-0.427		IFT46	0.034	0.443
ZNF16	0.031	0.454						KIAA1210	0.043	-0.427		VEZF1	0.034	0.443
FGFBP3	0.031	0.454						CLIC2	0.043	-0.427		SYS1	0.034	0.443
PGS1	0.031	0.454						EGR2	0.043	-0.427		DGCR8	0.034	0.443
PPP5C	0.031	0.454						ARNTL2	0.043	-0.427		OVGP1	0.035	0.442
ITPR1	0.031	0.454						USP50	0.043	-0.427		SENP2	0.035	0.442
NOL8	0.031	0.454						URB1	0.042	-0.427		ESR1	0.035	0.442
NUP88	0.03	0.454						AMPD1	0.043	-0.428		AGFG2	0.035	0.442
RIMS4	0.031	0.454						ARHGAP25	0.043	-0.428		TMEM184A	0.035	0.442
REN	0.03	0.453						ADIPOQ	0.043	-0.428		SAMD8	0.035	0.442
EXOC2	0.031	0.453						PGM5	0.042	-0.428		RNF40	0.035	0.442
HEPHL1	0.03	0.453						PCSK5	0.042	-0.428		MUM1	0.035	0.442
FGF19	0.03	0.453						WWC3	0.041	-0.428		ZFP30	0.035	0.442
OR6C75	0.031	0.453						ACOT9	0.042	-0.428		AKT2	0.035	0.442
EMC4	0.031	0.453						FZD4	0.043	-0.428		NEK4	0.035	0.441
PSMD11	0.031	0.453						MYL6	0.043	-0.428		SEC22A	0.035	0.441
TEX14	0.031	0.453						POSTN	0.043	-0.428		KIAA1109	0.035	0.441
PTPN1	0.031	0.453						HIC1	0.041	-0.428		PHAX	0.035	0.441
BASP1	0.031	0.453						ANGPT1	0.042	-0.429		OXR1	0.035	0.441
KRBA2	0.031	0.453						CNKSR2	0.041	-0.429		GOT1L1	0.035	0.441
SLC4A1AP	0.032	0.452						HEPH	0.042	-0.429		STKLD1	0.035	0.441
HPSE	0.032	0.452						LPAR4	0.042	-0.429		TMX2	0.035	0.441
SKP1	0.032	0.452						ABCD2	0.042	-0.429		FGF23	0.035	0.441
MS4A6E	0.032	0.452						ANGPTL4	0.042	-0.429		AAAS	0.035	0.441
MRPL45	0.032	0.452						CDC37	0.042	-0.429		CT62	0.035	0.441
OR10H5	0.032	0.452						UBE2E3	0.042	-0.43		CDYL2	0.035	0.441
ZSWIM1	0.032	0.452						CCR3	0.041	-0.43		CNTD2	0.035	0.441
OSER1	0.032	0.452						FSTL1	0.04	-0.43		TP53TG5	0.035	0.441
METTL21A	0.031	0.451						HSPB3	0.042	-0.43		PROM2	0.035	0.44
GNPDA1	0.032	0.451						RELN	0.041	-0.43		SPEF2	0.035	0.44
SLC17A2	0.031	0.451						TMOD1	0.04	-0.43		FBXO30	0.035	0.44
MALSU1	0.031	0.451						GRIA3	0.04	-0.43		FBXO25	0.036	0.44
COA1	0.031	0.451						OR4C6	0.042	-0.43		MAF1	0.035	0.44
TBL1X	0.031	0.451						WIF1	0.041	-0.43		FAM98B	0.035	0.44
SMAD3	0.031	0.451						APOL4	0.04	-0.43		MYEF2	0.036	0.44
BCAS3	0.032	0.451						HLX	0.041	-0.431		UBFD1	0.035	0.44
NUDT16	0.031	0.451						IL1RN	0.04	-0.431		INCA1	0.036	0.44
CTNNA3	0.031	0.451						ACTR3	0.041	-0.431		EZH1	0.035	0.44
ACOT7	0.033	0.45						KANSL1L	0.041	-0.431		BCL2	0.035	0.44
CBWD1	0.031	0.45						TMEM45A	0.041	-0.431		PRRG2	0.036	0.44
CBWD2	0.031	0.45						PCDH18	0.04	-0.431		BCR	0.035	0.44
WNK4	0.033	0.45						PHACTR1	0.04	-0.431		KCNS3	0.036	0.439
KPNA2	0.033	0.45						COL12A1	0.041	-0.431		PDCD6IP	0.036	0.439
PABPC1L	0.031	0.45						AMOTL1	0.041	-0.431		RBM12B	0.036	0.439
SPATC1L	0.033	0.45						OR51I1	0.041	-0.431		CPSF1	0.036	0.439
SGPP2	0.033	0.45						EPYC	0.041	-0.431		SNAPC3	0.036	0.439
MBOAT2	0.033	0.45						LLPH	0.041	-0.431		SORCS1	0.036	0.439
LAS1L	0.033	0.45						CR1L	0.04	-0.432		ITFG2	0.036	0.439
ZNF606	0.031	0.45						TNP1	0.041	-0.432		RAB5B	0.036	0.439
WDR53	0.033	0.449						PAQR9	0.041	-0.432		FAM174B	0.036	0.439
LYAR	0.032	0.449						S100Z	0.04	-0.432		ACBD4	0.036	0.439
DXO	0.033	0.449						CNTNAP2	0.04	-0.432		MPPE1	0.036	0.439
TM2D2	0.033	0.449						OR8H2	0.041	-0.432		BRD8	0.036	0.438
NOL6	0.033	0.449						MMP19	0.039	-0.432		RNF182	0.037	0.438
TAF1C	0.033	0.449						ULBP3	0.039	-0.433		HIPK2	0.036	0.438
TNNI3	0.033	0.449						NIPSNAP3B	0.04	-0.433		COPS5	0.037	0.438
TGM2	0.033	0.449						PICALM	0.04	-0.433		PRMT3	0.037	0.438
C21orf33	0.033	0.449						DRD2	0.039	-0.433		OR10AD1	0.037	0.438
SH2D2A	0.032	0.449						GNPNAT1	0.039	-0.433		MLLT6	0.036	0.438
FXN	0.033	0.449						GRAPL	0.039	-0.433		MED25	0.037	0.438
NUDT14	0.033	0.449						IL10	0.039	-0.434		ABHD8	0.037	0.438
CFHR5	0.032	0.448						OR5P2	0.038	-0.434		MRPS27	0.037	0.437
ABCF3	0.032	0.448						HELB	0.04	-0.434		BCAP31	0.037	0.437
C4orf22	0.032	0.448						DPF3	0.039	-0.434		UPK3BL	0.038	0.436
SQLE	0.033	0.448						TCF4	0.038	-0.434		ANKHD1	0.038	0.435
CETN2	0.033	0.448						ACKR1	0.039	-0.435		MTX3	0.038	0.435
TAF6L	0.032	0.448						ZFP36L2	0.039	-0.435		RASA4B	0.038	0.435
FANCA	0.032	0.448						TTN	0.038	-0.435		ATP6V1H	0.038	0.435
PCTP	0.033	0.448						KCNH8	0.038	-0.435		BUB3	0.038	0.435
NPB	0.032	0.448						CXCL1	0.039	-0.435		INSM2	0.038	0.435
RBM38	0.033	0.448						TRPC3	0.038	-0.435		EARS2	0.038	0.435
TP53RK	0.033	0.448						GLIPR2	0.039	-0.435		CDS2	0.038	0.435
TRIM52	0.032	0.448						PRKCQ	0.038	-0.435		P4HTM	0.038	0.434
LNP1	0.034	0.447						C10orf128	0.039	-0.435		ZFP62	0.039	0.434
HSPA1L	0.033	0.447						NNMT	0.039	-0.435		ST3GAL1	0.039	0.434
NEDD1	0.034	0.447						LTBP2	0.038	-0.435		LRFN4	0.038	0.434
ERICH6B	0.033	0.447						CYP1A2	0.038	-0.435		CKAP5	0.038	0.434
EXOC7	0.034	0.447						CD300LF	0.038	-0.435		SLC48A1	0.038	0.434
OR2G2	0.034	0.447						PXDN	0.039	-0.436		CKMT1B	0.039	0.434
OR6K3	0.034	0.447						ANK2	0.039	-0.436		BCKDK	0.038	0.434
KCNK5	0.034	0.447						GZMK	0.039	-0.436		CDIPT	0.039	0.434
SLFN12L	0.034	0.447						LHX6	0.037	-0.436		G6PC3	0.038	0.434
WDR49	0.034	0.446						LUM	0.039	-0.436		CHMP1B	0.039	0.434
UBE2V2	0.034	0.446						CMKLR1	0.039	-0.436		METTL18	0.039	0.433
FAM166A	0.033	0.446						SARNP	0.038	-0.436		ETAA1	0.039	0.433
RNFT1	0.034	0.446						CD247	0.037	-0.437		ODF1	0.039	0.433
RBM12	0.034	0.446						CCDC141	0.037	-0.437		C11orf49	0.039	0.433
MTERF4	0.034	0.446						SHISA3	0.038	-0.437		EMG1	0.039	0.433
OXNAD1	0.033	0.446						RWDD1	0.038	-0.437		CBX1	0.039	0.433
GCLM	0.035	0.445						SEMA3D	0.038	-0.437		BCS1L	0.04	0.432
NCAPH	0.033	0.445						FBXO10	0.038	-0.437		C2orf69	0.039	0.432
IGF2BP3	0.033	0.445						DRP2	0.037	-0.437		GNPDA2	0.04	0.432
EVX1	0.033	0.445						UTY	0.038	-0.437		CSNK1A1	0.04	0.432
NIPAL2	0.035	0.445						CCL7	0.038	-0.437		EXOSC4	0.04	0.432
TBL3	0.033	0.445						EOMES	0.038	-0.438		TMEM8B	0.04	0.432
CHD6	0.035	0.445						C6	0.037	-0.438		FAM216A	0.039	0.432
CYFIP2	0.033	0.445						MTHFD1L	0.038	-0.438		NT5C3B	0.04	0.432
AK6	0.035	0.445						CHRDL1	0.038	-0.438		TSHZ1	0.04	0.432
ZXDA	0.035	0.445						CDY1	0.038	-0.438		PET117	0.039	0.432
ZNF75A	0.035	0.445						CDY1B	0.038	-0.438		KIAA1211L	0.04	0.431
ZNF548	0.035	0.445						PPFIBP1	0.038	-0.438		AGTR1	0.04	0.431
FAHD2B	0.034	0.444						PRICKLE1	0.036	-0.438		WDR31	0.04	0.431
WDSUB1	0.034	0.444						ALDH1L2	0.038	-0.438		HIPK4	0.04	0.431
MTFR2	0.035	0.444						LIMS3	0.037	-0.439		DENND1B	0.041	0.43
TPD52	0.035	0.444						PPARD	0.037	-0.439		TMEFF2	0.041	0.43
TRMT2B	0.034	0.444						LYRM4	0.037	-0.439		RGMB	0.04	0.43
PRKAG1	0.034	0.444						STK38	0.037	-0.439		EIF4EBP1	0.04	0.43
TOMM34	0.035	0.444						TBCC	0.037	-0.439		PTGES3	0.041	0.43
MIS18A	0.035	0.444						KCND2	0.037	-0.439		HCAR3	0.04	0.43
LRRC75B	0.035	0.444						YAP1	0.037	-0.439		C16orf95	0.041	0.43
TUBA3D	0.035	0.444						FLI1	0.036	-0.439		DUSP14	0.04	0.43
COG1	0.035	0.444						EPB42	0.036	-0.439		ZNF792	0.04	0.43
GCKR	0.034	0.443						COL5A2	0.037	-0.44		DUSP18	0.041	0.43
POLR2H	0.036	0.443						HAND2	0.036	-0.44		RRNAD1	0.041	0.429
SLBP	0.036	0.443						COL19A1	0.036	-0.44		COG2	0.041	0.429
KLHL8	0.036	0.443						TACC1	0.035	-0.44		SLC9A1	0.041	0.429
HCG16	0.036	0.443						ZNF99	0.037	-0.44		NLN	0.041	0.429
ZNF706	0.036	0.443						BABAM1	0.037	-0.44		ARHGEF35	0.041	0.429
REXO4	0.034	0.443						BCL11A	0.035	-0.441		C9orf129	0.041	0.429
DIAPH2	0.034	0.443						ANKRD17	0.037	-0.441		SUDS3	0.041	0.429
WDR74	0.036	0.443						GSN	0.035	-0.441		MKL2	0.041	0.429
RAD51AP1	0.034	0.443						SLC38A2	0.037	-0.441		UTP6	0.041	0.429
CLCN7	0.036	0.443						SLFN11	0.037	-0.441		KRT31	0.041	0.429
TTC7B	0.034	0.443						ZNF831	0.037	-0.441		UBXN10	0.041	0.428
TTPAL	0.034	0.443						SYCP1	0.035	-0.442		NOL9	0.041	0.428
INTS12	0.036	0.442						PRRX1	0.036	-0.442		DUSP28	0.041	0.428
PEX3	0.036	0.442						TTL	0.036	-0.442		INTS12	0.042	0.428
SSMEM1	0.036	0.442						CNTN6	0.035	-0.442		C5orf51	0.041	0.428
PSMG3	0.036	0.442						KAAG1	0.035	-0.442		SMIM18	0.042	0.428
BRF2	0.036	0.442						PKHD1L1	0.035	-0.442		TAZ	0.042	0.428
C8orf59	0.035	0.442						EMP1	0.036	-0.442		THOC2	0.042	0.428
HSFY1	0.035	0.442						NUDT4	0.036	-0.442		CUEDC2	0.041	0.428
HSFY2	0.035	0.442						GNPTAB	0.036	-0.442		GJD3	0.042	0.428
KLRF2	0.035	0.442						MBIP	0.036	-0.442		SIPA1L3	0.042	0.428
EMC8	0.036	0.442						UBE2Q2	0.036	-0.442		TMEM205	0.042	0.428
CASP14	0.036	0.442						CYP1B1	0.036	-0.443		ZNF780B	0.041	0.428
PSMA7	0.036	0.442						NKAIN2	0.034	-0.443		ABHD14B	0.042	0.427
ZNF485	0.036	0.442						OGN	0.036	-0.443		VDAC1	0.042	0.427
DPRX	0.036	0.442						TMEM241	0.034	-0.443		PJA1	0.042	0.427
SMARCAL1	0.035	0.441						G0S2	0.034	-0.444		CATSPER2	0.042	0.427
DPPA2	0.035	0.441						MMRN1	0.034	-0.444		LOC101930343	0.042	0.427
XAGE2	0.037	0.441						FLNC	0.034	-0.444		C16orf58	0.042	0.427
SPANXA2	0.035	0.441						CHRDL2	0.034	-0.444		ZNF420	0.042	0.427
SPANXA1	0.035	0.441						FBLN5	0.035	-0.444		MEGF8	0.042	0.427
FRAT1	0.037	0.441						N4BP1	0.035	-0.444		PSENEN	0.042	0.427
KIF18A	0.037	0.441						GXYLT2	0.033	-0.445		CNST	0.042	0.426
GPR176	0.035	0.441						THBS2	0.035	-0.445		MLF1	0.043	0.426
GP1BA	0.035	0.441						CA5B	0.033	-0.445		KIF9	0.043	0.426
TMEM199	0.035	0.441						LHPP	0.033	-0.445		NFXL1	0.043	0.426
PSMC4	0.037	0.441						CD163L1	0.035	-0.445		PPAT	0.043	0.426
NOSIP	0.037	0.441						PSG11	0.033	-0.445		AIG1	0.042	0.426
BRWD1	0.037	0.441						NCK2	0.033	-0.446		RSPH3	0.043	0.426
GPR27	0.037	0.441						ACVR2A	0.034	-0.446		AC005082.12	0.043	0.426
ACAD11	0.037	0.441						PTPRG	0.034	-0.446		TSG101	0.042	0.426
ZBTB43	0.035	0.441						TIGIT	0.033	-0.446		CELF1	0.042	0.426
RPGR	0.037	0.441						HIST1H3J	0.034	-0.446		UFM1	0.043	0.426
MRC1	0.035	0.441						MMP16	0.034	-0.446		AMFR	0.042	0.426
ZNF507	0.035	0.441						GSDMC	0.033	-0.446		RFNG	0.043	0.426
HPRT1	0.037	0.44						TCEAL7	0.034	-0.446		USF2	0.043	0.426
YEATS4	0.037	0.44						FAM126A	0.032	-0.447		WRB	0.043	0.426
CLEC12A	0.037	0.44						PSAT1	0.034	-0.447		SLC25A31	0.043	0.425
TAC3	0.036	0.44						OLFML1	0.034	-0.447		CLOCK	0.043	0.425
OR4F15	0.037	0.44						DZIP1	0.034	-0.447		TRAPPC9	0.043	0.425
METTL9	0.036	0.44						LRRK1	0.034	-0.447		ZHX1	0.043	0.425
ZC3H7A	0.037	0.44						C18orf54	0.034	-0.447		CYP4F2	0.043	0.425
JMJD6	0.036	0.44						CLDN22	0.033	-0.448		LMTK3	0.043	0.425
RAD18	0.037	0.44						LRRC4	0.033	-0.448		LANCL1	0.044	0.424
TERF1	0.037	0.44						GZMH	0.033	-0.448		CTSF	0.044	0.424
IQCC	0.036	0.439						TLN2	0.033	-0.448		TAT	0.044	0.424
AGL	0.036	0.439						ABCA6	0.033	-0.448		SLC22A15	0.045	0.423
SLC25A4	0.036	0.439						SEL1L3	0.033	-0.449		UPP2	0.044	0.423
USP46	0.037	0.439						CD83	0.032	-0.449		B3GAT2	0.044	0.423
COQ2	0.036	0.439						ACVRL1	0.032	-0.449		KIFC2	0.044	0.423
DEPDC1B	0.036	0.439						EVI2A	0.033	-0.449		OR5M8	0.044	0.423
OR10C1	0.037	0.439						S100A9	0.033	-0.45		SPRYD7	0.045	0.423
TFAP2D	0.036	0.439						ZEB2	0.033	-0.45		GMPR2	0.045	0.423
ZNF322	0.037	0.439						PPARGC1B	0.031	-0.45		UQCRC2	0.044	0.423
MYC	0.036	0.439						ADAM19	0.033	-0.45		SETBP1	0.044	0.423
RB1CC1	0.037	0.439						PLXNA4	0.031	-0.45		NFIC	0.044	0.423
XAGE1E	0.036	0.439						PTPDC1	0.033	-0.45		TADA1	0.045	0.422
OR4B1	0.037	0.439						PHEX	0.031	-0.45		LMBRD1	0.045	0.422
CCDC34	0.037	0.439						SUSD2	0.033	-0.45		YAE1D1	0.045	0.422
EMP2	0.037	0.439						GALNT13	0.031	-0.451		TMEM25	0.045	0.422
AURKA	0.037	0.439						CCRL2	0.031	-0.451		SUOX	0.045	0.422
RGS1	0.037	0.439						COL14A1	0.032	-0.451		TSPAN3	0.045	0.422
TSEN2	0.037	0.439						OR8D4	0.032	-0.451		CPSF4L	0.045	0.422
DDX46	0.037	0.439						AGAP2	0.031	-0.451		IMPACT	0.045	0.422
LRP11	0.038	0.438						ATP7B	0.031	-0.451		OR2M7	0.046	0.421
TCP1	0.038	0.438						GRAP	0.031	-0.451		AP1AR	0.045	0.421
FRMPD1	0.036	0.438						LAX1	0.032	-0.452		NTHL1	0.046	0.421
CENPI	0.038	0.438						NUS1	0.032	-0.452		CYP2D6	0.045	0.421
RAB30	0.036	0.438						DMRTA1	0.03	-0.452		SLC33A1	0.046	0.42
TPI1	0.038	0.438						TMSB4Y	0.032	-0.452		FBXL5	0.046	0.42
SPSB3	0.038	0.438						OTOGL	0.03	-0.452		DSP	0.046	0.42
YPEL5	0.038	0.438						PEAK1	0.032	-0.452		NPC1L1	0.046	0.42
TATDN2	0.036	0.438						ACTR2	0.031	-0.453		DPP7	0.046	0.42
ELL2	0.038	0.438						VGLL3	0.03	-0.453		TTC6	0.046	0.42
OR6N2	0.038	0.437						PALLD	0.031	-0.453		ZNF774	0.046	0.42
TMEM247	0.037	0.437						LEP	0.03	-0.453		LSM12	0.046	0.42
LOC101805491	0.037	0.437						MMP13	0.031	-0.453		PRDX6	0.047	0.419
UPF3B	0.037	0.437						NETO1	0.03	-0.453		SPATA17	0.047	0.419
RBM39	0.037	0.437						NEURL3	0.03	-0.454		LDLRAD1	0.047	0.419
SLC44A5	0.038	0.437						DUSP21	0.029	-0.454		NR2C2	0.046	0.419
ATAD5	0.038	0.437						KRT73	0.03	-0.454		TMEM128	0.047	0.419
DSN1	0.038	0.437						SIX1	0.031	-0.454		FBXO4	0.047	0.419
PSMA5	0.038	0.436						NDN	0.03	-0.454		MATR3	0.047	0.419
SERINC5	0.039	0.436						NPC1	0.031	-0.454		SNHG4	0.047	0.419
GOLGA7	0.039	0.436						PRAMEF9	0.029	-0.455		SLU7	0.047	0.419
HGH1	0.039	0.436						PRAMEF15	0.029	-0.455		THAP5	0.047	0.419
MUSK	0.038	0.436						CFH	0.031	-0.455		ZNF706	0.047	0.419
CENPT	0.039	0.436						RNF144A	0.031	-0.455		ZNF546	0.046	0.419
YIF1B	0.039	0.436						TBC1D7	0.029	-0.455		SDC4	0.047	0.419
SOGA1	0.039	0.436						GIP	0.031	-0.455		CAPN7	0.047	0.418
DOCK10	0.039	0.436						CBLN2	0.031	-0.455		MAGI1	0.047	0.418
UVSSA	0.037	0.436						C4BPA	0.029	-0.456		TTC37	0.047	0.418
FAM214A	0.039	0.436						TIAM2	0.029	-0.456		AP4M1	0.047	0.418
CDK12	0.038	0.436						IDH2	0.03	-0.456		ZMIZ1	0.047	0.418
TNFSF18	0.038	0.435						DTHD1	0.03	-0.457		NMRAL1	0.047	0.418
CMTR1	0.039	0.435						CRCP	0.03	-0.457		GLUL	0.048	0.417
C8orf74	0.038	0.435						CCDC81	0.028	-0.457		UBE2V2	0.048	0.417
ZNF517	0.038	0.435						TMEM119	0.03	-0.457		ENO4	0.048	0.417
TMEM223	0.039	0.435						PTGIS	0.03	-0.457		AKIP1	0.048	0.417
SYNGR2	0.039	0.435						LCK	0.028	-0.458		BET1L	0.048	0.417
CXCL5	0.038	0.435						AC097517.2	0.029	-0.458		BCDIN3D	0.048	0.417
SCML4	0.038	0.435						C3orf30	0.029	-0.458		RSL1D1	0.048	0.417
TSPAN3	0.039	0.435						FSCN1	0.028	-0.458		MED1	0.048	0.417
GLRX2	0.038	0.434						C7orf72	0.029	-0.458		RNF2	0.048	0.416
ILDR1	0.04	0.434						SNAI2	0.029	-0.458		IL22RA1	0.048	0.416
KCNIP4	0.039	0.434						CD24	0.029	-0.458		EIF1B	0.048	0.416
ATP6V1F	0.04	0.434						PCK1	0.028	-0.458		POMGNT2	0.049	0.416
OTUD6B	0.04	0.434						COL6A1	0.029	-0.458		SLC41A3	0.049	0.416
RPL30	0.04	0.434						EVA1A	0.028	-0.459		SGSH	0.049	0.416
MRPS28	0.04	0.434						ZNF736	0.029	-0.459		THAP7	0.049	0.416
SPIN2A	0.04	0.434						SLC25A13	0.028	-0.459		TANC1	0.049	0.415
KATNB1	0.038	0.434						CASP4	0.028	-0.459		SNRNP27	0.049	0.415
C16orf87	0.04	0.434						NKX2-8	0.028	-0.459		LRRC3B	0.049	0.415
SIGLEC1	0.039	0.434						PYHIN1	0.028	-0.46		CAMLG	0.049	0.415
KIF21B	0.038	0.434						COL3A1	0.028	-0.46		LAMTOR4	0.049	0.415
EPM2AIP1	0.04	0.434						HIST1H2AI	0.028	-0.46		RIC8A	0.049	0.415
BDP1	0.04	0.434						HIST1H2AL	0.028	-0.46		CCDC159	0.049	0.415
GLT6D1	0.038	0.434						BGN	0.028	-0.46		SRPK2	0.05	0.414
TAF1	0.04	0.434						GLDN	0.027	-0.46		IMPAD1	0.05	0.414
ZNF701	0.04	0.434						LMOD1	0.028	-0.461		KIF5B	0.05	0.414
FBXW12	0.039	0.433						KHDRBS3	0.027	-0.461		MPHOSPH9	0.049	0.414
C4orf48	0.039	0.433						CDC26	0.028	-0.461		GDPGP1	0.049	0.414
ZDHHC21	0.04	0.433						FGF16	0.028	-0.461		AKAP1	0.049	0.414
G6PC3	0.04	0.433						PNMT	0.028	-0.461		FGFBP2	0.05	-0.413
MRPL38	0.04	0.433						GMFG	0.028	-0.461		GPR26	0.05	-0.414
KRT27	0.039	0.433						SCN2A	0.027	-0.462		ZNF215	0.049	-0.414
TMEM147	0.04	0.433						CHST2	0.027	-0.462		TNFSF11	0.05	-0.414
C1orf116	0.04	0.433						CD99	0.028	-0.462		CD48	0.049	-0.415
IL6ST	0.04	0.433						CDH11	0.026	-0.462		NAALADL2	0.049	-0.415
NUDT1	0.04	0.432						GSDMA	0.027	-0.462		GPR171	0.049	-0.415
IDI2	0.039	0.432						BHMT2	0.026	-0.463		AMPH	0.049	-0.415
CWC25	0.041	0.432						PLEKHG1	0.027	-0.463		KMT2C	0.049	-0.415
SLC20A1	0.041	0.432						LTV1	0.027	-0.463		SPATA31A6	0.049	-0.415
ATG7	0.039	0.432						DEFB4A	0.026	-0.463		FOLR2	0.049	-0.415
SYNPO2	0.041	0.432						TRIM64B	0.027	-0.463		KCNJ5	0.049	-0.415
MRPL51	0.041	0.432						ZNF521	0.027	-0.463		PPFIBP1	0.049	-0.415
CCDC144A	0.041	0.432						SLC24A3	0.027	-0.463		PTGDR	0.049	-0.415
RPAP2	0.04	0.431						COL6A2	0.027	-0.463		PDXK	0.049	-0.415
WDR77	0.041	0.431						ZBTB49	0.026	-0.464		ANO7	0.048	-0.416
EPCAM	0.041	0.431						BEND4	0.026	-0.464		SORCS2	0.048	-0.416
EFHD1	0.041	0.431						GABRA2	0.026	-0.464		ANTXR2	0.048	-0.416
PPAT	0.041	0.431						MS4A4A	0.027	-0.464		TENM4	0.048	-0.416
RFESD	0.041	0.431						FNDC4	0.026	-0.465		EVI2A	0.049	-0.416
SIRT5	0.041	0.431						DKK2	0.025	-0.465		APOBEC3H	0.048	-0.416
RMDN3	0.041	0.431						GZMA	0.026	-0.465		WNT7B	0.048	-0.416
ELL3	0.04	0.431						KLHL13	0.026	-0.465		DDOST	0.048	-0.417
UTP6	0.04	0.431						CD5	0.025	-0.465		MUC4	0.048	-0.417
RIMS4	0.041	0.431						CCDC178	0.025	-0.465		HSD17B13	0.048	-0.417
CNTN3	0.041	0.431						VPS13D	0.026	-0.466		IKZF1	0.048	-0.417
FRMD3	0.04	0.431						LHX8	0.025	-0.466		CLN8	0.048	-0.417
EYA2	0.041	0.431						RYR2	0.025	-0.466		NCAM1	0.048	-0.417
SNORA59A	0.042	0.43						C2orf80	0.025	-0.466		NDN	0.048	-0.417
WNT3A	0.04	0.43						ZNF80	0.026	-0.466		S100A9	0.047	-0.418
URB2	0.04	0.43						ADAM12	0.026	-0.466		GYPC	0.047	-0.418
ZC3H15	0.042	0.43						HEPHL1	0.025	-0.466		TF	0.047	-0.418
TSPAN17	0.04	0.43						CORO2B	0.025	-0.466		GCSAM	0.047	-0.418
VWC2	0.04	0.43						CLEC17A	0.025	-0.466		UBE2J1	0.047	-0.418
OR51B5	0.042	0.43						TBX15	0.026	-0.467		HOXA3	0.047	-0.418
SPATA5L1	0.042	0.43						TXN	0.026	-0.467		PLIN2	0.047	-0.418
COMMD4	0.042	0.43						MAP7D3	0.026	-0.467		NUDT10	0.047	-0.418
C17orf75	0.042	0.43						SKOR1	0.025	-0.467		TRO	0.047	-0.418
PIGT	0.042	0.43						DLX4	0.025	-0.467		OLFM4	0.047	-0.418
DAZL	0.041	0.43						KIAA1614	0.024	-0.468		FAM187B	0.047	-0.418
ASTN2	0.042	0.43						P2RY12	0.024	-0.468		CLIC4	0.047	-0.419
ZNF91	0.042	0.43						FBXL15	0.024	-0.468		TPO	0.047	-0.419
MTX1	0.042	0.429						SOX6	0.024	-0.468		RASL11B	0.047	-0.419
TTC27	0.042	0.429						TSPAN8	0.024	-0.468		ZFAND2A	0.046	-0.419
NIFK	0.042	0.429						OR4L1	0.025	-0.468		RARRES2	0.047	-0.419
HIST1H2BN	0.041	0.429						OR6N2	0.025	-0.469		TLN1	0.047	-0.419
ADAM32	0.041	0.429						COL6A6	0.024	-0.469		KLRG1	0.047	-0.419
NSMCE2	0.042	0.429						ADTRP	0.024	-0.469		NKX2-8	0.047	-0.419
WDR90	0.042	0.429						HOXA9	0.024	-0.469		FAM69A	0.046	-0.42
THEG	0.041	0.429						TEX30	0.024	-0.469		GXYLT2	0.046	-0.42
RHOU	0.041	0.429						HS3ST3B1	0.025	-0.469		MMRN1	0.046	-0.42
IL7R	0.042	0.429						ICAM2	0.025	-0.469		PIK3CG	0.046	-0.42
SLC22A24	0.042	0.429						UBASH3A	0.024	-0.469		TLE4	0.046	-0.42
IL4I1	0.041	0.429						NFE4	0.024	-0.47		ZC3H12B	0.046	-0.42
WDR92	0.043	0.428						OR5D18	0.024	-0.47		CHFR	0.046	-0.42
TRAIP	0.042	0.428						RHOJ	0.025	-0.47		LOXL1	0.046	-0.42
LOC101927794	0.042	0.428						ADARB1	0.025	-0.47		MPHOSPH6	0.046	-0.42
NUP43	0.043	0.428						ZSCAN23	0.024	-0.471		PTPRC	0.045	-0.421
A1CF	0.042	0.428						SYNE3	0.024	-0.471		FMNL2	0.045	-0.421
OR2AG1	0.043	0.428						DNM2	0.024	-0.471		ARL4C	0.046	-0.421
MLST8	0.043	0.428						GLI2	0.023	-0.472		HSD17B11	0.045	-0.421
NPLOC4	0.043	0.428						STAC	0.023	-0.472		ALOX15B	0.046	-0.421
CDC45	0.041	0.428						TIMD4	0.024	-0.472		LHX1	0.045	-0.421
LY75	0.043	0.428						LRCH2	0.024	-0.472		OSBPL7	0.045	-0.421
THPO	0.043	0.428						TIMM44	0.024	-0.472		SH2D2A	0.045	-0.422
THEMIS	0.043	0.428						PTGER4	0.023	-0.473		IL1R1	0.045	-0.422
ZFAND5	0.043	0.428						CC2D2B	0.023	-0.473		ZC3H15	0.045	-0.422
RPA4	0.043	0.428						ILVBL	0.024	-0.473		PAR2.5	0.045	-0.422
ZNF248	0.043	0.428						LPAR2	0.024	-0.473		F2RL1	0.045	-0.422
TIGD7	0.041	0.428						KCNA3	0.023	-0.474		PHACTR1	0.045	-0.422
NDUFAF7	0.042	0.427						GBP2	0.023	-0.474		GABRE	0.045	-0.422
ANKRD22	0.043	0.427						ADH1B	0.023	-0.474		MEDAG	0.045	-0.422
OR52N4	0.043	0.427						HIST1H2AE	0.023	-0.474		PABPC4	0.044	-0.423
C12orf43	0.042	0.427						PTCHD1	0.022	-0.474		ARHGAP26	0.045	-0.423
NKIRAS2	0.043	0.427						FAM133A	0.023	-0.474		SPATA31A3	0.044	-0.423
MZF1	0.043	0.427						NINJ2	0.022	-0.474		GRIA3	0.045	-0.423
IL4I1	0.042	0.427						SSPN	0.023	-0.474		ZEB1	0.045	-0.423
YWHAB	0.043	0.427						IGDCC4	0.022	-0.474		TRDMT1	0.044	-0.423
TBC1D14	0.043	0.427						NEXN	0.023	-0.475		GSC	0.044	-0.423
RBP4	0.043	0.427						ANXA1	0.022	-0.475		PRDM2	0.044	-0.424
RALGAPB	0.043	0.427						OLFM4	0.023	-0.475		CD52	0.044	-0.424
HPDL	0.043	0.426						ST3GAL2	0.023	-0.475		SLAMF7	0.044	-0.424
EIF3B	0.043	0.426						HORMAD1	0.022	-0.476		SNED1	0.044	-0.424
OR6C6	0.043	0.426						C1QL2	0.023	-0.476		CPE	0.044	-0.424
OR11H7	0.044	0.426						LOX	0.023	-0.476		CREB5	0.044	-0.424
MT2A	0.044	0.426						KDM6A	0.023	-0.476		MXRA5	0.044	-0.424
SLC47A1	0.043	0.426						SORBS2	0.022	-0.477		OLFML1	0.044	-0.424
MRPS7	0.044	0.426						TLR10	0.022	-0.477		SEMA7A	0.044	-0.424
GPR171	0.044	0.426						ADH1C	0.021	-0.477		ZNF714	0.044	-0.424
BOD1L1	0.043	0.426						PAQR8	0.021	-0.477		TSHZ3	0.044	-0.424
SLC13A2	0.043	0.426						BACH2	0.021	-0.477		CCDC166	0.043	-0.425
PIEZO2	0.044	0.426						TYW1B	0.022	-0.477		MRGPRX1	0.043	-0.425
ATP9A	0.044	0.426						CHST7	0.021	-0.477		TRPC6	0.043	-0.425
CAMK1G	0.043	0.425						VIM	0.022	-0.477		SV2B	0.043	-0.425
ATP1B3	0.043	0.425						FUT4	0.021	-0.477		IL4R	0.043	-0.425
SOX2	0.044	0.425						NCAM1	0.021	-0.477		SPN	0.043	-0.425
AIMP1	0.044	0.425						RBMS3	0.022	-0.478		TMEM132E	0.043	-0.425
SLC9B1	0.043	0.425						RORB	0.021	-0.478		HAUS8	0.043	-0.425
MRPL32	0.044	0.425						LRMP	0.021	-0.478		ZNF577	0.043	-0.425
SLC20A2	0.044	0.425						FGF7	0.022	-0.478		NBPF1	0.042	-0.426
EIF4A3	0.044	0.425						HS3ST3A1	0.022	-0.478		GULP1	0.043	-0.426
FBXW11	0.043	0.425						CADM3	0.021	-0.479		CASP10	0.043	-0.426
C9orf43	0.043	0.425						KLHL29	0.021	-0.479		SCIN	0.043	-0.426
FAM156A	0.043	0.425						GPR17	0.021	-0.479		NOD1	0.043	-0.426
FAM156B	0.043	0.425						PRSS1	0.022	-0.479		NME8	0.043	-0.426
ABCD2	0.044	0.425						ZCCHC24	0.021	-0.479		NFIL3	0.042	-0.426
C17orf80	0.044	0.425						C16orf78	0.021	-0.479		CD40LG	0.043	-0.426
MGST3	0.045	0.424						TNFAIP6	0.022	-0.48		AKR1C1	0.042	-0.426
EIF5B	0.045	0.424						CCR2	0.02	-0.48		SLC2A3	0.043	-0.426
WDR46	0.044	0.424						TYW1	0.022	-0.48		C1QL2	0.042	-0.427
RPP21	0.045	0.424						MNX1	0.02	-0.48		CAMK4	0.042	-0.427
PUF60	0.045	0.424						NIPAL2	0.022	-0.48		FGFR4	0.042	-0.427
SUV39H2	0.045	0.424						ZFHX3	0.022	-0.48		FYN	0.042	-0.427
NOP2	0.044	0.424						ZNF613	0.021	-0.48		TMEM126B	0.042	-0.427
ELMO2	0.045	0.424						ZC3H15	0.021	-0.481		NLRP1	0.042	-0.427
ATP9A	0.045	0.424						HIST1H2BB	0.021	-0.481		CD300LF	0.042	-0.427
THUMPD3	0.044	0.424						IL7	0.02	-0.481		UNC13D	0.042	-0.427
CNGA1	0.044	0.424						TEX10	0.02	-0.481		LBR	0.042	-0.428
C5orf42	0.045	0.424						SAA4	0.02	-0.481		STK17B	0.042	-0.428
TSSK1B	0.045	0.424						CCND2	0.021	-0.481		ADAMTS3	0.042	-0.428
STXBP4	0.045	0.424						PTHLH	0.021	-0.481		CLIP2	0.042	-0.428
ZNF831	0.045	0.424						GPR12	0.021	-0.481		DOCK11	0.042	-0.428
TMEM17	0.046	0.423						GNGT2	0.021	-0.481		NUP93	0.041	-0.428
LEMD2	0.044	0.423						MAP4K4	0.02	-0.482		WNT10A	0.041	-0.429
TBL2	0.046	0.423						BMP5	0.021	-0.482		CCR4	0.041	-0.429
ADCK5	0.044	0.423						TRDMT1	0.02	-0.482		IGSF10	0.041	-0.429
NBN	0.046	0.423						KANK2	0.02	-0.482		LDB2	0.041	-0.429
MYO16	0.046	0.423						FMO2	0.021	-0.483		ID4	0.041	-0.429
GABRG3	0.045	0.423						ZBTB21	0.021	-0.483		RORB	0.041	-0.429
ZWILCH	0.046	0.423						PLAGL1	0.02	-0.484		CCDC81	0.041	-0.429
MT3	0.045	0.423						BICC1	0.02	-0.484		NLRC5	0.041	-0.429
RPRD1A	0.046	0.423						ANKRD22	0.02	-0.484		ITGA6	0.04	-0.43
TPD52L2	0.046	0.423						AKR1C1	0.02	-0.484		PPP3CA	0.041	-0.43
PFKFB2	0.046	0.423						ANO1	0.02	-0.484		HMGCS1	0.04	-0.43
TCIRG1	0.046	0.423						COL5A3	0.019	-0.484		DPYSL3	0.041	-0.43
FOS	0.044	0.423						GBP6	0.02	-0.485		NNMT	0.04	-0.43
CEP128	0.045	0.423						ARHGEF4	0.019	-0.485		OR10G9	0.041	-0.43
TOP1	0.046	0.423						RUNX1T1	0.02	-0.485		GRASP	0.04	-0.43
FLAD1	0.046	0.422						MAML2	0.02	-0.485		NLRC3	0.041	-0.43
SLC5A6	0.046	0.422						NDUFA9	0.019	-0.485		KLF2	0.04	-0.43
ATL2	0.046	0.422						CBLN1	0.019	-0.485		IL10	0.04	-0.431
FBXO41	0.046	0.422						LCAT	0.019	-0.485		LRRN3	0.04	-0.431
TMPRSS11B	0.045	0.422						CSF3	0.02	-0.485		ZBED1	0.04	-0.431
ATOX1	0.046	0.422						GATA6	0.02	-0.485		DHRSX	0.04	-0.431
TAF11	0.046	0.422						TPO	0.019	-0.486		C14orf180	0.04	-0.431
ZBTB10	0.046	0.422						AREGB	0.019	-0.486		C16orf87	0.04	-0.431
CYP2R1	0.046	0.422						AREG	0.019	-0.486		PLTP	0.04	-0.431
KRT20	0.045	0.422						AKAP12	0.02	-0.486		VIT	0.039	-0.432
TAF4B	0.046	0.422						CXorf51B	0.02	-0.486		WIPF1	0.039	-0.432
LRRN2	0.046	0.422						ZNF518B	0.02	-0.487		PALLD	0.04	-0.432
PTPRCAP	0.046	0.422						IL21	0.02	-0.487		RHEB	0.039	-0.432
KLRB1	0.046	0.422						PPIL4	0.02	-0.487		SCARA5	0.039	-0.432
USP22	0.046	0.422						PTN	0.02	-0.487		OMD	0.039	-0.432
PSMB2	0.045	0.421						RHEB	0.02	-0.487		GAB3	0.039	-0.432
TMED5	0.045	0.421						LCP1	0.02	-0.487		ANO1	0.039	-0.432
C5orf47	0.045	0.421						ZNF577	0.019	-0.487		CLMP	0.039	-0.432
SLC25A25	0.047	0.421						MXRA8	0.019	-0.488		LUM	0.039	-0.432
SNCG	0.047	0.421						HOXA6	0.019	-0.488		ITGAD	0.04	-0.432
C11orf74	0.045	0.421						LAMB1	0.019	-0.488		CRISPLD2	0.039	-0.432
RAD51C	0.047	0.421						PCDH8	0.018	-0.488		HS3ST3A1	0.039	-0.432
GIP	0.047	0.421						UNC13C	0.018	-0.488		TP53I3	0.039	-0.433
ORMDL3	0.045	0.421						NEDD9	0.019	-0.489		SEMA3D	0.039	-0.433
OR7G2	0.047	0.421						RASSF2	0.019	-0.489		ROR2	0.039	-0.433
UBE2M	0.047	0.421						CNTNAP5	0.018	-0.49		DLX4	0.039	-0.433
RNF114	0.047	0.421						SLA2	0.019	-0.49		SLC24A3	0.039	-0.433
IFNA21	0.047	0.421						ADAMTS2	0.018	-0.491		SUSD2	0.039	-0.433
MAGEB6	0.045	0.421						COL13A1	0.018	-0.491		DDR2	0.039	-0.434
CBFA2T2	0.047	0.421						UCP2	0.018	-0.491		FLI1	0.038	-0.434
PP2D1	0.046	0.42						ATP6V0D1	0.018	-0.491		PLK3	0.038	-0.435
APIP	0.047	0.42						B3GALT2	0.017	-0.492		ARHGAP25	0.038	-0.435
TICRR	0.046	0.42						SNX3	0.018	-0.492		CRMP1	0.038	-0.435
HCRT	0.047	0.42						HABP4	0.018	-0.492		MICA	0.038	-0.435
MBD3L4	0.047	0.42						RHOF	0.018	-0.492		TIAM2	0.038	-0.435
TPRKB	0.046	0.42						NUP93	0.018	-0.492		ZFP37	0.038	-0.435
FETUB	0.047	0.42						KCNK2	0.018	-0.493		PRRG1	0.038	-0.435
SCN11A	0.046	0.42						ACVR1C	0.018	-0.493		GLT8D2	0.038	-0.435
SSTR2	0.047	0.42						BHLHE22	0.018	-0.493		USP50	0.038	-0.435
ULK2	0.047	0.42						SPATA31E1	0.017	-0.493		SNAI3	0.038	-0.435
ARHGEF1	0.046	0.42						CD3G	0.018	-0.494		DKKL1	0.038	-0.435
PLCG1	0.047	0.42						C2orf74	0.016	-0.495		SRGAP2B	0.037	-0.436
HIST2H2AC	0.047	0.419						MME	0.017	-0.495		STOX2	0.037	-0.436
DPP10	0.047	0.419						PDGFRA	0.017	-0.495		TWIST1	0.037	-0.436
PDIA6	0.048	0.419						LRRN4CL	0.016	-0.495		VWF	0.037	-0.436
TYW5	0.047	0.419						SCN4B	0.016	-0.495		DACT1	0.038	-0.436
ABCC5	0.048	0.419						RABGEF1	0.016	-0.496		GZMH	0.038	-0.436
CTSL	0.048	0.419						SPATA31A1	0.017	-0.496		CILP	0.037	-0.436
DCAF12L2	0.048	0.419						BNC2	0.017	-0.496		ATP6V0D1	0.037	-0.436
RNASEH2C	0.047	0.419						ZNF711	0.016	-0.496		HIC1	0.037	-0.436
RSL1D1	0.048	0.419						IFNGR1	0.016	-0.497		ITGAE	0.038	-0.436
MZT2B	0.048	0.419						DACT1	0.016	-0.497		ZNF676	0.038	-0.436
NPHP3	0.046	0.419						CILP	0.017	-0.497		CTSE	0.037	-0.437
ACER2	0.047	0.419						CYR61	0.017	-0.498		ADAM23	0.037	-0.437
ZNF782	0.048	0.419						TP53I3	0.017	-0.498		EPHA4	0.037	-0.437
COLEC12	0.048	0.419						ZNF680	0.017	-0.498		SKIL	0.037	-0.437
TRPC4AP	0.048	0.419						HOXA10	0.016	-0.498		NKD2	0.037	-0.437
LSM10	0.048	0.418						CXCL12	0.017	-0.498		HTRA4	0.037	-0.437
CENPO	0.048	0.418						CD58	0.016	-0.499		HRCT1	0.037	-0.437
GLYATL3	0.048	0.418						CCDC152	0.015	-0.499		FUOM	0.037	-0.437
TTTY23B	0.048	0.418						FOLR2	0.016	-0.499		TBX5	0.037	-0.437
CREM	0.047	0.418						MMP8	0.015	-0.499		ADAMTS7	0.037	-0.437
NT5C3B	0.048	0.418						SPHK1	0.016	-0.499		SLFN12L	0.037	-0.437
MTMR14	0.048	0.418						CYS1	0.016	-0.5		LRRC59	0.037	-0.437
WDR70	0.047	0.418						HOXA2	0.016	-0.5		KANK2	0.037	-0.437
IP6K3	0.047	0.418						CYP11A1	0.015	-0.5		DPP4	0.037	-0.438
PHTF2	0.048	0.418						TMEM100	0.015	-0.5		TESPA1	0.036	-0.438
SOX5	0.048	0.418						BLK	0.016	-0.501		SLC30A7	0.036	-0.439
MYL1	0.048	0.417						C14orf180	0.015	-0.501		TBX15	0.036	-0.439
NEIL3	0.048	0.417						PVALB	0.016	-0.501		RNF144A	0.036	-0.439
SRP19	0.048	0.417						FAT3	0.015	-0.502		PTPRG	0.036	-0.439
KLC4	0.048	0.417						PRKD1	0.016	-0.502		TMEM45A	0.036	-0.439
OPN1SW	0.049	0.417						GCNT7	0.015	-0.502		PRSS1	0.036	-0.439
TPD52L3	0.048	0.417						VCAM1	0.016	-0.503		ACSL4	0.036	-0.439
ZNF449	0.049	0.417						ADAM23	0.014	-0.503		C12orf74	0.036	-0.439
OR5AU1	0.049	0.417						COL6A3	0.016	-0.503		CFHR1	0.036	-0.44
LGMN	0.049	0.417						CIDEC	0.016	-0.503		ZEB2	0.036	-0.44
BNC1	0.048	0.417						H1FNT	0.016	-0.503		MICB	0.035	-0.44
NOMO1	0.049	0.417						LY9	0.014	-0.505		ST18	0.036	-0.44
ZNHIT3	0.049	0.417						CFHR2	0.014	-0.505		TCF7L2	0.036	-0.44
PSMB3	0.049	0.417						SLC31A1	0.015	-0.505		C12orf42	0.036	-0.44
IFI35	0.049	0.417						VSTM4	0.014	-0.505		CMKLR1	0.036	-0.44
CALB1	0.048	0.417						CR1	0.014	-0.506		RNASE7	0.036	-0.44
PFKFB1	0.049	0.417						GYPC	0.015	-0.506		RGMA	0.035	-0.44
RIC8B	0.049	0.417						GCSAM	0.015	-0.506		MMP2	0.035	-0.44
GPR183	0.049	0.417						PPP3CA	0.015	-0.507		BOC	0.035	-0.441
GPHN	0.049	0.417						NHSL1	0.015	-0.507		FSCN1	0.035	-0.441
TTF2	0.049	0.416						NAP1L3	0.014	-0.507		SERPINE1	0.035	-0.441
FMN2	0.048	0.416						FOXN3	0.014	-0.507		STARD8	0.035	-0.441
IYD	0.049	0.416						MCF2L2	0.013	-0.508		FZD4	0.035	-0.441
PABPC1L2A	0.049	0.416						PLEKHS1	0.014	-0.508		GMFG	0.035	-0.441
GAGE2D	0.048	0.416						EVI5	0.013	-0.509		CR1L	0.035	-0.442
CMAS	0.049	0.416						RGS7	0.013	-0.509		TRABD2A	0.035	-0.442
RFX4	0.048	0.416						FLRT2	0.014	-0.509		SP140L	0.035	-0.442
ESRP2	0.049	0.416						AKR1E2	0.013	-0.51		NRG1	0.035	-0.442
TTC25	0.048	0.416						CRYAB	0.014	-0.51		GNG2	0.035	-0.442
GPR174	0.049	0.416						BEND6	0.013	-0.511		FBLN5	0.035	-0.442
MS4A6E	0.049	0.416						PRKX	0.014	-0.511		LAMP5	0.035	-0.442
RPAIN	0.048	0.416						DCLRE1B	0.014	-0.512		TTC24	0.034	-0.443
GLRA2	0.049	0.415						FAM160B1	0.014	-0.512		CRYBG3	0.034	-0.443
CLEC4C	0.049	0.415						FOSL1	0.012	-0.513		XXYLT1	0.034	-0.443
TESC	0.049	0.415						RAD21L1	0.012	-0.513		ANK2	0.034	-0.443
PNLDC1	0.05	0.414						UST	0.013	-0.514		FOXP2	0.034	-0.443
NAIF1	0.05	0.414						LRRK2	0.013	-0.514		RUNX1T1	0.034	-0.443
PAGE4	0.049	0.414						SLAMF1	0.013	-0.515		TXN	0.034	-0.443
PLCZ1	0.05	0.414						KCNJ5	0.012	-0.515		CRYAB	0.034	-0.443
NRG4	0.05	0.414						ST18	0.012	-0.516		NDUFA9	0.034	-0.443
PRKCG	0.05	0.414						RNF113B	0.013	-0.516		GPR32	0.034	-0.443
RAD51AP1	0.049	0.414						WNT7B	0.013	-0.516		PDE4DIP	0.034	-0.444
FER1L6	0.049	-0.414						CCL28	0.013	-0.517		GFPT2	0.034	-0.444
LRFN5	0.05	-0.414						VIT	0.011	-0.518		WISP1	0.034	-0.444
FCN3	0.05	-0.414						CTHRC1	0.012	-0.518		NTNG2	0.034	-0.444
UCP1	0.05	-0.414						ZNF350	0.012	-0.518		OR51I1	0.034	-0.444
MYEOV	0.049	-0.414						PCCA	0.012	-0.519		PARP15	0.033	-0.445
VILL	0.049	-0.415						MSL3	0.011	-0.52		PDSS1	0.033	-0.445
RUNDC3B	0.049	-0.415						ARHGAP28	0.012	-0.52		POSTN	0.033	-0.445
SLC35C1	0.049	-0.415						ZNF8	0.012	-0.52		LCP1	0.033	-0.445
SPARCL1	0.049	-0.416						ZFPM2	0.012	-0.521		PRKCB	0.033	-0.445
PELI2	0.048	-0.416						SLC2A13	0.012	-0.521		FAM106A	0.033	-0.445
SHF	0.049	-0.416						TBX5	0.012	-0.521		CYTH1	0.033	-0.445
AOC3	0.049	-0.416						WWC2	0.012	-0.522		EMILIN1	0.033	-0.446
GNAL	0.049	-0.416						HMGCS1	0.012	-0.522		TNFAIP6	0.033	-0.446
CEP104	0.049	-0.416						OR6C65	0.012	-0.522		CYP1B1	0.033	-0.446
SCG5	0.048	-0.416						LHX1	0.012	-0.522		FGF12	0.033	-0.446
RGPD8	0.049	-0.417						OTOP3	0.011	-0.522		MET	0.033	-0.446
SLC35F6	0.049	-0.417						ACADL	0.011	-0.523		LRP1	0.033	-0.446
DYNC2H1	0.049	-0.417						AKR1C2	0.01	-0.523		TNFSF14	0.033	-0.446
ESAM	0.048	-0.417						PRPF31	0.01	-0.523		BEND6	0.032	-0.447
COQ6	0.049	-0.417						MYO1B	0.011	-0.524		DOCK8	0.032	-0.447
CHURC1	0.049	-0.417						HEY2	0.01	-0.525		ADAMTS14	0.033	-0.447
GLCE	0.049	-0.417						C12orf42	0.01	-0.526		GCNT7	0.032	-0.447
TFF1	0.049	-0.417						FCF1	0.01	-0.527		COL4A4	0.032	-0.448
NIPAL3	0.049	-0.417						ID4	0.011	-0.528		BIRC3	0.032	-0.448
TSPAN9	0.048	-0.417						C6orf163	0.011	-0.528		CD3E	0.032	-0.448
COPZ1	0.049	-0.417						GRAMD1B	0.01	-0.528		B3GNT9	0.032	-0.448
CABLES1	0.049	-0.417						BICD1	0.011	-0.528		RCN3	0.032	-0.448
CACNG8	0.048	-0.417						CPXM1	0.011	-0.528		PTPN22	0.032	-0.449
CRLF1	0.048	-0.417						WWTR1	0.009	-0.529		ICOS	0.032	-0.449
CAPZB	0.048	-0.418						OR2L8	0.01	-0.53		PTH1R	0.032	-0.449
ZBTB38	0.048	-0.418						SCN1A	0.009	-0.53		ATP8A1	0.032	-0.449
OR9Q2	0.048	-0.418						MRAS	0.009	-0.53		SLC46A2	0.032	-0.449
APLP2	0.048	-0.418						TCF24	0.01	-0.53		CHRDL2	0.032	-0.449
FAM168A	0.048	-0.418						IKZF3	0.01	-0.53		NXPH4	0.031	-0.449
ZNF431	0.047	-0.418						ZNF229	0.01	-0.53		NRDE2	0.032	-0.449
TNIP1	0.048	-0.418						SMIM8	0.01	-0.531		UBE2Q2	0.032	-0.449
IGHMBP2	0.048	-0.418						SOBP	0.009	-0.532		VPS13C	0.032	-0.449
HOXC4	0.048	-0.418						LAMA1	0.009	-0.532		OR2L8	0.031	-0.45
UBXN6	0.048	-0.418						NPR1	0.009	-0.533		FCRL1	0.031	-0.45
GPER1	0.048	-0.419						TRAT1	0.009	-0.533		EVC2	0.031	-0.45
KDM4E	0.048	-0.419						NRK	0.009	-0.533		WWC3	0.031	-0.45
STK38L	0.048	-0.419						TMEM217	0.01	-0.534		TRIM72	0.031	-0.45
FLRT2	0.048	-0.419						WDR86	0.009	-0.534		RNF39	0.031	-0.451
FES	0.047	-0.419						PPP1R1A	0.009	-0.534		AKR1E2	0.031	-0.451
ANPEP	0.048	-0.419						TCL1A	0.01	-0.534		CD27	0.031	-0.451
SORT1	0.048	-0.419						NMB	0.01	-0.534		PPP2R5C	0.031	-0.451
MARCH4	0.047	-0.419						CNEP1R1	0.009	-0.534		FBLN1	0.031	-0.451
PDLIM5	0.048	-0.419						FSIP2	0.01	-0.535		ADAMTS6	0.03	-0.452
EIF2AK1	0.048	-0.419						FAT4	0.01	-0.535		COPZ2	0.03	-0.452
PER3	0.047	-0.42						SOGA3	0.008	-0.535		GBP6	0.03	-0.453
MLLT3	0.047	-0.42						CACNB4	0.008	-0.536		GABRR2	0.03	-0.453
COL17A1	0.046	-0.42						KIAA0922	0.009	-0.536		LCAT	0.03	-0.453
MAG	0.047	-0.42						MUCL1	0.009	-0.536		CDC37	0.03	-0.453
GNB1	0.047	-0.42						YBX1	0.008	-0.537		NEXN	0.03	-0.454
C3orf18	0.047	-0.42						GPD1	0.008	-0.538		MKNK1	0.029	-0.454
HIST1H3I	0.047	-0.42						ZNF583	0.008	-0.538		TMPRSS11E	0.029	-0.454
TMED4	0.047	-0.42						PLA2G7	0.009	-0.54		ITK	0.029	-0.454
GRIK3	0.047	-0.421						LRRTM3	0.008	-0.54		LTB	0.03	-0.454
ACVR1	0.046	-0.421						EPHB1	0.008	-0.541		TYW1B	0.029	-0.454
UGT2B28	0.047	-0.421						ANKS6	0.008	-0.541		ADAMDEC1	0.03	-0.454
UNC5B	0.047	-0.421						RCN3	0.009	-0.541		PLCL2	0.029	-0.455
AKR7A3	0.047	-0.421						ZNF804A	0.008	-0.542		MYO10	0.029	-0.455
ADAMTS3	0.045	-0.421						TGFA	0.009	-0.542		C1R	0.029	-0.455
CTAGE6	0.047	-0.421						SEMA3A	0.008	-0.542		KIF1C	0.029	-0.455
EFNB1	0.047	-0.421						ITM2A	0.008	-0.542		PTPRH	0.029	-0.455
ENDOU	0.045	-0.421						TMEM220	0.009	-0.542		RGL1	0.029	-0.456
GAB4	0.045	-0.421						ZIK1	0.009	-0.542		SLC40A1	0.029	-0.456
SDF4	0.046	-0.422						STX7	0.008	-0.543		CIDEC	0.029	-0.456
CRTC2	0.046	-0.422						TRHDE	0.007	-0.543		SYNE1	0.029	-0.456
FKBP14	0.046	-0.422						TCF3	0.008	-0.543		FAM78A	0.029	-0.456
KLF8	0.046	-0.422						IL12A	0.007	-0.544		CORO2B	0.029	-0.456
EBLN1	0.046	-0.422						ATG5	0.007	-0.544		OR11L1	0.028	-0.457
MICU1	0.045	-0.422						TAB2	0.008	-0.544		LRRC17	0.028	-0.457
PLEKHM3	0.044	-0.423						TRIM43B	0.007	-0.545		NUGGC	0.029	-0.457
GRID1	0.044	-0.423						KALRN	0.007	-0.545		EPYC	0.029	-0.457
ABLIM1	0.046	-0.423						PRDM8	0.008	-0.545		GNGT2	0.028	-0.457
SORL1	0.046	-0.423						ADAM17	0.008	-0.546		JAK3	0.028	-0.457
NPC2	0.046	-0.423						IGF2BP3	0.007	-0.546		ATP8B2	0.028	-0.458
USP22	0.046	-0.423						LAMA2	0.007	-0.547		ACTR2	0.028	-0.458
FBLN1	0.046	-0.423						USP9X	0.008	-0.547		SH3PXD2B	0.028	-0.458
GBE1	0.044	-0.424						ARHGAP10	0.007	-0.548		ABRACL	0.028	-0.458
ZKSCAN7	0.044	-0.424						ZBED1	0.007	-0.548		TTYH2	0.028	-0.458
SULT1B1	0.045	-0.424						DHRSX	0.007	-0.548		CST7	0.028	-0.458
TEK	0.045	-0.424						CCDC102B	0.008	-0.548		SCN9A	0.028	-0.459
GSTP1	0.045	-0.424						RND3	0.007	-0.549		ADCY2	0.028	-0.459
NFIX	0.045	-0.424						SHOX2	0.007	-0.55		KCND2	0.028	-0.459
WDTC1	0.044	-0.424						IRF4	0.006	-0.551		CLTA	0.028	-0.459
PRKRA	0.045	-0.424						DLG2	0.006	-0.552		SRPX2	0.028	-0.459
TAX1BP1	0.044	-0.424						CCDC8	0.007	-0.552		NINJ2	0.028	-0.459
FBXO43	0.045	-0.424						RRBP1	0.007	-0.552		ATP7B	0.028	-0.459
GPR180	0.045	-0.424						ADH1A	0.007	-0.553		DIO2	0.028	-0.459
FRMD6	0.044	-0.424						DBF4	0.006	-0.553		STARD9	0.028	-0.459
MAGOH	0.044	-0.425						JRKL	0.007	-0.553		CYP4Z1	0.027	-0.46
PAK1	0.044	-0.425						PCDH9	0.006	-0.554		TGFBR2	0.027	-0.46
PPP2R5C	0.044	-0.425						ARRDC4	0.007	-0.554		TYW1	0.027	-0.46
USP1	0.044	-0.425						CDH2	0.006	-0.554		TOX	0.027	-0.46
LEPR	0.043	-0.425						SIAH1	0.007	-0.555		AKR1C2	0.027	-0.46
DNAJC8	0.043	-0.425						FRRS1	0.007	-0.557		TMEM119	0.027	-0.46
EFCAB14	0.044	-0.425						CCDC80	0.007	-0.557		P2RX5	0.027	-0.46
DBX1	0.043	-0.425						TBX21	0.007	-0.557		LIMS1	0.027	-0.461
ZNF296	0.043	-0.425						WDR1	0.006	-0.558		SORBS2	0.027	-0.461
GNG12	0.044	-0.426						MFAP3L	0.006	-0.558		SCML4	0.027	-0.461
RNF144A	0.044	-0.426						DDX49	0.006	-0.558		CDK6	0.027	-0.461
SLIT2	0.044	-0.426						SPATA22	0.006	-0.559		FABP9	0.027	-0.461
SLC4A4	0.043	-0.426						GTF2A1L	0.005	-0.56		ZNF503	0.027	-0.461
LIFR	0.044	-0.426						TGFBR1	0.005	-0.56		PEAK1	0.027	-0.461
FAM122A	0.044	-0.426						SYDE1	0.005	-0.56		UGGT1	0.027	-0.462
LRFN4	0.044	-0.426						SPATS2L	0.005	-0.561		CDCA7	0.026	-0.462
FAM19A3	0.042	-0.426						MBD2	0.005	-0.561		GALNT3	0.026	-0.462
HNRNPLL	0.043	-0.426						ADCY2	0.006	-0.562		RUNX2	0.026	-0.462
FAM114A1	0.044	-0.426						RRAGC	0.006	-0.563		HHIPL1	0.027	-0.462
ZC4H2	0.044	-0.426						GYS2	0.005	-0.563		GAS7	0.026	-0.462
CLEC3B	0.042	-0.427						RCAN1	0.006	-0.563		VGLL3	0.026	-0.463
UBTD2	0.042	-0.427						GUCA1C	0.005	-0.564		GLIPR2	0.026	-0.463
PREX2	0.043	-0.427						SLIT2	0.006	-0.564		HEPH	0.026	-0.463
NOX5	0.043	-0.427						OR4F21	0.005	-0.564		NHSL2	0.026	-0.463
TICAM1	0.043	-0.427						PDSS1	0.006	-0.564		SPON1	0.026	-0.463
TMCO4	0.042	-0.427						EN1	0.006	-0.565		CHST11	0.026	-0.463
SRSF4	0.042	-0.427						AFAP1	0.006	-0.565		RFX8	0.026	-0.464
USP33	0.043	-0.427						IL23A	0.006	-0.565		ADTRP	0.026	-0.464
PTPN21	0.043	-0.427						UBQLN3	0.006	-0.566		CRISP3	0.026	-0.464
GAS2L2	0.042	-0.427						TWIST1	0.005	-0.567		BHLHE22	0.026	-0.464
RIMKLA	0.043	-0.428						CADPS	0.005	-0.568		PRF1	0.026	-0.464
ARID5A	0.043	-0.428						TBX18	0.005	-0.569		GNPTAB	0.026	-0.464
DEFB104A	0.043	-0.428						FOXP2	0.004	-0.57		MORF4L1	0.026	-0.464
STOX1	0.043	-0.428						BMP1	0.005	-0.57		FBN1	0.026	-0.464
ROPN1	0.041	-0.428						RASGRF1	0.004	-0.571		ABCA6	0.026	-0.464
LBX1	0.043	-0.428						PAX5	0.004	-0.573		CBLN1	0.025	-0.465
MMP15	0.042	-0.428						NKX2-4	0.005	-0.574		CALR	0.025	-0.465
CDRT15L2	0.043	-0.428						PDLIM3	0.005	-0.578		RCSD1	0.025	-0.466
SGCD	0.041	-0.429						DAAM1	0.005	-0.578		PPP1R21	0.025	-0.466
INTS6	0.042	-0.429						STS	0.004	-0.579		NRP2	0.025	-0.466
HAS3	0.041	-0.429						REM1	0.004	-0.58		CD8A	0.025	-0.466
KCTD20	0.042	-0.429						PLEKHG7	0.004	-0.582		ATG5	0.025	-0.466
YKT6	0.041	-0.429						EGFR	0.003	-0.586		CC2D2B	0.025	-0.466
GPALPP1	0.042	-0.429						DPT	0.004	-0.587		MICAL2	0.025	-0.466
WNT2B	0.042	-0.43						COTL1	0.004	-0.587		DGKG	0.025	-0.467
GPR62	0.042	-0.43						SCN9A	0.003	-0.588		PTN	0.025	-0.467
SIDT1	0.042	-0.43						EAF2	0.003	-0.594		NRK	0.024	-0.467
CAV1	0.04	-0.43						PBDC1	0.003	-0.595		MAP7D3	0.025	-0.467
YAP1	0.042	-0.43						NOTCH2	0.003	-0.597		PTHLH	0.025	-0.467
STYK1	0.042	-0.43						SVEP1	0.003	-0.597		KLF11	0.024	-0.468
ZNF410	0.041	-0.43						ZNF649	0.003	-0.601		ATP11B	0.024	-0.468
ST3GAL3	0.04	-0.43						CNR2	0.002	-0.602		ZBTB49	0.024	-0.468
DNAJB4	0.042	-0.43						CEP85L	0.003	-0.603		TMEM165	0.024	-0.468
CELA3A	0.04	-0.43						CNR1	0.002	-0.604		NRP1	0.024	-0.468
PLK2	0.042	-0.43						CCDC82	0.002	-0.604		FAS	0.024	-0.468
KRT86	0.04	-0.43						OR11L1	0.003	-0.605		NOX4	0.024	-0.468
CBX5	0.042	-0.43						OR4F4	0.003	-0.606		ARRDC4	0.024	-0.468
IGFL4	0.042	-0.43						LRRN3	0.002	-0.607		IDH2	0.024	-0.468
TMEM57	0.041	-0.431						SLC16A7	0.002	-0.607		TSHZ2	0.024	-0.468
KIAA0754	0.041	-0.431						PID1	0.002	-0.609		ADARB1	0.024	-0.468
NEK10	0.041	-0.431						FGF12	0.003	-0.609		LTN1	0.024	-0.468
NAP1L5	0.041	-0.431						C16orf87	0.003	-0.609		RND3	0.024	-0.469
SPATA1	0.04	-0.431						CLCA2	0.002	-0.611		PID1	0.024	-0.469
ZBTB41	0.041	-0.431						SAA1	0.002	-0.611		COL5A1	0.024	-0.469
OPN3	0.041	-0.431						USP15	0.002	-0.611		ACVRL1	0.024	-0.469
TPRN	0.041	-0.431						CTDP1	0.002	-0.612		EGLN3	0.024	-0.469
PPP1CA	0.041	-0.431						BACH1	0.002	-0.612		LTBP2	0.024	-0.469
GSN	0.039	-0.432						DYRK2	0.002	-0.614		APBA2	0.024	-0.469
EFNB1	0.041	-0.432						NXPH1	0.002	-0.615		MXRA8	0.024	-0.47
NRIP2	0.041	-0.432						MSC	0.002	-0.617		CLIC2	0.023	-0.47
GTF2A1	0.041	-0.432						FHL1	0.002	-0.622		WDFY4	0.023	-0.47
HSPA12B	0.04	-0.432						GIF	0.002	-0.622		ZPR1	0.023	-0.47
GDNF	0.039	-0.432						HAS2	0.002	-0.624		ADPGK	0.024	-0.47
FAM221A	0.039	-0.432						F3	0.002	-0.625		MNX1	0.023	-0.471
TICAM1	0.041	-0.432						ACPP	0.001	-0.625		FOXN3	0.023	-0.471
C1orf216	0.039	-0.433						HSD17B13	0.001	-0.629		ACAP1	0.023	-0.471
ZC3H12B	0.039	-0.433						P2RY8	0.001	-0.632		NETO1	0.023	-0.471
ZNF630	0.04	-0.433						IFNG	0.002	-0.633		ITM2C	0.023	-0.472
ST14	0.04	-0.433						HEBP2	0.001	-0.636		PAQR8	0.023	-0.472
KPNA6	0.04	-0.433						NFIB	0.001	-0.636		CPA6	0.023	-0.472
NOL9	0.04	-0.433						NDST4	0.001	-0.637		MAML2	0.023	-0.472
SF3B5	0.04	-0.433						SPIB	0.001	-0.643		NIN	0.023	-0.472
PLXNB3	0.04	-0.433						SAA2	0.001	-0.646		NPC2	0.023	-0.472
CDK2AP2	0.04	-0.433						SRPX	0.001	-0.647		CCDC152	0.023	-0.473
GULP1	0.038	-0.434						MPC1	0.001	-0.649		ZNF138	0.023	-0.473
CLDN11	0.04	-0.434						RPS6KA3	0.001	-0.65		EGFL6	0.023	-0.473
ASRGL1	0.038	-0.434						POR	0.001	-0.653		LRMP	0.023	-0.473
NDUFB1	0.039	-0.434						BANK1	0.001	-0.655		TEX30	0.023	-0.473
RNF220	0.038	-0.434						TGFB3	0.001	-0.658		PSTPIP1	0.023	-0.473
MIOS	0.038	-0.434						SLC19A3	0	-0.67		FCRL5	0.022	-0.474
RAPGEF5	0.04	-0.434						FABP9	0.001	-0.673		SP140	0.022	-0.474
DBNL	0.04	-0.434						SLC15A2	0	-0.681		MFAP3L	0.022	-0.474
SURF4	0.04	-0.434						APOD	0	-0.684		STK10	0.022	-0.474
PROSER1	0.038	-0.434						LRIG3	0	-0.684		ZNF680	0.022	-0.474
NBPF8	0.039	-0.435						GCNT1	0	-0.686		CD6	0.022	-0.474
CCNG2	0.038	-0.435						CUBN	0	-0.688		GSDMA	0.022	-0.474
CCNG1	0.039	-0.435						SCN3A	0	-0.69		AREGB	0.022	-0.475
ENPP3	0.038	-0.435						ABCB4	0	-0.693		AREG	0.022	-0.475
STEAP2	0.039	-0.435						LBP	0	-0.698		BHMT2	0.022	-0.475
RPL12	0.039	-0.435						HGD	0	-0.714		AKNA	0.022	-0.475
LRP10	0.039	-0.435						PPFIA2	0	-0.75		BCL2L11	0.022	-0.476
TRAF3	0.039	-0.435						INHBB	0	-0.779		ARHGAP15	0.022	-0.476
SYNC	0.038	-0.435										LOC101928361	0.022	-0.476
CHMP3	0.039	-0.435										RABGEF1	0.022	-0.476
RUNDC3B	0.038	-0.435										ARHGAP42	0.022	-0.476
MARCH5	0.039	-0.435										CNR2	0.021	-0.477
EFCAB2	0.037	-0.436										PPARGC1B	0.021	-0.477
KLF15	0.039	-0.436										LUZP1	0.021	-0.478
OGN	0.039	-0.436										IL7R	0.021	-0.478
STARD3NL	0.038	-0.436										UCP2	0.021	-0.478
OAT	0.039	-0.436										F5	0.021	-0.479
CMTM2	0.038	-0.436										RELT	0.021	-0.479
C16orf90	0.037	-0.436										DIABLO	0.021	-0.479
PYCR1	0.039	-0.436										OR4F4	0.021	-0.479
EHD2	0.039	-0.436										CCR2	0.021	-0.48
CYP4X1	0.038	-0.437										VCAN	0.02	-0.48
MAP3K5	0.038	-0.437										RSPO3	0.02	-0.48
COBL	0.037	-0.437										RECK	0.02	-0.48
SETD3	0.037	-0.437										PSAT1	0.02	-0.48
BAG5	0.038	-0.437										P2RY10	0.02	-0.48
LCE3B	0.037	-0.437										VSTM4	0.02	-0.48
SEC61G	0.038	-0.437										SAA4	0.02	-0.48
DUSP4	0.038	-0.437										PRICKLE1	0.021	-0.48
HCN2	0.038	-0.437										SPIB	0.02	-0.48
EFCC1	0.036	-0.438										NABP1	0.02	-0.481
UNC5A	0.037	-0.438										SHOX2	0.02	-0.481
SIK2	0.038	-0.438										UCHL1	0.02	-0.481
SHANK1	0.036	-0.438										TET2	0.02	-0.481
ZNF763	0.038	-0.438										RASAL1	0.02	-0.481
SEMA5A	0.037	-0.438										FLRT2	0.02	-0.481
SOX4	0.038	-0.438										ST3GAL2	0.02	-0.481
HIST1H4L	0.038	-0.438										TRIM43B	0.02	-0.482
CDKN2A	0.037	-0.438										CCDC141	0.02	-0.482
ACTN3	0.037	-0.438										PCSK5	0.02	-0.482
RBM43	0.037	-0.439										COL15A1	0.02	-0.482
EIF1B	0.036	-0.439										DYRK2	0.02	-0.482
NLGN3	0.036	-0.439										ISG20	0.02	-0.482
FBXW4	0.037	-0.439										RNF166	0.02	-0.482
STPG1	0.037	-0.439										COL1A1	0.02	-0.482
GLIS1	0.036	-0.439										KLHL29	0.02	-0.483
DNAH6	0.036	-0.439										SLC8B1	0.02	-0.483
DUSP26	0.036	-0.439										FOXO1	0.02	-0.483
PRY2	0.036	-0.439										KCNA3	0.019	-0.484
PRY	0.036	-0.439										SLC19A3	0.019	-0.484
BMP2	0.036	-0.439										LIMS3	0.019	-0.484
KRTAP10-8	0.036	-0.439										PPIC	0.019	-0.484
ZBTB40	0.037	-0.44										FAM126A	0.019	-0.484
ALDH6A1	0.037	-0.44										WDR86	0.019	-0.484
MAP2K4	0.037	-0.44										KHDRBS3	0.019	-0.484
UBE4B	0.037	-0.44										MSC	0.019	-0.484
OR52E2	0.037	-0.44										SLFN11	0.019	-0.484
FAXDC2	0.037	-0.441										MYO9B	0.019	-0.484
FAM171A1	0.037	-0.441										ZNF8	0.019	-0.484
PDS5B	0.035	-0.441										CD2	0.019	-0.485
SRSF5	0.037	-0.441										HEBP2	0.019	-0.485
TAX1BP3	0.037	-0.441										HOXA6	0.019	-0.485
UBQLN4	0.035	-0.441										COL14A1	0.019	-0.485
HP1BP3	0.036	-0.442										LOC101930433	0.019	-0.485
FGF10	0.036	-0.442										DLG2	0.019	-0.486
ZFYVE21	0.036	-0.442										C1S	0.019	-0.486
SHC4	0.035	-0.442										SLFN5	0.019	-0.486
SERTAD4	0.036	-0.442										RSPO1	0.018	-0.487
PPP1R3B	0.036	-0.442										KCNT2	0.018	-0.487
HOXC6	0.035	-0.442										SMIM8	0.018	-0.487
PDLIM4	0.036	-0.443										FUT4	0.018	-0.487
HNRNPA1L2	0.036	-0.443										RGS7	0.018	-0.488
SLFN13	0.036	-0.443										GRID1	0.018	-0.488
MED18	0.034	-0.443										IGF2R	0.018	-0.489
P4HA2	0.034	-0.443										ZCCHC24	0.018	-0.489
FBXO30	0.036	-0.443										PCCA	0.018	-0.489
UNC45B	0.034	-0.443										DZIP1	0.018	-0.489
ECM1	0.034	-0.444										SPARCL1	0.018	-0.49
TCN1	0.035	-0.444										FRRS1	0.017	-0.491
BTBD2	0.035	-0.444										RBMS3	0.017	-0.491
CCDC27	0.034	-0.444										EPHB1	0.017	-0.491
YARS	0.035	-0.444										SLC2A13	0.017	-0.491
PABPC4L	0.035	-0.444										C6orf163	0.017	-0.492
CCDC110	0.034	-0.444										GAS1	0.017	-0.492
CALU	0.035	-0.444										ETS1	0.017	-0.492
EVC	0.033	-0.445										ABCD2	0.017	-0.492
TRIM29	0.035	-0.445										MRC2	0.017	-0.492
TMTC2	0.035	-0.445										SPATS2L	0.017	-0.493
FXYD5	0.035	-0.445										MANBA	0.017	-0.493
PPP1R8	0.035	-0.445										PRDM6	0.017	-0.493
SPCS3	0.035	-0.445										CNTNAP3B	0.017	-0.493
OR2H1	0.033	-0.445										TMOD1	0.017	-0.493
CASZ1	0.034	-0.446										EED	0.017	-0.493
GALNT15	0.034	-0.446										ZNF93	0.017	-0.493
TUBGCP2	0.034	-0.446										SLAMF6	0.017	-0.494
TUB	0.033	-0.446										ARHGEF4	0.017	-0.494
ALDH18A1	0.033	-0.446										UBE2E3	0.017	-0.494
SCGB1D1	0.034	-0.446										ZFP36L2	0.017	-0.494
TEX30	0.033	-0.446										TIGIT	0.017	-0.494
MEGF8	0.033	-0.446										KMO	0.016	-0.495
DMC1	0.033	-0.446										PXDC1	0.016	-0.495
LRRC31	0.034	-0.447										AGPAT4	0.016	-0.495
VWA5A	0.034	-0.447										EPO	0.016	-0.495
ZFP36L1	0.032	-0.447										BNC2	0.016	-0.495
UBE2D4	0.034	-0.447										TMEM133	0.016	-0.495
C11orf68	0.034	-0.447										ZNF431	0.016	-0.495
RARG	0.032	-0.447										ZNF831	0.016	-0.495
PRKCZ	0.032	-0.448										STAC	0.016	-0.496
PLB1	0.032	-0.448										THBS2	0.016	-0.496
ZNF385D	0.032	-0.448										GPR174	0.016	-0.496
GUCY1A3	0.032	-0.448										KIAA1462	0.016	-0.496
ETV6	0.033	-0.448										STAMBPL1	0.016	-0.496
C1QTNF1	0.033	-0.448										CRTAM	0.016	-0.496
HEY2	0.032	-0.448										FHOD1	0.016	-0.496
ISPD	0.033	-0.448										PDE9A	0.016	-0.496
SNX13	0.033	-0.448										CYR61	0.016	-0.497
CASK	0.033	-0.448										PRRX1	0.016	-0.497
ARHGEF9	0.032	-0.448										TTC7A	0.016	-0.497
RAP1B	0.033	-0.448										TNIP3	0.016	-0.497
SPPL2C	0.033	-0.448										AKAP12	0.016	-0.497
NEK6	0.032	-0.449										BACH2	0.016	-0.497
DIXDC1	0.032	-0.449										PLAGL1	0.016	-0.497
ZBTB16	0.033	-0.449										LRCH2	0.016	-0.497
PTPN21	0.033	-0.449										RRAGC	0.016	-0.498
ZNF20	0.032	-0.449										COL4A3	0.016	-0.498
ZBTB48	0.032	-0.449										C2orf54	0.016	-0.498
SSU72	0.033	-0.449										ALDH1L2	0.016	-0.498
LRRC47	0.033	-0.449										ACTR3	0.015	-0.499
ITGB4	0.031	-0.45										TNP1	0.015	-0.499
GSE1	0.031	-0.45										ANK3	0.015	-0.499
VANGL2	0.032	-0.451										FGF7	0.015	-0.499
C12orf71	0.032	-0.451										MYO1B	0.015	-0.5
GOLGA5	0.031	-0.451										RBMS1	0.015	-0.5
ZNF626	0.032	-0.451										IL18R1	0.015	-0.5
ZNF697	0.032	-0.451										NHSL1	0.015	-0.5
AC093415.2	0.032	-0.451										NXPH1	0.015	-0.5
FGF10	0.032	-0.451										AFF2	0.015	-0.5
LCA5	0.032	-0.451										PFKP	0.015	-0.5
LRRC42	0.03	-0.452										GIF	0.015	-0.5
MIR548AA1	0.032	-0.452										HMCN1	0.015	-0.501
PALMD	0.032	-0.452										CFH	0.015	-0.501
CDC14A	0.03	-0.452										STAT4	0.015	-0.501
NBPF11	0.032	-0.452										MRAS	0.015	-0.501
ST8SIA6	0.032	-0.452										STX7	0.015	-0.501
KIAA1549	0.03	-0.452										AKAP13	0.015	-0.501
SLC2A13	0.032	-0.452										SAMD3	0.015	-0.502
ERMAP	0.03	-0.453										IFNGR1	0.015	-0.502
MTHFR	0.03	-0.453										MAN2B1	0.015	-0.502
NPAS4	0.03	-0.453										GRAP2	0.015	-0.502
MN1	0.031	-0.453										LOX	0.014	-0.503
SPEN	0.031	-0.453										FLNC	0.014	-0.503
PPP2R5A	0.031	-0.453										GIMAP2	0.014	-0.503
AKR7A2	0.03	-0.453										DAAM1	0.014	-0.503
COBL	0.03	-0.453										ZBED2	0.014	-0.504
OR7G3	0.031	-0.453										PTGER4	0.014	-0.504
KDM1A	0.031	-0.454										THEMIS	0.014	-0.504
NAV1	0.031	-0.454										ARHGAP23	0.014	-0.504
NHLRC2	0.031	-0.454										SOBP	0.014	-0.505
CCDC186	0.031	-0.454										C9orf85	0.014	-0.505
IGFL4	0.031	-0.454										CPNE8	0.014	-0.505
TMEM125	0.031	-0.454										ZNF101	0.014	-0.505
NTSR2	0.03	-0.454										HELT	0.014	-0.506
COMMD6	0.029	-0.454										SPNS2	0.014	-0.506
ECE1	0.031	-0.455										TACC1	0.014	-0.507
LAMB3	0.029	-0.455										OR4F21	0.014	-0.507
ADCYAP1R1	0.029	-0.455										FAM133A	0.014	-0.507
TH	0.029	-0.455										AGAP2	0.014	-0.507
FOXP4	0.031	-0.455										TCF4	0.014	-0.507
ANAPC15	0.029	-0.455										CD3D	0.013	-0.508
RAB6A	0.031	-0.455										ARHGAP28	0.013	-0.508
TTLL1	0.031	-0.455										COL16A1	0.013	-0.509
SIMC1	0.029	-0.456										CADPS	0.013	-0.509
TMEM245	0.03	-0.456										DNM2	0.013	-0.509
PAFAH1B1	0.03	-0.456										CPXM1	0.013	-0.509
ZNF426	0.03	-0.456										MYO1E	0.013	-0.51
NBPF3	0.029	-0.456										IGDCC4	0.013	-0.51
C11orf49	0.03	-0.456										CCDC36	0.013	-0.511
NDFIP2	0.03	-0.456										EAF2	0.013	-0.511
EFS	0.03	-0.456										CNR1	0.013	-0.511
SRRM1	0.029	-0.457										CD5	0.013	-0.511
CNOT8	0.03	-0.457										TAF1D	0.013	-0.511
PPP2R2D	0.03	-0.457										APOA2	0.013	-0.512
GMFB	0.028	-0.457										GLI2	0.013	-0.512
ZFP3	0.03	-0.457										BICC1	0.013	-0.512
TNS4	0.03	-0.457										PRDM8	0.012	-0.513
CTTNBP2NL	0.029	-0.458										ADAMTS2	0.012	-0.513
SEMA3G	0.029	-0.458										YBX1	0.012	-0.514
PTPRN2	0.029	-0.458										CLCA2	0.012	-0.514
TRIM8	0.029	-0.458										CR1	0.012	-0.514
INPP5A	0.029	-0.458										FNDC4	0.012	-0.514
PRTFDC1	0.029	-0.458										COL6A6	0.012	-0.514
STK11	0.028	-0.458										IFNE	0.012	-0.514
RUNX1	0.028	-0.458										FHL1	0.012	-0.514
VAMP3	0.029	-0.458										PRKX	0.012	-0.514
TSGA10IP	0.028	-0.458										PPP1R16B	0.012	-0.515
DEFB108B	0.029	-0.458										LAX1	0.012	-0.516
TEX22	0.028	-0.458										OR6N2	0.012	-0.516
TES	0.029	-0.459										GTF2A1L	0.012	-0.516
YPEL2	0.029	-0.459										EN1	0.012	-0.516
YTHDF2	0.029	-0.459										COL6A3	0.012	-0.516
ZNF354C	0.029	-0.459										PDLIM3	0.012	-0.516
ITGA6	0.028	-0.46										IRF4	0.012	-0.516
FAM20C	0.027	-0.46										VIM	0.012	-0.516
ABHD2	0.028	-0.46										TGFA	0.012	-0.517
RAB23	0.028	-0.46										FOXC1	0.011	-0.517
AP1S1	0.028	-0.46										MTERF1	0.012	-0.517
FGF6	0.028	-0.46										DTX2	0.012	-0.517
TRIP10	0.027	-0.46										WWC2	0.011	-0.518
CRIM1	0.028	-0.461										TBX21	0.011	-0.518
PIP	0.028	-0.461										COL5A3	0.011	-0.518
INSR	0.028	-0.461										MTHFD1L	0.011	-0.519
DFFA	0.028	-0.461										COL1A2	0.011	-0.519
LOC101927587	0.027	-0.461										LCK	0.011	-0.52
TAGLN2	0.028	-0.461										COL3A1	0.011	-0.52
DEFB113	0.028	-0.461										MCF2L2	0.011	-0.52
DNAL4	0.027	-0.461										ANXA1	0.011	-0.52
STX1B	0.026	-0.462										TMSB4Y	0.011	-0.52
HYDIN	0.028	-0.462										URB1	0.011	-0.52
HYDIN2	0.028	-0.462										APOD	0.011	-0.521
RNF187	0.028	-0.462										PSAP	0.011	-0.521
MTHFD2	0.028	-0.462										RHOF	0.011	-0.521
KIAA1211	0.027	-0.462										REM1	0.011	-0.521
SLC26A4	0.026	-0.463										RASSF2	0.011	-0.521
MAMLD1	0.026	-0.463										CASP8	0.011	-0.522
ZNF33A	0.027	-0.463										GRAP	0.011	-0.522
ME3	0.027	-0.463										SLA2	0.011	-0.522
MAPK1IP1L	0.027	-0.463										COL6A2	0.01	-0.523
SERPINA1	0.027	-0.463										AMPD1	0.01	-0.524
RP11-1149O23.3	0.027	-0.463										CFLAR	0.01	-0.524
TRIM6	0.026	-0.463										GSN	0.01	-0.524
SUCLA2	0.027	-0.463										COL5A2	0.01	-0.525
OR7C1	0.026	-0.463										MME	0.01	-0.525
SPTBN1	0.027	-0.464										PLEKHS1	0.01	-0.525
NKX3-1	0.027	-0.464										ADAM12	0.01	-0.525
NPR2	0.027	-0.464										UBASH3A	0.01	-0.525
PLLP	0.027	-0.464										STYX	0.01	-0.526
TMEM59	0.027	-0.464										TCL1A	0.01	-0.526
TENM2	0.026	-0.464										CCL28	0.01	-0.527
YAE1D1	0.027	-0.464										FNDC1	0.01	-0.527
PSMA2	0.026	-0.464										RNF113B	0.01	-0.527
TMEFF1	0.026	-0.464										GBP2	0.01	-0.528
NECAP2	0.026	-0.465										CACNB4	0.01	-0.528
MAST4	0.026	-0.465										CDH11	0.01	-0.528
SEC23IP	0.026	-0.465										GNG5	0.009	-0.529
ATG2B	0.026	-0.465										CRNN	0.009	-0.529
SLC6A9	0.025	-0.465										ZSCAN23	0.009	-0.529
ANXA8	0.025	-0.465										COL12A1	0.009	-0.529
ANXA8L1	0.025	-0.465										MMP19	0.009	-0.529
EPHA4	0.025	-0.466										ZNF208	0.009	-0.529
TRIP11	0.026	-0.466										LY9	0.009	-0.53
SERPINF2	0.025	-0.466										IWS1	0.009	-0.53
SERPINB5	0.025	-0.466										FBLN2	0.009	-0.53
PINLYP	0.025	-0.466										RNF145	0.009	-0.53
IZUMO1	0.025	-0.466										MAP4K4	0.009	-0.531
BPIFB1	0.026	-0.466										ZNF518B	0.009	-0.531
CHRNB2	0.025	-0.466										GRAMD1B	0.009	-0.531
CRYGC	0.025	-0.466										CD58	0.009	-0.532
HYAL3	0.025	-0.466										TBX18	0.009	-0.532
RNF11	0.026	-0.467										NAP1L3	0.009	-0.532
CLSTN1	0.026	-0.467										PRKCQ	0.009	-0.532
NTF3	0.026	-0.467										JRKL	0.009	-0.532
SACS	0.026	-0.467										RABGAP1L	0.009	-0.533
URAD	0.026	-0.467										TTN	0.009	-0.533
INF2	0.025	-0.467										ADAM19	0.009	-0.533
NDRG4	0.025	-0.467										COL19A1	0.009	-0.533
CHMP2B	0.025	-0.467										ANKS6	0.009	-0.533
TWISTNB	0.026	-0.467										GRAPL	0.009	-0.534
ANK3	0.025	-0.468										CXCL12	0.008	-0.535
A4GNT	0.024	-0.468										CCDC8	0.009	-0.535
INTS1	0.024	-0.468										HORMAD1	0.008	-0.536
CTSF	0.025	-0.468										STK17A	0.008	-0.536
KIAA1024	0.024	-0.468										LAMB1	0.008	-0.536
ZNF385C	0.024	-0.468										KIAA0922	0.008	-0.538
FUT3	0.025	-0.468										BICD1	0.008	-0.538
LAMC2	0.025	-0.469										CD163L1	0.008	-0.538
DHCR24	0.025	-0.469										ZNF80	0.008	-0.539
KIAA1211	0.024	-0.469										CNTNAP3	0.008	-0.539
MTURN	0.025	-0.469										C10orf128	0.008	-0.539
ST5	0.025	-0.469										CCDC102B	0.008	-0.539
LMNA	0.024	-0.469										RCAN1	0.008	-0.54
TRAF3IP2	0.025	-0.469										CTHRC1	0.008	-0.541
PNMA6A	0.025	-0.469										GPR52	0.008	-0.542
ZC3H7B	0.024	-0.469										FAT4	0.008	-0.542
CAPN8	0.025	-0.47										SOGA3	0.008	-0.542
NCBP2L	0.025	-0.47										PTPDC1	0.008	-0.542
ZW10	0.025	-0.47										CD3G	0.008	-0.542
RPS25	0.025	-0.47										PICALM	0.008	-0.542
ITPKA	0.025	-0.47										EOMES	0.007	-0.543
APLP1	0.023	-0.47										CXCL13	0.007	-0.544
ESYT2	0.025	-0.47										CD247	0.007	-0.545
ZFP36L2	0.024	-0.471										WWTR1	0.007	-0.545
MICALCL	0.023	-0.471										CD99	0.007	-0.545
TAF6	0.024	-0.471										FAM160B1	0.007	-0.545
GALNT3	0.024	-0.472										VPS13D	0.007	-0.546
NEK9	0.024	-0.472										PYHIN1	0.007	-0.546
ABAT	0.024	-0.472										AFAP1	0.007	-0.546
GCNT2	0.024	-0.472										GZMK	0.007	-0.546
REXO2	0.024	-0.472										SVEP1	0.007	-0.546
LYPD3	0.023	-0.472										PRKD1	0.007	-0.547
TPRG1	0.024	-0.473										ZIK1	0.007	-0.547
PLAC9	0.023	-0.473										EVI5	0.007	-0.548
ZNF214	0.024	-0.473										DBF4	0.007	-0.548
RAP1GAP2	0.024	-0.473										HABP4	0.007	-0.548
C20orf196	0.023	-0.473										GCNT1	0.007	-0.549
SPTBN1	0.024	-0.473										YAP1	0.007	-0.549
MUL1	0.023	-0.474										VCAM1	0.007	-0.55
KRT5	0.022	-0.474										PLEKHG1	0.007	-0.55
ANKRD37	0.022	-0.474										ANGPT1	0.007	-0.55
TFR2	0.022	-0.474										NEDD9	0.006	-0.551
PPP2CB	0.023	-0.474										LIN7A	0.006	-0.551
MAP3K9	0.023	-0.474										ULBP3	0.006	-0.552
VGLL4	0.022	-0.475										PLXNA4	0.006	-0.552
OR2F1	0.023	-0.475										TMEM2	0.006	-0.552
TBC1D4	0.023	-0.475										PBDC1	0.006	-0.552
SREBF2	0.022	-0.475										CTDP1	0.006	-0.553
PTH1R	0.022	-0.476										ZNF334	0.006	-0.553
MS4A14	0.023	-0.476										COL6A1	0.006	-0.553
YBX3	0.022	-0.476										NIPAL4	0.006	-0.556
C14orf159	0.022	-0.476										FIBCD1	0.006	-0.556
KBTBD2	0.023	-0.476										HAS2	0.006	-0.557
GRK1	0.022	-0.476										ZNF649	0.006	-0.557
AGXT	0.021	-0.477										CCND2	0.006	-0.559
ZNF391	0.021	-0.477										COTL1	0.006	-0.559
GPRASP1	0.021	-0.477										DPT	0.005	-0.56
SYTL2	0.022	-0.477										SSPN	0.005	-0.56
TMX4	0.022	-0.477										PLA2G7	0.005	-0.561
FBLIM1	0.022	-0.477										C1orf106	0.005	-0.562
SESN3	0.022	-0.478										SEMA3A	0.005	-0.562
ABR	0.022	-0.478										CASP4	0.005	-0.562
TIAM1	0.022	-0.478										SPHK1	0.005	-0.562
MFN2	0.021	-0.478										ZFPM2	0.005	-0.563
ICMT	0.021	-0.478										RRBP1	0.005	-0.563
MST1R	0.021	-0.478										DTHD1	0.005	-0.565
PPFIBP2	0.022	-0.478										MPC1	0.005	-0.565
LIPT2	0.022	-0.478										MSL3	0.005	-0.565
FCER1A	0.021	-0.479										CDH2	0.005	-0.565
WDR11	0.022	-0.479										MBD2	0.005	-0.565
CRK	0.022	-0.479										BLK	0.005	-0.566
TMEM192	0.022	-0.479										STK38	0.005	-0.567
B4GALNT3	0.021	-0.479										ACOT9	0.005	-0.567
NLRX1	0.02	-0.48										UST	0.004	-0.57
[truncated: 485 more rows]

## Sheet: 3.3
Supplementary table 3.3. Co-expression patterns of three lncRNAs RNAs up-regulated with mRNAs in Basal-like. Coefficient is correlation Pearson
Mexican cohort																												TCGA cohort
U62317.1				U62317.2				LINC02095				LINC01436				VIM-AS1				LINC01819				AFAP1-AS1				U62317.1				U62317.2				LINC02095				LINC01436				VIM-AS1				LINC01819
mRNA	pvalue	coefficient corr			pvalue	coefficient corr			pvalue	coefficient corr			pvalue	coefficient corr			pvalue	coefficient corr			pvalue	coefficient corr			pvalue	coefficient corr		mRNA	coefficient corr	pvalue		mRNA	coefficient corr	pvalue		mRNA	coefficient corr	pvalue			coefficient corr	pvalue		mRNA	coefficient corr	pvalue		mRNA	coefficient corr
MUC16	0	0.956		36403	0	0.918		PLSCR3	0	0.934		PRRG1	0	0.912		ITGB4	0	0.941		MMP1	0	0.901		LUZP6	0	0.934		KLHDC7B	0.960391	8.66576e-77		KLHDC7B	0.748693	0		SHC4	0.69027	1.05186e-20		BCL6	0.484699	1.95176e-09		TRDMT1	0.651282	0		FAM180A	0.475804
KLHDC7B	0	0.945		ZBED4	0	0.897		VSIG10L	0	0.933		TMC7	0	0.9		KPNA4	0	0.893		TKT	0	0.89		C12orf60	0	0.914		UBD	0.674621	1.59903e-19		ODF3B	0.672746	0		MIA	0.642343	2.67053e-17		ATHL1	0.450228	3.3894e-08		RSU1	0.612947	0		ZFP36L2	0.470276
ALDH1B1	0	0.923		PLAUR	0	0.896		MTRNR2L3	0	0.927		USP51	0	0.896		NCOA7	0	0.88		IL10RB	0	0.885		MT1G	0	0.901		TAP1	0.671125	2.87108e-19		TYMP	0.654311	0		PAPSS1	0.615762	1.16821e-15		NUDT9P1	0.448944	3.74727e-08		PRPF18	0.525431	2.01718e-11		TAGLN	0.427227
TNFRSF12A	0	0.923		IL1B	0	0.885		SCRT1	0	0.896		SPECC1	0.001	0.819		FGF11	0	0.875		USP36	0	0.878		LAMP3	0	0.897		CXCL10	0.66145	1.3928e-18		ETV7	0.648062	0		ROPN1B	0.606643	3.93937e-15		PLEKHM1P	0.438075	8.61989e-08		VIM	0.521917	4.65343e-11		ACTN1	0.423304
NRBF2	0	0.912		FZD9	0	0.878		PIP5K1B	0	0.896		BBOX1	0.001	0.813		MYO1B	0	0.861		FOXK2	0	0.874		MRPL51	0	0.897		ETV7	0.65662	2.99864e-18		TAP1	0.628741	0		SOX10	0.571608	2.98603e-13		MUC16	0.436213	9.91356e-08		UPF2	0.511775	2.07966e-10		ISM1	0.405217
KRT81	0	0.907		SLC39A14	0	0.861		MYCN	0	0.89		NFKBIA	0.002	0.802		C1QTNF2	0	0.857		ITPR3	0	0.868		M6PR	0	0.896		TYMP	0.638843	4.48577e-17		TAP2	0.620452	0		SOX6	0.566174	5.58538e-13		SAA1	0.410217	6.41218e-07		CUBN	0.503248	5.34694e-10		SEC14L2	0.401948
UBASH3B	0	0.901		ARPC5L	0	0.859		IFI16	0	0.874		TAP2	0.001	0.801		LTBP1	0	0.85		B3GNTL1	0	0.855		LMO4	0	0.891		SLC15A3	0.626587	2.61935e-16		HLA-F	0.613386	0		TTYH1	0.561845	9.12355e-13		PION	0.40394	9.83504e-07		MLLT10	0.490264	1.8541e-09		ELN	0.389254
KRT7	0	0.901		RAC3	0	0.852		RNF113B	0	0.874		CAMK1D	0.002	0.797		FNDC3B	0	0.85		ICMT	0.001	0.825		FBXL14	0	0.89		IL15	0.623292	4.15428e-16		XAF1	0.613288	0		CRISPLD1	0.55539	1.87181e-12		FGFBP2	0.403277	1.02842e-06		ABI1	0.47743	5.63872e-09		CDSN	0.38503
TREM1	0	0.894		SMC1B	0	0.852		C9orf16	0	0.863		MYOZ1	0.002	0.791		UGP2	0	0.845		SLC11A1	0.001	0.823		DNAJC10	0	0.886		PSMB9	0.622709	4.5052e-16		RTP4	0.590676	0		SOX8	0.548548	3.94323e-12		CCNI2	0.402633	1.07393e-06		STAM	0.471923	8.88238e-09		HEPH	0.381233
ICAM1	0	0.885		ART3	0	0.846		RASGRP3	0	0.853		PLSCR1	0.002	0.786		RGCC	0	0.839		CAMSAP1	0.001	0.819		PSMD11	0	0.885		SAMD9L	0.617118	9.71729e-16		IRF9	0.58235	0		CDH19	0.535322	1.5886e-11		APOBEC3F	0.402171	1.10775e-06		ARHGAP21	0.469697	1.06398e-08		MRVI1	0.378109
FBLIM1	0	0.874		DESI1	0.001	0.841		VSX2	0	0.852		ANKFY1	0.003	0.775		RPRM	0.001	0.812		FOXK1	0.001	0.813		KDELR3	0	0.885		UBE2L6	0.616679	1.03147e-15		CFB	0.577277	0		S100B	0.534946	1.65133e-11		HLA-F	0.401863	1.13086e-06		RPP38	0.468623	1.16005e-08		FGF1	0.375544
FPR2	0	0.869		CXCL8	0	0.839		DHDH	0	0.851		RAB27A	0.002	0.773		PLD1	0.001	0.806		WDR45B	0.001	0.813		HSPD1	0	0.884		XAF1	0.615517	1.20755e-15		HLA-B	0.575816	0		C2orf82	0.533073	2.00132e-11		TIAM2	0.401252	1.1781e-06		TCF7L1	0.457581	2.76459e-08		SGIP1	0.374095
ISCA1	0	0.868		NFIL3	0.001	0.835		C9orf43	0	0.847		LYNX1	0.002	0.77		PPP1R14B	0.001	0.802		BACH1	0.001	0.809		TANK	0	0.879		RASSF4	0.614766	1.33664e-15		APOL6	0.570155	0		SNX22	0.523848	5.07163e-11		RTP4	0.400043	1.27707e-06		PTPLA	0.45368	3.72637e-08		BGN	0.373353
COTL1	0	0.863		C15orf39	0.001	0.835		LENG9	0	0.847		CLEC7A	0.002	0.765		BICD2	0.001	0.79		SLC41A2	0.001	0.808		TUBA4A	0	0.878		CXCL11	0.614136	1.45515e-15		CXCL10	0.569581	0		ROPN1	0.522714	5.67489e-11		AMN	0.396905	1.57219e-06		WAC	0.448074	5.68255e-08		LMOD1	0.369463
CTSL	0	0.857		PLOD1	0.001	0.83		FCRLB	0	0.836		NFASC	0.004	0.764		TMEM132A	0.001	0.788		PUM1	0.002	0.802		PNPT1	0	0.874		STAT1	0.61281	1.73882e-15		SLC15A3	0.568755	0		ST3GAL6	0.521397	6.46212e-11		WHAMM	0.395348	1.74173e-06		MTMR11	0.441377	9.31333e-08		ACAN	0.368534
CDH3	0	0.857		SLC2A5	0.001	0.83		MTRNR2L4	0	0.834		STK38	0.002	0.762		CYP2D6	0.002	0.784		RCN1	0.002	0.802		GMPR	0	0.874		BIRC3	0.611373	2.10731e-15		LOC400759	0.564733	6.58177e-13		C1orf130	0.52129	6.53079e-11		LOC146880	0.393817	1.92521e-06		VGLL1	0.434475	1.53279e-07		SVIL	0.367559
S1PR3	0	0.852		FCGR2B	0.001	0.83		SLC13A4	0.001	0.824		ASS1	0.002	0.762		COL4A4	0.002	0.78		NOC2L	0.001	0.798		TTLL4	0	0.868		AIM2	0.611298	2.1284e-15		PSMB9	0.563197	0		NR4A1	0.515018	1.20354e-10		SAA2	0.387428	2.9086e-06		IL17RD	0.430494	2.03312e-07		VWA1	0.367547
CTTNBP2NL	0	0.846		RANGAP1	0.001	0.83		SULT1C2	0.001	0.823		IFNAR2	0.002	0.762		SPATA31A5	0.002	0.78		RCC1	0.002	0.797		BCL2L14	0	0.868		ITGAM	0.610859	2.25652e-15		UBD	0.562081	0		COL9A1	0.511172	1.74017e-10		MBOAT1	0.38669	3.04878e-06		C3orf24	0.430199	1.54841e-07		PDLIM7	0.367132
BCL7B	0	0.845		JOSD1	0	0.829		SLC35B1	0.001	0.823		THBS3	0.003	0.759		SPATA31A7	0.002	0.78		SLC18B1	0.002	0.797		VEPH1	0	0.863		ICAM1	0.60959	2.67099e-15		CCL8	0.560256	0		LOC285548	0.509012	2.13616e-10		IL34	0.383512	3.72967e-06		USP6NL	0.42991	2.11843e-07		LGALS1	0.366028
CXCL8	0	0.842		MRAS	0.001	0.823		FAM78B	0.001	0.818		RASA2	0.003	0.757		STARD3	0.002	0.78		2002-08-01	0.002	0.797		FAM86B1	0	0.863		LAP3	0.608881	2.93397e-15		DHX58	0.554395	0		TMPRSS5	0.506927	2.60025e-10		HLA-G	0.379148	4.90214e-06		DCLRE1C	0.423152	3.39208e-07		CHST3	0.360813
C7orf49	0	0.842		GIT1	0.001	0.823		LHFPL2	0.001	0.818		IL34	0.004	0.753		LXN	0.002	0.776		CAMK1D	0.002	0.797		FAM86B2	0	0.863		GBP5	0.606234	4.15615e-15		UBE2L6	0.554147	0		GALNT13	0.500027	4.93762e-10		TMPRSS3	0.378444	5.12151e-06		FAM171A1	0.422135	3.63814e-07		BMP1	0.360399
RAB42	0.001	0.841		OR4D9	0.001	0.82		ORAI1	0.001	0.817		SKAP2	0.003	0.752		METTL21C	0.002	0.775		AQP9	0.002	0.797		STAT1	0	0.85		TRIM22	0.6023	6.93374e-15		PARP9	0.552056	0		FAM81A	0.484145	2.04865e-09		WIPI1	0.378192	5.20219e-06		KIN	0.420338	4.11491e-07		MATN3	0.359933
MTHFD1L	0.001	0.841		ALDH1B1	0.001	0.819		FDCSP	0.001	0.813		PIM1	0.005	0.747		CXCL2	0.002	0.768		S100A12	0.001	0.796		PKP1	0	0.846		NCEH1	0.599854	9.49736e-15		BATF2	0.551501	0		LOXL4	0.482868	2.28968e-09		BZRAP1	0.375466	6.15519e-06		FBXO18	0.418182	4.76596e-07		MCAM	0.359879
CLDN23	0.001	0.841		TCF20	0.001	0.819		TIGD4	0.001	0.813		RCN1	0.005	0.747		CTDNEP1	0.002	0.762		TMEM39B	0.001	0.788		FANCF	0	0.846		SLAMF8	0.599588	9.82643e-15		PSMB8	0.548015	0		EXTL1	0.479716	3.00773e-09		TAP2	0.373263	7.0438e-06		C10orf47	0.416772	5.2435e-07		THBS3	0.359186
KRT83	0	0.84		PFN1	0.001	0.814		TNFRSF17	0.001	0.812		HRH1	0.003	0.746		ODAM	0.003	0.759		AUNIP	0.002	0.786		AKAP3	0	0.846		IRF1	0.598977	1.06253e-14		CCL5	0.54387	0		NDRG2	0.477296	3.70135e-09		ODF3B	0.371677	7.75765e-06		CCNY	0.416422	5.36899e-07		ACTA2	0.358955
SRI	0.001	0.835		PML	0.001	0.813		NCMAP	0.001	0.808		TACC3	0.004	0.741		C7orf34	0.003	0.759		NHSL1	0.003	0.78		R3HDM1	0	0.845		CD274	0.598907	1.07207e-14		CMPK2	0.541322	0		CMTM5	0.470275	6.69702e-09		PML	0.369702	8.74138e-06		OSR1	0.415522	5.70524e-07		CNN1	0.358458
PML	0.001	0.835		CLIC4	0.001	0.808		KCNN3	0.001	0.808		GABRP	0.006	0.736		NAT16	0.003	0.759		RASGRF1	0.002	0.779		FAM86C1	0	0.842		PARP12	0.598828	1.08299e-14		CXCL11	0.539507	0		SCRG1	0.461078	1.42758e-08		C2orf62	0.368609	9.3356e-06		ZNF438	0.414906	5.94669e-07		MYL9	0.358264
MT1E	0.001	0.835		PADI2	0.001	0.808		CPNE5	0.001	0.808		SSH1	0.004	0.735		CAPN3	0.003	0.758		RBMS2	0.003	0.775		PRPS2	0.001	0.841		C2	0.598496	1.12975e-14		IFIT3	0.537579	0		KRT23	0.460697	1.47233e-08		NPHS1	0.367633	9.89812e-06		FAM189A2	0.410957	7.74187e-07		EDNRA	0.35812
MSLN	0	0.834		ARFGAP3	0.001	0.808		FAM117A	0.001	0.808		CYP2S1	0.004	0.732		WDR86	0.003	0.755		36403	0.003	0.775		NOP2	0.001	0.841		RNF213	0.595215	1.71247e-14		GBP1	0.537546	0		MGC16025	0.454416	2.43618e-08		CTF1	0.36623	1.07636e-05		ZNF248	0.409277	8.65329e-07		TPM2	0.353217
SLC39A14	0	0.831		NOC2L	0.001	0.806		MYH7	0.001	0.806		GLG1	0.006	0.731		CABIN1	0.003	0.752		GPR157	0.002	0.77		PRR11	0	0.836		GBP4	0.594459	1.88348e-14		PARP12	0.535022	0		FAM189A2	0.452343	2.8704e-08		DAPK1	0.366053	1.08779e-05		KLF6	0.408101	9.35123e-07		C8orf58	0.352629
DNAJC6	0.001	0.83		FCGR2C	0.001	0.803		LPL	0.002	0.802		NTN1	0.006	0.731		AGBL3	0.003	0.751		AHSG	0.002	0.769		CYP27A1	0	0.834		IFIH1	0.593815	2.04215e-14		ISG20	0.534517	0		EPHX4	0.451797	2.99657e-08		IRF9	0.365507	1.12371e-05		ROPN1B	0.406041	8.53133e-07		LOC100134259	0.352262
VSIG4	0.001	0.83		ZDHHC18	0.002	0.802		LGMN	0.002	0.802		RRP7A	0.005	0.729		BTG1	0.003	0.751		STAC	0.004	0.764		FTSJ1	0	0.834		CCL8	0.591748	2.64441e-14		PARP14	0.531643	0		VEPH1	0.451496	3.06839e-08		PTX3	0.364559	1.1887e-05		LARP4B	0.404101	1.21487e-06		SDC1	0.351404
KRT86	0.001	0.83		TOR1B	0.002	0.802		APOC1	0.002	0.802		ABLIM2	0.005	0.727		REC114	0.003	0.748		APEX2	0.002	0.762		NPAS4	0	0.834		EPSTI1	0.591463	2.73981e-14		OAS2	0.528875	2.89152e-12		TM4SF1	0.451328	3.10918e-08		POLG	0.359771	1.57513e-05		GNRH1	0.402286	1.36667e-06		RHOC	0.347661
RBM38	0.001	0.83		VSIG4	0.002	0.802		KLF1	0.002	0.802		GADD45A	0.007	0.725		TRMT11	0.003	0.746		ADAM9	0.003	0.759		MYC	0.001	0.83		TLR1	0.59039	3.13057e-14		IFI27	0.528637	3.86641e-12		SLC44A2	0.449057	3.71417e-08		OPTN	0.358254	1.72041e-05		LOC283070	0.400554	1.52816e-06		PDGFB	0.347143
CYP24A1	0.001	0.83		APOL6	0.002	0.802		LRRC61	0.001	0.801		MYO1E	0.007	0.725		NEB	0.004	0.743		NXN	0.003	0.759		NHEJ1	0	0.829		APOL6	0.588168	4.11888e-14		B2M	0.528628	3.90524e-12		AIF1L	0.447244	4.27681e-08		FOXA3	0.35801	1.74492e-05		C10orf111	0.398916	1.69755e-06		SPON2	0.346697
CLEC5A	0.001	0.824		NOL9	0.001	0.801		LOC101927805	0.001	0.798		SLC2A14	0.005	0.724		RAP1GAP2	0.004	0.743		ANPEP	0.004	0.758		FXN	0	0.828		NLRC5	0.587673	4.37714e-14		IDO1	0.528548	4.23712e-12		COL11A2	0.447032	4.34782e-08		BCO2	0.357913	1.75473e-05		NET1	0.398604	1.73185e-06		ZYX	0.346625
MAF1	0.001	0.824		CXCL1	0.001	0.801		HMX2	0.001	0.798		CHRNA5	0.005	0.721		KPNB1	0.004	0.74		SSU72	0.003	0.754		LDLRAD3	0	0.828		IFI30	0.587095	4.69926e-14		APOBEC3A	0.527587	8.52938e-12		HAO1	0.445754	4.79964e-08		ZNF276	0.356915	1.85911e-05		ZMYND11	0.398277	1.7684e-06		LIMS2	0.346216
TM7SF3	0.001	0.824		FAT1	0.002	0.797		MYOD1	0.001	0.798		GK	0.007	0.72		SCPEP1	0.004	0.74		PTPRU	0.004	0.753		FH	0.001	0.824		HLA-B	0.585746	5.54202e-14		OASL	0.525907	1.73409e-11		ITGA10	0.445667	4.832e-08		KCNMB3	0.35418	2.17567e-05		DIP2C	0.397162	1.89878e-06		MYLK	0.3462
TSPO	0.001	0.824		CTSL	0.002	0.797		MT1HL1	0.002	0.797		CNIH1	0.007	0.72		MCAM	0.004	0.737		UBE2R2	0.004	0.753		PUS7	0.001	0.824		CCL4	0.582913	7.81739e-14		IFIT2	0.525795	1.79929e-11		ARSE	0.444607	5.24294e-08		CMAH	0.35397	2.20197e-05		NMT2	0.395747	2.07725e-06		RNASE7	0.345409
ESRRA	0.001	0.822		WDR5	0.002	0.797		MX2	0.002	0.797		IL10RB	0.007	0.72		SNTB1	0.004	0.735		NELFB	0.004	0.753		MT1H	0.001	0.824		CCL3	0.582208	8.51141e-14		IRF1	0.525757	1.82122e-11		PRB1	0.441193	6.8076e-08		HRCT1	0.353666	2.24048e-05		CDC123	0.395407	2.12258e-06		LOXL2	0.345381
SCO2	0.001	0.822		MYO1E	0.002	0.797		NEURL3	0.001	0.795		GPRIN1	0.008	0.714		KPRP	0.004	0.732		CNNM3	0.003	0.748		NMI	0.001	0.823		TAP2	0.580323	1.06758e-13		CCL3	0.524987	2.29523e-11		RCAN1	0.440967	6.92573e-08		PSMB8	0.35319	2.3022e-05		FXYD7	0.395033	1.7781e-06		ATAD3C	0.344137
MT1M	0.001	0.82		SIRPA	0.002	0.797		ABCA13	0.001	0.795		SLC27A2	0.008	0.714		FTMT	0.004	0.732		GSDMC	0.005	0.747		RIF1	0.001	0.822		B2M	0.580206	1.0826e-13		IFI44L	0.524502	2.61626e-11		SLC26A2	0.43784	8.77373e-08		ACCS	0.35249	2.39587e-05		TJAP1	0.3948	2.20564e-06		BMP8A	0.343461
GJB5	0.001	0.819		RAB27A	0.001	0.796		FOXE1	0.001	0.79		PML	0.008	0.714		NDEL1	0.004	0.732		NPLOC4	0.005	0.747		VGLL1	0.001	0.819		PARP14	0.577569	1.48241e-13		MX1	0.522999	3.72912e-11		S100A1	0.435455	1.04914e-07		APOBEC3D	0.351967	2.46814e-05		HORMAD1	0.394076	1.89299e-06		RAB3IL1	0.342415
EFNA5	0.001	0.819		TMEM43	0.002	0.791		SRRM3	0.002	0.782		FOXN3	0.006	0.713		KCNJ18	0.004	0.732		SURF4	0.003	0.746		BPI	0.001	0.819		HCK	0.577518	1.49147e-13		GPR37L1	0.521219	6.5768e-11		COL9A2	0.433201	1.24075e-07		MGC42105	0.351095	2.59334e-05		GDI2	0.393619	2.37622e-06		REXO2	0.342415
MT1F	0.001	0.819		CP	0.002	0.791		GPSM3	0.002	0.781		APOBEC3F	0.006	0.713		GPR153	0.004	0.731		IFNAR2	0.003	0.746		NCK2	0.001	0.817		BATF2	0.576976	1.59032e-13		HLA-A	0.521006	5.51858e-11		FGFBP2	0.432897	1.26896e-07		GREB1L	0.35027	2.71719e-05		YME1L1	0.39207	2.61918e-06		PDLIM2	0.340112
MOCOS	0.001	0.819		TMEM139	0.002	0.791		C1orf100	0.003	0.78		TAGLN2	0.009	0.709		GAS2	0.005	0.729		TDO2	0.005	0.742		ST8SIA1	0.001	0.817		TLR6	0.575852	1.81644e-13		NLRC5	0.520442	6.0992e-11		FAM109B	0.431908	1.3653e-07		PCGF5	0.350157	2.73468e-05		C8orf46	0.390492	2.89068e-06		RARA	0.33999
KRTCAP3	0.001	0.818		SLC2A6	0.002	0.791		AMTN	0.003	0.78		TCP11L1	0.007	0.707		KCNA4	0.005	0.729		LRP12	0.005	0.742		OAS2	0.001	0.814		DTX3L	0.575726	1.84364e-13		IL29	0.51841	8.66033e-11		RLBP1	0.43058	1.50567e-07		CFB	0.349578	2.82542e-05		GTPBP4	0.389848	3.00905e-06		RETSAT	0.339449
TAP2	0.001	0.818		ICMT	0.001	0.787		PHLDA1	0.003	0.78		BRMS1L	0.007	0.707		COL4A3	0.005	0.727		UBAP2	0.005	0.742		FAM19A3	0.001	0.813		WARS	0.57538	1.92023e-13		SMTNL1	0.517652	9.32413e-11		OSR1	0.430272	1.54009e-07		SAA4	0.349175	2.89019e-05		KDELR3	0.386567	3.68707e-06		FAM160B2	0.338614
RNF207	0.001	0.816		TMEM39B	0.001	0.786		EBI3	0.002	0.779		PTGER2	0.007	0.707		SLC6A14	0.005	0.726		CCDC137	0.005	0.742		RBM34	0.001	0.813		LACTB	0.573275	2.45833e-13		RNF213	0.516619	1.10658e-10		IGF1R	0.429138	1.67361e-07		NRG2	0.348893	2.93638e-05		NT5DC3	0.385788	3.86825e-06		KLK5	0.336279
SLC30A7	0.001	0.813		CDC42EP1	0.002	0.786		KCNQ4	0.002	0.776		PCBP3	0.007	0.707		USP31	0.005	0.726		C9orf47	0.004	0.741		HIST1H2BM	0.001	0.813		GBP1	0.573079	2.51532e-13		TRIM22	0.516087	1.19228e-10		C20orf112	0.428408	1.76539e-07		LOC400927	0.348047	3.07926e-05		SHC4	0.385186	4.01396e-06		PHLDB1	0.33622
RBMS1	0.001	0.813		SIGLEC14	0.001	0.785		CD180	0.003	0.775		TMEM79	0.007	0.704		WWTR1	0.005	0.725		MECR	0.004	0.74		SPAG16	0.001	0.812		TNFAIP2	0.572767	2.60889e-13		IL15RA	0.515952	1.21482e-10		CHPT1	0.427726	1.85534e-07		TRIM47	0.347921	3.10108e-05		SEC31A	0.384878	4.09051e-06		RSU1	0.336126
DRAM1	0.001	0.813		IFNAR2	0.002	0.784		DRGX	0.002	0.773		SH3PXD2B	0.01	0.703		FLII	0.005	0.724		FUOM	0.004	0.74		CEP41	0.001	0.812		TRIM21	0.571353	3.076e-13		WARS	0.515602	1.27453e-10		COL9A3	0.424179	2.39885e-07		PLA2G4C	0.347468	3.18069e-05		ZNF33A	0.384845	4.09871e-06		SYT8	0.336086
HLA-F	0.001	0.812		RPL22	0.002	0.781		PATL2	0.002	0.772		HIVEP2	0.01	0.703		ZDHHC14	0.005	0.722		METTL23	0.004	0.74		DDIAS	0.001	0.812		PARP9	0.571054	3.18457e-13		GBP5	0.514991	1.3839e-10		NTRK3	0.421489	2.90928e-07		HCG4	0.34738	3.1965e-05		C10orf18	0.384817	4.10575e-06		RSPO1	0.335823
ADAM8	0.001	0.808		THEMIS2	0.003	0.78		LGALS9C	0.003	0.769		FJX1	0.01	0.703		ANKRD18A	0.005	0.721		MAFG	0.004	0.74		FZD7	0.001	0.808		FYB	0.570391	3.43892e-13		P2RY6	0.514841	1.41163e-10		KCNK5	0.420943	3.0249e-07		DENND3	0.345583	3.53335e-05		OPTN	0.382712	4.66913e-06		ANPEP	0.335078
C15orf48	0.001	0.808		PSAP	0.003	0.78		LGALS9B	0.003	0.769		NCCRP1	0.01	0.703		PLCL2	0.006	0.719		TXLNA	0.006	0.736		FARSB	0.001	0.808		IL2RA	0.569906	3.63761e-13		ALDH3B1	0.514706	1.43712e-10		SYNM	0.420446	3.13389e-07		U2AF1L4	0.343716	3.91845e-05		OLAH	0.379464	4.80688e-06		MFRP	0.334952
PRR35	0.001	0.808		RHBDF2	0.002	0.78		TIMD4	0.002	0.768		B3GALT5	0.01	0.703		GSDMA	0.006	0.719		BAIAP2L1	0.006	0.736		GARS	0.001	0.808		IFIT3	0.569322	3.89119e-13		LAG3	0.512218	1.97047e-10		PTPRZ1	0.418409	3.62097e-07		SELS	0.343049	4.06543e-05		MFGE8	0.378498	6.02501e-06		CCRL1	0.333669
TRIM47	0.001	0.808		IDO1	0.003	0.775		TYR	0.002	0.766		RNF19B	0.01	0.698		RAP2B	0.006	0.718		ZMYND19	0.006	0.736		SSBP1	0.001	0.808		CXCR2P1	0.56783	4.62073e-13		PML	0.512046	2.01245e-10		APBA1	0.417904	3.75227e-07		LRRFIP2	0.342321	4.23167e-05		MYL12A	0.378297	6.09809e-06		CYTH3	0.333027
SLC2A5	0.002	0.802		GPR84	0.003	0.775		C16orf96	0.002	0.766		TRIB2	0.01	0.698		SPECC1L	0.006	0.718		BBOX1	0.006	0.736		MAGEA12	0.001	0.808		LOC400759	0.566311	5.49885e-13		LAP3	0.508228	3.13858e-10		DBNDD2	0.417687	3.81016e-07		TLR6	0.340024	4.79868e-05		FRMD4A	0.377434	6.42222e-06		VCL	0.332374
HLA-B	0.002	0.802		OCA2	0.003	0.775		CA6	0.004	0.764		CAMSAP1	0.01	0.698		CCL11	0.006	0.716		PLET1	0.006	0.736		OASL	0.001	0.808		IL32	0.565201	6.24014e-13		TNFAIP2	0.505544	4.20491e-10		BAMBI	0.417176	3.94988e-07		VEPH1	0.339814	4.85396e-05		MYL9	0.377061	6.56739e-06		THBS2	0.331566
PPP1R14C	0.001	0.798		ITGAM	0.003	0.775		BAMBI	0.004	0.764		SAA1	0.01	0.698		MYH3	0.006	0.716		SAA4	0.006	0.736		OR52M1	0.001	0.807		CD80	0.565159	6.27004e-13		IFI30	0.50477	4.56425e-10		ZNF521	0.415942	4.3078e-07		A4GALT	0.3382	5.29918e-05		DCLK2	0.376916	6.62447e-06		NANOS1	0.330502
FAM136A	0.002	0.797		ARSB	0.002	0.773		CCL1	0.004	0.764		ENO2	0.01	0.698		CDK5R1	0.006	0.714		SH3BP1	0.006	0.736		LRRC8B	0.002	0.802		SLC7A7	0.563334	7.71224e-13		IFIH1	0.504732	4.58221e-10		ARHGEF9	0.412883	5.333e-07		IRS2	0.336645	5.76381e-05		RAB18	0.376762	6.68575e-06		SLC20A2	0.329781
DCBLD1	0.002	0.797		CTSB	0.002	0.773		IRGC	0.004	0.764		VAV2	0.008	0.696		CACNB1	0.006	0.714		PPP1R14C	0.004	0.735		MTIF2	0.002	0.802		OAS2	0.561962	9.00377e-13		ZBP1	0.504721	3.19685e-10		CYB5R2	0.410813	6.15434e-07		TLR1	0.336174	5.91206e-05		CHODL	0.375152	7.35944e-06		NES	0.329308
TAP1	0.002	0.797		FCGR2A	0.003	0.769		FTL	0.004	0.764		ABCC1	0.009	0.694		IBSP	0.006	0.713		ZBED4	0.004	0.735		PPP3R1	0.002	0.802		HLA-F	0.561169	9.84388e-13		IL15	0.504275	4.80716e-10		PHLPP1	0.410654	6.22205e-07		NFAT5	0.335143	6.24901e-05		ZNF25	0.371801	8.97321e-06		MYOZ1	0.328089
VLDLR	0.002	0.797		TKT	0.003	0.769		FOXL2	0.002	0.762		LAMC2	0.011	0.692		PAK3	0.006	0.713		PLOD1	0.006	0.731		GAPDH	0.002	0.802		IL12RB1	0.560432	1.06925e-12		SAMD9L	0.503332	5.3009e-10		MFGE8	0.410113	6.45845e-07		PGM5P2	0.334094	6.61e-05		EDDM3A	0.371627	7.78107e-06		GRP	0.326364
ALDH3B1	0.001	0.797		HPSE	0.003	0.769		ATG9B	0.003	0.759		AKT3	0.011	0.692		TTC7A	0.006	0.711		PLSCR1	0.006	0.731		ALDH1L2	0.002	0.802		STX11	0.558224	1.36796e-12		IFI6	0.502166	5.97216e-10		PRMT2	0.409277	6.8401e-07		PHF1	0.333798	6.71512e-05		CREB3L2	0.369621	1.01969e-05		CYR61	0.326029
MT1H	0.002	0.797		FJX1	0.003	0.769		RXFP4	0.003	0.757		PRKAA1	0.011	0.692		PMFBP1	0.007	0.705		ZCCHC6	0.006	0.731		SMYD5	0.002	0.797		CASP1	0.557244	1.52518e-12		HLA-H	0.501727	6.24302e-10		LCTL	0.409011	6.96628e-07		HLA-H	0.332706	7.11758e-05		CRYAB	0.36921	1.04445e-05		SRF	0.325182
ATG13	0.001	0.796		BCAT1	0.003	0.769		GHRL	0.003	0.755		GABBR2	0.011	0.692		FDCSP	0.007	0.704		TAOK3	0.005	0.729		CT83	0.002	0.797		BCL2A1	0.556927	1.57975e-12		BST2	0.500635	6.96449e-10		MAPRE2	0.408867	7.03551e-07		PSMB9	0.332608	7.15478e-05		CD55	0.36914	1.04873e-05		IFFO2	0.32489
VAC14	0.001	0.795		TAP2	0.002	0.768		AIM2	0.004	0.753		BAZ1A	0.011	0.692		OR9Q2	0.007	0.704		KRT81	0.007	0.725		CCKBR	0.002	0.797		LILRB4	0.556348	1.68417e-12		GBP4	0.499057	8.13602e-10		GPR83	0.407936	7.4984e-07		FES	0.331073	7.76185e-05		SOCS5	0.367792	1.13443e-05		PPP1R3B	0.324783
PNPLA3	0.001	0.795		SOD2	0.004	0.764		OASL	0.004	0.753		ACTN1	0.011	0.692		PGM2L1	0.007	0.704		THBS3	0.005	0.724		MGST1	0.002	0.797		CMPK2	0.555928	1.76412e-12		CLEC4E	0.498287	8.76889e-10		NKX3-2	0.4079	7.51636e-07		HAPLN3	0.330686	7.92243e-05		NSUN6	0.367269	1.1694e-05		MDFI	0.324423
ANXA4	0.001	0.792		S1PR3	0.004	0.764		PABPC3	0.004	0.753		TCF20	0.011	0.692		KRT10	0.007	0.704		SLC2A12	0.005	0.724		ETV6	0.002	0.797		GPR84	0.555022	1.94917e-12		C15orf48	0.498142	8.89256e-10		ST3GAL4	0.40685	8.07447e-07		PTAR1	0.330592	7.96159e-05		KIF5B	0.366522	1.22112e-05		TPM1	0.324076
CTSB	0.001	0.792		SLC41A2	0.004	0.764		CD300LF	0.004	0.753		ITGB8	0.009	0.688		HIC2	0.007	0.703		SSH1	0.005	0.724		LYAR	0.001	0.796		TDRD7	0.554336	2.10179e-12		TNFSF13B	0.497723	9.26048e-10		AMZ2P1	0.406764	8.12208e-07		RFX5	0.329556	8.40855e-05		KCNQ4	0.366275	1.23872e-05		PMP22	0.323765
ORAI2	0.001	0.791		CDH3	0.004	0.764		ELFN1	0.003	0.752		MKL1	0.009	0.688		CD59	0.008	0.702		PNPLA3	0.005	0.721		YIF1A	0.001	0.796		IDO1	0.553072	2.41408e-12		ISG15	0.496635	1.0277e-09		KDELR3	0.403016	1.04662e-06		FOXJ1	0.329411	8.47293e-05		TBX19	0.364646	1.36078e-05		ARHGAP29	0.323077
IL32	0.002	0.791		CCR1	0.004	0.758		SPRR3	0.003	0.751		MMP1	0.012	0.687		BACE2	0.008	0.702		PRSS16	0.007	0.72		ERGIC2	0.001	0.792		SAMD9	0.552964	2.44256e-12		USP18	0.495002	1.1993e-09		SFRP1	0.402851	1.05835e-06		C21orf63	0.329351	8.49987e-05		SLMO1	0.364515	1.37104e-05		CACNA1H	0.322669
PLTP	0.002	0.791		CCDC85B	0.004	0.758		NAA11	0.003	0.748		GRK6	0.01	0.682		TBC1D3B	0.008	0.701		OPHN1	0.007	0.72		SFT2D2	0.002	0.791		SNX10	0.551303	2.92729e-12		GNLY	0.492131	1.56471e-09		ZDHHC8	0.400699	1.2224e-06		GPR55	0.329323	8.5124e-05		KRT83	0.362602	1.33433e-05		PLAT	0.321845
ARL6IP6	0.001	0.79		SLC25A19	0.004	0.758		LYZL1	0.003	0.748		APEX2	0.01	0.682		TBC1D3C	0.008	0.701		FAM213A	0.007	0.72		METTL21A	0.001	0.791		CFB	0.551056	3.007e-12		NOD2	0.490535	1.80931e-09		IRX1	0.399829	1.29541e-06		OCLN	0.328921	8.69383e-05		HSPA14	0.362047	1.57939e-05		KRT17	0.321696
CDV3	0.001	0.79		C5AR1	0.004	0.758		LEMD1	0.005	0.747		A2M	0.013	0.681		OR2A14	0.008	0.7		PNP	0.007	0.72		TIMMDC1	0.002	0.791		HAVCR2	0.550117	3.32886e-12		SLAMF8	0.49025	1.85645e-09		FZD7	0.399276	1.34394e-06		PIM1	0.328329	8.96837e-05		RTKN	0.361496	1.62978e-05		MMP11	0.321343
ZYX	0.001	0.79		TCN2	0.004	0.758		PLA2G7	0.005	0.747		HSD3B7	0.013	0.681		NOG	0.008	0.7		ZDHHC18	0.008	0.714		ELK1	0.002	0.791		LAG3	0.549184	3.68215e-12		DTX3L	0.489723	1.94677e-09		NIPAL3	0.398769	1.38988e-06		TNF	0.328217	9.02115e-05		TMEM158	0.360633	1.71184e-05		C1orf88	0.321341
PLEKHG6	0.001	0.79		B3GNT7	0.003	0.757		HIPK2	0.005	0.747		SFN	0.011	0.68		IFT80	0.008	0.699		NARF	0.008	0.714		DSC2	0.002	0.791		IL15RA	0.54826	4.06759e-12		OPTN	0.489536	1.9797e-09		SLC43A3	0.39838	1.42625e-06		ETV7	0.32747	9.38053e-05		GAB2	0.360156	1.75874e-05		GPR17	0.320877
SLC2A14	0.001	0.79		WWTR1	0.003	0.757		CACNA1C	0.005	0.747		ARMC8	0.011	0.68		C11orf91	0.008	0.699		KYNU	0.009	0.709		CUL1	0.001	0.79		SIGLEC1	0.547929	4.2151e-12		BCL2A1	0.48885	2.10516e-09		BTBD3	0.397516	1.51007e-06		DAPP1	0.327199	9.51407e-05		SMYD1	0.359597	1.5912e-05		THBS1	0.320624
SLC16A3	0.001	0.79		RPS19BP1	0.003	0.757		CHRNB2	0.003	0.746		IL1B	0.014	0.676		ZDHHC8	0.008	0.699		TNPO3	0.009	0.709		USP41	0.001	0.79		TRIM14	0.547868	4.24267e-12		CCL4	0.488113	2.24816e-09		PRR4	0.397038	1.55852e-06		PRDXDD1P	0.327125	9.55122e-05		RUSC2	0.356484	2.16361e-05		SLC6A1	0.319798
C15orf52	0.001	0.788		CCR3	0.003	0.755		FEZF1	0.003	0.746		TMEM43	0.014	0.676		S100A3	0.008	0.698		SMS	0.009	0.709		PRICKLE3	0.001	0.788		CCL5	0.547663	4.33727e-12		SCO2	0.487827	1.48255e-09		C2orf71	0.394409	1.85215e-06		RUNX3	0.326186	0.000100296		CAPN12	0.355937	2.23083e-05		CREB5	0.319584
CLIC1	0.001	0.787		SMPDL3B	0.004	0.753		ARMS2	0.003	0.746		DIAPH1	0.014	0.676		TBC1D3	0.008	0.696		PTPN11	0.009	0.709		SLC6A9	0.002	0.786		ZBP1	0.547626	4.35439e-12		IFI35	0.48774	2.32394e-09		SCARB1	0.394347	1.85968e-06		HCG26	0.326079	0.000100857		CAMK1D	0.353506	2.55478e-05		MTMR11	0.319124
SLC2A1	0.002	0.786		COQ2	0.004	0.753		FAM129C	0.003	0.745		WDR5	0.014	0.676		TBC1D3F	0.008	0.696		PGS1	0.009	0.709		CCNYL1	0.002	0.786		IL4I1	0.547322	4.49875e-12		IFI44	0.487324	2.411e-09		PRPSAP1	0.394049	1.89633e-06		PARP3	0.325962	0.000101471		WDR37	0.353478	2.55876e-05		PDGFRB	0.319124
CP	0.002	0.786		GABRP	0.004	0.753		SH3BGRL3	0.004	0.743		TRIM44	0.014	0.676		ANKRD18B	0.008	0.695		XKR8	0.007	0.705		RTKN	0.002	0.786		APOL1	0.546738	4.78889e-12		HSH2D	0.487007	2.47955e-09		MGC16275	0.392571	2.08791e-06		NMUR1	0.325678	0.000102983		USP25	0.352778	2.66009e-05		CNN2	0.319017
CTSW	0.002	0.786		SFRP1	0.004	0.753		CCL8	0.004	0.743		36403	0.014	0.676		NACC2	0.008	0.694		GNA12	0.01	0.703		PSAT1	0.002	0.786		SAMHD1	0.545646	5.38152e-12		STAT1	0.486802	2.52486e-09		SLC41A3	0.391722	2.20625e-06		CBLN3	0.324716	0.000108245		C1orf130	0.35261	2.68497e-05		ARTN	0.318919
RECQL	0.002	0.786		RAB35	0.004	0.753		AMPD1	0.005	0.742		MTMR11	0.012	0.674		MTRNR2L1	0.008	0.694		SLC36A4	0.01	0.703		CKS2	0.002	0.786		CIITA	0.545147	5.67563e-12		HERC6	0.486185	2.66544e-09		GPR37	0.391349	2.26026e-06		RHBDF2	0.324002	0.000112315		IDI2	0.3526	2.68636e-05		HECW1	0.31855
KRT85	0.002	0.786		RDH11	0.004	0.753		GCA	0.005	0.742		PTAFR	0.012	0.671		UBE2U	0.009	0.693		ATAD3A	0.008	0.702		DDX21	0.002	0.786		ICOS	0.544111	6.33634e-12		TRIM21	0.486073	2.69177e-09		STIM1	0.391346	2.2606e-06		TAP1	0.321071	0.00013056		MYBL1	0.352395	2.71708e-05		ZDHHC9	0.31809
SLC41A2	0.002	0.786		ICAM1	0.004	0.753		TMEM158	0.005	0.742		TSPAN4	0.012	0.671		ACTA1	0.009	0.693		ISPD	0.008	0.702		CMAS	0.002	0.786		CCR5	0.543	7.12735e-12		IFIT1	0.485625	2.79951e-09		ITPR2	0.391139	2.29119e-06		LOC388242	0.320894	0.000131748		RBM17	0.351303	2.88608e-05		SPNS2	0.317985
GZMB	0.002	0.786		MMP9	0.004	0.753		MRPS18B	0.005	0.742		XRN1	0.015	0.67		PSG5	0.009	0.693		CHRNA5	0.008	0.702		RECQL	0.002	0.786		ADAM8	0.540877	8.91416e-12		IFITM1	0.485481	2.83514e-09		C9orf170	0.390891	2.32815e-06		AKT3	0.320763	0.00013263		PTCH2	0.350762	2.97349e-05		COL13A1	0.316613
ANPEP	0.002	0.786		SH3BP1	0.004	0.753		PIM2	0.005	0.742		EFNA5	0.015	0.67		JOSD1	0.009	0.692		L1CAM	0.008	0.699		WARS	0.002	0.786		TMEM150B	0.540849	8.9404e-12		AIM2	0.48528	2.88527e-09		FAM107A	0.389386	2.56541e-06		GGA3	0.32046	0.000134698		SVIL	0.350342	3.04301e-05		DUSP27	0.316328
TSPAN14	0.002	0.784		MLF1	0.003	0.751		CLEC19A	0.005	0.742		TNFAIP3	0.015	0.67		RARRES1	0.009	0.691		PPID	0.01	0.698		MT1F	0.002	0.786		RSAD2	0.53964	1.01473e-11		RSAD2	0.485159	2.91598e-09		CHRM3	0.388728	2.67621e-06		FXYD7	0.320038	0.000137625		PITRM1	0.350029	3.09576e-05		CD248	0.316263
KIR3DL3	0.002	0.784		NAGA	0.003	0.751		CCL2	0.005	0.742		TNPO3	0.015	0.67		MARCKS	0.009	0.691		PROM1	0.01	0.698		USP18	0.002	0.786		HERC6	0.539294	1.05202e-11		C15orf53	0.484469	1.99144e-09		COBL	0.388327	2.746e-06		GTF2IRD2P1	0.319891	0.000138662		POU6F1	0.349833	3.12927e-05		SYTL4	0.316263
IL15	0.002	0.781		DNAH11	0.003	0.748		SHH	0.004	0.74		LITAF	0.015	0.67		TNC	0.009	0.691		DUS1L	0.01	0.698		PNO1	0.003	0.78		LILRB2	0.539038	1.08059e-11		FBXO6	0.484449	3.10168e-09		DNER	0.387729	2.85311e-06		COLEC11	0.319449	0.000141813		ARHGEF9	0.349483	3.18995e-05		MMP14	0.315958
SLC39A8	0.003	0.78		NUP50	0.003	0.748		MRM1	0.004	0.74		INO80	0.012	0.669		PRSS21	0.009	0.691		CHAF1B	0.01	0.698		TMSB10	0.003	0.78		HK3	0.538767	1.11153e-11		IL28A	0.480674	2.76922e-09		CDK2AP1	0.386677	3.05143e-06		ST6GALNAC5	0.318985	0.00014519		RASGRP1	0.349011	3.27341e-05		MFGE8	0.315857
SLC2A3	0.003	0.78		ENO1	0.005	0.747		MTRNR2L7	0.004	0.737		ZDHHC13	0.013	0.666		BST1	0.009	0.69		ATG10	0.008	0.696		LRPPRC	0.003	0.78		APOBEC3A	0.538403	1.1545e-11		RHOF	0.480305	4.42637e-09		FAM198A	0.386373	3.11099e-06		HLA-C	0.318864	0.000146086		LOC339047	0.347112	3.63105e-05		TGFB1I1	0.314854
PLAUR	0.003	0.78		CYBB	0.005	0.747		CHST12	0.006	0.736		ARL4C	0.016	0.665		TRIM16L	0.009	0.689		IL22RA2	0.008	0.696		CHST13	0.002	0.78		MNDA	0.538216	1.17715e-11		OAS1	0.479008	4.93953e-09		C16orf58	0.386308	3.12396e-06		GTF2IRD2B	0.317842	0.000153842		ZNF469	0.34623	3.80935e-05		MYH9	0.313594
KIR2DL1	0.002	0.779		PIK3AP1	0.005	0.747		FKBP11	0.006	0.736		TUB	0.016	0.665		NCMAP	0.009	0.688		CBL	0.008	0.696		CCL7	0.003	0.78		PLEK	0.538146	1.18576e-11		STX11	0.47638	6.15468e-09		COL2A1	0.386068	3.17216e-06		ARNTL	0.317692	0.000155007		LOC221442	0.344793	4.11765e-05		MMP3	0.313209
DGKZ	0.002	0.777		ALDOC	0.005	0.747		IGH	0.006	0.736		COMMD9	0.016	0.665		IRX1	0.009	0.688		NFX1	0.009	0.693		ME2	0.003	0.78		UBA7	0.537488	1.26969e-11		APOL3	0.475881	6.41535e-09		ZNF69	0.384157	3.58092e-06		POU5F1	0.316269	0.00016653		ELF5	0.343789	4.34661e-05		JPH2	0.31284
RASGRF1	0.002	0.776		LRRC25	0.005	0.747		LRRN4	0.006	0.736		PLET1	0.016	0.665		VIM	0.009	0.688		SMPDL3B	0.011	0.692		VRK2	0.003	0.775		NR1H3	0.5374	1.28143e-11		DDX60	0.475335	6.71229e-09		PLEKHB1	0.384115	3.59044e-06		RCCD1	0.316194	0.000167156		MNT	0.343322	4.45713e-05		ECM1	0.312714
MIER1	0.003	0.775		NCF2	0.003	0.746		DNAJC10	0.004	0.735		PLAUR	0.016	0.665		YWHAH	0.009	0.688		C1orf106	0.011	0.692		PEX13	0.003	0.775		DDX60	0.536924	1.34628e-11		HLA-E	0.474172	7.38794e-09		PMP2	0.381923	4.12195e-06		RASGEF1A	0.316054	0.000168335		MYO15A	0.343206	4.48517e-05		RRBP1	0.312126
TMEM43	0.003	0.775		TFRC	0.003	0.746		C4orf45	0.004	0.735		FBLN1	0.016	0.665		WNT7B	0.009	0.687		ST14	0.011	0.692		SLCO4C1	0.003	0.775		C15orf48	0.536634	1.38724e-11		PARP10	0.471942	8.86888e-09		CBS	0.381814	4.15031e-06		IL20RB	0.315756	0.000170877		BAMBI	0.342963	4.54403e-05		ZCCHC5	0.311762
GMPS	0.003	0.775		PVR	0.003	0.746		GPR85	0.004	0.735		EGFL6	0.014	0.663		CLDND2	0.01	0.686		PMM2	0.011	0.692		GSTK1	0.003	0.775		SIGLEC5	0.536032	1.47636e-11		GPR84	0.471923	8.88238e-09		PLEKHA7	0.381466	4.24179e-06		STIM1	0.315499	0.00017309		ZNF37A	0.342184	4.73799e-05		FHL3	0.311536
SPP1	0.003	0.775		PHF5A	0.003	0.746		TSPAN16	0.004	0.735		MYO5A	0.014	0.663		TMCC2	0.01	0.685		COMTD1	0.009	0.691		ANXA1	0.003	0.775		GBP6	0.535377	1.5797e-11		IL12RB1	0.471904	8.8959e-09		MFI2	0.381226	4.30614e-06		HLA-E	0.315354	0.00017435		SLC23A3	0.341201	4.49992e-05		NNMT	0.31137
HLA-G	0.003	0.775		TRIB2	0.005	0.742		OR10K1	0.006	0.731		SPEG	0.014	0.661		B3GNT7	0.01	0.685		GMPS	0.012	0.687		C11orf68	0.003	0.775		IFI44L	0.534492	1.73031e-11		CCL7	0.469961	6.87515e-09		GRAMD3	0.381198	4.3137e-06		PPP4R4	0.314921	0.000178167		SRF	0.340714	5.1252e-05		CSRP1	0.311365
ACSL4	0.003	0.775		CAPG	0.005	0.742		XCR1	0.006	0.731		DENND3	0.014	0.66		GPR35	0.01	0.685		ASS1	0.01	0.685		HAPLN3	0.003	0.775		SIGLEC9	0.532826	2.0526e-11		GBP6	0.468131	8.00564e-09		CA6	0.380986	4.37133e-06		SLC16A5	0.314733	0.000179849		ACTG2	0.340634	5.14692e-05		COX7A1	0.310971
ITGAM	0.003	0.775		CMTM7	0.005	0.742		ODAM	0.006	0.731		KLF13	0.014	0.66		ECHDC1	0.01	0.685		POLR1E	0.01	0.685		TLCD1	0.003	0.775		PSMB8	0.532775	2.0634e-11		NR1H3	0.466435	1.38204e-08		DLGAP4	0.380267	4.57225e-06		SYNM	0.314458	0.00018234		ANKRD27	0.340564	5.16615e-05		TBXA2R	0.309475
BACE2	0.003	0.775		NFKBIE	0.005	0.742		POLE3	0.006	0.731		STX11	0.017	0.659		CRYGN	0.01	0.685		SIRT7	0.01	0.683		MYCN	0.002	0.773		OAS3	0.532294	2.16724e-11		ICAM1	0.466402	1.38564e-08		NAT8L	0.37853	5.09404e-06		MMP7	0.313921	0.000187287		ACBD7	0.33999	5.32646e-05		NFIB	0.309468
ESYT3	0.002	0.773		ACSL4	0.005	0.742		LRIG3	0.006	0.731		GTF3C5	0.017	0.659		MFHAS1	0.01	0.685		SEMA4C	0.01	0.682		C3orf58	0.002	0.773		FGR	0.531584	2.32978e-11		C21orf63	0.465819	1.45145e-08		NR2F2	0.378353	5.15041e-06		PLCG2	0.313492	0.000191335		COPA	0.339509	5.46428e-05		LOC100126784	0.308196
HLA-E	0.002	0.77		CNIH1	0.005	0.742		LIPC	0.005	0.73		TFDP3	0.017	0.659		SHB	0.01	0.685		SLC2A11	0.01	0.682		TAPBPL	0.002	0.77		LAPTM5	0.530707	2.54717e-11		SERPINA1	0.464843	1.56818e-08		VTCN1	0.377564	5.40831e-06		MYO15B	0.312923	0.000196828		ASB13	0.338557	5.74718e-05		SFXN3	0.307881
TKT	0.003	0.769		PPP1R14C	0.004	0.74		OR5B21	0.005	0.729		NADK	0.015	0.657		MEIG1	0.01	0.685		SDC1	0.013	0.681		IFIH1	0.003	0.769		CD86	0.529844	2.7802e-11		NKG7	0.464512	1.60982e-08		SHANK3	0.377235	5.51947e-06		KCTD19	0.311788	0.000208208		MTPAP	0.337531	6.06764e-05		XYLB	0.307585
TNFRSF21	0.003	0.769		SLC2A12	0.004	0.737		C11orf95	0.005	0.729		RNF149	0.015	0.657		DEFB121	0.01	0.685		FAM136A	0.013	0.681		MRPS33	0.003	0.769		CLEC6A	0.529691	2.82343e-11		IL32	0.464031	1.67211e-08		MAGEF1	0.376762	5.68332e-06		ALDH3B1	0.311462	0.000211597		POLH	0.336938	6.2602e-05		SRPK3	0.307519
IPMK	0.003	0.769		FPR2	0.004	0.737		MTRNR2L1	0.005	0.729		MALT1	0.015	0.657		ANKUB1	0.01	0.683		NFIL3	0.013	0.681		DHCR7	0.003	0.769		CDC42EP4	0.529657	2.83323e-11		C1S	0.46341	1.75594e-08		TMPRSS12	0.376402	5.81074e-06		MGAT3	0.311229	0.000214049		EPC1	0.336219	6.50137e-05		THY1	0.307165
AIFM2	0.003	0.769		TNFRSF9	0.006	0.736		NUDT1	0.005	0.727		KIF2A	0.015	0.655		SSTR1	0.01	0.683		SAA2	0.013	0.681		C12orf4	0.003	0.769		APOL3	0.529466	2.8886e-11		APOL1	0.463294	1.77213e-08		SERPINE2	0.376276	5.85596e-06		FAM118A	0.311037	0.00021608		FAM19A3	0.335561	6.72981e-05		PLK3	0.307141
RAI14	0.002	0.768		MGAT5	0.006	0.736		AGMO	0.005	0.727		DYNLT3	0.015	0.655		GCK	0.01	0.682		PXDC1	0.011	0.68		OLFM2	0.003	0.769		FCGR1A	0.5292	2.96733e-11		DDX58	0.463242	1.7793e-08		SHANK2	0.375578	6.11286e-06		HIST1H2BJ	0.310043	0.000226921		SUV39H2	0.33418	7.23407e-05		SORBS3	0.306962
NPY4R	0.002	0.765		SLC1A3	0.006	0.736		POLR3G	0.007	0.725		TNF	0.018	0.654		OR4K1	0.01	0.682		EVPL	0.011	0.68		BIN1	0.002	0.768		RELB	0.52906	3.00959e-11		PATL2	0.463228	1.78126e-08		UGT8	0.375392	6.18338e-06		SLC44A2	0.309786	0.000229801		EPCAM	0.332051	8.08068e-05		PPP1R13L	0.306586
ST6GALNAC5	0.004	0.764		C2	0.006	0.736		SMPDL3A	0.007	0.725		GPRIN2	0.018	0.654		SYCE2	0.01	0.682		ZDHHC20	0.011	0.677		CASP2	0.002	0.768		MEFV	0.528555	3.16661e-11		NCF1	0.462869	1.8323e-08		LOC100270710	0.374715	6.44553e-06		GPR37L1	0.30962	0.000231688		FBXL2	0.33151	8.31039e-05		OLFML1	0.306035
HAVCR2	0.004	0.764		CREB3L2	0.006	0.736		AKR1E2	0.007	0.725		SAA4	0.018	0.654		AMN	0.01	0.681		NFASC	0.014	0.676		BATF2	0.002	0.768		PDCD1LG2	0.528042	3.33468e-11		RUFY4	0.461906	1.33477e-08		FAM181B	0.374021	6.72542e-06		CELSR1	0.3096	0.000231917		LOC146880	0.330885	8.58336e-05		CNN3	0.305963
MOB3B	0.004	0.764		S100A12	0.004	0.735		OR52I2	0.007	0.725		AHNAK2	0.018	0.654		WFDC8	0.01	0.681		CEBPB	0.014	0.676		LCN15	0.002	0.766		DRAM1	0.526945	3.72315e-11		FASLG	0.461382	1.39285e-08		GCOM1	0.373985	6.74026e-06		LOC400759	0.309502	0.00023303		CALM2	0.330623	8.69991e-05		SLC39A14	0.305937
C15orf39	0.004	0.764		BST1	0.004	0.735		CD37	0.007	0.725		PSMD7	0.018	0.654		UTS2B	0.011	0.68		BACE2	0.014	0.676		PTX3	0.002	0.765		RTP4	0.525783	4.18244e-11		TRIM69	0.460853	2.14544e-08		PRSS33	0.372787	7.25142e-06		LINS1	0.308601	0.000243547		BPI	0.330599	7.95853e-05		FLJ23867	0.305478
CYB561A3	0.002	0.763		CDC26	0.004	0.735		ZMIZ2	0.005	0.724		SERPINB7	0.018	0.654		TOR4A	0.01	0.68		SMC1B	0.014	0.676		CD83	0.002	0.765		IL9R	0.525241	4.41519e-11		PLSCR1	0.459915	2.30794e-08		SORBS2	0.372746	7.26961e-06		SILV	0.308349	0.000246566		NUDT5	0.329452	9.24071e-05		MMP2	0.305454
REEP3	0.002	0.762		EIF2A	0.006	0.731		RPL23	0.005	0.724		CEBPB	0.018	0.654		RELT	0.01	0.68		SLC2A14	0.012	0.674		MFSD5	0.002	0.765		LILRB1	0.524439	4.78216e-11		TDRD7	0.459658	2.3544e-08		FGF13	0.372482	7.38722e-06		LRRC8C	0.308022	0.000250531		CCIN	0.328696	8.79719e-05		ESYT2	0.304157
DERA	0.003	0.759		RRS1	0.006	0.731		VSTM2B	0.005	0.724		TCN2	0.018	0.654		KCNJ2	0.011	0.68		PIK3CB	0.012	0.671		EPRS	0.004	0.764		TNFRSF9	0.524414	4.79433e-11		PHF11	0.458995	2.47853e-08		SIX3	0.372298	7.47051e-06		GABRP	0.307882	0.000252249		DHTKD1	0.328654	9.627e-05		GDPD2	0.303504
ADPRHL2	0.004	0.758		ALOX5AP	0.006	0.731		NKPD1	0.005	0.724		FETUB	0.016	0.652		OR2S2	0.011	0.679		GPR84	0.015	0.67		KCNK12	0.004	0.764		NMI	0.523193	5.41187e-11		RASSF4	0.457703	2.73886e-08		CHADL	0.371628	7.78062e-06		GPR18	0.306688	0.000267354		ARL5B	0.328122	9.89287e-05		SRPX2	0.303354
CSF1	0.004	0.758		TLCD1	0.006	0.731		IRF5	0.005	0.723		CYFIP2	0.016	0.652		CCNJL	0.011	0.678		ARPC5L	0.013	0.667		FOXC1	0.004	0.764		RHOF	0.522778	5.63906e-11		CD274	0.457632	2.75367e-08		VGLL1	0.37152	7.83145e-06		ABTB1	0.306594	0.000268569		EFHD1	0.3271	0.00010423		CRYAB	0.303121
KIAA0922	0.004	0.758		TRIM47	0.006	0.731		LOC101928605	0.005	0.722		ADM	0.016	0.649		LEMD1	0.011	0.677		CLIC4	0.016	0.665		ESRP1	0.004	0.764		C15orf53	0.522128	6.013e-11		CXCR2P1	0.457236	1.94563e-08		EPHB3	0.371427	7.87589e-06		FOXL1	0.30644	0.000270585		CSGALNACT2	0.326166	0.000109302		C2orf50	0.303112
RASGEF1A	0.004	0.758		RAB40B	0.006	0.731		VPREB3	0.005	0.721		LIN9	0.02	0.648		FAM3D	0.011	0.677		IL1B	0.016	0.665		GOLT1B	0.004	0.764		LCP2	0.522115	6.02077e-11		SOD2	0.457194	2.84828e-08		SLC27A6	0.371359	7.90843e-06		FGF2	0.306197	0.000273789		C6orf132	0.32359	0.000124525		C1QTNF6	0.30303
FADS3	0.004	0.758		SH3BGRL3	0.005	0.729		KCNA3	0.007	0.72		CYBB	0.02	0.648		SACS	0.011	0.677		CALU	0.016	0.665		DDX18	0.002	0.762		CTSS	0.520645	6.95877e-11		IFIT5	0.456942	2.90402e-08		SH3RF1	0.370596	8.28213e-06		AFG3L1	0.305829	0.000278725		S100A5	0.323141	0.000117412		BTBD19	0.302836
ARNTL2	0.003	0.754		RASGRF1	0.005	0.729		PAX5	0.007	0.72		TRIM29	0.02	0.648		FADS6	0.011	0.677		FAM3C	0.016	0.665		POGLUT1	0.002	0.762		LRRC25	0.520425	7.11032e-11		UBA7	0.456694	2.95974e-08		SERPINA10	0.369294	8.95896e-06		CP	0.30574	0.000279924		SLC13A3	0.323105	0.000127606		C6orf127	0.302728
TIGD2	0.004	0.753		PARVB	0.005	0.729		CD79A	0.007	0.72		SAA2	0.02	0.648		SLC22A7	0.011	0.676		CYBA	0.016	0.665		CCDC86	0.002	0.762		C1S	0.520332	7.17577e-11		SECTM1	0.456624	2.97569e-08		ACR	0.368617	9.33121e-06		C3	0.305273	0.000286315		GABRP	0.323021	0.000128146		COL8A1	0.302577
UBD	0.004	0.753		FNDC3B	0.007	0.725		IGLL1	0.007	0.72		CD163	0.02	0.648		MYO1A	0.011	0.676		LGALS3BP	0.016	0.665		WDR74	0.003	0.761		HLA-DRA	0.520267	7.22193e-11		OAS3	0.456237	3.06546e-08		CD55	0.368265	9.53047e-06		MAP7D3	0.305101	0.000288714		CCDC14	0.322834	0.000129355		LHFPL5	0.302441
ME2	0.004	0.753		CXCL11	0.007	0.725		EIF4E2	0.006	0.718		RNASE10	0.02	0.648		S100A7	0.012	0.674		OXLD1	0.016	0.665		DLX3	0.003	0.761		FMNL1	0.520043	7.38239e-11		MLKL	0.455416	3.26445e-08		VIT	0.368109	9.62e-06		ZMYND15	0.305035	0.000289627		MED30	0.322694	0.000130268		FRMD8	0.301961
B4GALT5	0.004	0.753		TNF	0.007	0.725		ZNF853	0.006	0.718		SAMSN1	0.02	0.648		ATP1B3	0.012	0.674		APP	0.016	0.665		CXCL3	0.003	0.759		SNX20	0.519697	7.63653e-11		CD38	0.454604	3.47326e-08		SLC16A8	0.366709	1.04607e-05		C8orf85	0.304685	0.000294561		YIPF3	0.322349	0.000132547		PTS	0.301613
36403	0.004	0.753		TMEM176B	0.007	0.725		AC005082.12	0.006	0.718		PIK3CD	0.017	0.646		LZTS1	0.012	0.674		CKMT1B	0.014	0.663		MTHFD2	0.004	0.758		HLA-A	0.519114	8.08517e-11		HLA-C	0.453638	3.73828e-08		PLCE1	0.366699	1.04665e-05		SDR42E1	0.304533	0.000296736		LOC441455	0.322243	0.000122957		TRPC6	0.301301
ETV7	0.003	0.752		VGLL1	0.007	0.725		CLVS1	0.006	0.718		MAP7D3	0.017	0.646		STAC2	0.012	0.674		UNC13D	0.014	0.663		HIST1H4J	0.004	0.758		OASL	0.51868	8.43538e-11		SP100	0.45319	3.86765e-08		ERBB3	0.366629	1.05104e-05		CBR3	0.304503	0.000297157		ITGB1	0.322055	0.000134517		TNC	0.301079
PDE4DIP	0.003	0.751		PLA2G15	0.007	0.725		SCGB1A1	0.006	0.718		SERPING1	0.017	0.646		CLDN14	0.012	0.674		NDOR1	0.014	0.66		NT5C3A	0.004	0.758		APOBEC3C	0.518461	8.6179e-11		HLA-DOB	0.451607	4.35952e-08		CSN3	0.366295	1.0722e-05		CYP27A1	0.304377	0.000298967		DCST2	0.321598	0.000127093		SPARC	0.301053
SURF4	0.003	0.751		CCL5	0.007	0.725		MTRNR2L8	0.006	0.718		SLC2A12	0.018	0.644		ARSB	0.012	0.672		DDX54	0.014	0.66		SLC37A3	0.004	0.758		FCER1G	0.51833	8.72844e-11		KIR2DL4	0.449862	3.488e-08		KCNK17	0.366294	1.07228e-05		ISG20	0.304298	0.000300112		PRPF3	0.320174	0.000147776		F3	0.30103
HTATIP2	0.003	0.751		TMC7	0.005	0.724		TNFRSF13C	0.006	0.718		PTGS1	0.018	0.644		EHBP1	0.012	0.671		C1orf74	0.017	0.659		CARD17	0.004	0.758		ADAMDEC1	0.517775	9.21374e-11		APOBEC3D	0.449185	5.22999e-08		RPL23AP82	0.366177	1.07979e-05		XAGE2	0.30367	0.00030932		FLJ40330	0.319586	0.000152166		VIM	0.300855
TGM2	0.003	0.751		C7orf49	0.005	0.723		TMEM105	0.006	0.715		FURIN	0.018	0.644		NYAP1	0.012	0.671		CSTB	0.017	0.659		PKP2	0.004	0.758		IL1R2	0.517583	9.3869e-11		GPR172B	0.449087	5.26849e-08		B3GNT7	0.365656	1.11376e-05		FXYD1	0.303025	0.000319044		MYOZ1	0.319446	0.000153229		TLN2	0.300535
CMPK1	0.005	0.747		B3GNTL1	0.005	0.722		NEB	0.008	0.714		ITGAE	0.017	0.644		HDGFL1	0.012	0.669		FCGR2C	0.015	0.657		LCP1	0.004	0.758		NCF1	0.517107	9.83146e-11		HLA-DMA	0.448616	5.45749e-08		UNC80	0.365543	1.12125e-05		NLRC5	0.303005	0.000319347		CDR2	0.318918	0.000157295
SMIM12	0.005	0.747		KIR2DL4	0.005	0.722		PRR27	0.008	0.714		MCM5	0.018	0.644		GLIPR2	0.012	0.669		ALDH18A1	0.015	0.657		FKBP10	0.004	0.758		CD4	0.516626	1.0301e-10		LAMP3	0.448289	5.59226e-08		CLMN	0.364811	1.17106e-05		HIST1H2AG	0.302698	0.000324077		THNSL1	0.318872	0.00015766
PLXNA2	0.005	0.747		CD58	0.005	0.721		CNPY3	0.008	0.714		DDR2	0.021	0.643		HAS1	0.012	0.669		LRFN4	0.015	0.657		GAL	0.003	0.757		CTSC	0.515231	1.17901e-10		PSME2	0.448084	5.6786e-08		APP	0.362618	1.33312e-05		TCF20	0.302552	0.000326349		PLEKHG1	0.318825	0.000158025
WDR45B	0.005	0.747		LYN	0.007	0.72		CT47A9	0.008	0.714		TNFRSF9	0.021	0.643		ASCL1	0.013	0.668		CXCL1	0.015	0.655		DSCC1	0.003	0.754		IL2RB	0.515189	1.1838e-10		C2	0.447449	5.95358e-08		CRYAB	0.36168	1.40869e-05		TYMP	0.30238	0.000329056		ANKRD16	0.318475	0.000160791
CDC42EP1	0.005	0.747		MYC	0.007	0.72		CT47A10	0.008	0.714		DSP	0.021	0.643		MYBPC2	0.013	0.668		MGAT4B	0.015	0.655		EIF2AK2	0.004	0.753		IL1RN	0.515091	1.19505e-10		C5orf56	0.44708	6.11911e-08		IRS2	0.361229	1.44639e-05		RUFY4	0.301791	0.000338452		IDI1	0.318433	0.000161126
GTDC1	0.003	0.746		ELAVL2	0.007	0.72		LYZ	0.008	0.714		SNX10	0.021	0.643		FNDC4	0.013	0.667		ZNF300	0.018	0.654		HIST1H2AI	0.004	0.753		C1orf200	0.514684	1.24286e-10		TNIP1	0.446716	6.28685e-08		CUBN	0.361092	1.4581e-05		HLA-B	0.301404	0.000344746		KRT23	0.317994	0.000164664
ALDH18A1	0.003	0.746		PFKP	0.007	0.72		CD68	0.008	0.714		RASGEF1A	0.021	0.643		BASP1	0.013	0.667		ETV4	0.018	0.654		HIST1H2AL	0.004	0.753		CLEC7A	0.513887	1.34199e-10		NMI	0.446632	6.32618e-08		PTX3	0.360802	1.48301e-05		SOD2	0.301362	0.000345437		FAM107A	0.317672	0.000167306
TRIM21	0.003	0.746		NPC2	0.007	0.72		MAPRE2	0.008	0.714		SLC41A2	0.021	0.643		NUDT1	0.013	0.667		FBLN1	0.018	0.654		PARP12	0.004	0.753		SPI1	0.513453	1.39911e-10		OSCAR	0.446063	6.59901e-08		C15orf56	0.360506	1.50891e-05		PTGER2	0.301194	0.000348213		TBCC	0.317518	0.000168584
KRT73	0.003	0.746		UBALD2	0.007	0.72		CETP	0.006	0.712		C1S	0.021	0.643		INHA	0.013	0.666		IRAK2	0.016	0.652		PATL1	0.004	0.753		FPR3	0.513084	1.44948e-10		RHBDF2	0.445363	6.94989e-08		C10orf90	0.360347	1.52298e-05		HLA-A	0.301148	0.000348988		SLC41A3	0.317266	0.000170695
SLC52A2	0.005	0.742		LIMK2	0.007	0.72		F2	0.006	0.711		HSPA2	0.021	0.643		MB21D2	0.013	0.666		CDV3	0.016	0.652		LAG3	0.004	0.753		ITGB2	0.512949	1.46841e-10		SUSD3	0.445321	6.9715e-08		SMO	0.360063	1.54853e-05		PARP9	0.301059	0.000350465		RPL7L1	0.316487	0.000177378
COMMD5	0.004	0.74		TMEM51	0.006	0.718		METTL12	0.007	0.71		WDR59	0.021	0.643		GPRC5B	0.013	0.666		CXCL8	0.016	0.652		POU4F1	0.004	0.753		IFI35	0.511852	1.63083e-10		LOC400696	0.444922	5.11748e-08		NAT9	0.359823	1.57036e-05		C17orf46	0.300381	0.000361946		USP6	0.315791	0.000183547
IZUMO2	0.004	0.737		AMPD3	0.006	0.718		DHX33	0.007	0.71		APOL6	0.021	0.643		UBE2QL1	0.013	0.665		HTATIP2	0.016	0.652		MT1B	0.004	0.753		LAIR1	0.511567	1.67575e-10		TAPBPL	0.444467	7.42509e-08		MFSD4	0.35674	1.87798e-05		MKL1	0.30027	0.000363857		CUL2	0.314905	0.000191703
SHB	0.006	0.736		GNPTAB	0.006	0.718		LSM10	0.009	0.709		SH3BP1	0.021	0.643		MYH4	0.013	0.665		SLC35F2	0.016	0.649		GTDC1	0.003	0.751		MYO1G	0.511353	1.71041e-10		GZMH	0.443487	7.98038e-08		SLC35B2	0.356371	1.91835e-05		SPOCK2	0.30027	0.000363857		BST1	0.314497	0.000181989
PGK1	0.006	0.736		IL4I1	0.006	0.718		CSN3	0.009	0.709		AP1S3	0.018	0.641		CENPW	0.013	0.664		SLC6A9	0.02	0.648		TMEM231	0.003	0.751		CCRL2	0.510606	1.83645e-10		FAM179A	0.441728	6.53587e-08		RGS2	0.355879	1.97354e-05		HIST1H3E	0.300084	0.000367095		OTUD1	0.314186	0.00019856
C1S	0.006	0.736		CSNK1E	0.006	0.718		LOXL4	0.009	0.709		NXN	0.018	0.641		SPACA5B	0.014	0.662		ADAM17	0.02	0.648		IFNL3	0.003	0.751		CD74	0.509868	1.96969e-10		CELSR1	0.440939	9.6161e-08		FZD9	0.35548	2.01936e-05						TBC1D3B	0.313626	0.000204061
ALDOC	0.006	0.736		APEX2	0.006	0.715		CD79B	0.009	0.709		NUP50	0.019	0.638		SPACA5	0.014	0.662		EAF1	0.02	0.648		TMEM150B	0.003	0.751		IL18RAP	0.509827	1.97744e-10		CCL2	0.440742	9.75439e-08		LASS1	0.355239	2.04752e-05						ZNF232	0.313028	0.000210084
CDK18	0.004	0.735		CD38	0.008	0.714		CDK5R1	0.007	0.708		CCR1	0.022	0.637		DSE	0.014	0.66		TMEM209	0.02	0.648		AMER1	0.003	0.748		TNIP1	0.509509	2.03797e-10		GZMB	0.440243	1.01154e-07		KIRREL3	0.354348	2.15477e-05						ST6GALNAC5	0.312884	0.000211567
SEMA4D	0.004	0.735		PPID	0.008	0.714		NKX2-8	0.007	0.707		SYNPO	0.022	0.637		GMDS	0.014	0.66		USP51	0.02	0.648		GALNT3	0.005	0.747		CD53	0.509355	2.06792e-10		C1orf200	0.438877	8.11425e-08		MUC5B	0.352054	2.45605e-05						FAM198A	0.312263	0.000218043
SMPDL3B	0.006	0.731		NPR3	0.008	0.714		POU2F2	0.007	0.707		ZMYND19	0.022	0.637		MTRNR2L8	0.014	0.66		CD300E	0.02	0.648		METTL5	0.005	0.747		APOBEC3D	0.509243	2.08997e-10		SLA2	0.438568	1.14222e-07		MAP2	0.3519	2.47763e-05						NEK3	0.311731	0.000223741
DTX3L	0.006	0.731		MMP12	0.008	0.714		FAM47A	0.007	0.704		DESI1	0.022	0.637		KRT16	0.014	0.66		PLAUR	0.02	0.648		HIST1H4K	0.005	0.747		SAMSN1	0.508814	2.17662e-10		CDC42EP4	0.438493	1.1484e-07		LOC729234	0.351438	2.54345e-05						CRTC2	0.311698	0.000224095
TMEM65	0.006	0.731		MMP1	0.008	0.714		OR4K1	0.01	0.703		NCF2	0.02	0.635		CSTB	0.014	0.66		DFNA5	0.017	0.646		NOLC1	0.005	0.747		IFI27	0.508585	2.22418e-10		IL4I1	0.438428	1.15384e-07		TIGD4	0.35138	2.55182e-05						EFCAB3	0.311217	0.000214169
ST14	0.006	0.731		DRAM1	0.008	0.714		SPG21	0.01	0.703		TSPAN14	0.02	0.635		HAP1	0.014	0.659		GLDC	0.017	0.646		CTSC	0.005	0.747		HLA-E	0.508515	2.23894e-10		HCST	0.437952	8.70002e-08		KRT9	0.351104	2.59204e-05						TAF3	0.311157	0.000230043
MMP12	0.006	0.731		CMKLR1	0.008	0.714		SECTM1	0.01	0.703		APOL2	0.02	0.635		CDH22	0.014	0.659		RITA1	0.017	0.646		STK38L	0.005	0.747		NFKB2	0.508314	2.28177e-10		C1orf38	0.437345	1.24762e-07		C6orf15	0.350901	2.622e-05						ZDHHC18	0.31104	0.000231344
CCL4	0.006	0.731		RHPN2	0.008	0.714		C2orf88	0.008	0.702		IRX4	0.02	0.633		ARHGAP10	0.014	0.658		CKMT1A	0.017	0.646		XPOT	0.005	0.747		SIGLEC7	0.508006	2.34906e-10		AGTRAP	0.43657	1.31915e-07		C17orf63	0.35088	2.62509e-05						ROPN1	0.310686	0.000235341
MFSD12	0.006	0.731		SAMSN1	0.008	0.714		PUS1	0.008	0.702		EML5	0.02	0.633		FABP6	0.014	0.658		RPL37	0.021	0.643		PLCB4	0.005	0.747		SIGLEC10	0.507932	2.36566e-10		IFNG	0.436512	9.69399e-08		TBC1D1	0.350413	2.6953e-05						MOG	0.310327	0.000223774
CD47	0.005	0.729		TSPO	0.008	0.714		CD19	0.008	0.702		MPST	0.02	0.633		TAS2R3	0.015	0.657		IFRD1	0.021	0.643		LIF	0.005	0.747		SLA2	0.507544	2.4536e-10		GBP3	0.434857	1.49146e-07		MAGEC3	0.350365	2.70275e-05						ANKRD36B	0.310098	0.000242109
TJP2	0.005	0.729		AGTPBP1	0.006	0.713		WNT9B	0.007	0.702		SFT2D2	0.024	0.632		SOX7	0.015	0.657		RD3L	0.021	0.643		ZMIZ2	0.003	0.746		HLA-H	0.507521	2.45899e-10		NCF1C	0.434484	1.53177e-07		KCNH8	0.350098	2.74379e-05						SPATA12	0.30944	0.000249898
LRFN4	0.005	0.729		CYB561A3	0.006	0.713		BAX	0.008	0.702		CD109	0.024	0.632		GPR68	0.015	0.657		CXADR	0.021	0.643		CHCHD3	0.004	0.743		MX1	0.506956	2.59315e-10		MEFV	0.434344	1.54716e-07		CNNM3	0.349851	2.78224e-05						KCNAB1	0.309318	0.000251359
HARBI1	0.005	0.729		SLC39A8	0.009	0.709		SULT6B1	0.008	0.699		TBC1D25	0.024	0.632		VPS9D1	0.015	0.657		CD164L2	0.018	0.641		KRTAP2-3	0.004	0.743		NOD2	0.50683	2.62404e-10		BIRC3	0.434316	1.55026e-07		FOXL1	0.349835	2.78481e-05						POLR1C	0.308315	0.000263751
IL22RA2	0.005	0.726		TMEM140	0.009	0.709		IFNL3	0.008	0.699		MYO7A	0.024	0.632		ATAD3B	0.015	0.656		GBA	0.018	0.641		TAF5L	0.005	0.742		C3AR1	0.506224	2.77779e-10		ADAMDEC1	0.434036	1.58153e-07		LEMD1	0.349486	2.84001e-05						MASTL	0.308156	0.000265762
HSF1	0.005	0.726		ADAMDEC1	0.009	0.709		PAPOLG	0.01	0.698		SLC2A3	0.024	0.632		ESM1	0.015	0.656		CRK	0.018	0.641		LAD1	0.005	0.742		ALDH3B1	0.505948	2.85041e-10		FAM26F	0.433672	1.6231e-07		TRPV4	0.349366	2.8594e-05						JOSD1	0.307335	0.000276401
JPH1	0.005	0.726		RCN1	0.009	0.709		TRAM2	0.01	0.698		FAM60A	0.024	0.632		CLTCL1	0.015	0.656		HHIPL2	0.019	0.639		PCBP1	0.005	0.742		APOBEC3G	0.505925	2.85665e-10		FCER1G	0.431782	1.85625e-07		MAML2	0.349305	2.86918e-05						TRIM65	0.306919	0.000281931
VAV2	0.005	0.726		TNFRSF12A	0.009	0.709		PRY	0.01	0.698		ITGAM	0.024	0.632		TMEM200B	0.015	0.655		CLCN5	0.019	0.638		NOP58	0.005	0.742		FCGR1C	0.505696	2.91848e-10		IL1RN	0.4316	1.88032e-07		NPAS3	0.349184	2.88884e-05						TM4SF1	0.306336	0.00028987
DRD4	0.005	0.726		FOXL1	0.009	0.709		POU2AF1	0.01	0.698		SPATA12	0.021	0.63		NUS1	0.015	0.654		SLC16A13	0.019	0.638		MTPN	0.005	0.742		NFKBIE	0.505449	2.98681e-10		EPSTI1	0.430834	1.98484e-07		DOK7	0.348776	2.95591e-05						PPPDE1	0.306065	0.000293624
RPUSD1	0.005	0.726		KCNN4	0.009	0.709		LOC101928620	0.01	0.698		SUPT16H	0.021	0.63		AK4	0.016	0.653		B3GALT6	0.022	0.637		SLCO5A1	0.005	0.742		ITGB7	0.505402	2.99987e-10		HLA-DRB6	0.430697	1.49274e-07		TBX19	0.348336	3.02967e-05						C3orf55	0.306	0.000294537
PLOD1	0.007	0.725		LILRB1	0.009	0.709		PARP4	0.01	0.698		MAN2A1	0.022	0.627		KRT28	0.016	0.653		SLC39A8	0.022	0.637		TEAD4	0.005	0.742		HLA-DMA	0.505341	3.01694e-10		CXCL1	0.430676	2.00719e-07		FAM102B	0.347947	3.09661e-05						CYB5R2	0.305468	0.000302069
SLC6A17	0.007	0.725		HCK	0.009	0.709		POU4F1	0.01	0.698		RAB6B	0.025	0.626		FKBP1A	0.016	0.652		HPRT1	0.022	0.637		OSM	0.005	0.742		CYBB	0.50529	3.03145e-10		NFKB2	0.430587	2.01978e-07		CITED4	0.347685	3.14227e-05						VGLL4	0.305351	0.000303745
FCGR2B	0.007	0.725		NDUFA6	0.009	0.709		OAS2	0.008	0.696		NPR3	0.025	0.626		EVC2	0.016	0.651		SSPN	0.022	0.637		ELFN1	0.004	0.741		APOBEC3H	0.505214	3.053e-10		SAA1	0.430545	2.02578e-07		WWP2	0.347151	3.23762e-05						S100A6	0.305118	0.000307121
TMSB10	0.007	0.725		RPA2	0.007	0.707		ANKS4B	0.008	0.696		MTFR2	0.025	0.626		ABCA13	0.016	0.65		ABCF1	0.02	0.635		ELOVL7	0.004	0.74		IL21R	0.505192	3.05935e-10		CD74	0.429896	2.12052e-07		C4orf48	0.346859	3.2908e-05						SLC12A8	0.304637	0.000314188
UBE2E2	0.007	0.725		TREM1	0.007	0.707		RPL28	0.008	0.696		NDRG1	0.025	0.626		SFMBT2	0.016	0.65		CA9	0.02	0.635		ABCF2	0.004	0.74		CSF1	0.504613	3.22919e-10		PSMB10	0.429569	2.16982e-07		GPR125	0.346761	3.30885e-05						OPRK1	0.303286	0.000315072
EOGT	0.007	0.725		FUOM	0.007	0.706		FAM71E1	0.008	0.696		PRKX	0.025	0.626		NLRP14	0.016	0.65		CLDN9	0.02	0.635		FAM222B	0.004	0.74		FCGR3A	0.504581	3.23905e-10		IKBKE	0.428445	2.34808e-07		RGMA	0.34615	3.42359e-05						VEPH1	0.302999	0.000339418
RDH10	0.007	0.725		SLC6A9	0.01	0.703		WDR64	0.008	0.695		SRGN	0.025	0.626		TULP1	0.016	0.649		CTIF	0.02	0.635		SSB	0.004	0.738		IL27	0.50415	3.37169e-10		C1R	0.427749	2.4652e-07		CCDC14	0.345784	3.49413e-05						FAM188A	0.30278	0.000342935
HGH1	0.007	0.725		RNF13	0.01	0.703		KRTAP15-1	0.009	0.694		HRK	0.025	0.626		MAGEA9	0.016	0.649		ODF2L	0.02	0.633		CCT4	0.006	0.736		CXCR6	0.504123	3.3801e-10		IRF7	0.427339	2.53697e-07		SPRY2	0.345319	3.58549e-05						STK38	0.302724	0.000343839
ZCCHC6	0.007	0.725		PRSS12	0.01	0.703		ST8SIA1	0.009	0.693		CDH3	0.025	0.626		MAGEA9B	0.016	0.649		YTHDF2	0.024	0.632		DIMT1	0.006	0.736		FCGR1B	0.503867	3.46183e-10		LILRB4	0.427334	2.5378e-07		ITGA9	0.345116	3.62613e-05						OCA2	0.302587	0.000325814
NFKB2	0.007	0.725		TNFAIP3	0.01	0.703		SLAMF7	0.011	0.692		FCGBP	0.025	0.626		METTL12	0.016	0.649		FCGR2B	0.024	0.632		DNAJC2	0.006	0.736		CCR1	0.50312	3.71061e-10		IL18BP	0.427264	2.55024e-07		FAM75A2	0.344965	3.6568e-05						BZRAP1	0.302556	0.000346562
PSAP	0.007	0.725		SRGN	0.01	0.703		PLD5	0.011	0.692		RASA3	0.023	0.624		IL22	0.016	0.649		PLSCR2	0.024	0.632		MTCH2	0.006	0.736		HLA-DMB	0.502994	3.75426e-10		APOBEC3G	0.426587	2.67349e-07		KLHDC8A	0.344846	3.681e-05						SGK3	0.302402	0.000349077
MPZL2	0.007	0.725		CYB5R2	0.01	0.703		CLDN1	0.011	0.692		ZFP1	0.023	0.624		FAM57A	0.016	0.649		SLC1A3	0.024	0.632		CCDC88C	0.006	0.736		CD300A	0.50277	3.83309e-10		SNX10	0.426489	2.6918e-07		LOC158696	0.344555	3.74075e-05						TULP2	0.30143	0.000344324
FGFR1OP2	0.007	0.725		KRT81	0.01	0.703		ZNF398	0.011	0.692		SCO2	0.023	0.624		SPATA31A1	0.017	0.647		PLA2G7	0.024	0.632		MT1X	0.006	0.736		FASLG	0.502502	3.92959e-10		TAPBP	0.426312	2.72525e-07		KCNAB1	0.344323	3.78916e-05						PPP1R9A	0.301076	0.000371424
TMPRSS3	0.007	0.725		CXCL16	0.01	0.703		FICD	0.011	0.692		GPR157	0.023	0.622		FBXW10	0.017	0.647		UPF3B	0.024	0.632		RPS2	0.006	0.736		CLEC4E	0.501846	4.17545e-10		REC8	0.425878	2.80879e-07		MARCH3	0.344213	3.81223e-05						LOC200030	0.300124	0.000388287
CLIC3	0.005	0.724		AP1S3	0.008	0.702		SNAP23	0.011	0.692		GPR19	0.023	0.622		TP53I13	0.017	0.647		KRT7	0.024	0.632		MT1A	0.006	0.736		FPR2	0.501186	4.43777e-10		IDO2	0.425813	2.13185e-07		AQP6	0.344141	3.8275e-05						SGIP1	0.30005	0.000389639
C1RL	0.005	0.724		ASS1	0.008	0.702		MEI1	0.011	0.692		PKP1	0.027	0.621		CR1	0.017	0.646		IGH	0.024	0.632		PSME3	0.006	0.736		CD68	0.501099	4.4735e-10		PILRA	0.425602	2.86306e-07		JOSD1	0.344012	3.85478e-05
KIAA2013	0.005	0.721		EGFL6	0.008	0.702		NFAM1	0.011	0.692		PTPN22	0.027	0.621		ATOH1	0.017	0.646		SPINT1	0.024	0.632		PRNP	0.006	0.736		ALOX5	0.500301	4.8147e-10		SFTPB	0.425568	2.17005e-07		HILS1	0.34371	3.9197e-05
THEMIS2	0.007	0.72		PTGER2	0.008	0.702		IGLL5	0.011	0.692		HERPUD2	0.027	0.621		GAS1	0.017	0.646		USP31	0.024	0.632		PSMD14	0.004	0.735		PTPN7	0.500296	4.81677e-10		CATSPER1	0.425294	2.21345e-07		MORC2	0.343315	4.00622e-05
GNAI3	0.007	0.72		VWA7	0.008	0.701		TNFRSF4	0.009	0.691		GTF3C4	0.027	0.621		HPS1	0.017	0.646		SLC38A10	0.024	0.632		ZNF142	0.004	0.735		NCK1	0.500007	4.94663e-10		HCK	0.425234	2.93728e-07		SH3TC2	0.343175	4.03728e-05
GBP1	0.007	0.72		SKAP2	0.008	0.699		ITGA6	0.009	0.691		STOM	0.027	0.621		NINJ2	0.017	0.646		MTMR11	0.021	0.63		NDUFB11	0.004	0.735		CXorf21	0.499638	5.117e-10		SLC2A6	0.423815	3.24044e-07		HIP1R	0.342531	4.18306e-05
TAGLN2	0.007	0.72		TNIP3	0.01	0.698		TPK1	0.009	0.691		VCL	0.027	0.621		SPTBN5	0.017	0.646		DNAH11	0.021	0.63		MTMR8	0.004	0.735		CATSPER1	0.499636	5.11811e-10		DRAM1	0.42325	3.36923e-07		RXRB	0.341987	4.30996e-05
KCMF1	0.007	0.72		SGTB	0.01	0.698		MAGEB3	0.009	0.691		SMAD6	0.027	0.621		CEACAM18	0.017	0.646		ZNF7	0.021	0.63		HMOX1	0.004	0.735		CASP5	0.499315	5.27085e-10		FCGR1A	0.42277	3.48271e-07		TMOD2	0.341968	4.31438e-05
BTN3A2	0.007	0.72		HAVCR2	0.01	0.698		SFMBT2	0.009	0.691		MLKL	0.027	0.621		OLIG1	0.017	0.646		CLEC4E	0.021	0.63		GBP1	0.006	0.731		CFLAR	0.499288	5.28398e-10		SP110	0.421986	3.67567e-07		POLR2F	0.341835	4.346e-05
SOD2	0.007	0.72		PPRC1	0.01	0.698		TRAPPC1	0.009	0.691		RANGAP1	0.027	0.621		EPHA8	0.018	0.644		KIFC3	0.021	0.63		HIST1H2AJ	0.006	0.731		IL7	0.499228	5.31345e-10		GLRX	0.421645	2.87698e-07		TRIM2	0.341723	4.3728e-05
PARP12	0.007	0.72		NT5C2	0.01	0.698		KCNN2	0.009	0.69		LIMS1	0.024	0.619		SLC25A37	0.018	0.644		ESYT1	0.022	0.627		TSPAN33	0.006	0.731		SLA	0.499027	5.41206e-10		RASD2	0.42144	3.81604e-07		C17orf95	0.340652	4.63697e-05
KLRD1	0.007	0.72		A2M	0.01	0.698		SFTA3	0.009	0.688		CXCR6	0.024	0.619		KCNA7	0.018	0.644		ZNF717	0.025	0.626		CYB5R2	0.006	0.731		ALOX5AP	0.498705	5.57401e-10		CD244	0.421379	3.83194e-07		APOD	0.340041	4.7944e-05
VASN	0.007	0.72		SLC7A5	0.01	0.698		NME2	0.009	0.688		STAG1	0.024	0.619		TMEM132E	0.018	0.642		RRS1	0.025	0.626		A2ML1	0.006	0.731		CTLA4	0.498565	5.64587e-10		ZNF683	0.420716	4.0099e-07		C6orf64	0.339824	4.85147e-05
CTSZ	0.007	0.72		OXLD1	0.01	0.698		OSCAR	0.009	0.688		AFAP1	0.024	0.619		ZFP36L2	0.018	0.641		SMAGP	0.025	0.626		SERPINB5	0.006	0.731		C15orf48	0.536634	1.38724e-11		CLEC7A	0.420632	4.03301e-07		LRFN4	0.339429	4.95683e-05
ATG3	0.006	0.719		LYPD5	0.01	0.698		SLC41A1	0.012	0.687		TNIP1	0.024	0.619		DCAF8L2	0.018	0.641		IL17RD	0.023	0.624		RHPN2	0.006	0.731		SIGLEC5	0.536032	1.47636e-11		FUT7	0.42032	3.16205e-07		C6orf147	0.339206	5.01737e-05
TRAF2	0.006	0.719		TPST2	0.01	0.698		RPS27A	0.012	0.687		MMP14	0.024	0.619		SPAG4	0.018	0.641		CCL28	0.023	0.624		MPHOSPH10	0.005	0.729		GBP6	0.535377	1.5797e-11		PSME1	0.419456	4.37026e-07		ZBTB20	0.338603	5.18449e-05
NOC2L	0.006	0.718		NFAM1	0.01	0.698		GALNT14	0.012	0.687		FCAR	0.024	0.619		PYROXD2	0.019	0.639		RPS24	0.023	0.624		RPL31	0.005	0.729		IFI44L	0.534492	1.73031e-11		LGALS9	0.418938	4.52721e-07		OCA2	0.338509	5.21121e-05
CUL1	0.006	0.718		SSH1	0.008	0.696		TRIM42	0.012	0.687		ATR	0.024	0.618		GANC	0.019	0.639		CDA	0.023	0.622		NFE2L3	0.005	0.729		SIGLEC9	0.532826	2.0526e-11		IL18RAP	0.418901	3.497e-07		GCAT	0.338179	5.30532e-05
ATP6V0D1	0.006	0.718		PIK3CD	0.009	0.693		ACP2	0.012	0.687		PTPRE	0.025	0.616		CAPN15	0.019	0.639		ZNF502	0.023	0.622		E2F5	0.005	0.729		PSMB8	0.532775	2.0634e-11		SQRDL	0.418798	4.57054e-07		FAM165B	0.338165	5.30935e-05
ELMO3	0.006	0.717		SLAMF8	0.011	0.692		ERMN	0.01	0.685		MIER1	0.029	0.615		HSD17B1	0.019	0.639		TES	0.023	0.622		SLC39A4	0.005	0.729		OAS3	0.532294	2.16724e-11		NCK1	0.418714	4.59673e-07		C17orf90	0.337959	5.36875e-05
CD58	0.006	0.715		ERRFI1	0.011	0.692		NRG3	0.01	0.685		SLAMF8	0.029	0.615		MKNK1	0.019	0.638		S100A8	0.027	0.621		STEAP3	0.007	0.725		FGR	0.531584	2.32978e-11		SAMD9	0.41849	4.66728e-07		CN5H6.4	0.337807	5.41303e-05
GJB3	0.008	0.714		RUNX3	0.011	0.692		MYH4	0.01	0.685		RASAL2	0.029	0.615		TMEM31	0.019	0.638		TARBP1	0.027	0.621		MARS2	0.007	0.725		LAPTM5	0.530707	2.54717e-11		IL7	0.418341	4.71488e-07		ELF5	0.337236	5.58302e-05
EGLN1	0.008	0.714		STEAP3	0.011	0.692		KRTAP1-3	0.01	0.685		NRP2	0.029	0.615		SMYD1	0.019	0.637		IL17RE	0.027	0.621		PUS10	0.007	0.725		CD86	0.529844	2.7802e-11		TLR1	0.417967	4.83592e-07		PRELP	0.337077	5.63108e-05
GYPC	0.008	0.714		NRP2	0.011	0.692		TNNI3	0.01	0.685		CAPG	0.029	0.615		CAMK2N2	0.019	0.636		CLEC5A	0.027	0.621		CMPK2	0.007	0.725		CLEC6A	0.529691	2.82343e-11		PDCD1LG2	0.417603	4.95679e-07		COL28A1	0.336403	5.83957e-05
PUS3	0.008	0.714		TIGD1	0.011	0.692		VNN2	0.01	0.682		IL18R1	0.029	0.615		CSF2	0.019	0.636		WDR5	0.027	0.621		SIRPB1	0.007	0.725		CDC42EP4	0.529657	2.83323e-11		SYNGR3	0.417585	4.96306e-07		CMTM7	0.336389	5.8441e-05
BCAT1	0.008	0.714		PLD1	0.011	0.692		HRC	0.01	0.682		ZNF300	0.029	0.615		ADAMTS14	0.02	0.635		S1PR3	0.027	0.621		WDR75	0.005	0.724		APOL3	0.529466	2.8886e-11		SQSTM1	0.416899	5.19902e-07		HRCT1	0.335472	6.13961e-05
CEBPB	0.008	0.714		PPP3CA	0.011	0.692		CXCL11	0.013	0.681		TWISTNB	0.029	0.615		C5AR1	0.02	0.635		HRK	0.027	0.621		KRCC1	0.005	0.724		FCGR1A	0.5292	2.96733e-11		LGALS3BP	0.41645	5.35885e-07		ITIH5L	0.335443	6.1491e-05
NOL9	0.006	0.713		RNF130	0.011	0.692		MAFA	0.013	0.681		ACSL4	0.029	0.615		EFEMP1	0.02	0.633		RNF213	0.027	0.621		ATL2	0.007	0.72		RELB	0.52906	3.00959e-11		IL2RA	0.415792	5.60214e-07		NCAN	0.335139	6.25021e-05
PNKD	0.006	0.713		PRRG1	0.011	0.692		KLRG1	0.013	0.681		NAV2	0.029	0.615		CMTM7	0.02	0.633		ST6GALNAC2	0.027	0.621		FSCN1	0.007	0.72		MEFV	0.528555	3.16661e-11		VNN3	0.41573	4.37227e-07		RNASE13	0.33505	6.28016e-05
PTX3	0.006	0.713		RASSF4	0.011	0.692		AQP5	0.013	0.681		RBMS2	0.029	0.615		ST6GAL1	0.02	0.633		TTYH3	0.024	0.619		ASNS	0.007	0.72		PDCD1LG2	0.528042	3.33468e-11		IFNB1	0.414276	4.84027e-07		PIGT	0.33504	6.28352e-05
B2M	0.006	0.713		KLRD1	0.011	0.692		HELB	0.013	0.681		ITPR2	0.029	0.615		RNF145	0.02	0.633		ITGB8	0.024	0.619		C8orf33	0.007	0.72		DRAM1	0.526945	3.72315e-11		CIITA	0.413814	6.39888e-07		CLIP4	0.33473	6.38891e-05
NMB	0.006	0.713		PNP	0.011	0.692		OAS1	0.013	0.681		OR1I1	0.029	0.615		NTMT1	0.02	0.633		EGFL6	0.024	0.619		BAMBI	0.007	0.72		RTP4	0.525783	4.18244e-11		GBP7	0.413716	5.03286e-07		C21orf119	0.334288	6.54154e-05
PFN1	0.006	0.713		RNASE2	0.011	0.692		PLBD2	0.013	0.681		NOL9	0.026	0.613		CALB2	0.02	0.633		INO80	0.024	0.619		WBP11	0.007	0.72		IL9R	0.525241	4.41519e-11		NUB1	0.413687	6.45311e-07		PRG2	0.334251	6.55461e-05
GCNT1	0.007	0.71		WBP2	0.011	0.692		CPNE8	0.013	0.681		HTATIP2	0.026	0.613		CDRT1	0.02	0.633		ZNF593	0.025	0.616		SIX4	0.007	0.72		LILRB1	0.524439	4.78216e-11		CXCR3	0.412871	6.81544e-07		KLK14	0.333803	6.71358e-05
LIMS3	0.009	0.709		MUC16	0.011	0.692		GTSF1	0.013	0.681		RFX2	0.026	0.613		ASB18	0.021	0.631		KIAA2013	0.025	0.616		ARHGEF4	0.006	0.718		TNFRSF9	0.524414	4.79433e-11		CXCL16	0.412544	6.96574e-07		EPHA7	0.333714	6.74558e-05
SLC38A3	0.009	0.709		NKG7	0.011	0.692		ALDH1L2	0.013	0.681		OXSR1	0.027	0.611		SDK1	0.021	0.631		ARHGAP44	0.025	0.616		SMARCAL1	0.006	0.718		NMI	0.523193	5.41187e-11		ITGB2	0.412423	7.02237e-07		FAM19A3	0.33363	6.77562e-05
TLR2	0.009	0.709		ITGB2	0.011	0.692		COCH	0.013	0.681		ZDHHC2	0.027	0.611		VWA3B	0.021	0.63		CEP104	0.029	0.615		WNT6	0.006	0.718		RHOF	0.522778	5.63906e-11		IL2RG	0.412348	7.05743e-07		2005-09-01	0.333273	6.90588e-05
CASP3	0.009	0.709		KIAA2013	0.009	0.691		DPEP1	0.013	0.681		DNAJC6	0.03	0.61		TAS2R5	0.021	0.63		TMEM43	0.029	0.615		BOP1	0.006	0.718		C15orf53	0.522128	6.013e-11		LGALS9C	0.411321	7.55684e-07		C11orf9	0.332947	7.02712e-05
C8orf33	0.009	0.709		PDCD10	0.009	0.691		MED1	0.013	0.681		TP53BP2	0.03	0.61		B4GALT1	0.021	0.63		OR2A4	0.029	0.615		TNFSF15	0.006	0.718		LCP2	0.522115	6.02077e-11		IL27	0.410909	6.11371e-07		CTXN1	0.332296	7.27469e-05
PATL1	0.009	0.709		ADAM19	0.009	0.691		DERL3	0.013	0.681		NCK1	0.03	0.61		P2RY6	0.021	0.629		ELAVL2	0.029	0.615		CCL8	0.006	0.718		CTSS	0.520645	6.95877e-11		FMNL1	0.410178	8.15265e-07		LIX1	0.332292	7.27591e-05
SLC36A4	0.009	0.709		BOP1	0.009	0.691		DOK3	0.011	0.68		HIST1H2AI	0.03	0.61		NLRC4	0.022	0.628		TNFRSF12A	0.029	0.615		TSR1	0.006	0.718		LRRC25	0.520425	7.11032e-11		ACSL5	0.410099	8.19562e-07		SLC5A8	0.332274	7.28316e-05
ACTN1	0.009	0.709		HARBI1	0.009	0.691		PRSS27	0.011	0.68		HIST1H2AL	0.03	0.61		MBD3L5	0.022	0.628		RAC3	0.029	0.615		GAGE12F	0.006	0.717		C1S	0.520332	7.17577e-11		FCGR1C	0.408745	8.96264e-07		SMYD1	0.331689	7.51279e-05
E2F4	0.009	0.709		AK7	0.009	0.691		DPH1	0.011	0.68		INVS	0.027	0.61		PMP2	0.022	0.627		UBE2O	0.029	0.615		RUFY4	0.006	0.716		HLA-DRA	0.520267	7.22193e-11		CCR5	0.408512	9.10162e-07		KIAA1529	0.331267	7.68271e-05
IL34	0.009	0.709		RHOV	0.009	0.691		LILRB3	0.011	0.68		DRAM1	0.03	0.61		ARRB2	0.022	0.627		NIPAL1	0.026	0.613		S100A11	0.008	0.714		FMNL1	0.520043	7.38239e-11		ICOS	0.40658	1.0334e-06		GRB14	0.331164	7.72457e-05
RAC3	0.009	0.709		KIR3DL1	0.009	0.691		SSTR4	0.011	0.68		ETV6	0.03	0.61		NDUFA6	0.022	0.627		GAL	0.026	0.613		ANAPC1	0.008	0.714		SNX20	0.519697	7.63653e-11		HCG26	0.406267	1.05479e-06		KRT81	0.33079	7.87861e-05
TNFAIP2	0.007	0.707		ZIC4	0.009	0.688		FCN3	0.011	0.678		AREL1	0.027	0.61		TCF20	0.022	0.627		ST8SIA1	0.026	0.613		GCA	0.008	0.714		HLA-A	0.519114	8.08517e-11		PDCD1	0.404797	9.28169e-07		RASGEF1C	0.329718	8.33732e-05
MCTP2	0.007	0.706		MAP2K3	0.009	0.688		TMPRSS11F	0.011	0.678		TMEM170A	0.03	0.61		C22orf29	0.022	0.626		TMC7	0.026	0.613		TMEM169	0.008	0.714		OASL	0.51868	8.43538e-11		HK3	0.404643	1.17281e-06		PAM	0.329491	8.43752e-05
SLC39A13	0.007	0.705		PLSCR1	0.012	0.687		CSRP3	0.011	0.678		RNF213	0.03	0.61		CHRNB1	0.022	0.625		TSR1	0.026	0.613		CLDN1	0.008	0.714		APOBEC3C	0.518461	8.6179e-11		DENND2D	0.404493	1.18427e-06		AGPAT9	0.329295	8.52495e-05
FCGR2C	0.007	0.704		VLDLR	0.012	0.687		CHST13	0.011	0.677		TIMP2	0.03	0.61		NMT1	0.023	0.624		GALK1	0.026	0.613		TAP1	0.008	0.714		FCER1G	0.51833	8.72844e-11		SIGLEC10	0.404363	1.19439e-06		ST8SIA1	0.329131	8.59846e-05
PERP	0.01	0.703		RNF20	0.012	0.687		TMEM102	0.011	0.677		LIF	0.03	0.61		FAM43B	0.023	0.623		C17orf62	0.026	0.613		UBE2L6	0.008	0.714		ADAMDEC1	0.517775	9.21374e-11		PSTPIP1	0.404344	1.19584e-06		ERP27	0.328987	8.66406e-05
LYN	0.01	0.703		LGALS3BP	0.012	0.687		ELK4	0.014	0.676		ETV3	0.027	0.608		PRSS38	0.023	0.623		PGBD5	0.03	0.61		CHORDC1	0.008	0.714		IL1R2	0.517583	9.3869e-11		CASP1	0.404255	1.20276e-06		ANO4	0.328033	9.10836e-05
CCDC6	0.01	0.703		LAIR1	0.012	0.687		GRID2IP	0.011	0.676		BOP1	0.028	0.608		SPATA31A3	0.023	0.623		HIST1H2BG	0.03	0.61		CHAC1	0.008	0.714		NCF1	0.517107	9.83146e-11		ARHGAP27	0.403812	1.23794e-06		EPHB1	0.328011	9.1187e-05
PPA1	0.01	0.703		DENND3	0.01	0.685		CACNA1A	0.011	0.675		SERPINB8	0.027	0.608		SVIL	0.023	0.623		PLAGL1	0.03	0.61		RSL1D1	0.008	0.714		CD4	0.516626	1.0301e-10		LILRA5	0.40349	1.2641e-06		KRT83	0.327909	9.16762e-05
SLC11A1	0.008	0.702		SEMA4D	0.01	0.685		PRPH2	0.012	0.674		LAIR2	0.028	0.608		HSD3B1	0.023	0.622		PLP2	0.03	0.61		NR2C2AP	0.008	0.714		CTSC	0.515231	1.17901e-10		LILRB2	0.40342	1.26986e-06		KANK1	0.327601	9.31671e-05
ZBTB38	0.007	0.702		QSOX2	0.01	0.685		MRPS2	0.012	0.674		TSPAN17	0.028	0.605		MICAL1	0.023	0.622		TUB	0.03	0.61		STARD7	0.006	0.713		IL2RB	0.515189	1.1838e-10		HERC5	0.403163	1.29118e-06		AQP5	0.327278	9.47515e-05
TNFRSF10A	0.008	0.702		L1CAM	0.01	0.685		CXCR3	0.012	0.674		EGLN1	0.032	0.604		RHEB	0.023	0.622		LOC100506870	0.03	0.61		CCDC90B	0.006	0.713		IL1RN	0.515091	1.19505e-10		DENND3	0.403	1.30493e-06		RPL23AP7	0.327001	9.61307e-05
ESYT1	0.008	0.699		ST8SIA1	0.01	0.685		ALPI	0.012	0.673		TMEM169	0.032	0.604		RDH10	0.023	0.622		NFKBIA	0.03	0.61		CLEC7A	0.006	0.713		C1orf200	0.514684	1.24286e-10		MVP	0.402389	1.35763e-06		C1orf201	0.326849	9.68941e-05
RHBDF2	0.008	0.699		RIBC2	0.01	0.685		TM4SF19	0.012	0.671		PLOD2	0.032	0.604		NUDT18	0.023	0.622		PML	0.03	0.61		IL7	0.007	0.71		CLEC7A	0.513887	1.34199e-10		RELB	0.402356	1.3605e-06		IRF6	0.32666	9.78533e-05
MFNG	0.008	0.699		MDFIC	0.01	0.683		TOX2	0.012	0.671		PERP	0.032	0.604		OR4K14	0.023	0.622		TTLL12	0.03	0.61		DGAT2	0.007	0.71		SPI1	0.513453	1.39911e-10		SLC6A12	0.402235	1.37122e-06		KHDRBS3	0.326387	9.92544e-05
RUNX3	0.01	0.698		SSU72	0.01	0.682		SELL	0.015	0.67		USP17L4	0.032	0.604		FLOT2	0.023	0.622		RNF149	0.028	0.608		SSSCA1	0.007	0.71		FPR3	0.513084	1.44948e-10		SLC7A7	0.401997	1.39248e-06		COCH	0.326277	9.98226e-05
MTF1	0.01	0.698		COMMD8	0.01	0.682		XKR4	0.015	0.67		NELFB	0.032	0.604		TRIM16	0.023	0.622		DAG1	0.028	0.608		SGPP2	0.009	0.709		ITGB2	0.512949	1.46841e-10		LYSMD2	0.401992	1.3929e-06		SGSM2	0.326161	0.00010043
VPS26A	0.01	0.698		FBXO6	0.013	0.681		OR51E1	0.015	0.67		CTSW	0.032	0.604		HMX1	0.023	0.621		TFRC	0.028	0.608		POLR3G	0.009	0.709		IFI35	0.511852	1.63083e-10		FYB	0.400909	1.49367e-06		C1orf74	0.326126	0.000100613
RCN1	0.01	0.698		C1QC	0.013	0.681		ZNF215	0.015	0.67		PTPRCAP	0.032	0.604		SOX3	0.024	0.621		STIM1	0.027	0.608		AIMP2	0.009	0.709		LAIR1	0.511567	1.67575e-10		PRF1	0.400895	1.49502e-06		GAB2	0.325554	0.000103646
MGST1	0.01	0.698		XRN1	0.013	0.681		LAG3	0.015	0.67		BCAT1	0.032	0.604		ARVCF	0.024	0.621		HGS	0.028	0.608		SAMD9L	0.009	0.709		MYO1G	0.511353	1.71041e-10		SIGLEC5	0.400839	1.50042e-06		NPY5R	0.324958	0.0001069
CD163	0.01	0.698		PLOD2	0.013	0.681		EIF1	0.015	0.67		LRRC8C	0.029	0.602		HLX	0.024	0.62		CBR1	0.028	0.608		RRS1	0.009	0.709		CCRL2	0.510606	1.83645e-10		A2ML1	0.399724	1.61194e-06		TEKT3	0.324506	0.000109428
CXCL16	0.01	0.698		CD14	0.013	0.681		THEM5	0.012	0.669		IL6	0.029	0.602		NMUR1	0.024	0.62		MYL1	0.029	0.605		ALX1	0.009	0.709		CD74	0.509868	1.96969e-10		HLA-G	0.399682	1.61629e-06		VGLL4	0.324364	0.000110236
ACTG1	0.01	0.698		PRDM1	0.013	0.681		PAX8	0.012	0.669		MTMR8	0.029	0.602		KCNJ14	0.024	0.62		SRPRB	0.028	0.605		CCL2	0.009	0.709		IL18RAP	0.509827	1.97744e-10		ITGB7	0.399621	1.6226e-06		EIF3D	0.324254	0.000110863
AMPD2	0.008	0.696		PUS7	0.013	0.681		ARL9	0.012	0.669		PCK2	0.03	0.601		NTF4	0.024	0.62		FAIM	0.029	0.605		LGR5	0.007	0.707		TNIP1	0.509509	2.03797e-10		CLEC12A	0.399547	1.31993e-06		LOC728819	0.324143	0.000111504
EPHA2	0.008	0.696		FAM3C	0.013	0.681		C9orf85	0.012	0.669		KCNS3	0.03	0.6		DISC1	0.024	0.619		RASA2	0.028	0.605		LGALS1	0.007	0.707		CD53	0.509355	2.06792e-10		CXCR6	0.399206	1.66639e-06		FGF2	0.324063	0.000111964
IPPK	0.008	0.696		PDCD1LG2	0.013	0.681		MTNR1B	0.012	0.669		DSE	0.03	0.6		CDC42EP3	0.024	0.619		RIBC2	0.028	0.605		TBX19	0.01	0.703		APOBEC3D	0.509243	2.08997e-10		NCF1B	0.398818	1.70823e-06		AQP2	0.323835	0.000113287
TSPAN4	0.008	0.696		MSANTD3	0.013	0.681		CHGA	0.012	0.669		TNFRSF1B	0.034	0.599		ACTBL2	0.024	0.619		CP	0.032	0.604		RSAD2	0.01	0.703		SAMSN1	0.508814	2.17662e-10		FGR	0.398454	1.74847e-06		FBXL2	0.323626	0.000114513
GIT1	0.008	0.696		CPM	0.013	0.681		FAM83G	0.012	0.669		KYNU	0.034	0.599		POLE3	0.024	0.619		CCNL1	0.032	0.604		EPCAM	0.01	0.703		IFI27	0.508585	2.22418e-10		SP140	0.39844	1.75004e-06		SLC35C2	0.32313	0.000117483
EVPL	0.008	0.696		FLVCR2	0.013	0.681		YDJC	0.012	0.669		CP	0.034	0.599		FAM20A	0.024	0.619		EFNA5	0.032	0.604		NIFK	0.01	0.703		HLA-E	0.508515	2.23894e-10		ZMYND15	0.397661	1.83931e-06		PRR5-ARHGAP8	0.323057	0.000117921
SAMD10	0.009	0.694		HAPLN3	0.013	0.681		TLL2	0.013	0.667		HAVCR2	0.034	0.599		SDF2L1	0.024	0.619		MSANTD3	0.032	0.604		WDR12	0.01	0.703		NFKB2	0.508314	2.28177e-10		CCDC64	0.397656	1.83986e-06		ANKS6	0.322943	0.000118616
STARD7	0.009	0.693		PTAFR	0.011	0.68		NRROS	0.013	0.666		LRP12	0.034	0.599		HGFAC	0.024	0.618		PPRC1	0.032	0.604		SNX10	0.01	0.703		SIGLEC7	0.508006	2.34906e-10		SPI1	0.396494	1.98111e-06		JAG2	0.322889	0.000118944
RFK	0.009	0.693		SLC35E4	0.011	0.678		CCDC86	0.013	0.666		TMEM65	0.034	0.599		FAM83C	0.024	0.618		CHORDC1	0.032	0.604		AKR1E2	0.01	0.703		SIGLEC10	0.507932	2.36566e-10		CD48	0.39641	1.99171e-06		NFATC1	0.322385	0.000122065
PADI2	0.011	0.692		EIF3D	0.011	0.677		GALNT13	0.016	0.665		ARHGEF9	0.034	0.599		FEZF1	0.025	0.617		TBCD	0.032	0.604		ETV4	0.01	0.703		SLA2	0.507544	2.4536e-10		IL2RB	0.395822	2.06744e-06		GNB3	0.322026	0.000124336
MXRA7	0.011	0.692		RRP7A	0.011	0.677		MSC	0.016	0.665		SLC35E4	0.03	0.599		CDC42EP2	0.025	0.617		SLC25A19	0.032	0.604		DGCR14	0.01	0.703		HLA-H	0.507521	2.45899e-10		TNF	0.395663	2.08834e-06		C22orf40	0.322016	0.000124395
STOX2	0.011	0.692		GBP4	0.014	0.676		VIM	0.016	0.665		SSU72	0.031	0.597		OR5B3	0.025	0.617		RBP7	0.029	0.602		FOXG1	0.007	0.702		MX1	0.506956	2.59315e-10		UBASH3A	0.394786	2.20759e-06		MTMR12	0.321804	0.000125757
NFKBIE	0.011	0.692		OLFML2B	0.014	0.676		UBTFL1	0.016	0.665		PIK3CB	0.031	0.597		ZPBP2	0.025	0.617		TMEM79	0.029	0.602		YDJC	0.008	0.702		NOD2	0.50683	2.62404e-10		CTSS	0.394464	2.25296e-06		CRELD1	0.321799	0.000125787
TMEM139	0.011	0.692		TBX19	0.014	0.676		SETDB2	0.016	0.665		SUV39H1	0.031	0.597		COASY	0.025	0.617		MDFIC	0.03	0.602		AQP1	0.008	0.701		C3AR1	0.506224	2.77779e-10		APOBEC3F	0.394277	2.27966e-06		ATF4	0.321571	0.000127268
TOR1B	0.011	0.692		GBP7	0.014	0.676		RPL19	0.016	0.665		CRK	0.031	0.597		MBD3	0.025	0.617		TBL2	0.029	0.602		HEATR1	0.01	0.698		ALDH3B1	0.505948	2.85041e-10		HLA-DRA	0.394002	2.31961e-06		LOC284578	0.321016	0.000130933
DDX21	0.011	0.692		KYNU	0.014	0.676		DERL2	0.016	0.665		PVR	0.031	0.597		GSTA2	0.025	0.616		C5	0.029	0.602		PAPOLG	0.01	0.698		APOBEC3G	0.505925	2.85665e-10		TLR6	0.393386	2.41139e-06		PRB2	0.32082	0.000132245
SSPN	0.011	0.692		SH3PXD2B	0.014	0.676		PROCR	0.016	0.665		NTSR1	0.031	0.597		ACSM3	0.025	0.616		METTL1	0.029	0.602		SLC43A3	0.01	0.698		FCGR1C	0.505696	2.91848e-10		SLC27A2	0.393059	2.46145e-06		FGFR2	0.320773	0.000132567
NPLOC4	0.011	0.692		FNDC1	0.014	0.676		FAM138F	0.014	0.663		DCHS2	0.032	0.594		UBE2L3	0.025	0.616		MT4	0.029	0.602		ADSL	0.01	0.698		NFKBIE	0.505449	2.98681e-10		FGD2	0.392667	2.52284e-06		C12orf34	0.320441	0.000134827
CTXN1	0.011	0.692		ULBP3	0.014	0.676		NLRC4	0.014	0.663		ANKH	0.032	0.594		MAP7D1	0.026	0.614		GIT1	0.029	0.602		ATG9A	0.008	0.696		ITGB7	0.505402	2.99987e-10		SAA2	0.391724	2.67646e-06		DNAH17	0.32018	0.000136635
FPR1	0.011	0.692		CLDN23	0.014	0.676		ASB18	0.014	0.663		SERBP1	0.036	0.593		TEX37	0.026	0.614		CANT1	0.029	0.602		LRRCC1	0.008	0.696		HLA-DMA	0.505341	3.01694e-10		HLA-DQA2	0.391514	2.71188e-06		DPYSL2	0.319638	0.000140452
SPTLC1	0.009	0.691		NUGGC	0.014	0.676		OR10A4	0.014	0.663		GBP3	0.036	0.593		SLITRK4	0.026	0.614		GNAZ	0.03	0.6		TRIM69	0.008	0.696		CYBB	0.50529	3.03145e-10		TMEM176A	0.391482	2.71742e-06		TMEM121	0.319331	0.000142668
MRAS	0.009	0.688		GTF3C4	0.014	0.676		BRAP	0.014	0.663		FAT1	0.036	0.593		KCNA6	0.026	0.614		FNDC3B	0.034	0.599		TIMM22	0.008	0.696		APOBEC3H	0.505214	3.053e-10		CD2	0.39109	2.78486e-06		CREB3L2	0.31863	0.000147825
VCAM1	0.012	0.687		NOLC1	0.014	0.676		LGALS2	0.014	0.663		PDCD1LG2	0.036	0.593		KRT26	0.026	0.614		ZNF165	0.034	0.599		ARL9	0.009	0.693		IL21R	0.505192	3.05935e-10		CSF2	0.390807	2.34078e-06		TOMM20	0.318591	0.000148122
PSMB9	0.012	0.687		GCH1	0.014	0.676		ELAVL4	0.014	0.66		ITGB7	0.036	0.593		ROR1	0.026	0.613		OPRK1	0.03	0.599		SVOPL	0.009	0.693		CSF1	0.504613	3.22919e-10		C14orf182	0.390768	2.84144e-06		LEKR1	0.318262	0.00015061
GSTK1	0.012	0.687		ANKFY1	0.014	0.676		SLC43A2	0.014	0.66		C14orf119	0.036	0.593		MROH9	0.026	0.613		CAMK2G	0.034	0.599		ATIC	0.011	0.692		FCGR3A	0.504581	3.23905e-10		TCIRG1	0.390217	2.94073e-06		IL12RB2	0.317676	0.000155136
PUS7	0.012	0.687		IL1RAP	0.012	0.674		ARL5A	0.017	0.659		ANPEP	0.036	0.593		GALNT3	0.026	0.613		SAA1	0.034	0.599		BOLA3	0.011	0.692		IL27	0.50415	3.37169e-10		RHBDL2	0.389839	3.0108e-06		ACCN2	0.31765	0.000155337
RASSF4	0.012	0.687		DAPK1	0.012	0.674		GMPR	0.017	0.659		MUC16	0.036	0.593		CACNA1C	0.026	0.613		CDH3	0.034	0.599		ART3	0.011	0.692		CXCR6	0.504123	3.3801e-10		TMEM150B	0.38976	3.0257e-06		CASKIN2	0.317578	0.000155906
PRRG4	0.012	0.687		TRAF2	0.012	0.674		PSMC2	0.017	0.659		RASD2	0.036	0.593		MAPK4	0.026	0.613		ANKFY1	0.034	0.599		PABPC1	0.011	0.692		FCGR1B	0.503867	3.46183e-10		IL18	0.389302	3.113e-06		FAM101A	0.317566	0.000155997
MMP1	0.012	0.687		CISD1	0.012	0.674		TAS2R5	0.017	0.659		APOBEC3C	0.036	0.593		TGM6	0.026	0.613		EIF4A3	0.034	0.599		DDX58	0.011	0.692		CCR1	0.50312	3.71061e-10		LY6E	0.389186	3.13565e-06		PRTFDC1	0.317564	0.000156016
ETV6	0.012	0.687		SCO2	0.012	0.674		DNAJC2	0.017	0.659		S100A12	0.033	0.591		GFAP	0.026	0.612		RAB40B	0.034	0.599		CALML5	0.011	0.692		HLA-DMB	0.502994	3.75426e-10		APOBEC3H	0.389183	2.59912e-06		TTLL1	0.31744	0.000156993
KLRC1	0.012	0.687		ACOT7	0.012	0.673		FAM86B1	0.017	0.659		MIR1204	0.033	0.591		RHBDL2	0.027	0.611		TONSL	0.031	0.598		CARM1	0.011	0.692		CD300A	0.50277	3.83309e-10		PSAPL1	0.388889	2.64871e-06		EIF3L	0.31723	0.000158664
MT1G	0.012	0.687		PAX1	0.012	0.673		FAM86B2	0.017	0.659		MAPK8IP2	0.034	0.591		OSMR	0.027	0.611		LYG1	0.031	0.597		TOMM40	0.011	0.692		FASLG	0.502502	3.92959e-10		MUC16	0.387827	3.41108e-06		C9orf89	0.31709	0.000159788
PHC2	0.01	0.685		USO1	0.012	0.671		IFITM2	0.017	0.659		UXS1	0.034	0.589		P2RY4	0.027	0.611		B4GALT4	0.031	0.597		CXADR	0.011	0.692		CLEC4E	0.501846	4.17545e-10		STAT2	0.387827	3.41108e-06		GOLPH3	0.316715	0.00016284
ECEL1	0.01	0.685		RAB42	0.015	0.67		MT1B	0.017	0.659		SLC35F3	0.038	0.588		QPCTL	0.027	0.611		TAP2	0.031	0.597		TMEM182	0.009	0.691		FPR2	0.501186	4.43777e-10		LRRFIP2	0.387823	3.41207e-06		SGCE	0.315573	0.000172445
WDR34	0.01	0.683		CTTNBP2NL	0.015	0.67		RNASEK	0.017	0.659		GBP2	0.038	0.588		RBP1	0.027	0.61		KCNJ15	0.031	0.597		POLR1A	0.009	0.691		CD68	0.501099	4.4735e-10		KIAA0513	0.38772	3.4338e-06		FLJ23867	0.315482	0.000173233
PXDC1	0.01	0.682		CDCP1	0.015	0.67		KRT33B	0.017	0.659		FAM49A	0.038	0.588		ADAMTSL2	0.027	0.61		HIST1H1T	0.036	0.593		ZNF502	0.009	0.691		ALOX5	0.500301	4.8147e-10		FCGR1B	0.387347	3.51396e-06		TAB1	0.315004	0.000177432
PVR	0.01	0.682		TMEM65	0.015	0.67		CYP17A1	0.015	0.658		TNIP3	0.038	0.588		MYH6	0.027	0.61		LIMK1	0.036	0.593		MAL2	0.009	0.691		PTPN7	0.500296	4.81677e-10		PDE6G	0.386763	3.64278e-06		MARVELD1	0.314941	0.000177992
TAF13	0.013	0.681		ZNF618	0.015	0.67		KCNH6	0.015	0.657		LHFPL5	0.038	0.588		SH3BGRL3	0.027	0.609		DDX21	0.036	0.593		CISD1	0.009	0.691		NCK1	0.500007	4.94663e-10		CLEC6A	0.386604	3.06564e-06		SCUBE3	0.314535	0.000181641
S100A16	0.013	0.681		CAMK1D	0.015	0.67		PHB	0.015	0.657		MAP3K5	0.038	0.588		TRAPPC1	0.027	0.609		MUC15	0.036	0.593		FAM83G	0.009	0.691		CXorf21	0.499638	5.117e-10		TIFAB	0.386259	3.13373e-06		ERRFI1	0.314495	0.000182001
CAPG	0.013	0.681		CTSW	0.015	0.67		TMEM239	0.015	0.657		NHS	0.038	0.588		PSMC3IP	0.027	0.609		SLC11A2	0.036	0.593		EPHX3	0.009	0.691		CATSPER1	0.499636	5.11811e-10		ITGAM	0.386073	3.80111e-06		CLDN3	0.314488	0.000182065
TIGD1	0.013	0.681		CORO1C	0.015	0.67		EXOC3L1	0.015	0.656		CCSER2	0.038	0.588		SMTN	0.027	0.609		LTB4R	0.036	0.593		DCHS2	0.009	0.688		CASP5	0.499315	5.27085e-10		BLNK	0.385302	3.98532e-06		MBOAT1	0.314078	0.000185835
CMTM7	0.013	0.681		SOCS3	0.015	0.67		DCD	0.015	0.655		FUOM	0.035	0.588		COL13A1	0.028	0.608		CALB2	0.036	0.593		IFNAR2	0.009	0.688		CFLAR	0.499288	5.28398e-10		SLAMF7	0.385144	4.02432e-06		PEX2	0.313868	0.00018779
IGF2BP2	0.013	0.681		YWHAH	0.015	0.67		MYBBP1A	0.015	0.655		QSER1	0.038	0.588		CCL4L2	0.027	0.608		SPECC1	0.036	0.593		COA7	0.012	0.687		IL7	0.499228	5.31345e-10		C19orf66	0.385069	4.04279e-06		CLUL1	0.313585	0.000190449
FNDC1	0.013	0.681		OSM	0.015	0.67		RAP2B	0.018	0.654		HIPK3	0.038	0.588		TMEM240	0.028	0.606		TP53	0.036	0.593		MRPS5	0.012	0.687		SLA	0.499027	5.41206e-10		UNC93B1	0.38506	4.04511e-06		GDF1	0.313442	0.000191808
PRRX2	0.013	0.681		PES1	0.012	0.67		FOXC1	0.018	0.654		MISP	0.038	0.588		DEFA5	0.028	0.606		MRPL12	0.036	0.593		TM4SF1	0.012	0.687		ALOX5AP	0.498705	5.57401e-10		BIN2	0.385008	4.05786e-06		TMEM158	0.313198	0.000194154
HPRT1	0.013	0.681		TTLL12	0.015	0.67		TMEM176A	0.018	0.654		ARHGAP8	0.035	0.587		OR4C16	0.028	0.606		MUC16	0.036	0.593		RASGEF1B	0.012	0.687		CTLA4	0.498565	5.64587e-10		CCL4L2	0.384934	4.07649e-06		RFPL3S	0.313021	0.000195872
SLC35A2	0.013	0.681		IL17RD	0.012	0.669		NPM3	0.018	0.654		CEP68	0.035	0.586		C17orf51	0.028	0.606		CDC42EP1	0.036	0.593		PROM1	0.012	0.687		CD163	0.498448	5.70644e-10		SERPINB1	0.384313	4.23446e-06		MRPL38	0.312969	0.000196373
FUT11	0.013	0.681		DCHS2	0.012	0.669		DCLRE1C	0.018	0.654		EFNB1	0.035	0.586		MED15	0.028	0.606		RANGAP1	0.036	0.593		NLN	0.012	0.687		LAMP3	0.498224	5.82449e-10		TBX21	0.384224	4.2575e-06		FLJ13197	0.310382	0.000223173
RHOF	0.013	0.681		RHOG	0.012	0.669		MRGPRX2	0.018	0.654		KCNJ6	0.035	0.586		DAW1	0.029	0.603		ST18	0.033	0.592		ANKIB1	0.012	0.687		DDX60L	0.497995	5.94743e-10		PTPN7	0.384131	4.28188e-06		HORMAD1	0.309694	0.000230845
ALOX5AP	0.013	0.681		TSR1	0.013	0.666		OR11H6	0.018	0.654		NF2	0.035	0.586		VWA7	0.029	0.603		ARAP3	0.033	0.591		YBX3	0.012	0.687		PILRA	0.497501	6.22199e-10		RFX5	0.38352	4.44486e-06		SLC4A3	0.309651	0.000231335
SLC25A10	0.013	0.681		C1QA	0.016	0.665		LGALS9	0.018	0.654		LDLRAD3	0.036	0.583		FGF9	0.029	0.603		OSBPL3	0.033	0.591		KRTAP1-1	0.012	0.687		IL2RG	0.496913	6.56429e-10		FERMT3	0.383328	4.49707e-06		PRKCDBP	0.309469	0.00023341
C5AR1	0.013	0.681		RCC1	0.016	0.665		SLFN5	0.018	0.654		TARBP1	0.04	0.582		MYO16	0.029	0.603		TSPAN14	0.033	0.591		C19orf53	0.012	0.687		TNFSF13B	0.496833	6.61184e-10		CXCL9	0.383058	4.57192e-06		CTNND2	0.309371	0.000234535
LIMS1	0.011	0.68		CYTIP	0.016	0.665		GABRR2	0.016	0.653		FMNL2	0.04	0.582		CCDC105	0.029	0.603		MCFD2	0.034	0.589		IMP4	0.01	0.685		CARD17	0.496452	6.84495e-10		CARD16	0.382922	4.60978e-06		MAGI1	0.309322	0.000235099
BASP1	0.011	0.68		TM4SF1	0.016	0.665		TLX3	0.016	0.652		NABP1	0.04	0.582		MAP3K19	0.029	0.602		FURIN	0.034	0.589		GTF2E1	0.01	0.685		ANKRD22	0.496124	7.05202e-10		KLRC1	0.382453	3.98685e-06		TMEM208	0.309135	0.00023726
ITGB8	0.011	0.68		KIAA0922	0.016	0.665		DBX1	0.016	0.652		NR2C2	0.04	0.582		NKX3-2	0.03	0.602		LHFPL5	0.038	0.588		MLF2	0.01	0.685		TFEC	0.496021	7.11803e-10		KIR3DL2	0.382306	4.02396e-06		SOSTDC1	0.309096	0.000237722
PRICKLE3	0.011	0.68		STX11	0.016	0.665		CALML4	0.016	0.652		ADAT2	0.037	0.582		SLC22A3	0.029	0.602		ANGPT2	0.038	0.588		GRB7	0.01	0.685		GNLY	0.495303	7.59705e-10		NFKBIE	0.382171	4.82548e-06		FXYD6	0.308829	0.000240839
AMPD3	0.011	0.68		TAGAP	0.016	0.665		CD72	0.016	0.65		CBX3	0.04	0.582		RP11-509J21.1	0.029	0.602		YIPF6	0.038	0.588		GIT1	0.01	0.685		C1QB	0.494943	7.84808e-10		TARP	0.382014	4.09836e-06		DYNC1I1	0.308781	0.000241417
ALPK2	0.011	0.68		FSCN1	0.016	0.665		TH	0.016	0.65		CYP7B1	0.04	0.582		FOXR2	0.029	0.602		PRRG1	0.038	0.588		TNFSF9	0.01	0.685		C1QC	0.494822	7.93463e-10		PRIC285	0.381947	4.89162e-06		RAD51L1	0.308731	0.000241997
VWA7	0.011	0.678		GABBR2	0.016	0.665		CDH22	0.016	0.65		ZNF618	0.04	0.582		MRC1	0.029	0.602		COMMD9	0.038	0.588		SELE	0.01	0.682		OAS1	0.494603	8.09344e-10		TMEM176B	0.381462	5.03789e-06		SHF	0.308636	0.000243132
SLC25A43	0.011	0.678		ASB6	0.016	0.665		RHOQ	0.016	0.649		TLR8	0.04	0.582		C1QTNF1	0.029	0.602		MTCH2	0.038	0.588		PLEKHG6	0.01	0.682		NCKAP1L	0.49457	8.11735e-10		FLVCR2	0.381308	5.08516e-06		DOK5	0.308561	0.000244022
ITGAE	0.011	0.678		USP51	0.016	0.665		PDK1	0.016	0.649		BMPR1A	0.04	0.582		SIRPA	0.029	0.602		METTL7A	0.038	0.588		MRPL4	0.01	0.682		TRPV2	0.493828	8.67921e-10		IL9R	0.380969	4.37583e-06		YIPF3	0.308554	0.000244106
SLC35C1	0.011	0.677		CD44	0.016	0.665		ZNHIT2	0.016	0.649		API5	0.04	0.582		FAM138F	0.03	0.6		ARL16	0.038	0.588		RNF19B	0.013	0.681		CD38	0.493781	8.71578e-10		RIPK3	0.380831	5.23395e-06		EN1	0.308535	0.000244328
LGR5	0.011	0.677		SLC43A3	0.016	0.665		LY9	0.02	0.648		ACTN3	0.037	0.582		ARRDC3	0.03	0.6		SNRPD3	0.038	0.588		MRPS18B	0.013	0.681		SLC31A2	0.493485	8.95098e-10		VAMP8	0.380444	5.35806e-06		LOH12CR2	0.3085	0.000244747
SH3GLB1	0.014	0.676		COTL1	0.016	0.665		ARID5A	0.02	0.648		FOXL1	0.04	0.582		WNT11	0.03	0.6		SUN1	0.035	0.586		LHFPL5	0.013	0.681		SASH3	0.493263	9.13174e-10		TREX1	0.380327	5.39598e-06		TSPAN12	0.30837	0.000246315
GBP4	0.014	0.676		LILRB2	0.016	0.665		GALNT3	0.02	0.648		CD300E	0.04	0.582		PLSCR3	0.031	0.598		PKP3	0.035	0.586		RHEB	0.013	0.681		SERPINA1	0.492764	9.55079e-10		IL28B	0.380288	4.56604e-06		GABRG3	0.308153	0.000248932
STEAP3	0.014	0.676		KRTCAP3	0.014	0.663		HIST1H2BF	0.02	0.648		BST1	0.038	0.58		TGFB2	0.031	0.597		CCDC90B	0.035	0.586		PYROXD1	0.013	0.681		HLA-DRB6	0.492272	9.98157e-10		PRAM1	0.380186	4.59543e-06		ZNF469	0.307448	0.000257645
PLOD2	0.014	0.676		CXCR6	0.014	0.663		OFCC1	0.02	0.648		ADAM19	0.038	0.58		PLA2G2A	0.031	0.597		PRR14L	0.035	0.586		UNG	0.013	0.681		C1QA	0.49204	1.01909e-09		JAK2	0.379613	5.6337e-06		FAM75A5	0.307426	0.000257924
PRSS12	0.014	0.676		NIPAL1	0.014	0.663		GPNMB	0.02	0.648		L1CAM	0.038	0.58		NTNG2	0.031	0.597		SLC27A6	0.036	0.583		KLK7	0.013	0.681		FERMT3	0.49176	1.04496e-09		ANO9	0.379417	5.70067e-06		MDFI	0.307273	0.000259849
C5orf46	0.014	0.676		HTATIP2	0.014	0.663		PLEKHS1	0.02	0.648		CBY1	0.038	0.58		SDCCAG3	0.031	0.597		ABCD1	0.036	0.583		DTD1	0.013	0.681		VAV1	0.49135	1.08405e-09		CD86	0.379189	5.77976e-06		DDR1	0.307271	0.000259879
FUCA2	0.014	0.676		CLN6	0.014	0.663		CALML5	0.02	0.648		PTPRU	0.043	0.577		LRIG3	0.031	0.597		MAP3K6	0.04	0.582		C11orf24	0.011	0.68		SRGN	0.49114	1.10458e-09		IL1R2	0.379147	5.7944e-06		NANOS3	0.306914	0.000264427
GPRIN2	0.014	0.676		ENDOG	0.014	0.661		GTF3A	0.02	0.648		GBP1	0.043	0.577		MEX3C	0.031	0.597		WASF2	0.04	0.582		ARNTL2	0.011	0.68		LGALS9	0.491004	1.11801e-09		C14orf73	0.379024	4.94037e-06		CSRP1	0.306853	0.000265213
ANAPC16	0.014	0.676		P2RY6	0.014	0.661		ELL3	0.02	0.648		CTSS	0.043	0.577		MATK	0.031	0.597		PLD1	0.04	0.582		EIF5A	0.011	0.68		C5orf56	0.490323	1.18805e-09		SAA4	0.378656	5.05443e-06		RGR	0.306634	0.000268052
PAPSS2	0.014	0.676		HLA-E	0.014	0.66		GOSR2	0.02	0.648		HCLS1	0.043	0.577		CRELD2	0.031	0.597		ARSK	0.037	0.582		C7orf73	0.011	0.677		FGD2	0.490239	1.19697e-09		TNFRSF14	0.378171	6.14441e-06		PCDH8	0.306128	0.000274711
SLC3A2	0.014	0.676		TGFBR1	0.014	0.66		MAL	0.017	0.646		SNX24	0.043	0.577		TGFBR1	0.031	0.596		GET4	0.04	0.582		PFN1	0.011	0.677		SP140	0.489641	1.2623e-09		NFKBIA	0.377742	6.30476e-06		ERF	0.306083	0.000275314
GCH1	0.014	0.676		CSK	0.014	0.66		ZNF142	0.017	0.646		CD14	0.043	0.577		ARR3	0.032	0.595		TRPA1	0.04	0.582		VSTM2B	0.011	0.677		OSCAR	0.489025	1.33327e-09		ADM2	0.377	6.59127e-06		QRICH2	0.305875	0.000278098
TRAF7	0.014	0.676		RCAN3	0.017	0.659		FAM57A	0.017	0.646		MYC	0.043	0.577		DSCAML1	0.032	0.595		MAML2	0.04	0.582		JMJD4	0.014	0.676		CD300C	0.489021	1.33382e-09		INSL3	0.376836	5.65728e-06		DNAL4	0.305829	0.000278727
CALB2	0.014	0.676		IL12RB2	0.017	0.659		SNX32	0.017	0.645		TSR2	0.043	0.577		CNP	0.032	0.595		HIF1A	0.04	0.582		PSMC2	0.014	0.676		TAPBP	0.488367	1.41332e-09		SOCS1	0.376342	6.85563e-06		NCAM1	0.30571	0.000280338
MT2A	0.014	0.676		FCER1G	0.017	0.659		FAM90A13P	0.018	0.644		UBASH3B	0.043	0.577		PDE4B	0.032	0.594		ME2	0.04	0.582		IDO1	0.014	0.676		CSF1R	0.488283	1.42387e-09		STAT4	0.376071	6.96726e-06		GDPD5	0.305233	0.000286868
KCNK1	0.012	0.674		RNF19B	0.017	0.659		P2RX1	0.018	0.644		DENND5A	0.043	0.577		CNTLN	0.032	0.594		HLA-C	0.038	0.58		TUBB4B	0.014	0.676		GZMB	0.488227	1.43094e-09		ITGAL	0.375824	7.07078e-06		ATL1	0.305089	0.00028888
IL18RAP	0.012	0.674		CD84	0.017	0.659		VTN	0.017	0.644		METTL7A	0.043	0.577		GPR82	0.032	0.594		RAB27A	0.038	0.58		TFAM	0.014	0.676		HSH2D	0.488171	1.43805e-09		OR52N4	0.375767	6.04225e-06		C3orf24	0.304882	0.000291778
ACTR3	0.012	0.674		OR2T34	0.017	0.659		PSMF1	0.018	0.644		APOBEC1	0.043	0.577		LGALS13	0.032	0.594		DMKN	0.038	0.58		PTMS	0.014	0.676		ITGAX	0.487952	1.46622e-09		MEI1	0.375096	7.38399e-06		HAPLN3	0.304844	0.000292318
HLA-A	0.012	0.674		NCK1	0.017	0.659		RPS12	0.021	0.643		GPR33	0.043	0.577		TRIML1	0.033	0.593		PIGV	0.039	0.578		USP5	0.014	0.676		BIN2	0.487621	1.50978e-09		LCP2	0.374965	7.44158e-06		POU5F1B	0.304678	0.000294663
DSE	0.012	0.674		UGT8	0.017	0.659		ZBTB3	0.021	0.643		KARS	0.043	0.577		C1orf216	0.033	0.592		STK38	0.039	0.578		ZSWIM4	0.014	0.676		SP100	0.487518	1.52352e-09		TMEM149	0.374704	7.55804e-06		MUC16	0.304673	0.00029473
BOP1	0.012	0.674		UBD	0.017	0.659		H1FNT	0.021	0.643		ITGB2	0.043	0.577		UROC1	0.033	0.592		TUBB3	0.039	0.578		CDC42EP1	0.014	0.676		HLA-DPA1	0.486776	1.62653e-09		CD47	0.374624	7.59374e-06		GNG7	0.304412	0.000298467
ASS1	0.012	0.674		RDH10	0.017	0.659		CTNS	0.021	0.643		TTLL12	0.043	0.577		RARRES2	0.033	0.592		ATP6V1C2	0.043	0.577		IL17D	0.012	0.674		SMTNL1	0.486737	1.63208e-09		HLA-DMB	0.37462	7.59584e-06		BZRAP1	0.304347	0.000299408
PTGES	0.012	0.674		FAM45B	0.017	0.659		ICAM2	0.021	0.643		OTUD4	0.04	0.575		MTRNR2L7	0.033	0.592		TIGD1	0.043	0.577		B2M	0.012	0.674		TLR8	0.485054	1.8921e-09		SIGLEC1	0.374503	7.64864e-06		POMC	0.304253	0.000300757
SLC25A22	0.012	0.674		FAM45A	0.017	0.659		ARHGAP28	0.021	0.643		OR5D16	0.04	0.575		ONECUT3	0.033	0.592		SLCO4C1	0.043	0.577		LTC4S	0.012	0.671		CLEC12A	0.484557	1.97611e-09		SLC3A2	0.37448	7.65924e-06		POLDIP3	0.303857	0.000306553
SLC15A4	0.012	0.674		AKAP3	0.017	0.659		DCC	0.021	0.643		STAC3	0.04	0.575		SLC5A6	0.033	0.591		HIST1H2BD	0.043	0.577		YKT6	0.012	0.671		ARNTL2	0.484484	1.98875e-09		VCAM1	0.374354	7.71672e-06		RXFP4	0.303764	0.000307915
RPL22	0.012	0.671		MEX3C	0.017	0.659		KNG1	0.018	0.641		ANKRD60	0.04	0.575		MAP1B	0.033	0.591		TCF19	0.043	0.577		ORAI1	0.012	0.671		LILRA5	0.484452	1.99444e-09		CD70	0.374107	6.69012e-06		MPZ	0.303558	0.000310986
OR4C16	0.012	0.671		FPR1	0.017	0.659		MON1A	0.018	0.641		CDC27	0.04	0.574		C5orf46	0.033	0.591		BRI3	0.043	0.577		ANP32E	0.015	0.67		LILRB3	0.483705	2.12879e-09		PLD1	0.373724	8.01034e-06		PTGER1	0.303213	0.00031618
FCGR2A	0.015	0.67		DFFA	0.015	0.657		WNT8B	0.018	0.641		FAM13A	0.041	0.572		HTRA4	0.033	0.591		DDX58	0.043	0.577		RPS27A	0.015	0.67		C1orf38	0.482678	2.32782e-09		DOK3	0.373318	8.20513e-06		NPY1R	0.303161	0.000316965
RASAL2	0.015	0.67		IRAK2	0.015	0.657		HEPN1	0.018	0.641		SLC39A14	0.041	0.572		LOXL4	0.033	0.591		AUH	0.043	0.577		GUCY1A3	0.015	0.67		TRIM69	0.482646	2.33444e-09		ARL11	0.37314	8.29161e-06		PDXP	0.303042	0.000318779
TLR1	0.015	0.67		RAI14	0.015	0.657		FAIM2	0.018	0.641		GTSE1	0.041	0.572		KCNC1	0.033	0.591		VPS26A	0.043	0.577		HIST1H4B	0.015	0.67		STAT4	0.48244	2.37646e-09		IL23A	0.372986	8.36741e-06		RASAL1	0.302466	0.000327703
ESYT2	0.015	0.67		LARP6	0.015	0.657		SLAIN1	0.018	0.641		NUP210	0.045	0.571		RAG1	0.033	0.591		ASCC1	0.043	0.577		TNFRSF21	0.015	0.67		UBASH3A	0.48238	2.38901e-09		C1QA	0.372893	8.41367e-06		FOXC2	0.302194	0.000331986
FAM21C	0.015	0.67		LAIR2	0.015	0.657		CHST4	0.018	0.641		VEPH1	0.045	0.571		NPAP1	0.033	0.591		TM9SF3	0.043	0.577		SLC52A2	0.015	0.67		CARD11	0.482351	2.39483e-09		MICB	0.372818	8.45085e-06		KRT14	0.302148	0.000332715
SAR1A	0.015	0.67		MAN2A1	0.015	0.656		RPL23A	0.018	0.641		PAPD7	0.045	0.571		ELAC2	0.033	0.591		NT5C2	0.043	0.577		PPRC1	0.015	0.67		TMEM140	0.482333	2.39871e-09		TNFRSF9	0.372815	7.2388e-06		ARHGEF2	0.302092	0.000333607
PHOX2A	0.015	0.67		SOD3	0.015	0.655		C4orf50	0.019	0.639		C2	0.045	0.571		SLFN11	0.033	0.591		RAB3IP	0.043	0.577		GALNT18	0.015	0.67		NCF2	0.481875	2.4958e-09		APOBEC3B	0.372734	8.49287e-06		ABTB2	0.302025	0.000334687
FAM71C	0.015	0.67		MFNG	0.015	0.655		SLC1A4	0.019	0.638		EXT1	0.045	0.571		SOCS3	0.033	0.591		ACTN1	0.043	0.577		FAM60A	0.015	0.67		ITGAL	0.48097	2.69927e-09		XCL2	0.372605	7.33195e-06		NGEF	0.301876	0.000337083
C1R	0.015	0.67		GBP3	0.018	0.654		DNER	0.019	0.638		VGLL1	0.045	0.571		DNAH11	0.034	0.59		FN3KRP	0.043	0.577		SLC44A2	0.015	0.67		CCL4L2	0.480961	2.70145e-09		TRABD	0.371973	8.88245e-06		MAGED4	0.301735	0.000339343
HSD3B7	0.015	0.67		GALNT13	0.018	0.654		CCL3L3	0.019	0.638		PFKP	0.045	0.571		USH1C	0.034	0.59		TMEM107	0.043	0.577		COLGALT1	0.015	0.67		IL1B	0.480942	2.70581e-09		CD53	0.37195	8.89466e-06		BMP2	0.301661	0.000340555
CMTM4	0.015	0.67		PPARD	0.018	0.654		CCL3L1	0.019	0.638		FADS3	0.045	0.571		DUOX2	0.034	0.59		DHDDS	0.04	0.575		NFKBID	0.015	0.67		IFI44	0.480937	2.7069e-09		C11orf86	0.371904	7.65138e-06		ZHX2	0.301509	0.000343028
CYBA	0.015	0.67		PPP1R18	0.018	0.654		C1orf186	0.022	0.637		KLRB1	0.045	0.571		WDR81	0.034	0.59		G0S2	0.04	0.575		ARL6IP6	0.012	0.669		NCF1C	0.480377	2.84102e-09		IL21R	0.371301	9.24064e-06		ZNF559	0.301509	0.000343028
METRNL	0.015	0.67		AKAP2	0.018	0.654		MARS2	0.022	0.637		ABCD2	0.045	0.571		FAM177B	0.034	0.589		OR52J3	0.04	0.575		METTL8	0.012	0.669		CCL7	0.480311	2.85739e-09		CARD17	0.371223	7.9738e-06		DLEU1	0.301194	0.000348217
RAB31	0.015	0.67		AAED1	0.018	0.654		CD28	0.022	0.637		ALOX5AP	0.045	0.571		CXCR4	0.034	0.589		GTF2H1	0.04	0.575		TRIM21	0.012	0.669		LILRA6	0.480293	2.86168e-09		SIRPG	0.371143	9.32719e-06		CMTM8	0.301089	0.000349963
ZSWIM4	0.015	0.67		APRT	0.018	0.654		MAB21L2	0.022	0.637		HAPLN3	0.045	0.571		GLIS3	0.034	0.589		CBX2	0.04	0.575		C7orf49	0.013	0.667		CXCL9	0.479855	2.97195e-09		BATF	0.371045	9.38103e-06		RASGRP1	0.300972	0.000351912
RELB	0.015	0.67		LMO4	0.016	0.652		ZNF438	0.022	0.637		HCST	0.045	0.571		HYDIN	0.034	0.589		ASIP	0.04	0.575		OR5W2	0.013	0.666		PIK3R5	0.479705	3.01042e-09		LST1	0.370517	9.67582e-06		CDK18	0.300842	0.000354107
RFPL4AL1	0.015	0.67		GPANK1	0.016	0.652		ABCC4	0.022	0.637		ARHGAP30	0.042	0.569		HYDIN2	0.034	0.589		MIR1204	0.041	0.572		SLC35F2	0.013	0.666		CD2	0.478991	3.20104e-09		GZMA	0.369743	1.01248e-05		SLMO1	0.300774	0.000355249
S100A12	0.012	0.669		FAM129B	0.016	0.652		SIRPB1	0.022	0.637		ATP10A	0.042	0.569		CD163L1	0.035	0.587		OR51J1	0.041	0.572		URB2	0.016	0.665		PIK3AP1	0.478977	3.20489e-09		CCL25	0.369507	8.84503e-06		MEGF10	0.300772	0.000355288
OPN3	0.012	0.669		CCDC90B	0.016	0.652		PGPEP1L	0.02	0.636		KCTD17	0.042	0.569		OR2T11	0.035	0.586		PFN1	0.041	0.572		ZC3H15	0.016	0.665		DHX58	0.478506	3.33719e-09		SNX20	0.369308	1.03849e-05		MYL9	0.300762	0.000355446
MGAT4B	0.012	0.669		AHSA1	0.016	0.652		ZNF74	0.02	0.636		CSNK1E	0.042	0.569		FIGLA	0.035	0.586		TNFRSF9	0.045	0.571		NPPC	0.016	0.665		IKBKE	0.477946	3.50122e-09		RENBP	0.369206	1.04473e-05		ISYNA1	0.300473	0.000360369
CDC27	0.012	0.669		CHRNA5	0.016	0.652		FAM43B	0.02	0.635		TES	0.043	0.567		TMEM45A	0.035	0.586		NUP210	0.045	0.571		SLC7A11	0.016	0.665		IL18	0.477675	3.58326e-09		GBP2	0.369098	1.0513e-05		FAM75A3	0.300402	0.000361586
GRAMD1B	0.012	0.669		CCR10	0.016	0.652		RPL37A	0.02	0.635		S100A8	0.047	0.566		CTAGE6	0.035	0.586		GK5	0.045	0.571		RIOK1	0.016	0.665		ADAP2	0.477642	3.59329e-09		CD3D	0.369084	1.05216e-05		CHST5	0.300371	0.000362114
LYPD1	0.013	0.667		TGM2	0.016	0.652		PRDM8	0.02	0.635		CD84	0.047	0.566		SFRP1	0.035	0.586		TNF	0.045	0.571		ALG2	0.016	0.665		GPR65	0.477432	3.65838e-09		LACTB	0.368977	1.05877e-05		HFM1	0.300279	0.000363701
CD33	0.013	0.667		ITGAE	0.016	0.65		TLX1	0.02	0.635		CDC42BPA	0.047	0.566		C9orf47	0.035	0.586		MET	0.045	0.571		PQBP1	0.016	0.665		P2RY6	0.476672	3.9038e-09		EIF2AK2	0.368903	1.06339e-05
FCER1G	0.016	0.665		GCNT1	0.016	0.649		METTL1	0.02	0.635		PHACTR2	0.047	0.566		SPANXN5	0.035	0.586		SFRP1	0.045	0.571		ARL5B	0.016	0.665		JAK2	0.476074	4.10756e-09		LILRB1	0.368879	1.06484e-05
PLSCR1	0.016	0.665		DDX54	0.016	0.649		PROC	0.02	0.633		GARS	0.047	0.566		ABTB2	0.035	0.586		CHMP5	0.045	0.571		HSD17B12	0.016	0.665		TNFRSF1B	0.476056	4.11409e-09		LTA	0.368548	1.08561e-05
PROM1	0.016	0.665		FAM109B	0.016	0.649		LAMP3	0.02	0.633		AOAH	0.047	0.566		TRMT61A	0.035	0.586		FUBP3	0.045	0.571		SLC3A2	0.016	0.665		IFNG	0.475911	4.16481e-09		HAVCR2	0.368482	1.08975e-05
GZMA	0.016	0.665		TNFRSF1B	0.02	0.648		NRXN2	0.02	0.633		MMP7	0.047	0.566		NAGLU	0.035	0.586		HERC4	0.045	0.571		SNORA45A	0.016	0.665		PSME2	0.475762	4.21825e-09		SLC26A9	0.368448	9.42648e-06
CAPZA2	0.016	0.665		PKP1	0.02	0.648		ADCYAP1	0.02	0.633		IPO4	0.047	0.566		SEC14L6	0.035	0.586		HSD17B12	0.045	0.571		RPL27A	0.016	0.665		PLSCR1	0.475696	4.24174e-09		TGM1	0.368188	1.10856e-05
MRPL13	0.016	0.665		SUCNR1	0.02	0.648		IL4I1	0.02	0.633		XAF1	0.047	0.566		GUCY2D	0.036	0.585		CYB5R2	0.045	0.571		PLEKHA5	0.016	0.665		MYO1F	0.475561	4.2908e-09		USP43	0.368062	1.11672e-05
PLS3	0.016	0.665		PROM1	0.02	0.648		NCOA7	0.024	0.632		ADORA2B	0.047	0.566		RSPH6A	0.036	0.585		MOCOS	0.045	0.571		KXD1	0.016	0.665		IL10RA	0.475136	4.44831e-09		SLC24A6	0.367978	1.12219e-05
VGLL1	0.016	0.665		HLA-DRA	0.02	0.648		RAB3IP	0.024	0.632		CYTH1	0.047	0.566		GPR161	0.036	0.584		ICAM1	0.045	0.571		LSR	0.016	0.665		CYTH4	0.4748	4.57687e-09		EFR3A	0.36788	1.1286e-05
PLA2G15	0.016	0.665		RIPK2	0.02	0.648		SDR42E2	0.024	0.632		LILRB1	0.047	0.566		FAM129B	0.036	0.584		C5AR1	0.045	0.571		IFI30	0.016	0.665		SQRDL	0.474394	4.73697e-09		RAB20	0.367661	1.14308e-05
FLOT2	0.016	0.665		NDRG1	0.02	0.648		UBE2L3	0.024	0.632		TNFRSF10A	0.045	0.564		FAM83G	0.036	0.584		CD33	0.042	0.571		CHRNA1	0.014	0.663		CLEC4C	0.474346	4.75646e-09		C13orf31	0.367376	1.16214e-05
TRIM65	0.016	0.665		TLR4	0.02	0.648		DGCR14	0.024	0.632		FTSJ1	0.045	0.564		CD72	0.037	0.583		GRK6	0.042	0.569		PRR7	0.014	0.663		IRF9	0.47417	4.8276e-09		FPR2	0.366933	1.03212e-05
NCCRP1	0.016	0.665		SLC3A2	0.02	0.648		LMO4	0.021	0.63		AMPD3	0.045	0.564		SPOCK2	0.036	0.583		MLXIP	0.042	0.569		BAG2	0.014	0.663		TRIM16	0.473983	4.9044e-09		NFKBID	0.366821	1.20018e-05
EDEM2	0.016	0.665		CLEC4A	0.02	0.648		RPF2	0.021	0.63		KIR3DL3	0.045	0.564		PLAU	0.036	0.583		FCAR	0.042	0.569		CNOT4	0.014	0.663		DOK3	0.473325	5.18459e-09		ITGAX	0.36656	1.21848e-05
HLA-C	0.014	0.663		ITGB7	0.02	0.648		TOMM20L	0.021	0.63		KLK10	0.045	0.563		NKX2-8	0.037	0.583		MRTO4	0.043	0.567		RP11-1149O23.3	0.014	0.663		FUT7	0.4732	5.23972e-09		CLEC4D	0.366486	1.06006e-05
ADAM9	0.014	0.663		TRAF3	0.02	0.648		OTOP2	0.021	0.63		SLC6A17	0.05	0.56		TOP2A	0.036	0.583		ZNF746	0.043	0.567		SUV39H1	0.014	0.663		ZNF683	0.473157	5.25855e-09		CCRL2	0.366023	1.2569e-05
IRAK1	0.014	0.663		ARRB2	0.02	0.648		CYP4F8	0.021	0.63		SLC4A1AP	0.05	0.56		TNFRSF8	0.037	0.582		DNAJC6	0.047	0.566		OXGR1	0.014	0.663		SPN	0.472527	5.54508e-09		LAPTM5	0.36585	1.26951e-05
MFSD6L	0.014	0.663		ATAD3A	0.017	0.646		PM20D1	0.022	0.627		DBR1	0.05	0.56		IL12A	0.037	0.582		KDF1	0.047	0.566		MTMR4	0.014	0.663		CSF2RB	0.472387	5.61076e-09		ZBED2	0.365628	1.11563e-05
TSNARE1	0.014	0.661		CHRNA1	0.017	0.646		NOS3	0.022	0.627		FYB	0.05	0.56		MAGIX	0.037	0.582		RASSF6	0.044	0.566		KCNG2	0.014	0.663		CD226	0.472308	5.64831e-09		PGLYRP4	0.365492	1.12471e-05
GBP6	0.014	0.66		IL22RA2	0.017	0.646		DEFA5	0.022	0.627		SCRN1	0.05	0.56		PES1	0.037	0.582		PRDM1	0.047	0.566		CDC123	0.014	0.66		FKBP5	0.47214	5.72863e-09		KLRD1	0.365458	1.29857e-05
LRRC8C	0.014	0.66		SURF4	0.017	0.646		LZTS1	0.022	0.627		HUWE1	0.05	0.56		CTSB	0.037	0.581		SOD2	0.047	0.566		GSTP1	0.014	0.66		SIGLEC11	0.471786	5.90155e-09		STAP1	0.365455	1.12714e-05
MARCO	0.014	0.66		LGR5	0.017	0.646		GAGE12F	0.022	0.627		RAB3IL1	0.047	0.56		HHLA1	0.037	0.581		GPAA1	0.047	0.566		RHOG	0.014	0.66		XIRP1	0.471444	6.0729e-09		CHRAC1	0.365388	1.30382e-05
UPP1	0.014	0.66		CLEC4E	0.017	0.646		CDRT15	0.022	0.627		SMCO4	0.05	0.56		CROCC	0.038	0.58		VLDLR	0.047	0.566		MT4	0.014	0.66		EMR1	0.471122	6.23899e-09		PRSS12	0.36537	1.30523e-05
DNAJC25	0.014	0.66		EVPL	0.017	0.646		ICAM4	0.022	0.627		RECQL	0.05	0.56		LYPD1	0.038	0.58		NTMT1	0.044	0.566		IL12RB2	0.017	0.659		CXCR3	0.470945	6.33232e-09		NCEH1	0.363423	1.45978e-05
AURKAIP1	0.014	0.659		TSPAN4	0.018	0.644		SERPINE2	0.025	0.626		OXLD1	0.05	0.56		CLDN18	0.038	0.58		BAG1	0.047	0.566		IFI16	0.017	0.659		LTA	0.470922	6.3447e-09		A4GALT	0.363251	1.28428e-05
C1orf198	0.017	0.659		FES	0.018	0.644		UBE2J1	0.025	0.626		PLEKHF1	0.05	0.56		ANXA3	0.038	0.58		SLC2A6	0.047	0.566		C2CD4D	0.017	0.659		DENND2D	0.470674	6.47735e-09		IL1B	0.363218	1.47706e-05
AGFG1	0.017	0.659		DNAJC6	0.021	0.643		FSCN1	0.025	0.626		LIMK2	0.05	0.56		LRRC61	0.038	0.58		ANAPC16	0.047	0.566		CIAO1	0.017	0.659		IL18BP	0.470581	6.5281e-09		PDZK1IP1	0.363062	1.29868e-05
STAC	0.017	0.659		GBP1	0.021	0.643		TAF1L	0.025	0.626		OSM	0.05	0.56		VLDLR	0.038	0.58		MDK	0.047	0.566		MOB1A	0.017	0.659		C13orf31	0.470506	6.56898e-09		NCF4	0.36298	1.49733e-05
RNF13	0.017	0.659		C1orf74	0.021	0.643		P2RY8	0.025	0.626		CHST2	0.047	0.558		TMEM2	0.038	0.58		TSR3	0.047	0.566		TNF	0.017	0.659		VCAM1	0.470385	6.63592e-09		C9orf46	0.36291	1.50334e-05
SEL1L3	0.017	0.659		TDO2	0.021	0.643		LRRC18	0.025	0.626		ASIP	0.047	0.558		SAT1	0.038	0.58		XAF1	0.047	0.566		CDK6	0.017	0.659		AKNA	0.470114	6.78764e-09		LAIR1	0.362756	1.51665e-05
HLA-DRB5	0.017	0.659		HIST1H2BC	0.021	0.643		CD5	0.025	0.626		ADCY3	0.049	0.556		TMEM27	0.038	0.58		MEX3C	0.047	0.566		NRG1	0.017	0.659		FAS	0.469951	6.88079e-09		OTOF	0.362692	1.32728e-05
CHMP4C	0.017	0.659		SLC52A2	0.021	0.643		LLPH	0.025	0.626		OR5W2	0.049	0.556		CDHR1	0.038	0.58		PLXNA1	0.045	0.564		RIPK2	0.017	0.659		SP110	0.469886	6.9184e-09		MAP4K1	0.362686	1.52273e-05
RRS1	0.017	0.659		ARHGEF9	0.021	0.643		HAPLN3	0.025	0.626		EIF3D	0.049	0.556		MYH7	0.038	0.58		PILRA	0.045	0.564		DKC1	0.017	0.659		ZNFX1	0.469433	7.18445e-09		TRIM14	0.362593	1.53088e-05
MSANTD3	0.017	0.659		BTK	0.021	0.643		SOX8	0.025	0.626		P2RY6	0.05	0.554		TMEM179	0.038	0.58		FTSJ1	0.045	0.564		PIK3AP1	0.017	0.659		HLA-C	0.469288	7.27152e-09		CD7	0.362499	1.53907e-05
SGPL1	0.017	0.659		SGPL1	0.021	0.643		ETV4	0.025	0.626		IL1R1	0.05	0.553		CA4	0.038	0.58		CLDN7	0.045	0.564		OR56B1	0.017	0.659		TIFAB	0.46892	7.49755e-09		CD6	0.362289	1.55765e-05
YBX3	0.017	0.659		KLRB1	0.021	0.643		EFTUD2	0.025	0.626		DNM1	0.05	0.553		ICAM4	0.038	0.58		NUDC	0.045	0.563		PRMT3	0.017	0.659		ZBED2	0.468684	7.64648e-09		CASP5	0.362272	1.36055e-05
KCTD5	0.017	0.659		SLC7A7	0.021	0.643		KCNK2	0.023	0.624		DOC2A	0.05	0.553		RHBDD3	0.038	0.579		RPL36A	0.045	0.563		FJX1	0.017	0.659		ERAP1	0.468472	7.78246e-09		C12orf70	0.362203	1.36602e-05
SOCS3	0.017	0.659		CCDC88C	0.021	0.643		CACNA1S	0.023	0.624		PAAF1	0.05	-0.553		PKLR	0.039	0.578		RPL36A-HNRNPH2	0.045	0.563		CRYAB	0.017	0.659		GBP3	0.467935	8.13682e-09		SPIB	0.360913	1.68481e-05
TTC7A	0.015	0.657		CYBA	0.021	0.643		PILRA	0.023	0.624		RPS27L	0.05	-0.553		ACOXL	0.039	0.578		GRHL3	0.046	0.561		LDHB	0.017	0.659		MICB	0.467902	8.15888e-09		MYO1F	0.360689	1.7064e-05
TFCP2L1	0.015	0.657		CTDNEP1	0.021	0.643		HHLA1	0.023	0.624		RCVRN	0.05	-0.553		OCIAD2	0.039	0.578		MAPKAPK5	0.046	0.561		LGMN	0.017	0.659		IDO2	0.467405	8.50163e-09		LOC100129066	0.360112	1.54408e-05
SOD3	0.015	0.657		IL17RA	0.021	0.643		SSX4B	0.023	0.624		ULK4	0.049	-0.554		GSTA1	0.039	0.578		ABCC3	0.046	0.561		AP1S3	0.015	0.657		SERPINB1	0.466063	9.49785e-09		CTLA4	0.35989	1.78548e-05
GPR157	0.015	0.655		TOMM22	0.021	0.643		SSX4	0.023	0.624		AGXT2	0.05	-0.554		CTAGE15	0.039	0.578		CD55	0.05	0.56		ULBP2	0.015	0.657		ISG15	0.465788	9.7157e-09		C11orf21	0.359378	1.61158e-05
ZNF502	0.015	0.655		UXS1	0.018	0.641		HS6ST2	0.023	0.624		UGT3A2	0.049	-0.554		DTX4	0.039	0.578		SLC2A5	0.05	0.56		GSPT2	0.015	0.657		DOK2	0.465466	9.97657e-09		KLRC2	0.359257	1.62297e-05
KIR2DL4	0.015	0.655		TBC1D1	0.018	0.641		IGSF6	0.023	0.624		CABP1	0.05	-0.554		MYH7B	0.039	0.578		LRP8	0.05	0.56		CLUH	0.015	0.657		TRIM34	0.465209	1.01893e-08		PYHIN1	0.35885	1.8938e-05
TPD52L2	0.015	0.655		DEFB135	0.018	0.641		PFN1	0.023	0.624		MAB21L1	0.049	-0.554		SCN1A	0.039	0.577		TAGLN2	0.05	0.56		IGSF23	0.015	0.657		GZMH	0.465083	1.02953e-08		LYN	0.358728	1.90683e-05
FCGR1A	0.018	0.654		LMF2	0.018	0.641		TMEM150B	0.023	0.624		WDR93	0.05	-0.554		ADPRH	0.039	0.577		HEBP2	0.05	0.56		VSIG10L	0.015	0.657		NKG7	0.464785	1.05509e-08		PDXK	0.358542	1.92704e-05
BCL2L11	0.018	0.654		PRR14L	0.018	0.641		STAT1	0.023	0.622		ZFPM1	0.049	-0.554		LMOD3	0.039	0.577		UBE3C	0.05	0.56		GNL3L	0.015	0.655		FKBP15	0.464056	1.11997e-08		PIM3	0.358388	1.94386e-05
GPR39	0.018	0.654		HLA-F	0.019	0.638		IFIH1	0.027	0.621		OPN4	0.049	-0.555		MEPE	0.039	0.577		PLOD3	0.05	0.56		IFI44L	0.018	0.654		HLA-DRB1	0.464019	1.1234e-08		FBXW10	0.358352	1.71069e-05
MGAT5	0.018	0.654		FURIN	0.019	0.638		DLX5	0.027	0.621		NSUN7	0.049	-0.556		ITGAD	0.039	0.577		SLC52A2	0.05	0.56		RRP15	0.018	0.654		TBX21	0.463968	1.12813e-08		JAK3	0.357804	2.00884e-05
GPR171	0.018	0.654		LGALS1	0.019	0.638		RP11-509J21.1	0.027	0.621		FAM120B	0.049	-0.556		SLC6A2	0.039	0.577		TMEM65	0.05	0.56		SERBP1	0.018	0.654		SLFN12L	0.463655	1.15736e-08		DDX60L	0.357622	2.02953e-05
NPR3	0.018	0.654		VAMP3	0.022	0.637		TMEM255A	0.027	0.621		C11orf42	0.049	-0.556		NLRP9	0.039	0.577		SLC25A51	0.047	0.56		IGSF9	0.018	0.654		TAPBPL	0.463622	1.16045e-08		RARRES3	0.357198	2.07859e-05
FAM3C	0.018	0.654		VCAM1	0.022	0.637		CKAP4	0.027	0.621		KLHL4	0.048	-0.557		RAD21L1	0.039	0.577		FGD1	0.05	0.56		EML4	0.018	0.654		MAP3K14	0.463025	1.21848e-08		CD8A	0.357025	2.09886e-05
KIAA0368	0.018	0.654		BMP6	0.022	0.637		POMP	0.027	0.621		FAM71A	0.047	-0.558		HS3ST1	0.039	0.576		PPA1	0.05	0.56		DYSF	0.018	0.654		HCST	0.462995	1.22144e-08		PLEK	0.356838	2.12098e-05
CLCN4	0.018	0.654		MTHFD1L	0.022	0.637		SLC51B	0.027	0.621		SCN7A	0.048	-0.558		TRIB2	0.04	0.575		DCLRE1C	0.05	0.56		USP39	0.018	0.654		MARCO	0.462432	1.2788e-08		GCH1	0.356581	2.15175e-05
SAA4	0.018	0.654		TNPO3	0.022	0.637		PSMB3	0.027	0.621		PRPH2	0.048	-0.558		MRAP2	0.04	0.575		KRT86	0.05	0.56		RANBP2	0.018	0.654		SQSTM1	0.46239	1.28318e-08		PARP3	0.356493	2.16248e-05
NPC2	0.018	0.654		GSDMC	0.022	0.637		PITPNA	0.027	0.621		NOBOX	0.048	-0.558		FZD1	0.04	0.575		VSIG10	0.05	0.56		FMNL2	0.018	0.654		PSME1	0.461485	1.38121e-08		CD3E	0.356348	2.18009e-05
ICMT	0.016	0.652		GLIPR2	0.022	0.637		MYH13	0.023	0.621		SSX3	0.048	-0.558		PITPNA	0.04	0.575		DMXL2	0.05	0.56		CXCL11	0.018	0.654		DPYD	0.46113	1.42154e-08		CXCL13	0.355881	2.23783e-05
TSPAN2	0.016	0.652		ZNF438	0.022	0.637		C17orf98	0.027	0.621		TLL2	0.048	-0.558		ZC3H7B	0.04	0.575		SBK1	0.05	0.56		IARS	0.018	0.654		PTAFR	0.460944	1.44322e-08		ACAP1	0.355727	2.2572e-05
CCL20	0.016	0.652		LACC1	0.022	0.637		GSDMB	0.027	0.621		TRAPPC4	0.047	-0.558		PDE4D	0.04	0.574		RAP1GAP2	0.05	0.56		TRIM14	0.018	0.654		CD3G	0.460815	1.45833e-08		CHST11	0.355634	2.26902e-05
TEX261	0.016	0.652		SGPP1	0.022	0.637		MAST1	0.023	0.621		TTC36	0.047	-0.558		SPATA9	0.04	0.574		TLCD2	0.05	0.56		PTBP3	0.018	0.654		KLRC1	0.46066	1.4768e-08		ZNFX1	0.355349	2.30542e-05
FAIM	0.016	0.652		CEMIP	0.022	0.637		HAS1	0.027	0.621		TMTC2	0.048	-0.558		EIF4E1B	0.041	0.572		CYTH1	0.05	0.56		PPA1	0.018	0.654		CD33	0.459819	1.58072e-08		RAET1E	0.35481	2.09854e-05
WNK2	0.016	0.652		IL21R	0.022	0.637		CCIN	0.024	0.619		TRPM7	0.048	-0.558		HECW1	0.041	0.572		HSBP1L1	0.05	0.56		RPLP2	0.018	0.654		SIGLEC14	0.459246	1.65545e-08		CD80	0.354789	2.37864e-05
ELF4	0.016	0.652		PSMD7	0.022	0.637		C9orf50	0.024	0.619		TNN	0.047	-0.56		OR10H4	0.041	0.572		OLFM2	0.05	0.56		RPS3	0.018	0.654		CCR8	0.459186	1.66349e-08		PPP1R2P1	0.354763	2.10414e-05
ABLIM1	0.016	0.652		PLTP	0.022	0.637		FGF13	0.024	0.619		KDM5B	0.05	-0.56		LYZL6	0.041	0.571		BAIAP2L2	0.047	0.56		CCDC91	0.018	0.654		CD300LF	0.458792	1.71715e-08		RASAL3	0.354747	2.38422e-05
SERPINB8	0.016	0.652		MEI1	0.022	0.637		L3HYPDH	0.024	0.619		KLHL30	0.047	-0.56		DAPL1	0.042	0.57		DESI1	0.05	0.56		TM7SF3	0.018	0.654		PDCD1	0.458725	1.72645e-08		ALS2CL	0.354523	2.41418e-05
MRTO4	0.016	0.649		TRIM10	0.019	0.636		NKIRAS2	0.024	0.619		DYTN	0.047	-0.56		NEUROD1	0.042	0.57		B4GALT2	0.047	0.558		TNFSF13B	0.018	0.654		IKZF1	0.458395	1.77283e-08		EBI3	0.354215	2.45596e-05
UNC13D	0.016	0.649		PLEKHN1	0.02	0.635		APOE	0.024	0.619		OR5H14	0.05	-0.56		CERCAM	0.042	0.57		BAG2	0.047	0.558		SLC32A1	0.018	0.654		TRIM16L	0.458297	1.78685e-08		UNC13D	0.353898	2.49971e-05
HSPA6	0.02	0.648		SPSB1	0.02	0.635		PVALB	0.024	0.619		ZPLD1	0.05	-0.56		ZNF683	0.042	0.569		SLC29A2	0.048	0.558		ATG3	0.016	0.652		C6orf150	0.458176	1.80436e-08		HLA-DPA1	0.353744	2.52121e-05
SGTB	0.02	0.648		BSND	0.02	0.635		ATOH1	0.024	0.618		VPS41	0.05	-0.56		DYSF	0.042	0.569		CLUH	0.048	0.558		TYSND1	0.016	0.652		C12orf70	0.458076	1.81888e-08		AVPI1	0.353581	2.5442e-05
MYC	0.02	0.648		OR2T29	0.02	0.635		CALY	0.024	0.618		REPIN1	0.05	-0.56		T	0.043	0.569		SERPINB8	0.047	0.558		AHSA1	0.016	0.652		GPR132	0.458031	1.82545e-08		VNN2	0.353389	2.57139e-05
NFIL3	0.02	0.648		GTDC1	0.02	0.635		KCNIP4	0.025	0.617		PPP3R2	0.047	-0.56		GSDMC	0.042	0.569		PIGP	0.047	0.558		FCGR3B	0.016	0.649		HLA-DQA2	0.457989	1.83162e-08		EIF4EBP3	0.352838	2.65116e-05
PLP2	0.02	0.648		HLA-C	0.02	0.635		HFE2	0.025	0.616		TCEAL7	0.05	-0.56		NRG3	0.043	0.569		PHC2	0.048	0.557		HMMR	0.016	0.649		IRF8	0.457933	1.83987e-08		CXorf65	0.352715	2.36534e-05
PIK3AP1	0.02	0.648		NTMT1	0.02	0.635		HCN1	0.025	0.616		ARHGAP12	0.05	-0.56		OR1S1	0.042	0.569		RRP9	0.049	0.556		USP6NL	0.016	0.649		OPTN	0.457397	1.9208e-08		ARL14	0.352647	2.37452e-05
SNORA45A	0.02	0.648		TMEM102	0.02	0.635		NFE2L3	0.025	0.616		MARCH10	0.047	-0.56		OR51V1	0.042	0.569		JAG2	0.049	0.556		SLC16A13	0.016	0.649		PRF1	0.457126	1.9629e-08		CD14	0.352316	2.72903e-05
RPL27A	0.02	0.648		MIEF1	0.02	0.635		KCNQ3	0.025	0.616		SMARCE1	0.05	-0.56		TANGO2	0.042	0.569		ADCYAP1	0.049	0.556		LRP8	0.02	0.648		STAP1	0.457016	1.98025e-08		PLA2G2D	0.352155	2.44195e-05
CDC42EP4	0.02	0.648		TRIOBP	0.02	0.635		ZDHHC18	0.029	0.615		ZNF552	0.05	-0.56		CNTNAP5	0.043	0.568		AHDC1	0.05	0.554		MITD1	0.02	0.648		CORO1A	0.456659	2.03758e-08		GPR114	0.352124	2.75808e-05
PLEKHM2	0.017	0.646		PXDC1	0.02	0.633		HPSE	0.029	0.615		ZNF256	0.05	-0.56		BATF3	0.043	0.567		NMNAT3	0.05	0.554		IL1B	0.02	0.648		FAM26F	0.456575	2.05131e-08		CAPG	0.352101	2.76164e-05
ATP2C1	0.017	0.646		ITGB8	0.02	0.633		NPY1R	0.029	0.615		NCOA6	0.05	-0.56		C2orf74	0.043	0.567		WDR34	0.049	0.554		ABCE1	0.02	0.648		NCF4	0.45651	2.06205e-08		CSF2RB	0.351984	2.77951e-05
SOX14	0.017	0.646		MMP8	0.02	0.633		PPP1R18	0.029	0.615		SYCP1	0.046	-0.561		SLC1A3	0.043	0.567		CARD14	0.049	0.554		GABRP	0.02	0.648		ARHGAP9	0.456193	2.11499e-08		SLC25A43	0.351555	2.84623e-05
MKX	0.017	0.646		NXN	0.02	0.633		SLC43A3	0.029	0.615		UGT2B4	0.046	-0.561		GSTA5	0.043	0.567		GPN2	0.05	0.553		ABRACL	0.02	0.648		CD244	0.456155	2.1213e-08		S100A14	0.351504	2.8543e-05
NDST2	0.017	0.646		MCAT	0.02	0.633		BTG1	0.029	0.615		PLG	0.046	-0.561		APBA1	0.043	0.567		HOXC11	0.05	-0.553		PSMB9	0.02	0.648		OTOF	0.455938	2.15839e-08		TRAF1	0.351032	2.92948e-05
PKP3	0.017	0.646		ST6GALNAC5	0.024	0.632		PSME3	0.029	0.615		OR10W1	0.046	-0.561		SLC2A6	0.043	0.567		RABEP1	0.05	-0.553		LACTB2	0.02	0.648		TNFSF10	0.455871	2.17003e-08		MAP3K8	0.350794	2.96814e-05
CBL	0.017	0.646		FCGR1A	0.024	0.632		TTR	0.025	0.615		KLHL14	0.046	-0.561		TRDMT1	0.043	0.567		ZNF223	0.05	-0.553		BANF1	0.02	0.648		SP140L	0.455688	2.20175e-08		KCNJ10	0.350736	2.64652e-05
SIGLEC9	0.017	0.646		ARL4C	0.024	0.632		OPRD1	0.026	0.613		DSCR4	0.046	-0.561		SFTPD	0.043	0.567		ZNF653	0.05	-0.553		STRAP	0.02	0.648		CD84	0.455035	2.31931e-08		C16orf54	0.350626	2.99573e-05
SPINK13	0.017	0.644		CD86	0.024	0.632		NPPA	0.026	0.613		HORMAD2	0.046	-0.561		SCNN1B	0.043	0.567		GADL1	0.049	-0.554		TUBA1C	0.02	0.648		C12orf59	0.454834	2.35662e-08		TBC1D10C	0.35037	3.03833e-05
THEM6	0.018	0.644		IGF2BP2	0.024	0.632		SCLY	0.026	0.613		OAZ3	0.045	-0.563		SERPINB12	0.043	0.567		C3orf18	0.05	-0.554		ZNF267	0.02	0.648		HLA-DPB1	0.454568	2.40695e-08		ADORA2A	0.35036	3.03989e-05
CSK	0.018	0.644		PROB1	0.024	0.632		IL5RA	0.026	0.613		C7orf57	0.045	-0.563		KLHL40	0.044	0.566		TRPC3	0.05	-0.554		N4BP1	0.02	0.648		CD48	0.454512	2.41768e-08		RNF19B	0.34967	3.15745e-05
KIFC3	0.018	0.644		HIST1H2AI	0.024	0.632		ZNF474	0.026	0.613		SLC5A4	0.045	-0.563		CARD11	0.044	0.566		C6orf10	0.049	-0.554		SNAI1	0.02	0.648		NFKBIA	0.454508	2.41858e-08		KLRC3	0.349616	2.8194e-05
SLC16A1	0.021	0.643		HIST1H2AL	0.024	0.632		LRRC24	0.026	0.613		GPATCH2	0.045	-0.564		LIPG	0.044	0.566		TRIM74	0.049	-0.554		MX2	0.02	0.648		RUFY4	0.454396	2.44006e-08		RPGRIP1	0.34889	3.29523e-05
S100A8	0.021	0.643		ANXA1	0.024	0.632		CFP	0.026	0.613		FAM133A	0.045	-0.564		NNT	0.044	0.565		WDFY2	0.05	-0.554		WWTR1	0.017	0.646		JAK3	0.453822	2.55382e-08		APOBEC3C	0.348148	3.43166e-05
SLC8A1	0.021	0.643		PTBP3	0.024	0.632		OR52A5	0.026	0.613		DNAJC1	0.045	-0.564		PDE6H	0.044	0.565		C16orf92	0.049	-0.554		OR13C3	0.017	0.646		IFIT5	0.453794	2.55949e-08		MAL2	0.348115	3.43778e-05
TGFBI	0.021	0.643		PGAM4	0.024	0.632		TMCC2	0.027	0.611		SLC16A12	0.045	-0.564		CSK	0.044	0.565		BPIFA3	0.05	-0.554		DYRK4	0.017	0.646		PTPRC	0.45378	2.56233e-08		CARD9	0.34791	3.47653e-05
GABBR2	0.021	0.643		SLCO2B1	0.024	0.632		FAM19A3	0.03	0.61		TBC1D29	0.045	-0.564		HBQ1	0.044	0.565		LRRC53	0.049	-0.556		LTBR	0.017	0.646		BTK	0.453402	2.64017e-08		PSTPIP2	0.347803	3.49695e-05
PTBP3	0.021	0.643		UBASH3B	0.024	0.632		HES5	0.03	0.61		RSAD1	0.045	-0.564		SDCCAG8	0.045	0.564		SMYD3	0.049	-0.556		PSME2	0.017	0.646		LOC400696	0.453258	2.67024e-08		TMC8	0.347784	3.50051e-05
SOWAHD	0.021	0.643		PLET1	0.024	0.632		PTMA	0.03	0.61		RNF222	0.045	-0.564		MFSD1	0.045	0.564		TMPRSS11A	0.049	-0.556		CD70	0.017	0.646		TMC8	0.452827	2.76273e-08		CD4	0.347299	3.59434e-05
PLAU	0.021	0.643		DIO3	0.024	0.632		CNPPD1	0.03	0.61		TP53INP2	0.045	-0.564		B3GAT3	0.045	0.564		SLC17A3	0.049	-0.556		C22orf39	0.017	0.646		PTPRO	0.452533	2.8276e-08		CYTIP	0.347005	3.65232e-05
PRF1	0.021	0.643		IL32	0.024	0.632		LBX2	0.027	0.61		EFCAB1	0.044	-0.565		EVPLL	0.045	0.564		CHRNA6	0.049	-0.556		RASGRP3	0.018	0.644		C14orf182	0.452072	2.93249e-08		LGALS3	0.347	3.65325e-05
KLLN	0.021	0.643		CTSZ	0.024	0.632		FTMT	0.03	0.61		LCN9	0.044	-0.565		KRT33B	0.045	0.564		RLN1	0.049	-0.556		CDK20	0.018	0.644		LST1	0.452039	2.94005e-08		SP140L	0.346953	3.66254e-05
LOC100506870	0.021	0.643		BACE2	0.024	0.632		IRF4	0.03	0.61		SERPINA6	0.044	-0.565		KIAA1644	0.045	0.564		TM4SF5	0.049	-0.556		SAPCD2	0.018	0.644		RARRES3	0.451978	2.95413e-08		GPR132	0.34665	3.72344e-05
PSMC3	0.021	0.643		XRCC6	0.024	0.632		POLR2J	0.03	0.61		ALOX15	0.044	-0.565		ONECUT1	0.045	0.563		DSTN	0.049	-0.556		ESX1	0.018	0.644		SLAMF1	0.451902	2.97198e-08		ST6GALNAC5	0.34665	3.72344e-05
MTCH2	0.021	0.643		KLHDC7B	0.024	0.632		NUGGC	0.03	0.61		LYPD4	0.044	-0.565		RNF217	0.046	0.562		DGCR6L	0.049	-0.556		CALY	0.018	0.644		GPR141	0.451854	2.98309e-08		SAMD3	0.346449	3.76426e-05
ITGB7	0.021	0.643		OPN3	0.021	0.63		LYPD2	0.03	0.61		PLA2G2C	0.044	-0.566		OR4D11	0.046	0.562		SPATA3	0.048	-0.557		OAS3	0.018	0.644		PATL2	0.451712	3.01665e-08		NFAM1	0.346379	3.77859e-05
CD300A	0.021	0.643		ADM	0.021	0.63		SURF6	0.027	0.61		NOSTRIN	0.047	-0.566		CUX2	0.045	0.562		RNF25	0.048	-0.557		ZFHX2	0.017	0.644		SPIB	0.451045	3.17912e-08		CIB1	0.346295	3.79586e-05
CTSA	0.021	0.643		MYO5A	0.021	0.63		IFIT2	0.03	0.61		CDKL4	0.047	-0.566		ADCY7	0.046	0.562		KLF15	0.048	-0.557		L3MBTL2	0.017	0.644		GLT1D1	0.449233	3.66372e-08		AK2	0.346067	3.84325e-05
CSTB	0.021	0.643		CLDN9	0.021	0.63		FOXR1	0.027	0.61		NXPH2	0.044	-0.566		SALL1	0.046	0.562		HSPBP1	0.048	-0.557		HIST3H2BB	0.021	0.643		CLEC4A	0.449164	3.68342e-08		PITX1	0.34602	3.853e-05
TES	0.018	0.641		CYP2S1	0.021	0.63		SERPINA3	0.03	0.61		TMA7	0.047	-0.566		TPGS2	0.046	0.562		CADPS	0.048	-0.558		WDR43	0.021	0.643		ARL14	0.448809	3.78684e-08		MARCO	0.345973	3.86276e-05
RP11-1149O23.3	0.018	0.641		ZMAT5	0.021	0.63		HSF5	0.027	0.61		FSHB	0.044	-0.566		RNF13	0.046	0.561		IRS4	0.048	-0.558		MYD88	0.021	0.643		IFIT1	0.448707	3.81718e-08		MYO1G	0.345861	3.88629e-05
L1CAM	0.018	0.641		RASA2	0.022	0.627		SEC11C	0.03	0.61		GPR137	0.047	-0.566		TNNC1	0.046	0.561		TDRD1	0.048	-0.558		CXCL13	0.021	0.643		IFIT2	0.448053	4.01637e-08		PIM2	0.345782	3.90303e-05
ADK	0.018	0.641		PRKCI	0.022	0.627		SIGLEC1	0.03	0.61		ZC3H13	0.047	-0.566		RSU1	0.046	0.561		SLC24A4	0.048	-0.558		UGT8	0.021	0.643		NCF1B	0.447997	4.0339e-08		TYROBP	0.345642	3.93275e-05
PSME2	0.018	0.641		DSE	0.022	0.627		TMEM156	0.028	0.608		MZT1	0.047	-0.566		HIC1	0.046	0.561		NXPH3	0.048	-0.558		HIST1H2BF	0.021	0.643		GIMAP2	0.447908	4.06181e-08		SPATC1	0.345363	3.57677e-05
RHOV	0.018	0.641		SURF2	0.022	0.627		NDUFB2	0.028	0.608		HSPB9	0.047	-0.566		PFN1	0.046	0.561		HOXB13	0.047	-0.558		HIST1H2BC	0.021	0.643		TIGIT	0.44789	4.06771e-08		SIGLEC7	0.345255	4.01608e-05
TRADD	0.018	0.641		MT1M	0.022	0.627		OR5B3	0.027	0.608		SGCA	0.044	-0.566		ARHGAP28	0.046	0.561		NLRP5	0.048	-0.558		MAF1	0.021	0.643		CR1L	0.447242	4.27762e-08		ATP8B4	0.344307	4.22695e-05
GCSH	0.018	0.641		ALPK2	0.022	0.627		RASSF6	0.028	0.607		ABCA8	0.047	-0.566		BAX	0.046	0.561		NAPSA	0.048	-0.558		SLC31A1	0.021	0.643		CARD16	0.44711	4.32142e-08		RAC2	0.344088	4.27723e-05
SCPEP1	0.018	0.641		IZUMO2	0.022	0.627		PRB2	0.028	0.607		HID1	0.047	-0.566		KRT76	0.047	0.56		FOXD2	0.05	-0.56		CLCN4	0.021	0.643		CYTIP	0.446938	4.37966e-08		MSLN	0.34366	3.93058e-05
MLF1	0.019	0.638		CEP104	0.025	0.626		CREB3L3	0.028	0.607		ZNF580	0.047	-0.566		CNTRL	0.047	0.559		SLC25A12	0.05	-0.56		VPS26A	0.021	0.643		DOCK2	0.445598	4.85759e-08		SASH3	0.34294	4.54972e-05
TNIP1	0.019	0.638		LAPTM5	0.025	0.626		CRCT1	0.028	0.605		MBD3L3	0.047	-0.566		SAMD4A	0.047	0.559		RTP1	0.05	-0.56		TALDO1	0.021	0.643		FBXO6	0.445542	4.87863e-08		SLC25A28	0.34293	4.552e-05
CAP1	0.022	0.637		GBP5	0.025	0.626		NKX3-2	0.028	0.605		PRDX2	0.047	-0.566		WDR4	0.047	0.559		DPPA2	0.047	-0.56		BIRC2	0.021	0.643		STK10	0.445449	4.91388e-08		IRF4	0.342874	4.56571e-05
LAMC2	0.022	0.637		CTSS	0.025	0.626		AKAP4	0.029	0.605		CHMP2A	0.047	-0.566		S100A7A	0.048	0.558		MEOX2	0.05	-0.56		CLPB	0.021	0.643		HLA-DQA1	0.445169	5.0211e-08		HTRA4	0.342559	4.17663e-05
ENO1	0.022	0.637		SYNPO	0.025	0.626		ASRGL1	0.028	0.605		C22orf15	0.044	-0.566		GAP43	0.048	0.558		COLEC10	0.047	-0.56		RAB38	0.021	0.643		FLVCR2	0.445085	5.05371e-08		GALNTL4	0.342548	4.64645e-05
SLC6A9	0.022	0.637		BTN3A2	0.025	0.626		TMEM52B	0.029	0.605		PRAMEF26	0.043	-0.567		SMC4	0.047	0.558		POU5F1B	0.05	-0.56		LMO3	0.021	0.643		TRAF1	0.444833	5.15273e-08		LAT2	0.34244	4.67326e-05
GBP7	0.022	0.637		TMEM176A	0.025	0.626		WFDC5	0.029	0.605		FAM46B	0.043	-0.567		C5orf58	0.048	0.558		PGM5	0.05	-0.56		KRT2	0.021	0.643		MYO7A	0.444702	5.20481e-08		SLC7A5	0.342333	4.70023e-05
GNLY	0.022	0.637		LY6K	0.025	0.626		GPX7	0.032	0.604		CYP4A11	0.043	-0.567		GABRR2	0.047	0.558		PNPLA7	0.047	-0.56		LGALS9C	0.021	0.643		KIAA0748	0.444632	5.23292e-08		SERPING1	0.342226	4.72734e-05
CYTIP	0.022	0.637		GLE1	0.025	0.626		LAX1	0.032	0.604		PHF10	0.043	-0.567		SPATA31A6	0.047	0.558		TRMT112	0.05	-0.56		LGALS9B	0.021	0.643		ARHGAP30	0.444567	5.25928e-08		CD300LF	0.342202	4.73325e-05
RFTN1	0.022	0.637		AUH	0.025	0.626		ADAMTS4	0.032	0.604		HOXC5	0.043	-0.567		SLC46A2	0.048	0.558		SNRPD2	0.05	-0.56		TMEM200C	0.021	0.643		SIRPG	0.444151	5.42988e-08		ANKRD22	0.341675	4.86875e-05
BMP6	0.022	0.637		TXN	0.025	0.626		C1orf50	0.032	0.604		CTRB2	0.043	-0.567		ADAM21	0.047	0.558		LENG1	0.05	-0.56		L3MBTL4	0.021	0.643		OLR1	0.444114	5.44547e-08		CLIC3	0.341619	4.88336e-05
HLA-DRB1	0.022	0.637		PGK1	0.025	0.626		FARSB	0.032	0.604		CYP2A6	0.043	-0.567		CCL13	0.048	0.558		A1BG	0.05	-0.56		C19orf38	0.021	0.643		SLAMF7	0.444016	5.4866e-08		CTSW	0.341386	4.94464e-05
ATP6V1B2	0.022	0.637		IL2RA	0.025	0.626		ZBBX	0.029	0.604		ZNF836	0.043	-0.567		CCL23	0.047	0.558		ITIH3	0.046	-0.561		PLAUR	0.021	0.643		CD69	0.443834	5.56378e-08		ELF4	0.341008	5.04545e-05
CLEC2B	0.022	0.637		ADAM8	0.025	0.626		CREB3L2	0.032	0.604		DIO1	0.043	-0.568		IL27RA	0.047	0.558		RINL	0.046	-0.561		NYAP2	0.018	0.641		KLRD1	0.443825	5.56776e-08		EOMES	0.340984	5.05174e-05
RPS17	0.022	0.637		GZMB	0.025	0.626		NOL6	0.032	0.604		EID1	0.043	-0.568		ZNF579	0.047	0.558		ZNF432	0.046	-0.561		HIST1H2BN	0.018	0.641		PIK3CD	0.443666	5.63594e-08		C19orf38	0.340923	5.06812e-05
RPS17L	0.022	0.637		C15orf48	0.025	0.626		CD27	0.032	0.604		CDKL3	0.042	-0.569		CABP7	0.047	0.558		TP53INP2	0.046	-0.561		ARL2	0.018	0.641		SLC2A6	0.443601	5.66425e-08		FAAH2	0.340807	5.09975e-05
USP31	0.022	0.637		CCL4	0.025	0.626		LIN7A	0.032	0.604		LY6G6F	0.042	-0.569		KRT77	0.048	0.557		IL5	0.045	-0.563		CCL3L3	0.018	0.641		AIF1	0.443479	5.71718e-08		LILRP2	0.340691	4.62705e-05
DDX19B	0.022	0.637		PRNP	0.025	0.626		MT2A	0.032	0.604		ALKBH4	0.042	-0.569		GOLGA6L2	0.048	0.557		B3GNT8	0.045	-0.563		CCL3L1	0.018	0.641		EBI3	0.442943	5.95702e-08		CCR1	0.340634	5.14692e-05
LYPD5	0.022	0.637		ZDHHC8	0.025	0.626		GABARAP	0.032	0.604		PENK	0.042	-0.569		GJA8	0.049	0.556		OR2W5	0.045	-0.564		VWA7	0.019	0.639		BATF	0.442728	6.05564e-08		CD69	0.340331	5.23076e-05
TYMP	0.022	0.637		UBE2QL1	0.023	0.624		PECAM1	0.032	0.604		STAU2	0.042	-0.569		TAAR1	0.049	0.556		GIPC2	0.045	-0.564		B4GALT2	0.019	0.638		PYHIN1	0.442639	6.09682e-08		LRRC25	0.340163	5.27775e-05
TMEM51	0.02	0.635		SFMBT2	0.023	0.624		DEFB132	0.032	0.604		ASMT	0.042	-0.569		TAB3	0.049	0.556		GPATCH11	0.045	-0.564		SLC9B2	0.019	0.638		C11orf16	0.442598	6.11603e-08		TMPRSS3	0.340139	5.28431e-05
IL17RD	0.02	0.635		LDHA	0.023	0.624		QRFPR	0.029	0.603		AQP6	0.042	-0.569		NEFM	0.049	0.555		G6PC2	0.045	-0.564		PDCL	0.019	0.638		SELPLG	0.442583	6.12297e-08		STAC3	0.340126	5.28825e-05
TATDN1	0.02	0.635		CBY1	0.023	0.624		CRHBP	0.029	0.603		SCAF1	0.042	-0.569		EFNA2	0.049	0.555		ZBTB20	0.045	-0.564		KLK6	0.019	0.638		MARCH1	0.442299	6.25757e-08		TMEM62	0.339187	5.55847e-05
CDC26	0.02	0.635		MKL1	0.023	0.624		CTSE	0.029	0.602		WDR87	0.042	-0.569		PDCD10	0.05	0.554		CYTL1	0.045	-0.564		GJB3	0.022	0.637		NFAM1	0.442299	6.25757e-08		C5orf20	0.338831	5.1207e-05
RPS6KA4	0.02	0.635		PITPNB	0.023	0.622		IL10	0.03	0.602		CADPS	0.042	-0.57		LGI2	0.05	0.554		BBS1	0.045	-0.564		AIM2	0.022	0.637		EVI2B	0.442275	6.26873e-08		ARHGAP9	0.338464	5.77564e-05
GSTP1	0.02	0.635		MIF	0.023	0.622		GREM2	0.029	0.602		F11	0.042	-0.57		FBXO30	0.05	0.554		CDX2	0.045	-0.564		POLR1B	0.022	0.637		C14orf73	0.442206	6.30204e-08		CLYBL	0.338268	5.83584e-05
NXN	0.02	0.635		TAGLN2	0.027	0.621		EOMES	0.029	0.602		MTX3	0.045	-0.571		LGR5	0.05	0.554		CLPX	0.045	-0.564		DARS	0.022	0.637		RAB42	0.442168	6.3203e-08		TNFRSF1B	0.338133	5.87776e-05
ARHGDIA	0.02	0.635		CLDN1	0.027	0.621		DOK7	0.029	0.602		GPX5	0.042	-0.571		PLEKHM1	0.05	0.554		ZACN	0.045	-0.564		CMSS1	0.022	0.637		C1R	0.442023	6.39045e-08		CD27	0.338025	5.9112e-05
MAFG	0.02	0.635		ST8SIA4	0.027	0.621		ARSB	0.029	0.602		SH3BGRL2	0.045	-0.571		MIR4315-1	0.05	0.554		PEX11G	0.045	-0.564		TRIM38	0.022	0.637		P2RY13	0.441883	6.45905e-08		WAS	0.337199	6.17459e-05
RAP1A	0.024	0.632		LCP2	0.027	0.621		NMUR2	0.03	0.602		GATA1	0.042	-0.571		HHLA3	0.05	0.553		GDF5	0.045	-0.564		ATP6V1F	0.022	0.637		RNF19B	0.441809	6.49593e-08		IFIT1B	0.336996	5.6557e-05
HTR1D	0.024	0.632		HLA-DRB1	0.027	0.621		NCF1	0.029	0.602		CLLU1OS	0.045	-0.571		RAB29	0.05	0.553		SLC9A4	0.044	-0.565		NUB1	0.022	0.637		FAAH2	0.441659	6.57028e-08		ASS1	0.336882	6.27868e-05
TRAPPC3	0.024	0.632		CLEC5A	0.027	0.621		MTRNR2L6	0.029	0.602		CRYL1	0.045	-0.571		GALNT14	0.05	0.553		NRSN1	0.044	-0.565		HERPUD2	0.022	0.637		ACAP1	0.441501	6.65017e-08		PARVG	0.336873	6.28177e-05
PTPN22	0.024	0.632		PSMB7	0.027	0.621		FKBP15	0.029	0.602		HLF	0.045	-0.571		FOXC1	0.05	0.553		DGKI	0.044	-0.565		PLP2	0.022	0.637		GNGT2	0.441038	6.88814e-08		DAPP1	0.336686	6.34379e-05
TAF5L	0.024	0.632		IL2RG	0.027	0.621		MUC5B	0.029	0.602		WFDC9	0.042	-0.571		TMEM176A	0.05	0.553		C9orf24	0.044	-0.565		TMEM123	0.022	0.637		PRKCB	0.44088	6.97173e-08		PLCG2	0.336504	6.40482e-05
GYG1	0.024	0.632		IPMK	0.027	0.621		MRPL45	0.029	0.602		THSD7A	0.041	-0.572		INTS10	0.05	0.553		SLC12A3	0.044	-0.565		NINJ2	0.022	0.637		XCL2	0.440373	7.24518e-08		BCMO1	0.336259	5.88498e-05
DCTD	0.024	0.632		MPZL2	0.027	0.621		C17orf105	0.029	0.602		MALRD1	0.041	-0.572		FBXW2	0.05	0.553		RD3	0.044	-0.566		PABPC3	0.022	0.637		C17orf87	0.440161	7.36267e-08		TLR2	0.336084	6.54775e-05
SLC1A3	0.024	0.632		LACTB	0.027	0.621		GFAP	0.03	0.601		KIN	0.041	-0.572		UBXN1	0.05	0.553		RNU6-1	0.047	-0.566		CLEC19A	0.022	0.637		CCNI2	0.440114	7.38876e-08		CLECL1	0.335969	5.97776e-05
IDO1	0.024	0.632		MLKL	0.027	0.621		FAM86C1	0.03	0.6		FAM217A	0.041	-0.573		TRIM47	0.05	0.553		HADH	0.047	-0.566		MLKL	0.022	0.637		FGL2	0.44011	7.39138e-08		LIPC	0.335941	5.98665e-05
CDK20	0.02	0.632		CD300C	0.027	0.621		CWC25	0.03	0.6		CCDC85C	0.04	-0.573		KRTAP8-1	0.05	0.553		CDKN2AIP	0.047	-0.566		KRT23	0.022	0.637		LAT2	0.43975	7.59539e-08		C11orf16	0.335802	6.0317e-05
SLC2A6	0.024	0.632		CD300E	0.027	0.621		TRAF3IP3	0.034	0.599		SLC28A2	0.04	-0.573		MEI1	0.05	0.553		ADCY1	0.047	-0.566		LSM12	0.022	0.637		CSAG1	0.439719	7.61333e-08		CSAG1	0.335527	6.12152e-05
TFAM	0.024	0.632		FPR3	0.027	0.621		AGBL4	0.031	0.599		BPIFB4	0.04	-0.573		RIIAD1	0.05	-0.553		RNU6-7	0.047	-0.566		OPN3	0.02	0.635		MPP1	0.438994	8.04237e-08		LILRA3	0.335457	6.14445e-05
VCL	0.024	0.632		MIIP	0.024	0.619		FCRL5	0.034	0.599		CRYBA4	0.04	-0.573		HMGCS2	0.05	-0.553		OR1D5	0.047	-0.566		DPH3	0.02	0.635		C1orf162	0.438593	8.28978e-08		GIMAP2	0.335398	6.78767e-05
CAMK2G	0.024	0.632		DNAJC11	0.024	0.619		ATP1B3	0.034	0.599		TEKT2	0.04	-0.574		RAB3GAP2	0.05	-0.553		ABCA8	0.047	-0.566		TRIM5	0.02	0.635		WAS	0.438518	8.3366e-08		KLRK1	0.335286	6.82761e-05
NOB1	0.024	0.632		SH2D1B	0.024	0.619		DTHD1	0.034	0.599		HAND2	0.04	-0.574		MRPL53	0.05	-0.553		SMARCE1	0.047	-0.566		ITGB8	0.02	0.633		GPBAR1	0.438481	8.36011e-08		XCL1	0.335253	6.8393e-05
LGALS3BP	0.024	0.632		TMEM56	0.024	0.619		HELT	0.031	0.599		TMEM132B	0.04	-0.574		CLASP2	0.05	-0.553		RAB11B	0.047	-0.566		ADO	0.02	0.633		ARAP2	0.438458	8.37484e-08		C17orf66	0.335057	6.27769e-05
RAB40B	0.024	0.632		CDV3	0.024	0.619		TFAP2B	0.034	0.599		HDDC2	0.04	-0.575		WDR5B	0.05	-0.553		ZNF441	0.047	-0.566		MT1M	0.02	0.633		PARP15	0.438448	8.38073e-08		IL10RA	0.334959	6.94538e-05
RAB12	0.024	0.632		NLRP14	0.024	0.619		C7orf33	0.034	0.599		RABGEF1	0.04	-0.575		SLC30A9	0.05	-0.553		CRTC1	0.047	-0.566		SLC35F3	0.024	0.632		RIPK3	0.438192	8.54446e-08		MNDA	0.334931	6.95556e-05
RALBP1	0.024	0.632		PSMB5	0.024	0.619		TLE1	0.034	0.599		MATN2	0.04	-0.575		KIAA1191	0.05	-0.553		ZNF225	0.047	-0.566		EBNA1BP2	0.024	0.632		PML	0.438112	8.59569e-08		NLRC3	0.334926	6.95726e-05
DSC2	0.024	0.632		FOXN3	0.024	0.619		SOX6	0.034	0.599		IGFBP2	0.043	-0.577		ZNF107	0.05	-0.553		JUND	0.047	-0.566		MT1HL1	0.024	0.632		HLA-DOA	0.437674	8.88427e-08		SIT1	0.334917	6.96066e-05
ADRM1	0.024	0.632		EIF5A	0.024	0.619		MIS12	0.034	0.599		ERBB4	0.043	-0.577		ELN	0.05	-0.553		GAD1	0.043	-0.567		TFG	0.024	0.632		SAMD3	0.436974	9.36408e-08		FGD3	0.334782	7.0101e-05
APOL6	0.024	0.632		METTL23	0.024	0.619		IKZF3	0.034	0.599		LRRC31	0.039	-0.577		DPY19L4	0.05	-0.553		LIG4	0.043	-0.567		CCR1	0.024	0.632		TNFSF14	0.43697	9.36675e-08		GMIP	0.334408	7.14822e-05
TCF20	0.024	0.632		P2RX1	0.024	0.619		TYROBP	0.034	0.599		SLC4A4	0.043	-0.577		SCGB2A1	0.05	-0.553		CIDEA	0.043	-0.567		HPSE	0.024	0.632		KIR2DL4	0.436762	9.51361e-08		SLAMF6	0.334119	7.25701e-05
MAP7D1	0.021	0.63		SIGLEC9	0.024	0.619		KLK1	0.034	0.599		FAM162B	0.043	-0.577		PMF1	0.05	-0.554		TPRX1	0.043	-0.567		NDUFAF2	0.024	0.632		TYROBP	0.436689	9.56621e-08		STARD5	0.334068	7.27647e-05
S100A4	0.021	0.63		CSF2RB	0.024	0.619		ANGPT4	0.03	0.599		SPATA6L	0.043	-0.577		WDR55	0.05	-0.554		ZNF808	0.043	-0.567		ACOT13	0.024	0.632		SH3KBP1	0.436544	9.67053e-08		C1QB	0.334021	7.29421e-05
RPL15	0.021	0.63		SFN	0.025	0.616		BAIAP2L2	0.031	0.599		C9orf24	0.039	-0.577		HSFX1	0.05	-0.554		HSPA12B	0.043	-0.567		PRSS16	0.024	0.632		RASAL3	0.436535	9.67729e-08		CARD11	0.334012	7.29776e-05
NIPAL1	0.021	0.63		ATL3	0.025	0.616		HSPD1	0.031	0.597		PRR32	0.043	-0.577		HSFX2	0.05	-0.554		NDRG3	0.043	-0.567		ZC3HAV1L	0.024	0.632		ACSL5	0.436404	9.77251e-08		CYTH4	0.33396	7.31732e-05
ZNF746	0.021	0.63		ARHGAP8	0.025	0.616		UBE2F	0.031	0.597		PHYHIPL	0.039	-0.577		TRIM34	0.05	-0.554		TRAPPC3L	0.043	-0.568		MRPL17	0.024	0.632		DDX58	0.436049	1.00355e-07		TIGIT	0.333872	7.35123e-05
RRAS2	0.021	0.63		INHA	0.029	0.615		FABP5	0.031	0.597		RP11-443A13.5	0.043	-0.577		USP8	0.05	-0.554		PNLIPRP1	0.043	-0.568		ADIPOR2	0.024	0.632		ITK	0.435863	1.01766e-07		TMEM156	0.333545	7.47744e-05
DLX3	0.021	0.63		GMPS	0.029	0.615		NLRP7	0.031	0.597		SCG3	0.039	-0.577		YIF1B	0.05	-0.554		SLC18A2	0.043	-0.568		BCAT1	0.024	0.632		SLAMF6	0.435769	1.02479e-07		ADAM8	0.333358	7.55047e-05
PCYT2	0.021	0.63		CDC42SE2	0.029	0.615		NKX2-4	0.031	0.597		ARL17B	0.043	-0.577		IGSF8	0.049	-0.555		KBTBD6	0.043	-0.568		ABCC4	0.024	0.632		MS4A4A	0.435718	1.02873e-07		SLAMF1	0.333146	6.95284e-05
SIGLEC14	0.021	0.63		CSF1R	0.029	0.615		ZMAT5	0.031	0.597		ABHD3	0.043	-0.577		GPX4	0.049	-0.555		SCNN1D	0.042	-0.569		MT2A	0.024	0.632		ODF3B	0.435321	1.05967e-07		HLA-DRB1	0.333139	7.63713e-05
RHOG	0.022	0.627		RIOK1	0.029	0.615		RHO	0.032	0.596		PIK3R2	0.043	-0.577		PIP5K1A	0.049	-0.556		SLC5A9	0.042	-0.569		CCL18	0.024	0.632		KYNU	0.435116	1.07604e-07		LILRB3	0.333055	7.67056e-05
C12orf60	0.022	0.627		HRCT1	0.029	0.615		KLRG2	0.032	0.596		TASP1	0.043	-0.577		INTS3	0.049	-0.556		ZMYND10	0.042	-0.569		PSMB3	0.024	0.632		CD3E	0.434369	1.13761e-07		RASGEF1A	0.332933	7.7191e-05
SLC8B1	0.022	0.627		GTF3C5	0.029	0.615		FOXG1	0.032	0.596		RNF11	0.039	-0.578		COPA	0.049	-0.556		EYS	0.042	-0.569		TMEM241	0.024	0.632		KLRC2	0.434191	1.15279e-07		S100P	0.332901	7.73222e-05
SIRT7	0.022	0.627		GPR82	0.029	0.615		MYL7	0.032	0.595		SPATA6	0.039	-0.578		GPD2	0.049	-0.556		MYL7	0.042	-0.569		SPIB	0.024	0.632		CD5	0.433641	1.20087e-07		LEMD1	0.332447	7.21629e-05
PARP14	0.025	0.626		IL15RA	0.029	0.615		CEBPZOS	0.032	0.594		SYNPR	0.039	-0.578		IPO11	0.049	-0.556		MTMR9	0.042	-0.569		KLF1	0.024	0.632		RFX5	0.433417	1.22101e-07		CD97	0.332346	7.95843e-05
ZBTB2	0.025	0.626		CD59	0.029	0.615		ARL2	0.032	0.594		LDLRAD2	0.038	-0.579		NAT1	0.048	-0.556		GSR	0.042	-0.569		KLK1	0.024	0.632		OR52N4	0.433058	1.25394e-07		C22orf9	0.332145	8.04168e-05
LIMK1	0.025	0.626		SLC15A3	0.029	0.615		FAM222B	0.032	0.594		GRM2	0.038	-0.579		FGL1	0.048	-0.556		ACSM4	0.042	-0.569		LGALSL	0.021	0.63		CD247	0.433053	1.25441e-07		CHODL	0.332112	8.05531e-05
SRGN	0.025	0.626		CLEC6A	0.029	0.615		HPDL	0.036	0.593		SLC18A1	0.038	-0.579		OR4S1	0.048	-0.556		RCBTB1	0.042	-0.569		TET3	0.021	0.63		CMKLR1	0.432969	1.26225e-07		TRIM47	0.332084	8.06701e-05
M6PR	0.025	0.626		ACTN1	0.029	0.615		C2CD4D	0.036	0.593		HTN3	0.038	-0.58		STH	0.049	-0.556		NR2E3	0.042	-0.569		TDRD7	0.021	0.63		BTN3A3	0.432759	1.28203e-07		CORO1A	0.33208	8.06896e-05
CD300C	0.025	0.626		MAPK1	0.029	0.615		VSNL1	0.036	0.593		ADAMTSL1	0.038	-0.58		ARFGAP1	0.049	-0.556		MED24	0.042	-0.569		LIPK	0.021	0.63		TLR3	0.432554	1.30167e-07		SAMHD1	0.331809	8.18291e-05
MEX3C	0.025	0.626		ADSL	0.029	0.615		TANK	0.036	0.593		PAGE1	0.038	-0.58		USP33	0.047	-0.558		SSUH2	0.042	-0.57		PPFIBP2	0.021	0.63		PARP8	0.432549	1.30212e-07		FAM18B	0.33165	8.2504e-05
SAMSN1	0.025	0.626		TPRG1L	0.026	0.613		HDGFL1	0.036	0.593		DUSP15	0.038	-0.58		ACP6	0.047	-0.558		MUC19	0.042	-0.57		RCOR2	0.021	0.63		PTK2B	0.432437	1.31295e-07		FAM49B	0.331496	8.31641e-05
PSMD14	0.023	0.624		MGAT4B	0.026	0.613		MYBL1	0.036	0.593		SERPINC1	0.037	-0.581		PRPF4B	0.047	-0.558		ADAD2	0.042	-0.57		C12orf45	0.021	0.63		CD3D	0.432096	1.34644e-07		RIPK2	0.331482	8.32244e-05
FAM13A	0.023	0.624		SEMA7A	0.026	0.613		TLR7	0.036	0.593		CATSPER3	0.037	-0.581		ARFGEF1	0.047	-0.558		ASNSD1	0.045	-0.571		SEMA7A	0.021	0.63		ACP5	0.431868	1.36937e-07		HLA-DPB1	0.331235	8.42956e-05
GTF2H1	0.023	0.624		RILP	0.026	0.613		WDR74	0.033	0.593		AJAP1	0.04	-0.582		ZHX1	0.047	-0.558		ADRA2B	0.045	-0.571		OR2T4	0.022	0.627		MOBKL2B	0.431835	1.37268e-07		RAB27A	0.331165	8.46011e-05
TAPBPL	0.023	0.624		KIR2DL1	0.026	0.613		RAP1B	0.036	0.593		HES2	0.037	-0.582		CACNA1F	0.048	-0.558		CACNA2D2	0.045	-0.571		DNTTIP2	0.022	0.627		TLR2	0.431616	1.39508e-07		PRR13	0.330913	8.57096e-05
RITA1	0.023	0.624		KCNJ15	0.026	0.613		TAS2R8	0.036	0.593		YIPF1	0.04	-0.582		NKAP	0.047	-0.558		CCNG1	0.045	-0.571		CCDC93	0.022	0.627		RHBDF2	0.43149	1.4081e-07		FOLR3	0.3309	7.83295e-05
RAB27A	0.023	0.624		DAB2IP	0.027	0.611		RASGRP1	0.036	0.593		WBP1	0.04	-0.582		RNLS	0.047	-0.558		GFRA1	0.045	-0.571		KIF2A	0.022	0.627		CD97	0.43127	1.43106e-07		AQP9	0.330801	8.62066e-05
SLC7A6	0.023	0.624		MCM5	0.027	0.611		CCL7	0.036	0.593		EMC3	0.04	-0.582		PEX16	0.048	-0.558		ABHD13	0.045	-0.571		SLC13A4	0.022	0.627		NLRC4	0.431032	1.45637e-07		LRRC8C	0.330493	8.75873e-05
USP36	0.023	0.624		C1QB	0.03	0.61		MLX	0.036	0.593		STK32B	0.037	-0.582		ARFGAP2	0.047	-0.558		EFCAB5	0.042	-0.571		SLAMF7	0.025	0.626		USP18	0.430916	1.46893e-07		RCL1	0.330455	8.77561e-05
NECAP2	0.027	0.621		TMEM50A	0.03	0.61		RPL27	0.036	0.593		LRRTM2	0.037	-0.582		COG6	0.048	-0.558		COA3	0.045	-0.571		KCMF1	0.025	0.626		MS4A6A	0.430874	1.47348e-07		RDH10	0.330348	8.8243e-05
ERRFI1	0.027	0.621		ST6GAL1	0.03	0.61		EVI2B	0.036	0.593		PRB2	0.037	-0.582		ASPG	0.048	-0.558		KANSL1	0.045	-0.571		ALG3	0.025	0.626		SLC6A12	0.430827	1.47855e-07		LRSAM1	0.330259	8.86471e-05
TCF7L1	0.027	0.621		RASGEF1B	0.03	0.61		JSRP1	0.033	0.593		UFM1	0.04	-0.582		ZNF24	0.047	-0.558		PPP6R1	0.045	-0.571		DAPP1	0.025	0.626		C16orf54	0.430752	1.48669e-07		FPR3	0.329466	9.23407e-05
EEF1B2	0.027	0.621		POLR3G	0.03	0.61		CCDC114	0.033	0.593		MRPS31	0.04	-0.582		GDF15	0.047	-0.558		ZNF552	0.045	-0.571		CD180	0.025	0.626		GPR120	0.430465	1.51844e-07		SLA	0.329321	9.30296e-05
CXCL3	0.023	0.621		FYB	0.03	0.61		ZDHHC8	0.036	0.593		PGF	0.037	-0.582		ZNF146	0.047	-0.558		ZNF418	0.045	-0.571		PSMB8	0.025	0.626		CLECL1	0.429994	1.57192e-07		HAMP	0.329012	8.65277e-05
DIMT1	0.027	0.621		TOX	0.03	0.61		NLE1	0.033	0.592		PRSS41	0.037	-0.582		BST2	0.047	-0.558		NKX2-2	0.045	-0.571		HGH1	0.025	0.626		TCIRG1	0.429837	1.59002e-07		C11orf45	0.328883	9.5148e-05
LY6E	0.027	0.621		CD274	0.03	0.61		PES1	0.033	0.592		MIR1972-2	0.04	-0.582		ZNF615	0.047	-0.558		HNRNPDL	0.041	-0.572		HCCS	0.025	0.626		VSIG4	0.428867	1.70716e-07		GJB3	0.328771	9.5696e-05
MSR1	0.027	0.621		PLP2	0.03	0.61		B4GALT2	0.033	0.591		KAT7	0.04	-0.582		MAP1LC3A	0.047	-0.558		SUCLA2	0.041	-0.572		THNSL1	0.025	0.626		CXCL1	0.428806	1.71475e-07		PTPRCAP	0.328659	9.6247e-05
TUBB4B	0.027	0.621		PRICKLE3	0.027	0.61		PTPRN2	0.034	0.591		NAPG	0.04	-0.582		P4HTM	0.047	-0.559		FITM2	0.041	-0.572		MYOZ1	0.025	0.626		ZNF804A	0.428195	1.79299e-07		GPR55	0.328341	9.78244e-05
FAM129B	0.023	0.621		BAMBI	0.03	0.61		FOXB2	0.033	0.591		ZNF441	0.04	-0.582		COMMD10	0.047	-0.559		CCDC85C	0.04	-0.573		IFITM1	0.025	0.626		CXCL13	0.427714	1.857e-07		ACP5	0.328224	9.84103e-05
SMS	0.027	0.621		CDC27	0.027	0.61		PRAF2	0.033	0.591		RPS5	0.04	-0.582		FEM1C	0.047	-0.559		NOTUM	0.04	-0.573		MUC15	0.025	0.626		GCH1	0.427635	1.86777e-07		CD72	0.328178	9.86456e-05
STK38L	0.027	0.621		SPECC1	0.03	0.61		TMEM138	0.033	0.591		C1orf189	0.036	-0.583		SIGIRR	0.047	-0.559		ACSM1	0.04	-0.574		ACY3	0.025	0.626		C5orf20	0.427253	1.92043e-07		TFEC	0.327968	9.9711e-05
KRT84	0.027	0.621		RIMBP3	0.027	0.609		SLC25A39	0.034	0.591		CCDC39	0.036	-0.583		TMEM63C	0.047	-0.559		TRIM45	0.04	-0.575		NDUFA9	0.025	0.626		IGSF6	0.427187	1.92967e-07		S100A4	0.327884	0.00010014
SLC7A1	0.027	0.621		MTMR11	0.027	0.608		SLC4A11	0.033	0.591		TRIM60	0.036	-0.583		FAH	0.047	-0.559		C1orf189	0.04	-0.575		CLEC2D	0.025	0.626		PRIC285	0.427163	1.93295e-07		BTN3A3	0.327618	0.000101511
MRPL12	0.027	0.621		PTGS1	0.027	0.608		FAM19A5	0.033	0.591		SPAG11B	0.037	-0.583		DNAJC17	0.047	-0.559		FKBP1B	0.04	-0.575		GZMH	0.025	0.626		HPSE	0.426557	2.02005e-07		FXYD2	0.327515	9.3584e-05
CNDP2	0.027	0.621		FCAR	0.028	0.608		MIOX	0.033	0.591		SMARCA1	0.036	-0.583		DDX27	0.047	-0.559		LUZP2	0.04	-0.575		XAF1	0.025	0.626		ADAR	0.426496	2.02896e-07		FCGR3A	0.326932	0.000105126
FXYD5	0.027	0.621		MORC2	0.027	0.608		LSM2	0.034	0.589		ATP7B	0.036	-0.583		RALGPS2	0.046	-0.561		LGALS7B	0.04	-0.575		KRT33B	0.025	0.626		AQP9	0.426141	2.08183e-07		NPHS1	0.326896	9.66586e-05
NKG7	0.027	0.621		ODF3B	0.028	0.607		DYRK4	0.034	0.589		CMTM2	0.036	-0.583		ZNF605	0.046	-0.561		TMEM91	0.04	-0.575		OR1I1	0.025	0.626		GMIP	0.425581	2.16799e-07		ADAR	0.326722	0.000106257
DESI1	0.027	0.621		NAT8L	0.028	0.605		TBX19	0.038	0.588		CD2BP2	0.036	-0.583		ZNF567	0.046	-0.561		BRDT	0.039	-0.576		MRPL34	0.025	0.626		KLHL5	0.425301	2.21234e-07		CEBPB	0.326708	0.000106333
[truncated: 1,334 more rows]
[truncated: 6 more columns]

## Sheet: 3.4
Supplementary table 3.4. Co-expression patterns of three lncRNAs RNAs up-regulated with mRNAs in HER2-enriched. Coefficient is correlation Pearson
[truncated: 1,393 more rows]
