# Supplementary material for: A lncRNA landscape in breast cancer reveals a potential role for AC009283.1 in proliferation and apoptosis in HER2-enriched subtype
Source: Sci Rep. 2020 Aug 4;10:13146. doi: 10.1038/s41598-020-69905-z (PMC7403317; doi:10.1038/s41598-020-69905-z)
Supplement: Supplementary file 6 — Supplementary Data 4. [file 41598_2020_69905_MOESM6_ESM.xlsx]

## Sheet: 4.1
Supplementary data 4.1. Differentially expressed genes in SKBR3 with shRNA 2 AC009283.1 vs shRNA NC
Transcript Cluster ID	E2 Bi-weight Avg Signal (log2)	NC Bi-weight Avg Signal (log2)	Fold Change (linear) (E2 vs. NC)	ANOVA p-value (E2 vs. NC)	FDR p-value (E2 vs. NC)	Gene Symbol	Description	Chromosome	Genomic Position	Strand	Public Gene IDs
TC17001306.hg.1	10.26	9.41	1.8	0.006586	0.999964	TLCD1	TLC domain containing 1	chr17	27051366 - 27053950	-	NM_001160407; NM_138463; ENST00000292090; ENST00000394933; BC014072; OTTHUMT00000255973; OTTHUMT00000255974; uc002hco.3; uc010waw.2
TC09000502.hg.1	9.96	9.14	1.76	0.033645	0.999964	SEC61B	Sec61 translocon beta subunit	chr9	101984346 - 101992901	+	NM_006808; ENST00000223641; ENST00000481573; BC001734; OTTHUMT00000053391; OTTHUMT00000053392; OTTHUMT00000053393; uc004azh.3
TC12000794.hg.1	4.79	3.99	1.74	0.010579	0.999964	RP11-554E23.4		chr12	102457133 - 102468598	+
TC14002223.hg.1	9.39	8.61	1.72	0.040574	0.999964	IGHD2-21	immunoglobulin heavy diversity 2-21	chr14	106354409 - 106354436	-	OTTHUMT00000326206
TC15002549.hg.1	5.54	4.76	1.72	0.033981	0.999964	PRTG	protogenin	chr15	55903750 - 55906620	-	AK022857
TC17002200.hg.1	4.73	4.04	1.62	0.012579	0.999964	TCONS_00025386		chr17	38850769 - 38854069	+
TC06003498.hg.1	6.76	6.08	1.6	0.022128	0.999964			chr6	16226470 - 16227830	-
TC18000896.hg.1	4.23	3.55	1.6	0.015083	0.999964	LOC105372069	uncharacterized LOC105372069	chr18	34481908 - 34503777	-	BC037214
TC10000991.hg.1	3.96	3.31	1.57	0.007865	0.999964	RP11-445P17.8		chr10	5307996 - 5313199	-
TC18000462.hg.1	4.35	3.7	1.57	0.002043	0.999964	LOC105372069	uncharacterized LOC105372069	chr18	34481908 - 34503777	-	BC037214
TC10000449.hg.1	9.53	8.88	1.56	0.044399	0.999964	DDIT4	DNA damage inducible transcript 4	chr10	74033677 - 74035797	+	NM_019058; ENST00000307365; BC000708; BC007714; BC015236; OTTHUMT00000048577; OTTHUMT00000048578; OTTHUMT00000048579; uc001jsx.1
TC0X001879.hg.1	4.06	3.43	1.55	0.003544	0.999964	LINC02243		chrX	134083579 - 134087412	+
TC14001586.hg.1	3.59	2.99	1.51	0.042143	0.999964	TRAV2		chr14	22180592 - 22181058	+
TC02004640.hg.1	5.9	5.31	1.5	0.034396	0.999964	lnc-ARL5A-1:1		chr2	152643937 - 152649559	-
TC03001282.hg.1	6.5	5.91	1.5	0.004062	0.999964	HSPD1P6		chr3	36810216 - 36825658	-
TC14002045.hg.1	5.39	4.8	1.5	0.018076	0.999964	MTHFD1	methylenetetrahydrofolate dehydrogenase (NADP+ dependent) 1, methenyltetrahydrofolate cyclohydrolase, formyltetrahydrofolate synthetase	chr14	64907089 - 64908956	-	AK097323
TC03002856.hg.1	6.49	5.92	1.48	0.000347	0.999964			chr3	36810216 - 36825658	-
TC04000157.hg.1	3.77	3.22	1.47	0.013338	0.999964	lnc-SLIT2-1		chr4	19457059 - 19911315	+
TC14001765.hg.1	3.74	3.2	1.46	0.027007	0.999964	lnc-ACOT2-1		chr14	74047398 - 74049622	+
TC01005473.hg.1	4.02	3.49	1.44	0.026261	0.999964	SPATA6	spermatogenesis associated 6	chr1	48761044 - 48762459	-	BC040655
TC06001820.hg.1	3.54	3.02	1.44	0.009164	0.999964	MLIP-AS1		chr6	53911717 - 53912392	-
TC10002749.hg.1	3.75	3.22	1.44	0.019669	0.999964	lnc-GRID1-6		chr10	87315241 - 87317193	-
TC03003158.hg.1	4.35	3.83	1.43	0.022786	0.999964	PRO0471	uncharacterized LOC28994	chr3	152047574 - 152049393	-	AF111846
TC04000853.hg.1	9.47	8.96	1.43	0.035537	0.999964	GALNT7	polypeptide N-acetylgalactosaminyltransferase 7	chr4	174089904 - 174245118	+	NM_017423; ENST00000265000; ENST00000502407; ENST00000512285; AK295509; BC046129; BC047468; OTTHUMT00000362456; OTTHUMT00000362457; OTTHUMT00000362458; OTTHUMT00000362459; OTTHUMT00000362711; OTTHUMT00000362712; OTTHUMT00000362752; uc003isz.4; uc011ckb.2
TC09000960.hg.1	3.97	3.46	1.42	0.031249	0.999964	IFNA2	interferon, alpha 2	chr9	21384253 - 21385396	-	NM_000605; ENST00000380206; BC074936; BC104163; OTTHUMT00000051903; uc003zpb.3
TC12001230.hg.1	3.54	3.05	1.41	0.009472	0.999964	TAS2R9	taste receptor, type 2, member 9	chr12	10961693 - 10962767	-	NM_023917; ENST00000240691; BC069066; BC095519; uc001qyx.3
TC07003350.hg.1	14.28	13.81	1.39	0.025009	0.999964	KDELR2	KDEL (Lys-Asp-Glu-Leu) endoplasmic reticulum protein retention receptor 2	chr7	6500712 - 6523873	-	NM_001100603; NM_006854; ENST00000258739; ENST00000490996; BC008081; BC012994; BC071982; uc003sqe.4; uc003sqf.4
TC01006061.hg.1	8.76	8.29	1.38	0.04185	0.999964	RAB29	RAB29, member RAS oncogene family	chr1	205739473 - 205744084	-	CR542010
TC19000276.hg.1	4.89	4.43	1.38	0.01165	0.999964	OR10H2	olfactory receptor, family 10, subfamily H, member 2	chr19	15838834 - 15839870	+	NM_013939; ENST00000305899; BC069085; BC112178; BC113647; uc002nbm.2
TC19002172.hg.1	5.82	5.36	1.38	0.049217	0.999964	FOSB	FBJ murine osteosarcoma viral oncogene homolog B	chr19	45978197 - 45978439	+	D16366
TC11003175.hg.1	8.82	8.38	1.36	0.045714	0.999964	SYT7	synaptotagmin VII	chr11	61314639 - 61323609	-	Y19240
TC13001592.hg.1	9.7	9.25	1.36	0.042472	0.999964	RBM26	RNA binding motif protein 26	chr13	79886132 - 79888263	-	BC043240
TC14002257.hg.1	5.17	4.73	1.36	0.033811	0.999964	IGHV3-23	immunoglobulin heavy variable 3-23	chr14	106725201 - 106725733	-	OTTHUMT00000325188
TC16001432.hg.1	5.7	5.25	1.36	0.023551	0.999964	TMC7	transmembrane channel like 7	chr16	19077313 - 19078016	+	AF088010
TC19002473.hg.1	4.97	4.52	1.36	0.042533	0.999964	ZNF571	zinc finger protein 571	chr19	38053292 - 38054681	-	uc002ogs.1
TC11000703.hg.1	8.46	8.03	1.35	0.009512	0.999964	NDUFS8; MIR4691	NADH dehydrogenase (ubiquinone) Fe-S protein 8, 23kDa (NADH-coenzyme Q reductase); microRNA 4691	chr11	67798084 - 67804114	+	NM_002496; NR_039840; ENST00000313468; ENST00000526542; ENST00000528492; AK302449; BC119753; BC119754; uc001onc.3; uc009ysb.2; uc010rpz.2; uc021qml.1
TC12000539.hg.1	12.72	12.29	1.35	0.022074	0.999964	OS9	osteosarcoma amplified 9, endoplasmic reticulum lectin	chr12	58087738 - 58115340	+	NM_001017956; NM_001017957; NM_001017958; NM_006812; ENST00000257966; ENST00000315970; ENST00000389142; ENST00000389146; ENST00000413095; ENST00000435406; ENST00000439210; ENST00000551035; ENST00000552285; AK130733; AK293435; AK298532; AK304533; BC000532; BC023513; uc001spj.3; uc001spk.3; uc001spl.3; uc001spm.3; uc001spn.3; uc010srx.2; uc010sry.2; uc010srz.2
TC22001330.hg.1	4	3.56	1.35	0.039664	0.999964	CACNG2	calcium channel, voltage-dependent, gamma subunit 2	chr22	36956917 - 36958962	-	AK123431
TC01000017.hg.1	4.61	4.18	1.34	0.030362	0.999964	FAM87B	family with sequence similarity 87, member B	chr1	752751 - 755214	+	ENST00000326734; OTTHUMT00000007025
TC05000999.hg.1	13.03	12.6	1.34	0.015774	0.999964	HIGD2A	HIG1 hypoxia inducible domain family, member 2A	chr5	175815748 - 175816772	+	NM_138820; ENST00000274787; BC007502; OTTHUMT00000253147; uc003meg.3
TC17001781.hg.1	7.28	6.86	1.34	0.049445	0.999964	CYB561	cytochrome b561	chr17	61509665 - 61523722	-	NM_001017916; NM_001017917; NM_001915; ENST00000360793; ENST00000392975; ENST00000392976; ENST00000448884; ENST00000542042; AK095244; AK301541; AK303177; BC000021; BC002976; BC091485; uc002jaq.3; uc002jar.3; uc002jas.3; uc002jat.3; uc010ddt.3; uc010wpf.2; uc010wpg.2
TC19000490.hg.1	5.09	4.68	1.34	0.036972	0.999964	LRFN3	leucine rich repeat and fibronectin type III domain containing 3	chr19	36428022 - 36436097	+	NM_024509; ENST00000246529; BC003578; uc002oco.3
TC03003085.hg.1	6.25	5.84	1.33	0.004736	0.999964	TMCC1	transmembrane and coiled-coil domain family 1	chr3	129366635 - 129407575	-	NR_033361
TC05003104.hg.1	4.15	3.74	1.33	0.034629	0.999964	PAPD4	PAP associated domain containing 4	chr5	78916401 - 78916938	-	AF086115
TC0X000332.hg.1	5.8	5.39	1.33	0.049606	0.999964	MAGEH1	MAGE family member H1	chrX	55478538 - 55479999	+	NM_014061; ENST00000342972; BC011954; OTTHUMT00000056868; uc004dum.3
TC19000199.hg.1	11.81	11.4	1.33	0.021348	0.999964	PRKCSH	protein kinase C substrate 80K-H	chr19	11546269 - 11561783	+	NM_001001329; NM_002743; AK225279; AK290433; AK296187; uc002mrt.3; uc002mru.3; uc002mrv.1; uc010dyb.3; uc010xlz.2
TC05001989.hg.1	13.14	12.74	1.32	0.045311	0.999964	CLINT1	clathrin interactor 1	chr5	157212751 - 157286183	-	NM_001195555; NM_001195556; NM_014666; ENST00000411809; ENST00000523094; ENST00000523908; ENST00000530742; AL833548; BC004467; BC030264; OTTHUMT00000374001; OTTHUMT00000374002; OTTHUMT00000374003; OTTHUMT00000374004; OTTHUMT00000374005; OTTHUMT00000374006; OTTHUMT00000374007; OTTHUMT00000374008; uc003lxg.2; uc003lxh.2; uc003lxi.2; uc003lxj.2; uc011ddv.2
TC10002411.hg.1	10.11	9.71	1.32	0.014741	0.999964	KLF6	Kruppel-like factor 6	chr10	3818188 - 3827473	-	NR_027653
TC01001269.hg.1	8.66	8.27	1.31	0.010494	0.999964	HAX1	HCLS1 associated protein X-1	chr1	154244987 - 154248355	+	NM_001018837; NM_006118; ENST00000328703; ENST00000457918; ENST00000483970; ENST00000532105; AK300676; BC005240; BC014314; BC015209; BC016730; EU190982; OTTHUMT00000087650; OTTHUMT00000087651; OTTHUMT00000087652; OTTHUMT00000087653; OTTHUMT00000087654; OTTHUMT00000087655; OTTHUMT00000087656; OTTHUMT00000087657; uc001fes.3; uc001fet.3; uc009wou.3; uc010peo.2
TC06001088.hg.1	6.35	5.96	1.31	0.028279	0.999964	ULBP2	UL16 binding protein 2	chr6	150263136 - 150270371	+	NM_025217; ENST00000367351; AK299895; BC034689; OTTHUMT00000042669; uc003qno.3; uc010kij.3
TC15001001.hg.1	4.16	3.77	1.31	0.024451	0.999964	OR4F15	olfactory receptor, family 4, subfamily F, member 15	chr15	102358366 - 102359350	+	NM_001001674; ENST00000332238; BC137064; BC137065; uc010uts.2
TC17000504.hg.1	5.26	4.87	1.31	0.0453	0.999964	KRTAP9-2	keratin associated protein 9-2	chr17	39382879 - 39383904	+	NM_031961; ENST00000377721; ENST00000455970; BC110619; BC117287; OTTHUMT00000257717; uc002hwf.3
TC01000009.hg.1	4.15	3.78	1.3	0.018284	0.999964	OR4F29; OR4F3; OR4F16	olfactory receptor, family 4, subfamily F, member 29; olfactory receptor, family 4, subfamily F, member 3; olfactory receptor, family 4, subfamily F, member 16	chr1	367640 - 368634	+	NM_001005221; NM_001005224; NM_001005277; ENST00000426406; BC137547; BC137568; OTTHUMT00000007999; uc010nxu.2
TC01000710.hg.1	8.65	8.27	1.3	0.032183	0.999964	ATG4C	autophagy related 4C, cysteine peptidase	chr1	63249777 - 63339980	+	NM_032852; NM_178221; ENST00000317868; ENST00000371120; BC033024; OTTHUMT00000025332; OTTHUMT00000025333; OTTHUMT00000025334; OTTHUMT00000025335; OTTHUMT00000025336; uc001dat.3; uc001dau.3
TC05001089.hg.1	4.15	3.78	1.3	0.018284	0.999964	OR4F29; OR4F3; OR4F16	olfactory receptor, family 4, subfamily F, member 29; olfactory receptor, family 4, subfamily F, member 3; olfactory receptor, family 4, subfamily F, member 16	chr5	180794269 - 180795263	+	NM_001005221; NM_001005224; NM_001005277; ENST00000456475; BC137547; BC137568; OTTHUMT00000367138; uc011dhm.2
TC0X001717.hg.1	4.31	3.93	1.3	0.04774	0.999964	KDM5C	lysine (K)-specific demethylase 5C	chrX	53248010 - 53248276	+	AF069136
TC03002864.hg.1	3.97	3.6	1.29	0.007763	0.999964	SCN5A	sodium channel, voltage gated, type V alpha subunit	chr3	38651252 - 38663933	-	AJ310892; AJ310893
TC01003753.hg.1	8.71	8.35	1.28	0.027829	0.999964	RAB29	RAB29, member RAS oncogene family	chr1	205737114 - 205744610	-	NM_001135662; NM_001135663; NM_001135664; NM_003929; ENST00000235932; ENST00000367139; ENST00000414729; ENST00000437324; ENST00000446390; ENST00000468887; AK311085; BC002585; OTTHUMT00000087732; OTTHUMT00000087733; OTTHUMT00000087734; OTTHUMT00000087735; OTTHUMT00000099670
TC06003401.hg.1	4.26	3.9	1.28	0.018089	0.999964	BTNL2	butyrophilin-like 2	chr6	3715674 - 3717767	-	AY684333
TC22000466.hg.1	3.76	3.41	1.28	0.005633	0.999964	XKR3	X-linked Kx blood group related 3	chr22	17264302 - 17302589	-	NM_175878; ENST00000331428; BC137521; BC137522; BC144679; OTTHUMT00000289789; uc002zlv.3; uc011agf.2
TC11001261.hg.1	6.62	6.28	1.27	0.036008	0.999964	KRTAP5-1	keratin associated protein 5-1	chr11	1605572 - 1606513	-	NM_001005922; ENST00000382171; OTTHUMT00000127922; uc001ltu.1
TC11002770.hg.1	8.02	7.67	1.27	0.032094	0.999964	RNF121	ring finger protein 121	chr11	71639768 - 71708643	+	NR_024147; NR_024148
TC19001981.hg.1	13.18	12.84	1.27	0.014977	0.999964	PRKCSH	protein kinase C substrate 80K-H	chr19	11546470 - 11548763	+	Z36798
TC03001757.hg.1	11.81	11.47	1.26	0.019774	0.999964	RPN1	ribophorin I	chr3	128338813 - 128399918	-	NM_002950; ENST00000296255; ENST00000490166; ENST00000497289; AK297513; BC010839; OTTHUMT00000356934; OTTHUMT00000357469; OTTHUMT00000357470; OTTHUMT00000357471; OTTHUMT00000357472; OTTHUMT00000357473; OTTHUMT00000357474; OTTHUMT00000357475; uc003ekr.1; uc011bkq.1
TC07001963.hg.1	6.96	6.62	1.26	0.044195	0.999964	TRPV6	transient receptor potential cation channel, subfamily V, member 6	chr7	142568956 - 142583507	-	NM_018646; ENST00000359396; AF365928; AY203947; OTTHUMT00000347662; OTTHUMT00000347664; OTTHUMT00000347665; OTTHUMT00000347666; OTTHUMT00000347667; OTTHUMT00000347668; OTTHUMT00000347669; OTTHUMT00000347670; uc003wbw.1; uc003wbx.2; uc010lou.1
TC12000154.hg.1	3.74	3.41	1.26	0.040177	0.999964	KLRF2	killer cell lectin-like receptor subfamily F, member 2	chr12	10034088 - 10048432	+	NM_001190765; ENST00000535540; uc021quy.1
TC19001250.hg.1	7.33	7	1.26	0.04846	0.999964	NOTCH3	notch 3	chr19	15270444 - 15311792	-	NM_000435; ENST00000263388; AB209447; uc002nan.3; uc002nao.1
TC01004298.hg.1	9.21	8.88	1.25	0.006271	0.999964	TXLNA	taxilin alpha	chr1	32645918 - 32661406	+	BC103825
TC03000263.hg.1	8.83	8.51	1.25	0.037793	0.999964	NBEAL2	neurobeachin like 2	chr3	47021173 - 47051194	+	NM_015175; ENST00000450053; AB011112; AY358455; OTTHUMT00000344363; OTTHUMT00000344365; OTTHUMT00000344440; OTTHUMT00000344442; OTTHUMT00000344443; OTTHUMT00000344445; OTTHUMT00000344446; OTTHUMT00000344447; OTTHUMT00000344448; OTTHUMT00000344449; OTTHUMT00000344450; uc003cqp.3; uc010hjm.2; uc010hjn.2
TC11001873.hg.1	12.33	12.01	1.25	0.046908	0.999964	GANAB	glucosidase, alpha; neutral AB	chr11	62392298 - 62414104	-	NM_198334; NM_198335; ENST00000346178; ENST00000356638; ENST00000534422; ENST00000534779; ENST00000540933; AK295806; AK299819; AK302752; BC065266
TC17001520.hg.1	14.02	13.7	1.25	0.003424	0.999964	ACLY	ATP citrate lyase	chr17	40023161 - 40075272	-	NM_001096; NM_198830; ENST00000352035; ENST00000353196; ENST00000393896; ENST00000537919; AB210035; AK295675; AK304802; BC006195; OTTHUMT00000257465; OTTHUMT00000257466; uc002hyg.3; uc002hyh.3; uc002hyi.3; uc010wfx.2; uc010wfy.2
TC0X000078.hg.1	3.48	3.17	1.24	0.037677	0.999964	S100G	S100 calcium binding protein G	chrX	16668281 - 16672793	+	NM_004057; ENST00000380200; BC112174; OTTHUMT00000055910; uc004cxn.1
TC10000645.hg.1	3.89	3.58	1.24	0.023075	0.999964	LINC00865	long intergenic non-protein coding RNA 865	chr10	91589250 - 91600618	+	NR_038382; ENST00000448963; AL137595; uc001kgv.2; uc001kgw.2
TC17001966.hg.1	8.09	7.78	1.24	0.022213	0.999964	PYCR1	pyrroline-5-carboxylate reductase 1	chr17	79890267 - 79895172	-	NM_006907; NM_153824; ENST00000329875; ENST00000337943; ENST00000402252; ENST00000403172; ENST00000405481; AK225879; AK297627; AK303852; BC001504; BC022244; BC071842; uc002kcp.3; uc002kcr.1; uc002kct.1; uc002kcu.1; uc010wvd.1; uc010wve.1
TC22000108.hg.1	5.16	4.85	1.24	0.020599	0.999964	IGLV5-37	immunoglobulin lambda variable 5-37	chr22	22781876 - 22782371	+	OTTHUMT00000321173
TC01000503.hg.1	7.21	6.91	1.23	0.018249	0.999964	MFSD2A	major facilitator superfamily domain containing 2A	chr1	40420784 - 40435638	+	NM_001136493; NM_032793; ENST00000372809; ENST00000372811; ENST00000420632; ENST00000480630; AK297991; AK301533; AL834184; BC011587; BC069694; BC092414; OTTHUMT00000025755; OTTHUMT00000025756; OTTHUMT00000025757; OTTHUMT00000025758; OTTHUMT00000025759; OTTHUMT00000090744; OTTHUMT00000090745; OTTHUMT00000090746; OTTHUMT00000090747; uc001ceu.3; uc001cev.3; uc009vvy.3; uc010ojb.1; uc010ojc.2
TC05002689.hg.1	8.88	8.58	1.23	0.030583	0.999964	PPARGC1B	peroxisome proliferator-activated receptor gamma, coactivator 1 beta	chr5	149232600 - 149234584	+	AK024346
TC08000329.hg.1	3.85	3.55	1.23	0.041933	0.999964	CHRNB3	cholinergic receptor, nicotinic beta 3	chr8	42552519 - 42592550	+	NM_000749; ENST00000289957; ENST00000531610; BC069681; uc003xpi.1
TC08001575.hg.1	15.39	15.09	1.23	0.037563	0.999964	DERL1	derlin 1	chr8	124025458 - 124054663	-	NM_001134671; NM_024295; ENST00000259512; ENST00000405944; ENST00000419562; ENST00000519018; ENST00000523036; AK023846; AK303826; BC002457; OTTHUMT00000381714; OTTHUMT00000381715; OTTHUMT00000381716; OTTHUMT00000381717; OTTHUMT00000381718; OTTHUMT00000381719
TC14000602.hg.1	7.23	6.93	1.23	0.00506	0.999964	GSKIP	GSK3B interacting protein	chr14	96829814 - 96853625	+	NM_016472; ENST00000438650; ENST00000554182; ENST00000555181; ENST00000556095; AF151044; AK094654; BC004818
TC15001261.hg.1	9.94	9.64	1.23	0.049187	0.999964	VPS39	vacuolar protein sorting 39 homolog (S. cerevisiae)	chr15	42450899 - 42500514	-	NM_015289; ENST00000318006; ENST00000348544; AF280814; AK128403; BC068559; OTTHUMT00000252861; uc001zpb.3; uc001zpc.3; uc001zpd.3
TC18000740.hg.1	4.43	4.12	1.23	0.042067	0.999964	GRP	gastrin-releasing peptide	chr18	56892793 - 56897683	+	M12550
TC6_mcf_hap5000037.hg.1	6.47	6.17	1.23	0.025598	0.999964	DPCR1	diffuse panbronchiolitis critical region 1	chr6_mcf_hap5	2290718 - 2300850	+	NM_080870; OTTHUMT00000311924; uc011hoc.1
TC02004676.hg.1	4.5	4.22	1.22	0.015083	0.999964	SCN9A	sodium channel, voltage gated, type IX alpha subunit	chr2	167159708 - 167163041	-	AJ310883
TC04000332.hg.1	14.34	14.06	1.22	0.048178	0.999964	SRP72	signal recognition particle 72kDa	chr4	57333081 - 57369847	+	NM_006947; ENST00000342756; ENST00000510663; AK023480; BX537991; OTTHUMT00000250782; OTTHUMT00000362149; OTTHUMT00000362151; OTTHUMT00000362152; OTTHUMT00000362155; uc003hbv.3; uc003hbx.3; uc010ihe.3
TC12000497.hg.1	11.09	10.8	1.22	0.035583	0.999964	RAB5B	RAB5B, member RAS oncogene family	chr12	56367697 - 56390467	+	NM_001252036; NM_001252037; NM_002868; ENST00000360299; ENST00000448789; ENST00000553116; BC032740; BC050558; BC056422; BC065298; BX647808; uc001siv.3; uc001siw.3; uc009zog.3; uc010spz.2
TC12002049.hg.1	5.66	5.38	1.22	0.02268	0.999964	POP5	POP5 homolog, ribonuclease P/MRP subunit	chr12	121016567 - 121019201	-	NM_015918; NM_198202; ENST00000341039; ENST00000357500; ENST00000542776; BC012505; uc001tys.3; uc001tyt.3
TC16000630.hg.1	4.34	4.05	1.22	0.016187	0.999964	CLEC3A	C-type lectin domain family 3, member A	chr16	78056412 - 78066003	+	NM_001244755; NM_005752; ENST00000299642; BC104414; OTTHUMT00000269041; uc021tlr.1
TC17000047.hg.1	11.84	11.56	1.22	0.012514	0.999964	ARRB2	arrestin, beta 2	chr17	4613784 - 4624795	+	NM_004313; NM_199004; ENST00000269260; ENST00000346341; ENST00000381488; ENST00000412477; AB209786; AK097542; AK297181; BC007427; BC067368; DQ664180; OTTHUMT00000207504; uc002fyj.3; uc002fyk.3; uc002fyl.3; uc002fym.3; uc002fyn.3; uc010vsg.2
TC19001374.hg.1	3.32	3.03	1.22	0.018362	0.999964	HAVCR1P1	hepatitis A virus cellular receptor 1 pseudogene 1	chr19	24344995 - 24346249	-	NR_003603; uc010edb.1
TC19002552.hg.1	6.21	5.92	1.22	0.027272	0.999964	SHANK1	SH3 and multiple ankyrin repeat domains 1	chr19	51220175 - 51223040	-	EU872208
TC01004761.hg.1	7.27	7	1.21	0.027029	0.999964	ZBTB7B	zinc finger and BTB domain containing 7B	chr1	154989547 - 154989746	+	BC128176
TC06002222.hg.1	5.63	5.35	1.21	0.0013	0.999964	RAET1L	retinoic acid early transcript 1L	chr6	150339470 - 150346668	-	NM_130900; ENST00000286380; ENST00000367341; OTTHUMT00000042676; uc011eei.2
TC09000497.hg.1	9.77	9.5	1.21	0.026795	0.999964	NANS	N-acetylneuraminic acid synthase	chr9	100818959 - 100845365	+	NM_018946; ENST00000210444; ENST00000461452; AF161387; BC000008; BC019315; OTTHUMT00000053359; OTTHUMT00000053360; OTTHUMT00000053361; OTTHUMT00000053362; OTTHUMT00000053363; OTTHUMT00000053364; uc004ayc.3; uc004aye.1
TC09001848.hg.1	5.18	4.9	1.21	0.020347	0.999964	CDKN2B-AS1	CDKN2B antisense RNA 1	chr9	22103677 - 22111096	+	OTTHUMT00000051925
TC12002425.hg.1	4.34	4.06	1.21	0.043015	0.999964	IRAK3	interleukin 1 receptor associated kinase 3	chr12	66645119 - 66647711	+	AK023663
TC12002766.hg.1	4	3.73	1.21	0.01679	0.999964	PRB2	proline-rich protein BstNI subfamily 2	chr12	11544477 - 11546516	-	K03208
TC15000338.hg.1	11.74	11.47	1.21	0.030679	0.999964	CASC4	cancer susceptibility candidate 4	chr15	44580909 - 44707959	+	NM_138423; NM_177974; ENST00000299957; ENST00000345795; ENST00000429162; BC012124; BC063480; OTTHUMT00000253815; OTTHUMT00000253816; uc001zto.2; uc001ztp.3; uc001ztq.3; uc010bdu.2
TC18000876.hg.1	3.1	2.83	1.21	0.012537	0.999964	CHST9	carbohydrate (N-acetylgalactosamine 4-0) sulfotransferase 9	chr18	24487309 - 24490602	-	AK124319
TC02002248.hg.1	3.42	3.16	1.2	0.014607	0.999964	EN1	engrailed homeobox 1	chr2	119599747 - 119605759	-	NM_001426; ENST00000295206; ENST00000546667; OTTHUMT00000254191; uc002tlm.3
TC02002370.hg.1	3.72	3.45	1.2	0.046102	0.999964	MAP3K19	mitogen-activated protein kinase kinase kinase 19	chr2	135737998 - 135739222	-	NM_001018046; AK225579; uc002tuh.4; uc021vpz.1
TC03000239.hg.1	6.85	6.58	1.2	0.009526	0.999964	ZNF35	zinc finger protein 35	chr3	44690219 - 44702283	+	NM_003420; ENST00000296092; ENST00000396056; ENST00000399560; ENST00000453164; BC013597; BC015892; OTTHUMT00000256749; OTTHUMT00000343847; OTTHUMT00000343848; OTTHUMT00000343849; OTTHUMT00000343850; OTTHUMT00000343851; uc003cnq.3; uc003cnr.3
TC05002103.hg.1	11.43	11.18	1.2	0.029186	0.999964	LMAN2	lectin, mannose-binding 2	chr5	176758563 - 176778885	-	NM_006816; ENST00000303127; ENST00000506310; ENST00000515209; BC017263; OTTHUMT00000253434; OTTHUMT00000372694; OTTHUMT00000372695; OTTHUMT00000372696; OTTHUMT00000372697; OTTHUMT00000372698; OTTHUMT00000372699; OTTHUMT00000372700; uc003mge.3
TC06001332.hg.1	10.29	10.03	1.2	0.021282	0.999964	CMAHP	cytidine monophospho-N-acetylneuraminic acid hydroxylase, pseudogene	chr6	25081295 - 25218698	-	NR_002174; NR_027626; AF074480; AK303297; OTTHUMT00000043291; OTTHUMT00000043292; OTTHUMT00000043293; OTTHUMT00000043294; OTTHUMT00000043295; OTTHUMT00000043297; OTTHUMT00000043298; OTTHUMT00000043299; uc003ner.4; uc003nes.3; uc003new.3; uc011djv.1
TC0X001792.hg.1	4.46	4.2	1.2	0.042186	0.999964	SYTL4	synaptotagmin-like 4	chrX	99929125 - 99930782	+	AK098473
TC15002265.hg.1	3.98	3.72	1.2	0.002551	0.999964	HEXA	hexosaminidase A (alpha polypeptide)	chr15	72571208 - 72644135	+	BC034424
TC17000470.hg.1	4.23	3.98	1.2	0.002375	0.999964	LINC00672	long intergenic non-protein coding RNA 672	chr17	37081421 - 37085637	+	NR_038847; uc002hrb.2
TC18000523.hg.1	3.65	3.39	1.2	0.034796	0.999964	STARD6	StAR-related lipid transfer domain containing 6	chr18	51850964 - 51880943	-	NM_139171; ENST00000307844; OTTHUMT00000256000; uc010xdt.2
TC19001061.hg.1	6.38	6.12	1.2	0.012872	0.999964	STAP2	signal transducing adaptor family member 2	chr19	4324040 - 4342783	-	NM_001013841; NM_017720; AK125774; BC000795; uc002mab.3; uc002mac.3
TC6_qbl_hap6000197.hg.1	6.19	5.94	1.2	0.042897	0.999964	ZBTB22	zinc finger and BTB domain containing 22	chr6_qbl_hap6	4514428 - 4517966	-	NM_001145338; NM_005453; BC018541; uc011jax.2; uc011jay.2
TC02003185.hg.1	6.16	6.42	-1.2	0.043114	0.999964	EML4	echinoderm microtubule associated protein like 4	chr2	42545077 - 42547481	+	BC039354
TC03001580.hg.1	3.79	4.06	-1.2	0.015537	0.999964	CADM2-AS2	CADM2 antisense RNA 2	chr3	85849137 - 85877200	-	ENST00000467225
TC0X000942.hg.1	3.92	4.18	-1.2	0.004472	0.999964	FTHL17	ferritin, heavy polypeptide-like 17	chrX	31089358 - 31090170	-	NM_031894; ENST00000359202; BC069069; BC069538; BC100768; OTTHUMT00000056178; uc004dcl.1
TC10002843.hg.1	3.93	4.2	-1.2	0.047056	0.999964	GFRA1	GDNF family receptor alpha 1	chr10	117816436 - 117820910	-	BX648964
TC11000239.hg.1	9.42	9.68	-1.2	0.036112	0.999964	GTF2H1	general transcription factor IIH subunit 1	chr11	18343816 - 18388591	+	NM_001142307; NM_005316; ENST00000265963; ENST00000453096; ENST00000524753; ENST00000526630; ENST00000530496; ENST00000531757; ENST00000534641; AK127204; BC000365; uc001moh.2; uc001moi.2; uc009yhm.2
TC15002310.hg.1	3.43	3.69	-1.2	0.013826	0.999964	BCL2A1	BCL2-related protein A1	chr15	80253413 - 80263461	+	CR541962
TC21000104.hg.1	4.57	4.83	-1.2	0.049827	0.999964	KRTAP6-3	keratin associated protein 6-3	chr21	31964759 - 31965394	+	NM_181605; ENST00000391624; OTTHUMT00000128243; uc002yom.3
TC21000277.hg.1	3.82	4.07	-1.2	0.046353	0.999964	CYP4F29P	cytochrome P450, family 4, subfamily F, polypeptide 29, pseudogene	chr21	15215454 - 15220685	-	NR_026755; ENST00000428301
TC11002906.hg.1	5.8	6.08	-1.21	0.013509	0.999964	USP2-AS1	USP2 antisense RNA 1 (head to head)	chr11	119252488 - 119371306	+	NR_034160
TC13001497.hg.1	8.81	9.09	-1.21	0.048533	0.999964	SPRYD7	SPRY domain containing 7	chr13	50486842 - 50510625	-	NR_023351
TC14002190.hg.1	4.44	4.71	-1.21	0.005619	0.999964	YME1L1	YME1-like 1 ATPase	chr14	22564302 - 22564897	+	AK301274
TC17_ctg5_hap1000027.hg.1	10.31	10.58	-1.21	0.030564	0.999964	LRRC37A2; LRRC37A	leucine rich repeat containing 37, member A2; leucine rich repeat containing 37A	chr17_ctg5_hap1	415627 - 458604	-	NM_001006607; NM_014834; BC040501; BC088375; uc010wwv.1; uc010www.2
TC17000177.hg.1	4.23	4.51	-1.21	0.040239	0.999964	CDRT15P2	CMT1A duplicated region transcript 15 pseudogene 2	chr17	15668017 - 15669003	+	NR_033865; uc021tqo.1
TC19000604.hg.1	3.84	4.12	-1.21	0.005187	0.999964	PRG1	p53-responsive gene 1	chr19	43853208 - 43853700	+	NR_026881; uc010xwn.1
TC19002368.hg.1	4.17	4.45	-1.21	0.013639	0.999964	MED26	mediator complex subunit 26	chr19	16697719 - 16698796	-	BC030138
TC05000744.hg.1	4.2	4.5	-1.22	0.043219	0.999964	PCDHB3	protocadherin beta 3	chr5	140480057 - 140483411	+	NM_018937; ENST00000231130; BC104817; OTTHUMT00000251817; uc003lio.3
TC07000128.hg.1	5.79	6.08	-1.22	0.025895	0.999964	RPL23P8	ribosomal protein L23 pseudogene 8	chr7	20866917 - 20867439	+	NR_026673; uc011jyj.1
TC15001634.hg.1	10.71	11	-1.22	0.045802	0.999964	NPTN	neuroplastin	chr15	73852344 - 73925756	-	NM_001161363; NM_001161364; NM_012428; NM_017455; ENST00000345330; ENST00000351217; AK304478; BC105979; BC117462; BC143880; OTTHUMT00000268980; OTTHUMT00000268981; uc002avr.3; uc002avs.3; uc002avt.3; uc010bjc.3; uc010ula.2
TC01005409.hg.1	6.56	6.87	-1.23	0.012513	0.999964	LINC01137	long intergenic non-protein coding RNA 1137	chr1	37920480 - 37940012	-	AL162073
TC0X002349.hg.1	4.51	4.81	-1.23	0.038884	0.999964	GAGE12F; GAGE2B; GAGE2E; GAGE2A; GAGE2C; GAGE4; GAGE5; GAGE12I; GAGE8; GAGE7; GAGE12G; GAGE12B	G antigen 12F; G antigen 2B; G antigen 2E; G antigen 2A; G antigen 2C; G antigen 4; G antigen 5; G antigen 12I; G antigen 8; G antigen 7; G antigen 12G; G antigen 12B	chrX	49216634 - 49304154	+	NM_001098405; NM_001098411; NM_001127200; NM_001127212; NM_001472; NM_001474; NM_001475; NM_001477; NM_012196; NM_021123; BC024914; BC031628; BC069309; BC069558; BC081536; BC104951; BC113926; BC121182; BC143619; BC143620; BC144193; uc004dnw.4; uc004dny.4; uc004dnz.4; uc004doa.3; uc011mnk.2; uc011mnl.2
TC15001486.hg.1	5.67	5.97	-1.23	0.049299	0.999964	HSP90AB4P	heat shock protein 90kDa alpha (cytosolic), class B member 4, pseudogene	chr15	58983302 - 58985324	-	NR_002927
TC22000851.hg.1	7.02	7.32	-1.23	0.03538	0.999964	ATP5L2	ATP synthase, H+ transporting, mitochondrial Fo complex subunit G2	chr22	43035809 - 43036607	-	NM_001165877; ENST00000505920; OTTHUMT00000320450; uc003bda.1
TC01000388.hg.1	11.49	11.81	-1.24	0.04198	0.999964	RNU11	RNA, U11 small nuclear	chr1	28975112 - 28975246	+	NR_004407; ENST00000387069; uc009vtj.1
TC06002435.hg.1	4.89	5.2	-1.24	0.048779	0.999964	TNF	tumor necrosis factor	chr6	2838180 - 2838966	+	AF043342; AF098751
TC06003719.hg.1	11.54	11.85	-1.24	0.038567	0.999964	COX7A2	cytochrome c oxidase subunit VIIa polypeptide 2 (liver)	chr6	75947391 - 75953644	-	NR_029466
TC07001773.hg.1	3.59	3.89	-1.24	0.006206	0.999964	LINC01392	long intergenic non-protein coding RNA 1392	chr7	114701591 - 114871409	-	ENST00000419883
TC08001716.hg.1	3.24	3.55	-1.24	0.025194	0.999964	MAFA	v-maf avian musculoaponeurotic fibrosarcoma oncogene homolog A	chr8	144510230 - 144512602	-	NM_201589; ENST00000333480; OTTHUMT00000381511; uc003yyc.2
TC11002223.hg.1	3.69	3.99	-1.24	0.005205	0.999964	ANGPTL5	angiopoietin like 5	chr11	101761405 - 101787253	-	NM_178127; ENST00000334289; BC049170; uc001pgl.3
TC04001686.hg.1	10.7	11.03	-1.25	0.04759	0.999964	PPID	peptidylprolyl isomerase D	chr4	159630279 - 159644552	-	NM_005038; ENST00000307720; BC030707; OTTHUMT00000366436; OTTHUMT00000367383; OTTHUMT00000367384; uc003iqc.3
TC04002370.hg.1	3.06	3.39	-1.25	0.005778	0.999964	F11	coagulation factor XI	chr4	187187127 - 187187943	+	BC020617
TC06003122.hg.1	3.28	3.6	-1.25	0.002602	0.999964	TAB2	TGF-beta activated kinase 1/MAP3K7 binding protein 2	chr6	149539062 - 149544218	+	BC041998
TC06003478.hg.1	6.13	6.47	-1.26	0.017988	0.999964	SIRT5	sirtuin 5	chr6	13614343 - 13615387	-	BC064478
TC11000417.hg.1	2.84	3.18	-1.26	0.01817	0.999964	OR4C3	olfactory receptor, family 4, subfamily C, member 3	chr11	48346472 - 48388665	+	NM_001004702; ENST00000319856; BC136853; BC136854; uc010rhv.2
TC12001753.hg.1	5.54	5.87	-1.26	0.013977	0.999964	BBS10	Bardet-Biedl syndrome 10	chr12	76738254 - 76742222	-	NM_024685; ENST00000393262; BC026355; OTTHUMT00000303983; uc001syd.1
TC04000390.hg.1	6.21	6.55	-1.27	0.04905	0.999964	UTP3	UTP3, small subunit (SSU) processome component, homolog (S. cerevisiae)	chr4	71554196 - 71556268	+	NM_020368; ENST00000254803; BC004546; OTTHUMT00000252163; uc003hfo.3
TC09001164.hg.1	5.27	5.61	-1.27	0.006412	0.999964	PGM5P2	phosphoglucomutase 5 pseudogene 2	chr9	68743531 - 68769869	-	AK096159
TC04001862.hg.1	4.38	4.73	-1.28	0.023761	0.999964	GRK4	G protein-coupled receptor kinase 4	chr4	2965805 - 2990554	+	X75897
TC14000690.hg.1	2.96	3.32	-1.28	0.033329	0.999964	SNORD114-13	small nucleolar RNA, C/D box 114-13	chr14	101436216 - 101436289	+	NR_003206; ENST00000364377; uc001yjd.3
TC20000720.hg.1	4.38	4.73	-1.28	0.018988	0.999964	CST5	cystatin D	chr20	23856572 - 23860387	-	NM_001900; ENST00000304710; BC062678; BC069514; OTTHUMT00000078355; uc002wtr.1
TC01001660.hg.1	5.38	5.75	-1.29	0.013027	0.999964	RPS10P7	ribosomal protein S10 pseudogene 7	chr1	201487831 - 201499602	+	NR_026667
TC01002252.hg.1	4.17	4.54	-1.29	0.004876	0.999964	FLJ37453	uncharacterized LOC729614	chr1	16160710 - 16174642	-	NR_024279; ENST00000317122; uc001axj.2
TC0X000501.hg.1	5.09	5.46	-1.29	0.008594	0.999964	MORF4L2-AS1	MORF4L2 antisense RNA 1	chrX	102942212 - 102947484	+	NR_038978; uc004elg.3
TC22000157.hg.1	3.68	4.05	-1.29	0.004586	0.999964	TOP1P2	topoisomerase (DNA) I pseudogene 2	chr22	25160468 - 25161986	+	NR_001283; uc003abe.3
TC21000337.hg.1	5.67	6.05	-1.3	0.011886	0.999964	LINC00515	long intergenic non-protein coding RNA 515	chr21	26955087 - 26955536	-	NR_024092; uc011acd.2
TC02001778.hg.1	8.71	9.1	-1.31	0.011115	0.999964	COX7A2L	cytochrome c oxidase subunit VIIa polypeptide 2 like	chr2	42560686 - 42596150	-	NM_004718; ENST00000234301; ENST00000378669; ENST00000463055; ENST00000482463; AK092911; BC005251; BC007095; OTTHUMT00000250466; OTTHUMT00000325855; OTTHUMT00000325858; OTTHUMT00000325859; OTTHUMT00000325860; uc002rsk.3; uc002rsl.3
TC03002775.hg.1	3.69	4.09	-1.31	0.017372	0.999964	CHL1-AS1	CHL1 antisense RNA 1	chr3	405056 - 427478	-	BC029457
TC03001937.hg.1	7.66	8.05	-1.32	0.036709	0.999964	PA2G4P4	proliferation-associated 2G4 pseudogene 4	chr3	156527060 - 156529810	-	NR_003284; uc003fay.1
TC01001331.hg.1	7	7.4	-1.33	0.024566	0.999964	CYCSP52	cytochrome c, somatic pseudogene 52	chr1	157098154 - 157098463	+	NR_001560; uc001fqs.3
TC07002360.hg.1	5.83	6.24	-1.33	0.003834	0.999964	YWHAEP1	tyrosine 3-monooxygenase/tryptophan 5-monooxygenase activation protein, epsilon pseudogene 1	chr7	63894071 - 63895895	+	NR_029404
TC11002450.hg.1	5.51	5.93	-1.33	0.033074	0.999964	TCEB2P2	transcription elongation factor B (SIII), polypeptide 2 (18kDa, elongin B) pseudogene 2	chr11	129902759 - 129903115	-	ENST00000535377
TC11002864.hg.1	2.61	3.03	-1.33	0.012023	0.999964	ALG9	ALG9, alpha-1,2-mannosyltransferase	chr11	111653038 - 111654663	+	AK025214
TC07000381.hg.1	5.78	6.2	-1.34	0.012351	0.999964	YWHAEP1	tyrosine 3-monooxygenase/tryptophan 5-monooxygenase activation protein, epsilon pseudogene 1	chr7	63894071 - 63895895	+	NR_029404
TC16000749.hg.1	7.29	7.72	-1.34	0.014829	0.999964	TSR3	TSR3, 20S rRNA accumulation, homolog (S. cerevisiae)	chr16	1399241 - 1401912	-	NM_001001410; ENST00000007390; BC013943; BC016699; BC017325; OTTHUMT00000109057; uc002cll.3
TC17001760.hg.1	4.85	5.27	-1.34	0.029547	0.999964	AP1S2	adaptor-related protein complex 1 sigma 2 subunit	chr17	58179121 - 58180280	-	NM_003916
TC13000156.hg.1	5.18	5.62	-1.36	0.007631	0.999964	RP11-366O17.2		chr13	43385973 - 43386428	+	OTTHUMT00000044706
TC01005554.hg.1	4.21	4.67	-1.37	0.026484	0.999964	PTGER3	prostaglandin E receptor 3 (subtype EP3)	chr1	71472542 - 71473814	-	AL050227
TC22001199.hg.1	3.71	4.18	-1.39	0.037598	0.999964	CECR3	cat eye syndrome chromosome region, candidate 3 (non-protein coding)	chr22	17737750 - 17747623	-	NR_038398
TC06002295.hg.1	3.75	4.24	-1.4	0.031282	0.999964	DNM1L	dynamin 1-like	chr6	165206864 - 165235542	-	AK090788
TC14000798.hg.1	6.11	6.59	-1.4	0.014508	0.999964	SNORA28	small nucleolar RNA, H/ACA box 28	chr14	103804186 - 103804311	+	NR_002964; uc001ymv.1
TC21000654.hg.1	4.93	5.43	-1.41	0.009265	0.999964	GRIK1-AS2	GRIK1 antisense RNA 2	chr21	30968360 - 31003067	+	NR_033368
TC21000297.hg.1	8.27	8.8	-1.44	0.003385	0.999964	BTF3L4P1	basic transcription factor 3-like 4 pseudogene 1	chr21	18890841 - 18891311	-	ENST00000441537
TC10001644.hg.1	3.93	4.48	-1.47	0.022286	0.999964	SORCS3-AS1	SORCS3 antisense RNA 1	chr10	106424366 - 106425974	-	ENST00000449805; BC042079
TC02001108.hg.1	11.05	11.62	-1.49	0.020906	0.999964	WDR75	WD repeat domain 75	chr2	190306159 - 190340291	+	NM_032168; ENST00000314761; BC040567; CR749440; OTTHUMT00000255913; OTTHUMT00000334829; OTTHUMT00000334830; OTTHUMT00000334831; OTTHUMT00000334832; OTTHUMT00000334833; uc002uql.1; uc002uqn.1
TC14002029.hg.1	5.51	6.1	-1.5	0.031484	0.999964	CHRNB3		chr14	59886339 - 59911079	-
TC21000044.hg.1	3.7	4.28	-1.5	0.021939	0.999964	DERL1		chr21	18003146 - 18013002	+
TC17002743.hg.1	3.52	4.12	-1.52	0.043695	0.999964	GSKIP		chr17	60703862 - 60704878	-
TC07002170.hg.1	6.18	6.79	-1.53	0.008483	0.999964	VPS39		chr7	17980194 - 17982545	+
TC14002241.hg.1	2.5	3.12	-1.54	0.018023	0.999964	IGHD2-2	immunoglobulin heavy diversity 2-2	chr14	106382685 - 106382715	-	OTTHUMT00000325962
TC15002544.hg.1	3.38	4.07	-1.62	0.003719	0.999964	DPCR1		chr15	55464171 - 55470373	-
TC01004120.hg.1	5.66	6.39	-1.66	0.027373	0.999964	LINC01128	long intergenic non-protein coding RNA 1128	chr1	791391 - 794579	+	AK096570
TC06002996.hg.1	3.54	4.35	-1.75	0.019682	0.999964	SRP72		chr6	112194867 - 112197726	+
TC09000089.hg.1	6.73	7.57	-1.79	0.043695	0.999964	RRAGA	Ras-related GTP binding A	chr9	19049372 - 19051021	+	NM_006570; ENST00000380527; BC006433; BC009990; OTTHUMT00000051824; uc003znj.3
TC12003205.hg.1	11.64	12.95	-2.49	0.002324	0.999964	NDUFA9	NADH dehydrogenase (ubiquinone) 1 alpha subcomplex, 9, 39kDa	chr12	4758264 - 4798454	+	NM_005002; ENST00000266544; ENST00000540688; ENST00000542369; AK308588; BC009311; BC015837; BC111546; uc001qnc.3; uc009zei.2
TC12001420.hg.1	5.08	6.91	-3.57	0.014102	0.999964	RNY5	RNA, Ro-associated Y5	chr12	45580874 - 45581252	-	NR_001571; uc010slc.1

## Sheet: 4.2
Supplementary data 4.2. Differentially expressed genes in HER2-enriched tumors (TCGA data) with high expression VS low expression of linc-PPP1R1B.												linc-PPP1R1B
id	baseMean	log2FoldChange	lfcSE	stat	pvalue	padj						Tumors with high expression	Tumor with low expression
ENSG00000273576.1	1237.24	-4.86711	0.273054	-17.8247	4.54507e-71	1.52032e-66						4th Quantil	1th Quantil
ENSG00000125686.10	20866.7	-3.66478	0.261393	-14.0202	1.17323e-44	1.96222e-40						TCGA-C8-A12Z	TCGA-GM-A2DB
ENSG00000167258.12	20483	-3.06378	0.228792	-13.3911	6.81853e-41	7.60266e-37						TCGA-C8-A1HF	TCGA-BH-A203
ENSG00000266469.1	4171.46	-3.52418	0.270066	-13.0493	6.41071e-39	5.36096e-35						TCGA-AR-A254	TCGA-A8-A09G
ENSG00000171532.4	19.8131	-3.78448	0.392991	-9.62995	5.97587e-22	3.99786e-18						TCGA-D8-A1XT	TCGA-A8-A0A7
ENSG00000277182.1	330.437	-3.59079	0.419657	-8.5565	1.16348e-17	6.48641e-14						TCGA-A8-A08B	TCGA-C8-A275
ENSG00000277258.3	6568.73	-2.48432	0.318382	-7.80296	6.04732e-15	2.88976e-11						TCGA-A8-A08X	TCGA-A8-A09X
ENSG00000108306.10	4895.21	-2.40807	0.310917	-7.74505	9.55468e-15	3.99505e-11						TCGA-A2-A0CX	TCGA-C8-A1HK
ENSG00000263874.1	148.284	-3.22524	0.424805	-7.59227	3.14356e-14	1.09641e-10						TCGA-BH-A1EV	TCGA-D8-A1JA
ENSG00000277363.3	2478.59	-2.58798	0.341114	-7.58685	3.27776e-14	1.09641e-10						TCGA-D8-A1XJ	TCGA-D8-A13Z
ENSG00000273559.3	2914.62	-2.26719	0.299986	-7.55765	4.10425e-14	1.24806e-10						TCGA-D8-A1JG	TCGA-C8-A137
ENSG00000277969.1	357.3	-2.41069	0.333266	-7.23354	4.70577e-13	1.31173e-09						TCGA-AO-A12D	TCGA-E9-A1RH
ENSG00000177294.6	55.3036	-2.96129	0.435888	-6.79369	1.09301e-11	2.6115e-08						TCGA-AN-A0FV	TCGA-B6-A0IK
ENSG00000261670.1	13.6829	-2.73544	0.402564	-6.79504	1.08283e-11	2.6115e-08						TCGA-E2-A14V	TCGA-C8-A26X
ENSG00000275023.3	14843.8	-2.14706	0.319904	-6.71158	1.92524e-11	4.29329e-08						TCGA-B6-A0I9	TCGA-A8-A094
ENSG00000276293.3	12267.3	-2.04516	0.30529	-6.69907	2.09745e-11	4.38498e-08						TCGA-E2-A1B0	TCGA-AC-A23H
ENSG00000090534.16	223.987	-3.05564	0.45779	-6.67476	2.47633e-11	4.87255e-08						TCGA-A8-A07I	TCGA-C8-A12T
ENSG00000242866.8	24.2613	-2.79367	0.419388	-6.6613	2.71421e-11	5.0439e-08						TCGA-BH-A0AW	TCGA-BH-A1EN
ENSG00000108352.10	1506.53	-2.90922	0.438504	-6.63443	3.25769e-11	5.73525e-08
ENSG00000277972.1	3998.12	-2.32338	0.351017	-6.61899	3.61651e-11	6.04862e-08
ENSG00000277791.3	11786.6	-1.96555	0.298309	-6.58896	4.42923e-11	7.05513e-08
ENSG00000181085.13	442.489	-2.54963	0.390512	-6.52894	6.62357e-11	1.00708e-07
ENSG00000263818.4	70.346	-2.3212	0.356516	-6.51078	7.47602e-11	1.08727e-07
ENSG00000125691.11	72332.9	-1.95173	0.302311	-6.45604	1.07477e-10	1.49795e-07
ENSG00000257497.2	131.989	-1.88671	0.293788	-6.422	1.34495e-10	1.79955e-07
ENSG00000131759.16	7719.13	-2.14344	0.339757	-6.30875	2.81294e-10	3.61895e-07
ENSG00000278845.3	5368.36	-2.04528	0.327353	-6.24794	4.15911e-10	5.15267e-07
ENSG00000273237.1	114.434	-2.17925	0.352368	-6.18459	6.22629e-10	7.4382e-07
ENSG00000204947.7	244.169	1.36712	0.221871	6.16179	7.19275e-10	8.29646e-07
ENSG00000268751.1	154.539	3.25857	0.529336	6.15596	7.46237e-10	8.32054e-07
ENSG00000279199.1	32.1194	-3.01521	0.491622	-6.13319	8.61367e-10	9.29443e-07
ENSG00000002834.16	52351.2	-2.13778	0.354331	-6.03329	1.60651e-09	1.67931e-06
ENSG00000204569.8	7657.55	-1.01253	0.168908	-5.99453	2.04073e-09	2.06856e-06
ENSG00000188895.10	15102.2	-2.05475	0.346547	-5.9292	3.04413e-09	2.99489e-06
ENSG00000277399.3	66.7959	-2.8089	0.47644	-5.89559	3.73334e-09	3.568e-06
ENSG00000278918.1	75.2207	-2.3882	0.411246	-5.80724	6.35124e-09	5.90136e-06
ENSG00000067191.14	724.46	-2.25367	0.391429	-5.75753	8.53522e-09	7.7163e-06
ENSG00000073605.17	3312.62	-2.41146	0.421975	-5.71471	1.09893e-08	9.67349e-06
ENSG00000168309.15	388.99	2.56497	0.460072	5.57514	2.47331e-08	2.12134e-05
ENSG00000233791.4	27.2331	-2.14355	0.392594	-5.45998	4.76194e-08	3.98217e-05
ENSG00000162814.9	276.087	-1.40988	0.258712	-5.4496	5.04845e-08	4.11879e-05
ENSG00000088340.14	351.746	-1.98641	0.366244	-5.42375	5.83613e-08	4.64806e-05
ENSG00000108349.13	15591.6	-1.97633	0.365048	-5.41388	6.16722e-08	4.73161e-05
ENSG00000274211.3	3334.75	-1.86187	0.34401	-5.41224	6.22395e-08	4.73161e-05
ENSG00000134830.5	338.985	-1.8873	0.349928	-5.39338	6.91437e-08	5.02795e-05
ENSG00000258982.1	8.35701	2.12961	0.394745	5.39491	6.85574e-08	5.02795e-05
ENSG00000243710.6	123.195	-1.94195	0.361879	-5.3663	8.03683e-08	5.71983e-05
ENSG00000144908.12	142.112	2.82216	0.528871	5.3362	9.49147e-08	6.56919e-05
ENSG00000189221.8	3569.62	2.8585	0.535932	5.3337	9.62303e-08	6.56919e-05
ENSG00000132681.15	113.378	-2.35631	0.44358	-5.31204	1.08405e-07	7.2523e-05
ENSG00000255303.1	7.27539	-2.70743	0.510067	-5.308	1.10837e-07	7.2696e-05
ENSG00000218227.3	308.213	-2.23959	0.422261	-5.30379	1.13422e-07	7.29609e-05
ENSG00000279667.1	16.2037	-1.93662	0.366211	-5.28825	1.23494e-07	7.7941e-05
ENSG00000139910.18	332.05	2.2359	0.423533	5.27917	1.29768e-07	8.03841e-05
ENSG00000214553.8	43.7344	-2.30671	0.437673	-5.27041	1.36119e-07	8.27852e-05
ENSG00000281348.1	7.51508	-1.73764	0.330457	-5.25828	1.45406e-07	8.68538e-05
ENSG00000230454.1	54.2317	-1.51372	0.288899	-5.23961	1.60914e-07	9.44313e-05
ENSG00000250420.7	10.4157	3.11162	0.603759	5.15375	2.55333e-07	0.000147257
ENSG00000228146.5	37.8849	-2.08574	0.405841	-5.1393	2.75767e-07	0.000156346
ENSG00000233540.1	1.55201	-2.66447	0.520139	-5.12261	3.01339e-07	0.000167996
ENSG00000273198.1	3.09656	-2.90417	0.568674	-5.10692	3.27452e-07	0.000179562
ENSG00000111863.11	408.055	-2.20189	0.432736	-5.0883	3.61295e-07	0.000194924
ENSG00000163009.7	39.0045	-2.00201	0.39437	-5.07648	3.84499e-07	0.00020415
ENSG00000236499.2	12.6285	-2.09982	0.414611	-5.06455	4.09376e-07	0.000213963
ENSG00000230832.3	10.087	-1.97625	0.392047	-5.04085	4.63467e-07	0.000238507
ENSG00000165197.4	104.217	2.79088	0.554349	5.03452	4.79052e-07	0.000242792
ENSG00000232224.4	55.752	-2.20359	0.438542	-5.02481	5.03943e-07	0.000251596
ENSG00000265178.1	15.3187	-2.42277	0.482606	-5.02017	5.1625e-07	0.00025395
ENSG00000279286.2	50.2258	-1.89617	0.378856	-5.00499	5.58656e-07	0.000270827
ENSG00000227603.1	38.6752	-1.52847	0.305701	-4.99988	5.73669e-07	0.000274132
ENSG00000273615.1	103.319	-2.24755	0.450707	-4.98673	6.14112e-07	0.000289325
ENSG00000204420.7	71.336	-1.7513	0.35411	-4.94563	7.58996e-07	0.000352617
ENSG00000167094.14	45.8321	-1.69193	0.342346	-4.94217	7.72579e-07	0.00035401
ENSG00000273044.1	3.48175	-2.76054	0.558898	-4.93926	7.84205e-07	0.000354482
ENSG00000164403.13	1936.45	-1.87067	0.378966	-4.93626	7.96354e-07	0.000355174
ENSG00000278309.1	36.5305	-2.13413	0.433613	-4.92175	8.57752e-07	0.000377524
ENSG00000258738.1	131.596	1.14739	0.233652	4.91068	9.07614e-07	0.000394282
ENSG00000119878.5	1201.55	0.779057	0.158846	4.90448	9.36752e-07	0.000399103
ENSG00000168828.5	5.13031	-2.26334	0.461599	-4.90326	9.42574e-07	0.000399103
ENSG00000271851.1	67.958	1.26323	0.257888	4.89836	9.6641e-07	0.00040408
ENSG00000108298.8	218959	-2.09672	0.430923	-4.86565	1.14082e-06	0.000470598
ENSG00000155093.16	651.644	1.97959	0.407631	4.85633	1.19584e-06	0.000470598
ENSG00000233125.2	21.4604	2.89067	0.594873	4.85931	1.17797e-06	0.000470598
ENSG00000258457.4	60.9987	-1.52343	0.313598	-4.85792	1.18624e-06	0.000470598
ENSG00000266524.2	27.7265	2.1051	0.43317	4.85976	1.17526e-06	0.000470598
ENSG00000089101.16	58.4727	-1.58231	0.326073	-4.85261	1.21845e-06	0.000473921
ENSG00000143278.3	1.94798	-2.69086	0.555362	-4.84524	1.26456e-06	0.000486203
ENSG00000196793.12	569.185	-1.1785	0.243416	-4.84149	1.28872e-06	0.000489859
ENSG00000008838.16	15417.3	-1.90388	0.393798	-4.83467	1.33364e-06	0.000496879
ENSG00000172460.13	67.3537	-1.92915	0.399245	-4.83199	1.35175e-06	0.000496879
ENSG00000244176.1	8.45733	-2.31538	0.479126	-4.8325	1.34826e-06	0.000496879
ENSG00000137033.10	1158.07	2.41313	0.500344	4.82294	1.41454e-06	0.000508779
ENSG00000147883.10	2045.08	1.09413	0.226824	4.82369	1.40928e-06	0.000508779
ENSG00000280304.1	10.882	2.13726	0.444055	4.81305	1.48644e-06	0.000528952
ENSG00000170743.15	208.941	-2.57277	0.535143	-4.80763	1.52729e-06	0.000537768
ENSG00000131747.13	15995.2	-1.94728	0.40568	-4.80005	1.58626e-06	0.000552713
ENSG00000244649.3	33.669	-2.04499	0.426748	-4.79203	1.65106e-06	0.000568404
ENSG00000265666.1	143.938	-1.60866	0.335816	-4.79031	1.66528e-06	0.000568404
ENSG00000099769.5	26.9875	-1.94943	0.40732	-4.786	1.70139e-06	0.000574862
ENSG00000173261.7	18.3169	-1.70652	0.357649	-4.77151	1.82851e-06	0.000611636
ENSG00000160323.17	174.75	-1.38886	0.291208	-4.76932	1.84845e-06	0.000612183
ENSG00000264920.1	199.777	1.45863	0.306554	4.75815	1.95373e-06	0.00064071
ENSG00000231233.1	25.9373	-1.59072	0.335788	-4.73727	2.16613e-06	0.000703468
ENSG00000171475.12	10338.9	-1.75173	0.369943	-4.73512	2.18928e-06	0.000704148
ENSG00000114473.12	1128.89	-1.05718	0.223758	-4.72467	2.30494e-06	0.000734287
ENSG00000269483.1	11.427	-2.05809	0.435994	-4.72045	2.35324e-06	0.000742603
ENSG00000198156.9	10.6031	-1.91375	0.405584	-4.71851	2.37576e-06	0.000742703
ENSG00000254370.1	6.07644	-1.87289	0.397633	-4.71011	2.47581e-06	0.000766813
ENSG00000106809.9	1528.9	2.24917	0.478718	4.69831	2.62322e-06	0.000797697
ENSG00000246203.2	63.0684	-1.08191	0.230198	-4.6999	2.60294e-06	0.000797697
ENSG00000123612.14	304.98	2.40767	0.514325	4.68122	2.85176e-06	0.00085938
ENSG00000167525.12	125.139	-1.4156	0.303752	-4.66038	3.15629e-06	0.000942661
ENSG00000138696.9	1107.42	-2.27729	0.489123	-4.65588	3.22608e-06	0.000954975
ENSG00000170153.9	660.239	1.74637	0.375872	4.64619	3.38116e-06	0.000992103
ENSG00000122367.18	117.182	1.67821	0.362078	4.63493	3.5705e-06	0.0010296
ENSG00000260196.1	50.6371	-1.56119	0.336821	-4.63507	3.56815e-06	0.0010296
ENSG00000219451.3	28.8329	-1.6505	0.356481	-4.62997	3.65714e-06	0.00103671
ENSG00000230929.5	12.1891	-1.23805	0.267357	-4.6307	3.6443e-06	0.00103671
ENSG00000275437.1	48.8742	-1.33151	0.2877	-4.62811	3.69009e-06	0.00103726
ENSG00000180211.5	38.1642	-1.60451	0.347144	-4.62203	3.79997e-06	0.00105924
ENSG00000189129.12	224.837	1.98084	0.429049	4.61681	3.89687e-06	0.00105976
ENSG00000256056.1	14.6922	-2.5802	0.55885	-4.61699	3.89349e-06	0.00105976
ENSG00000271013.1	37.9208	-1.85908	0.402472	-4.61915	3.85311e-06	0.00105976
ENSG00000151445.14	1543.03	0.453945	0.0988177	4.59376	4.35328e-06	0.00117433
ENSG00000131771.12	58061.5	-2.66074	0.579558	-4.59098	4.41175e-06	0.00118058
ENSG00000233622.1	513.985	-2.21272	0.482653	-4.58449	4.55093e-06	0.00119865
ENSG00000273604.1	1949.7	-1.98649	0.433185	-4.58576	4.52328e-06	0.00119865
ENSG00000002919.13	2496.93	1.42035	0.31026	4.57792	4.69623e-06	0.00122726
ENSG00000166426.7	1039.54	-2.5048	0.548458	-4.56698	4.94794e-06	0.00127314
ENSG00000236675.1	209.029	-1.19659	0.261993	-4.56726	4.94148e-06	0.00127314
ENSG00000187242.4	54.7186	-2.78395	0.610828	-4.55766	5.1726e-06	0.00132079
ENSG00000144821.8	31.773	-1.95384	0.42929	-4.55132	5.33113e-06	0.00135096
ENSG00000125945.13	3307.83	0.613584	0.135136	4.54049	5.61228e-06	0.0013906
ENSG00000156298.11	659.326	1.98369	0.436701	4.54243	5.56092e-06	0.0013906
ENSG00000157150.4	208.228	2.44996	0.539558	4.54067	5.60761e-06	0.0013906
ENSG00000197417.7	268.003	0.909396	0.20036	4.53882	5.65696e-06	0.00139136
ENSG00000182791.4	135.911	-1.56566	0.345542	-4.53103	5.86961e-06	0.00143313
ENSG00000176933.5	68.3659	-1.64686	0.363696	-4.52811	5.95126e-06	0.00144253
ENSG00000172361.5	103.272	-1.11184	0.24608	-4.51818	6.23738e-06	0.00149029
ENSG00000237501.1	2.03915	-2.67982	0.593087	-4.51843	6.2299e-06	0.00149029
ENSG00000236762.1	13.3827	-2.01676	0.44687	-4.51307	6.38967e-06	0.00151585
ENSG00000117407.15	73.8065	-1.87371	0.415617	-4.50825	6.53637e-06	0.00153973
ENSG00000228252.7	23.9097	-1.75322	0.389401	-4.50236	6.72038e-06	0.00156109
ENSG00000230091.5	297.234	1.4548	0.32302	4.50374	6.67673e-06	0.00156109
ENSG00000269621.1	6.43582	-2.34923	0.522446	-4.49659	6.90504e-06	0.00159292
ENSG00000115353.9	227.187	2.19077	0.487949	4.48976	7.1303e-06	0.00161692
ENSG00000117682.15	2724.97	0.751118	0.167281	4.49015	7.11731e-06	0.00161692
ENSG00000230508.1	32.6688	-2.00217	0.446013	-4.48905	7.15407e-06	0.00161692
ENSG00000005102.11	210.802	2.18906	0.487939	4.48634	7.24576e-06	0.00162665
ENSG00000122136.12	26.6359	-2.22011	0.495456	-4.48095	7.43126e-06	0.00165717
ENSG00000143303.10	1813.37	-0.674611	0.150938	-4.46946	7.84168e-06	0.00172569
ENSG00000176194.16	151.294	2.79616	0.62558	4.46972	7.83231e-06	0.00172569
ENSG00000225339.3	40.1429	-1.47037	0.329968	-4.4561	8.34628e-06	0.00182473
ENSG00000073584.17	7644.66	-1.45831	0.327398	-4.45425	8.41885e-06	0.00182864
ENSG00000102010.13	93.9044	1.97172	0.443602	4.4448	8.79727e-06	0.00189851
ENSG00000230580.1	14.9556	-2.13519	0.481093	-4.43822	9.07072e-06	0.00194497
ENSG00000236882.6	47.8822	2.10369	0.474268	4.43566	9.17897e-06	0.00195288
ENSG00000254419.1	18.0545	-1.57395	0.354926	-4.4346	9.22437e-06	0.00195288
ENSG00000090539.14	1031.91	-1.67658	0.380392	-4.40751	1.04565e-05	0.00217713
ENSG00000198754.5	10.9433	-1.88658	0.42799	-4.40802	1.04322e-05	0.00217713
ENSG00000206878.1	4.9419	2.65117	0.601575	4.40705	1.04788e-05	0.00217713
ENSG00000135248.14	9.44551	-2.07132	0.470445	-4.40289	1.06819e-05	0.00220562
ENSG00000274653.1	36.4205	-1.17306	0.267106	-4.39173	1.12451e-05	0.00230766
ENSG00000151322.17	91.1006	1.35324	0.30946	4.37289	1.22614e-05	0.00250087
ENSG00000224415.1	40.7001	-1.87971	0.430111	-4.37028	1.24087e-05	0.00251558
ENSG00000255010.1	5.11463	-2.03652	0.467435	-4.35679	1.31982e-05	0.00265951
ENSG00000080166.14	15.58	2.21618	0.509571	4.34912	1.36686e-05	0.00273782
ENSG00000136636.11	9478.59	-0.788421	0.181908	-4.33417	1.46314e-05	0.00291321
ENSG00000094804.8	3856.64	-1.74146	0.402628	-4.32522	1.52378e-05	0.00301601
ENSG00000214546.3	198.478	-2.3373	0.540721	-4.32256	1.54226e-05	0.00303462
ENSG00000056487.14	16.5444	2.1947	0.509776	4.30521	1.66825e-05	0.00326333
ENSG00000183018.7	1536.13	1.16696	0.27119	4.30312	1.68409e-05	0.00327517
ENSG00000207200.1	2.97004	-1.8632	0.433748	-4.29559	1.7423e-05	0.00333028
ENSG00000260711.2	699.22	1.18668	0.276199	4.29648	1.7353e-05	0.00333028
ENSG00000279541.1	43.6759	1.09581	0.255008	4.29715	1.73011e-05	0.00333028
ENSG00000162174.11	1319.61	-1.84352	0.430454	-4.28274	1.84607e-05	0.00350857
ENSG00000265904.1	0.850605	-2.63049	0.615217	-4.27571	1.90533e-05	0.00360075
ENSG00000197753.8	52.7198	-2.23631	0.523243	-4.27394	1.92046e-05	0.00360896
ENSG00000164099.3	78.7058	1.71723	0.402466	4.26678	1.98311e-05	0.00370383
ENSG00000280149.1	23.2734	0.972409	0.227962	4.26566	1.99309e-05	0.00370383
ENSG00000101162.3	46.7505	-1.90744	0.447988	-4.2578	2.06447e-05	0.00374766
ENSG00000111684.9	1539.18	0.966187	0.227033	4.25571	2.0839e-05	0.00374766
ENSG00000134323.10	329.736	1.88162	0.442066	4.25642	2.07729e-05	0.00374766
ENSG00000235978.5	70.5447	-1.89479	0.444745	-4.2604	2.04064e-05	0.00374766
ENSG00000237190.3	1069.37	0.731035	0.17172	4.25714	2.07063e-05	0.00374766
ENSG00000278908.1	7.00548	-2.21342	0.519875	-4.25761	2.06627e-05	0.00374766
ENSG00000136158.9	799.39	1.481	0.348432	4.25048	2.1331e-05	0.00376343
ENSG00000187134.11	1138.66	2.30787	0.543029	4.25	2.13767e-05	0.00376343
ENSG00000236616.3	4.61335	-2.48915	0.585438	-4.25177	2.1209e-05	0.00376343
ENSG00000275832.3	2269	-1.25156	0.294295	-4.25273	2.11183e-05	0.00376343
ENSG00000233198.3	26.9938	-1.56518	0.368452	-4.24799	2.15698e-05	0.00377754
ENSG00000167676.3	2225.74	2.37221	0.558875	4.24462	2.18961e-05	0.00381471
ENSG00000206561.11	110.986	-1.16298	0.274356	-4.23894	2.24578e-05	0.0038923
ENSG00000274487.1	37.0265	-1.6574	0.39151	-4.23335	2.30241e-05	0.00396987
ENSG00000049089.12	838.451	-1.49291	0.353032	-4.22883	2.34905e-05	0.00402952
ENSG00000159625.13	10.1421	-2.06966	0.490039	-4.22346	2.40578e-05	0.00410578
ENSG00000197406.7	76.1553	2.10744	0.499639	4.21792	2.46568e-05	0.00418664
ENSG00000229168.4	31.2731	-1.90063	0.450893	-4.21526	2.49491e-05	0.00419371
ENSG00000232995.6	84.2257	-0.976927	0.231734	-4.21572	2.48984e-05	0.00419371
ENSG00000149926.12	45.1386	-1.72903	0.411255	-4.20428	2.61914e-05	0.00438051
ENSG00000170959.13	53.964	-1.67775	0.399287	-4.20186	2.64732e-05	0.00440561
ENSG00000234111.5	3.92076	2.31154	0.550288	4.20059	2.66219e-05	0.00440842
ENSG00000115194.9	40.6482	1.71572	0.409364	4.19118	2.7751e-05	0.00454607
ENSG00000122735.14	98.4433	-1.73083	0.413248	-4.18835	2.80992e-05	0.00454607
ENSG00000167916.4	29.047	-2.64609	0.631587	-4.18959	2.79455e-05	0.00454607
ENSG00000225138.6	381.91	-1.52764	0.364759	-4.18808	2.81327e-05	0.00454607
ENSG00000225768.1	103.095	-2.48771	0.593709	-4.19011	2.78815e-05	0.00454607
ENSG00000214534.4	7.83086	-1.33143	0.318292	-4.18304	2.87642e-05	0.00460619
ENSG00000239736.2	2.59965	-2.56067	0.612174	-4.18291	2.87801e-05	0.00460619
ENSG00000154316.13	16.9211	1.80497	0.432042	4.17776	2.94394e-05	0.00466706
ENSG00000275700.3	5170.67	-1.32115	0.316228	-4.17785	2.94279e-05	0.00466706
ENSG00000230927.2	3.65114	2.30814	0.552694	4.17616	2.96477e-05	0.0046779
ENSG00000278107.1	20.7106	1.11352	0.26688	4.17236	3.01462e-05	0.00473422
ENSG00000275532.1	24.6806	-1.36832	0.328081	-4.17069	3.0368e-05	0.00474678
ENSG00000205002.3	1400.98	-1.966	0.471569	-4.16907	3.0585e-05	0.00475846
ENSG00000248383.4	85.5159	2.07712	0.498836	4.16394	3.12799e-05	0.00484405
ENSG00000129596.4	201.322	1.76304	0.423665	4.16141	3.16284e-05	0.00487544
ENSG00000145708.9	41.2832	1.93319	0.464805	4.15913	3.19461e-05	0.00490182
ENSG00000143318.11	41.9031	-1.61008	0.387472	-4.15534	3.24803e-05	0.00496103
ENSG00000119121.20	28.8043	1.8622	0.448686	4.15035	3.31962e-05	0.00504733
ENSG00000178796.11	79.9171	-1.87427	0.451745	-4.14895	3.34005e-05	0.00505541
ENSG00000088899.13	660.39	-1.15773	0.279286	-4.14532	3.39345e-05	0.0051131
ENSG00000103269.12	91.6384	-1.63835	0.395441	-4.1431	3.42637e-05	0.00511661
ENSG00000241877.1	3.34143	-2.18629	0.527598	-4.14386	3.41509e-05	0.00511661
ENSG00000272097.1	24.7236	-1.03661	0.250331	-4.14095	3.45876e-05	0.00514202
ENSG00000139988.8	18.8019	-1.36204	0.329213	-4.13727	3.51462e-05	0.00520195
ENSG00000065717.13	1311.82	0.93339	0.225887	4.13211	3.59453e-05	0.00529678
ENSG00000113209.8	279.348	1.87809	0.45471	4.13029	3.62304e-05	0.00530808
ENSG00000154479.11	33.027	-1.31856	0.319295	-4.1296	3.63393e-05	0.00530808
ENSG00000136003.14	3738.59	0.639766	0.155235	4.12126	3.76805e-05	0.00545633
ENSG00000176444.17	2200.83	-0.662477	0.160738	-4.12147	3.76462e-05	0.00545633
ENSG00000249602.1	32.2583	-1.22962	0.298606	-4.11787	3.82383e-05	0.00551324
ENSG00000124882.3	56.7053	-2.17042	0.527562	-4.11407	3.8875e-05	0.00558098
ENSG00000234115.2	8.47506	-2.0643	0.501945	-4.1126	3.91225e-05	0.00559251
ENSG00000125878.5	46.6554	1.88248	0.457884	4.11126	3.93498e-05	0.00560107
ENSG00000169241.16	6783.13	-1.09225	0.265749	-4.11008	3.95517e-05	0.00560596
ENSG00000171102.13	135.886	-2.48374	0.604478	-4.1089	3.97556e-05	0.00561108
ENSG00000113732.7	10216.7	0.567434	0.138133	4.10788	3.99306e-05	0.00561209
ENSG00000233041.7	13.4954	2.40781	0.586731	4.10376	4.06483e-05	0.00568906
ENSG00000007314.10	258.719	2.09171	0.510329	4.09875	4.15395e-05	0.00575713
ENSG00000262165.1	14.0994	1.30394	0.318179	4.09813	4.1651e-05	0.00575713
ENSG00000278259.3	2250.59	-0.887907	0.21661	-4.0991	4.14766e-05	0.00575713
ENSG00000113763.9	879.094	-1.84228	0.449704	-4.09665	4.19177e-05	0.00577016
ENSG00000106610.13	345.996	0.731314	0.17872	4.09196	4.27748e-05	0.00586401
ENSG00000118197.12	1729.24	-0.712231	0.1744	-4.0839	4.4286e-05	0.00602181
ENSG00000187398.10	70.4876	2.00757	0.491481	4.08475	4.41251e-05	0.00602181
ENSG00000082641.14	25746.5	1.29812	0.3183	4.07828	4.53708e-05	0.00612633
ENSG00000156009.8	7.00486	-1.71026	0.419384	-4.07802	4.54209e-05	0.00612633
ENSG00000125968.8	813.157	1.22583	0.300905	4.0738	4.62522e-05	0.00618855
ENSG00000163040.13	452.473	-1.46385	0.359261	-4.0746	4.6094e-05	0.00618855
ENSG00000089199.8	26.368	2.16483	0.531825	4.07057	4.68989e-05	0.00625008
ENSG00000101542.8	10.3635	1.87035	0.459677	4.06883	4.72489e-05	0.00627173
ENSG00000187446.10	10372.2	0.620127	0.152488	4.06674	4.76762e-05	0.00630343
ENSG00000255182.2	39.3825	-1.10893	0.273101	-4.06052	4.89645e-05	0.00644828
ENSG00000166960.15	31.5087	2.03538	0.501829	4.05593	4.99362e-05	0.00649948
ENSG00000172159.14	290.072	1.4751	0.363637	4.05653	4.98065e-05	0.00649948
ENSG00000278266.1	52.0195	1.92077	0.473571	4.05593	4.99357e-05	0.00649948
ENSG00000132031.11	988.61	-1.44425	0.356437	-4.05192	5.07982e-05	0.00656663
ENSG00000258545.4	26.566	1.80791	0.446209	4.05171	5.08448e-05	0.00656663
ENSG00000179388.8	698.752	-1.67167	0.412935	-4.04826	5.15998e-05	0.00663527
ENSG00000250292.1	1.16777	-2.63662	0.651423	-4.04748	5.17729e-05	0.00663527
ENSG00000228238.1	4.87967	-1.812	0.44854	-4.03977	5.35032e-05	0.00683085
ENSG00000260219.2	224.592	-1.05714	0.262103	-4.03329	5.50014e-05	0.00699543
ENSG00000255155.1	2.68436	-2.47667	0.61462	-4.02959	5.58731e-05	0.00707937
ENSG00000112773.14	2644.13	1.10318	0.273896	4.02772	5.63209e-05	0.00710919
ENSG00000084674.12	26.4054	2.23846	0.556094	4.02532	5.6898e-05	0.00715503
ENSG00000178248.11	13.7967	1.90042	0.472619	4.02104	5.79428e-05	0.00725912
ENSG00000104783.10	1924.29	1.54958	0.385735	4.01722	5.88898e-05	0.00731804
ENSG00000161031.11	59.3662	-2.1848	0.543959	-4.01647	5.90753e-05	0.00731804
ENSG00000203729.7	1.63114	-2.26524	0.564053	-4.01601	5.91914e-05	0.00731804
ENSG00000255847.4	1.69671	-2.25092	0.56054	-4.01563	5.92882e-05	0.00731804
ENSG00000261468.1	39.3354	1.42721	0.355495	4.01472	5.95163e-05	0.00731919
ENSG00000143443.9	573.783	-0.751775	0.187388	-4.01186	6.02432e-05	0.00734424
ENSG00000184702.16	1008.69	-0.958624	0.238896	-4.01273	6.002e-05	0.00734424
ENSG00000197557.6	1230.55	-0.94772	0.236354	-4.00975	6.07836e-05	0.00734424
ENSG00000230606.9	27.8355	-1.17414	0.292831	-4.00962	6.08178e-05	0.00734424
ENSG00000278342.1	2.10204	-1.84727	0.460643	-4.01021	6.06643e-05	0.00734424
ENSG00000198633.9	8.8768	-1.6507	0.4118	-4.0085	6.11061e-05	0.00735252
ENSG00000232450.1	19.7892	-0.895545	0.223635	-4.0045	6.21486e-05	0.00744299
ENSG00000273901.1	16.8972	-1.26857	0.316833	-4.00391	6.23031e-05	0.00744299
ENSG00000100156.9	40.5805	-1.33068	0.33285	-3.99784	6.39242e-05	0.00755679
ENSG00000240583.9	7658.39	1.4612	0.365404	3.99887	6.36456e-05	0.00755679
ENSG00000267426.4	5.73439	-1.45529	0.364023	-3.9978	6.39333e-05	0.00755679
ENSG00000180287.15	18.8851	2.14488	0.537292	3.99202	6.55125e-05	0.00769267
ENSG00000223779.5	2.92819	2.41777	0.605667	3.99191	6.55429e-05	0.00769267
ENSG00000279017.1	4.83436	-2.13473	0.536499	-3.979	6.92069e-05	0.0080943
ENSG00000238021.5	1.12165	2.26424	0.569433	3.97631	6.99914e-05	0.00815754
ENSG00000229539.1	30.0244	-0.966442	0.243234	-3.9733	7.08845e-05	0.00820445
ENSG00000275549.1	18.1702	-1.48576	0.373892	-3.97376	7.07472e-05	0.00820445
ENSG00000124159.14	24.6525	2.00391	0.504708	3.97043	7.17435e-05	0.00827524
ENSG00000162572.18	90.1798	-1.00648	0.253586	-3.96899	7.21781e-05	0.00829676
ENSG00000105993.13	6284.64	0.621135	0.15663	3.96561	7.32079e-05	0.00832926
ENSG00000110375.2	57.6678	1.66785	0.420577	3.96563	7.32026e-05	0.00832926
ENSG00000231133.5	14.1544	1.9226	0.484646	3.96702	7.27761e-05	0.00832926
ENSG00000236106.1	2.90196	-1.95914	0.494448	-3.96227	7.42399e-05	0.00841805
ENSG00000149927.16	103.418	-1.82386	0.460618	-3.95959	7.5077e-05	0.00848421
ENSG00000161912.16	281.289	-1.33373	0.337251	-3.95471	7.66291e-05	0.00863045
ENSG00000046889.17	662.018	1.39897	0.353971	3.95222	7.74301e-05	0.00866234
ENSG00000143633.11	997.408	-0.568172	0.14376	-3.95223	7.74265e-05	0.00866234
ENSG00000234380.1	99.503	1.59498	0.403785	3.95006	7.81328e-05	0.0087118
ENSG00000119771.13	243.595	1.40818	0.357103	3.94334	8.0356e-05	0.00890131
ENSG00000265460.5	38.6396	-2.34338	0.594268	-3.94331	8.03646e-05	0.00890131
ENSG00000232940.4	36.2102	-0.86694	0.220042	-3.93989	8.15199e-05	0.00899948
ENSG00000162004.15	180.844	-1.61672	0.410957	-3.93404	8.35303e-05	0.00919109
ENSG00000075415.11	21012.5	0.544741	0.138678	3.9281	8.56205e-05	0.00926862
ENSG00000188211.7	102.363	-1.3447	0.342277	-3.92868	8.54134e-05	0.00926862
ENSG00000224511.1	27.9375	-1.69184	0.430508	-3.92988	8.49886e-05	0.00926862
ENSG00000229108.1	10.3311	2.10458	0.535705	3.92863	8.54317e-05	0.00926862
ENSG00000254815.4	82.9122	-1.60216	0.407761	-3.92915	8.5245e-05	0.00926862
ENSG00000228607.2	8.05733	-2.38669	0.607787	-3.92685	8.60666e-05	0.00928686
ENSG00000113296.13	1764	1.52063	0.387383	3.92539	8.65897e-05	0.00931327
ENSG00000281769.1	9.84319	2.25521	0.574665	3.9244	8.6947e-05	0.00932172
ENSG00000111452.11	381.029	1.80857	0.461292	3.92067	8.83037e-05	0.0093899
ENSG00000197768.9	16.0619	-1.48309	0.378264	-3.92078	8.82615e-05	0.0093899
ENSG00000272968.4	4.35741	-1.48946	0.379931	-3.92034	8.84251e-05	0.0093899
ENSG00000139890.8	79.5757	-1.67631	0.428188	-3.91489	9.0444e-05	0.0095437
ENSG00000240399.1	10.6642	1.29704	0.331299	3.91502	9.03969e-05	0.0095437
ENSG00000106034.16	1022.45	1.57964	0.403576	3.9141	9.07419e-05	0.00954502
ENSG00000118194.17	157.226	-1.95425	0.49943	-3.91296	9.11704e-05	0.00956003
ENSG00000256546.1	19.5013	1.4842	0.379471	3.91123	9.18285e-05	0.00956904
ENSG00000268756.1	11.5327	1.13406	0.28994	3.91136	9.17787e-05	0.00956904
ENSG00000211445.10	4659.65	1.64902	0.421718	3.91024	9.22048e-05	0.0095759
ENSG00000278448.1	3.24182	-1.73559	0.443937	-3.90955	9.24668e-05	0.0095759
ENSG00000072182.11	12.3521	-1.73576	0.444177	-3.90782	9.31322e-05	0.00960777
ENSG00000213614.8	4300.17	0.558851	0.143029	3.90726	9.33491e-05	0.00960777
ENSG00000269416.4	35.1324	-2.24671	0.5754	-3.90459	9.43834e-05	0.00968443
ENSG00000127241.15	32.8738	1.8562	0.476309	3.89706	9.73695e-05	0.00980276
ENSG00000169894.16	123.02	1.54031	0.395053	3.89901	9.65877e-05	0.00980276
ENSG00000184925.10	40.8394	-1.30328	0.334473	-3.89651	9.7588e-05	0.00980276
ENSG00000186862.16	112.201	-1.26631	0.324755	-3.89927	9.64818e-05	0.00980276
ENSG00000211891.5	103.635	-2.15626	0.553146	-3.89817	9.69227e-05	0.00980276
ENSG00000271593.1	0.921396	-2.53633	0.650837	-3.89703	9.73805e-05	0.00980276
ENSG00000278765.1	42.5374	1.61529	0.414261	3.89921	9.65059e-05	0.00980276
ENSG00000178662.14	155.86	1.46412	0.375923	3.89473	9.83077e-05	0.00984548
ENSG00000067601.7	95.1642	0.670295	0.172241	3.89161	9.95804e-05	0.00991358
ENSG00000112303.12	331.869	1.69489	0.435452	3.89225	9.93193e-05	0.00991358
ENSG00000163607.13	579.452	0.477316	0.122701	3.89006	0.000100219	0.00993383
ENSG00000170161.6	34.1243	0.959146	0.246587	3.88968	0.000100378	0.00993383
ENSG00000148180.15	38111.3	1.39174	0.357939	3.8882	0.000100991	0.00993733
ENSG00000170498.8	11.2999	-1.77258	0.455893	-3.88816	0.000101007	0.00993733
ENSG00000158639.10	27.6229	2.53583	0.652337	3.8873	0.000101365	0.00994331
ENSG00000069275.12	36172.5	-0.621196	0.159928	-3.88422	0.000102661	0.00996239
ENSG00000116883.8	147.202	-1.19824	0.308497	-3.88412	0.000102701	0.00996239
ENSG00000187955.10	5981.61	1.62563	0.418339	3.88592	0.000101942	0.00996239
ENSG00000256037.1	16.5255	-1.70504	0.438989	-3.884	0.000102751	0.00996239
ENSG00000163354.13	95.3434	-1.10489	0.284671	-3.8813	0.000103901	0.0100158
ENSG00000230699.2	87.0811	-1.83625	0.473037	-3.88183	0.000103673	0.0100158
ENSG00000197766.6	1209.48	1.73908	0.448216	3.88	0.000104457	0.0100405
ENSG00000164850.13	210.13	1.72936	0.445835	3.87893	0.000104916	0.0100557
ENSG00000080031.8	160.671	1.66669	0.429866	3.87722	0.000105655	0.0100976
ENSG00000260852.1	299.711	-1.07587	0.277544	-3.87639	0.000106017	0.0101033
ENSG00000196421.6	153.59	-1.44488	0.37304	-3.87326	0.000107391	0.0102052
ENSG00000228097.1	0.846152	2.18897	0.565731	3.86927	0.00010916	0.0103439
ENSG00000141977.8	27.431	-1.56338	0.40428	-3.86708	0.000110146	0.0103582
ENSG00000173991.5	386.512	-1.59888	0.413569	-3.86604	0.000110616	0.0103582
ENSG00000229028.2	116.172	-2.36232	0.611062	-3.86593	0.000110668	0.0103582
ENSG00000249961.8	4.35187	-1.58513	0.409927	-3.86686	0.000110245	0.0103582
ENSG00000281903.1	27.9763	1.5233	0.394075	3.86551	0.000110859	0.0103582
ENSG00000153207.13	5372.37	-0.594574	0.154093	-3.85853	0.00011407	0.0106285
ENSG00000130561.15	10.3371	-1.69896	0.440546	-3.85649	0.000115025	0.0106581
ENSG00000143850.11	6462.24	-1.03911	0.269423	-3.85679	0.000114885	0.0106581
ENSG00000256552.2	6.20808	-1.70338	0.442225	-3.85184	0.000117234	0.010803
ENSG00000258498.5	79.7095	1.90632	0.494828	3.85249	0.000116922	0.010803
ENSG00000150051.12	161.018	1.92221	0.499777	3.84613	0.00012	0.0110275
ENSG00000140481.12	3.48566	-2.07801	0.540516	-3.84448	0.000120807	0.0110712
ENSG00000162688.14	7877.98	-1.51381	0.394097	-3.8412	0.000122433	0.0111896
ENSG00000170584.9	1429.13	0.4034	0.105062	3.83965	0.00012321	0.0112299
ENSG00000168356.10	30.9254	1.59932	0.416654	3.83848	0.000123798	0.0112454
ENSG00000259539.1	1.40339	-2.25946	0.588712	-3.83798	0.000124053	0.0112454
ENSG00000079435.8	1274.6	1.78911	0.466419	3.83583	0.000125139	0.0113074
ENSG00000088726.14	505.509	1.71117	0.446163	3.8353	0.000125412	0.0113074
ENSG00000259129.4	12.9821	2.3598	0.615488	3.83404	0.000126056	0.0113349
ENSG00000251556.1	5.184	-1.17664	0.30701	-3.83259	0.000126799	0.0113711
ENSG00000104888.8	74.4324	1.73694	0.454012	3.82575	0.000130376	0.01164
ENSG00000204390.9	222.066	-0.830404	0.217069	-3.82553	0.000130493	0.01164
ENSG00000258900.1	43.5156	0.963451	0.25191	3.82459	0.000130991	0.0116533
ENSG00000224238.2	11.6184	1.87916	0.491767	3.82124	0.000132783	0.0117814
ENSG00000229739.2	12.4865	-1.4303	0.374756	-3.81662	0.00013529	0.0119721
ENSG00000249917.2	25.6648	-1.65786	0.435214	-3.80931	0.000139357	0.0122981
ENSG00000275294.3	15.7967	-1.54968	0.406946	-3.80809	0.000140047	0.0122981
ENSG00000279838.1	39.9237	-1.11851	0.293724	-3.80803	0.000140077	0.0122981
ENSG00000255020.1	20.149	2.04863	0.538282	3.80587	0.000141308	0.0123737
ENSG00000124374.8	980.125	1.12842	0.296676	3.80353	0.000142647	0.0124584
ENSG00000130988.11	47.7244	1.684	0.443219	3.79947	0.000145008	0.0125982
ENSG00000198695.2	60042.6	1.16833	0.307582	3.79843	0.000145614	0.0125982
ENSG00000214867.3	30.856	1.18059	0.31083	3.79819	0.000145755	0.0125982
ENSG00000247121.5	59.126	0.680733	0.179139	3.80002	0.000144684	0.0125982
ENSG00000150656.13	12.1777	-1.43979	0.379206	-3.79684	0.000146551	0.0126019
ENSG00000278175.2	61.5195	0.866094	0.228107	3.79688	0.000146526	0.0126019
ENSG00000161996.16	1400.36	-0.852677	0.22464	-3.79575	0.000147195	0.0126057
ENSG00000175315.2	223.398	1.6916	0.445686	3.79549	0.00014735	0.0126057
ENSG00000126467.9	9.22482	1.60666	0.424096	3.78843	0.000151602	0.0128808
ENSG00000257017.7	79.5336	2.06206	0.544252	3.7888	0.000151377	0.0128808
ENSG00000267280.4	23.6502	1.38086	0.36453	3.78804	0.00015184	0.0128808
ENSG00000276831.1	2.57533	-2.07397	0.547566	-3.78761	0.000152105	0.0128808
ENSG00000109846.6	4710.8	1.84145	0.486443	3.78553	0.000153381	0.0129234
ENSG00000223592.2	1.42766	-2.27681	0.601364	-3.78607	0.000153048	0.0129234
ENSG00000233597.3	21.2456	-1.39057	0.367464	-3.78424	0.000154176	0.0129578
ENSG00000103876.10	4727.16	0.865268	0.228709	3.78326	0.000154786	0.0129764
ENSG00000143315.6	2522.27	-0.728447	0.192664	-3.78092	0.00015625	0.013042
ENSG00000181234.9	51.1119	2.18368	0.577595	3.78064	0.000156424	0.013042
ENSG00000229019.1	1.33052	2.44098	0.645787	3.77984	0.000156926	0.013042
ENSG00000250282.1	2.12214	2.24106	0.592998	3.77921	0.000157329	0.013042
ENSG00000273409.1	5.84902	1.95141	0.516395	3.77891	0.000157517	0.013042
ENSG00000136014.10	38.2899	1.65596	0.438322	3.77795	0.000158126	0.01306
ENSG00000154975.12	12.552	-2.40765	0.637702	-3.77551	0.00015968	0.0131236
ENSG00000168079.15	76.6113	1.92248	0.509129	3.77602	0.000159352	0.0131236
ENSG00000265992.1	1.51052	2.45757	0.651098	3.77449	0.000160333	0.013145
ENSG00000259459.4	314.107	-1.92627	0.510517	-3.77317	0.000161189	0.0131506
ENSG00000274372.3	9.1984	-1.70582	0.452053	-3.77351	0.000160969	0.0131506
ENSG00000104946.9	2333.94	0.501184	0.132933	3.77021	0.000163108	0.0131987
ENSG00000172458.4	96.8219	1.42437	0.37785	3.76967	0.000163461	0.0131987
ENSG00000232363.1	10.4889	-1.37673	0.365255	-3.76923	0.000163751	0.0131987
ENSG00000241668.2	2.17916	-2.10031	0.557042	-3.77046	0.000162947	0.0131987
ENSG00000250584.2	12.227	2.3853	0.63282	3.76933	0.000163689	0.0131987
ENSG00000221866.8	1372.84	1.6915	0.448869	3.76835	0.000164327	0.0132133
ENSG00000161649.11	75.9945	2.1914	0.581773	3.76676	0.000165381	0.0132165
ENSG00000187758.6	8.30522	2.42844	0.644746	3.7665	0.000165552	0.0132165
ENSG00000274184.1	15.9757	-1.53349	0.407052	-3.76731	0.000165019	0.0132165
ENSG00000179639.9	69.4213	1.61844	0.429792	3.76563	0.000166132	0.013231
ENSG00000248290.1	38.3816	-1.60149	0.425426	-3.76444	0.000166921	0.013231
ENSG00000270020.1	17.4412	-1.55674	0.413479	-3.76497	0.000166571	0.013231
ENSG00000167964.11	533.794	-1.4667	0.390022	-3.76056	0.000169532	0.0133813
ENSG00000253047.1	11.0673	-1.20303	0.319918	-3.76044	0.000169616	0.0133813
ENSG00000108465.13	5759.18	1.1681	0.310761	3.75885	0.000170699	0.013435
ENSG00000146352.11	3.2439	2.12679	0.565993	3.75763	0.00017153	0.0134378
ENSG00000257242.5	41.9391	1.38334	0.368142	3.75762	0.000171537	0.0134378
ENSG00000255503.1	13.9992	-1.38303	0.368387	-3.7543	0.000173829	0.0135191
ENSG00000259711.1	30.9536	1.2835	0.341922	3.75377	0.000174192	0.0135191
ENSG00000270977.1	72.0665	-1.61489	0.430167	-3.75409	0.00017397	0.0135191
ENSG00000273058.2	56.4999	-0.920613	0.245218	-3.75427	0.000173846	0.0135191
ENSG00000174899.9	72.8928	1.65963	0.443072	3.74574	0.000179865	0.0138954
ENSG00000183150.6	172.902	-1.60727	0.429095	-3.74573	0.000179872	0.0138954
ENSG00000124343.11	549.834	1.32999	0.355157	3.74478	0.000180552	0.0139158
ENSG00000278834.1	488.401	-1.42568	0.381267	-3.73933	0.000184512	0.0141884
ENSG00000074370.16	10188	1.56598	0.419067	3.73682	0.000186364	0.0142684
ENSG00000162571.12	14.5072	1.55928	0.417281	3.73676	0.000186406	0.0142684
ENSG00000013297.9	479.448	1.62478	0.435368	3.73198	0.000189983	0.014509
ENSG00000276103.1	5.93178	-1.37914	0.369651	-3.73093	0.000190777	0.0145364
ENSG00000076555.14	1530.81	1.47343	0.39505	3.72972	0.000191692	0.0145729
ENSG00000162931.10	87.8897	-1.66351	0.446147	-3.72861	0.000192536	0.0145789
ENSG00000251537.4	7.87249	-1.47292	0.395047	-3.72848	0.000192642	0.0145789
ENSG00000160767.19	2279.44	-0.876562	0.235318	-3.72502	0.000195303	0.0147469
ENSG00000161381.12	1635.99	-0.790936	0.212542	-3.72132	0.000198186	0.0149309
ENSG00000278954.1	4.77993	-1.88342	0.506373	-3.71944	0.000199666	0.0150086
ENSG00000163462.16	301.151	-1.25403	0.33734	-3.7174	0.000201283	0.0150962
ENSG00000277494.1	147.856	1.75975	0.473548	3.71609	0.000202327	0.0151406
ENSG00000176058.10	2177.91	-1.09467	0.294744	-3.71395	0.000204046	0.0152351
ENSG00000183154.1	28.9983	1.60608	0.432643	3.71225	0.000205425	0.0152361
ENSG00000185666.13	57.2798	1.62372	0.437279	3.71324	0.000204624	0.0152361
ENSG00000224939.1	3.45828	1.65007	0.444442	3.71268	0.000205073	0.0152361
ENSG00000105388.13	11848.2	2.19246	0.591978	3.70361	0.000212556	0.01573
ENSG00000197774.11	599.768	-1.0451	0.282416	-3.70055	0.000215135	0.0157468
ENSG00000234667.1	7.1719	-1.84322	0.497834	-3.70248	0.000213499	0.0157468
ENSG00000240720.6	9.60144	-1.57136	0.424489	-3.70177	0.000214101	0.0157468
ENSG00000256001.1	3.45319	1.92774	0.520921	3.70064	0.000215053	0.0157468
ENSG00000270240.2	5.96057	-1.68139	0.454327	-3.70083	0.000214892	0.0157468
ENSG00000214077.4	43.945	-1.47725	0.399531	-3.69746	0.000217764	0.0159044
ENSG00000224383.6	142.606	-1.10778	0.299722	-3.69604	0.000218991	0.0159591
ENSG00000238045.8	292.798	-0.73281	0.198343	-3.69467	0.000220176	0.0160106
ENSG00000141338.12	236.565	1.56914	0.424858	3.69334	0.000221331	0.0160597
ENSG00000242861.1	323.714	-0.791089	0.214363	-3.69042	0.000223885	0.0162099
ENSG00000172057.8	35550.9	-1.59628	0.432692	-3.6892	0.000224963	0.0162177
ENSG00000233196.2	4.78318	-1.87297	0.507638	-3.68958	0.000224624	0.0162177
ENSG00000143578.14	10622.8	-1.09565	0.297333	-3.68493	0.000228768	0.016351
ENSG00000160360.10	687.496	-0.791034	0.214666	-3.68495	0.00022875	0.016351
ENSG00000162496.7	3419.24	1.08648	0.294799	3.68549	0.000228267	0.016351
ENSG00000170382.10	1066.99	-1.26481	0.34315	-3.68589	0.000227903	0.016351
ENSG00000185088.11	2979.91	0.614271	0.166958	3.6792	0.00023397	0.0166872
ENSG00000144214.8	57.5397	-1.23672	0.336291	-3.67753	0.000235499	0.0167605
ENSG00000116688.15	7499.57	0.441822	0.120327	3.67185	0.000240802	0.0171016
ENSG00000131778.16	3254.88	-0.687007	0.187544	-3.66318	0.000249101	0.0176534
ENSG00000163817.14	89.042	-1.45107	0.396771	-3.6572	0.000254986	0.0180038
ENSG00000257303.1	38.947	0.644432	0.176216	3.65706	0.000255121	0.0180038
ENSG00000099937.9	15.8505	1.92837	0.52754	3.6554	0.000256786	0.0180452
ENSG00000101104.11	576.877	-1.08603	0.297103	-3.6554	0.000256777	0.0180452
ENSG00000232352.1	34.4943	-1.45697	0.398881	-3.65265	0.00025955	0.0182011
ENSG00000112175.7	76.4302	2.03493	0.557543	3.64982	0.000262426	0.0183644
ENSG00000142606.14	240.084	-1.42993	0.392177	-3.64613	0.000266216	0.0185907
ENSG00000165502.6	8832.48	0.658234	0.180597	3.64477	0.000267636	0.018596
ENSG00000165678.18	14927.6	0.638016	0.175034	3.6451	0.000267283	0.018596
ENSG00000223969.4	19.3412	-1.65005	0.452756	-3.64445	0.00026796	0.018596
ENSG00000126524.8	5355.13	0.522117	0.143346	3.64236	0.000270145	0.0186702
ENSG00000208035.1	2.99992	2.16757	0.595027	3.64281	0.000269681	0.0186702
ENSG00000165496.4	2.08208	2.0298	0.557468	3.6411	0.00027148	0.0187238
ENSG00000228624.6	34.1901	0.872365	0.239748	3.63867	0.000274046	0.0188618
ENSG00000248441.5	54.33	1.42604	0.392252	3.63553	0.000277413	0.0190543
ENSG00000167799.8	1094.7	1.54276	0.424495	3.63434	0.000278692	0.019103
ENSG00000188993.3	27.1917	-1.36734	0.376399	-3.6327	0.00028047	0.0191464
ENSG00000274373.1	12.2173	1.8433	0.507399	3.63284	0.000280316	0.0191464
ENSG00000066230.9	28.1889	-1.55407	0.427926	-3.63163	0.000281637	0.0191869
ENSG00000117153.14	3632.87	-0.63509	0.17492	-3.63074	0.000282609	0.019214
ENSG00000164076.15	4.58086	-1.82438	0.50291	-3.62764	0.000286019	0.0194064
ENSG00000111203.10	1003.31	0.577165	0.1593	3.62312	0.000291066	0.0197088
ENSG00000101856.9	12620.4	0.509795	0.140728	3.62255	0.000291717	0.019713
ENSG00000258727.1	99.3789	-1.10078	0.304035	-3.62058	0.000293938	0.019823
ENSG00000258128.2	5.54844	2.05737	0.568728	3.6175	0.000297459	0.0200201
ENSG00000171487.13	3.66161	2.27123	0.627973	3.61677	0.000298305	0.0200367
ENSG00000184227.6	318.68	0.995299	0.27525	3.61598	0.000299214	0.0200575
ENSG00000123560.12	28.7799	1.71238	0.47367	3.61513	0.000300192	0.0200828
ENSG00000231563.1	8.948	-1.23661	0.342224	-3.61347	0.000302131	0.0201722
ENSG00000078549.13	146.876	1.46551	0.405719	3.61214	0.000303676	0.0201783
ENSG00000113594.8	2747.9	1.49016	0.412576	3.61184	0.000304032	0.0201783
ENSG00000163827.11	73.3233	1.68579	0.466703	3.61214	0.000303686	0.0201783
ENSG00000159217.8	71.2098	1.811	0.501527	3.61096	0.000305066	0.0202068
ENSG00000165923.14	42.6264	-1.04787	0.290407	-3.6083	0.000308211	0.0203346
ENSG00000204572.7	8.12256	-1.41292	0.391564	-3.6084	0.000308096	0.0203346
ENSG00000203761.5	114.649	-0.662167	0.183623	-3.60612	0.00031081	0.0204392
ENSG00000213171.2	90.5975	-1.52678	0.423465	-3.60544	0.000311629	0.0204392
ENSG00000265939.1	7.48248	1.46264	0.405638	3.60577	0.000311231	0.0204392
ENSG00000143867.6	107.684	1.78375	0.494881	3.60441	0.000312862	0.0204799
ENSG00000154099.16	82.9203	-1.11953	0.310657	-3.60374	0.000313675	0.020493
ENSG00000143847.14	181.696	-1.26952	0.352499	-3.60148	0.000316413	0.0206316
ENSG00000166111.8	6.29087	2.04135	0.567016	3.60016	0.000318015	0.0206556
ENSG00000230882.1	625.422	1.20609	0.335004	3.60024	0.000317927	0.0206556
ENSG00000184524.5	6.88876	-1.3414	0.373073	-3.59553	0.000323729	0.0209859
ENSG00000229635.1	9.02927	-1.10361	0.307042	-3.59432	0.000325234	0.0210427
ENSG00000139625.11	539.282	-0.706982	0.196826	-3.59191	0.000328259	0.0211704
ENSG00000167434.8	14.4049	2.16903	0.603954	3.59139	0.000328916	0.0211704
ENSG00000272486.1	60.2016	-1.25009	0.348094	-3.59124	0.000329106	0.0211704
ENSG00000224892.5	38.1319	-0.957822	0.266901	-3.58867	0.000332367	0.0213391
ENSG00000133661.14	29.3544	1.2412	0.34634	3.58375	0.00033869	0.0216619
ENSG00000163132.6	219.306	1.02341	0.285551	3.58399	0.000338379	0.0216619
ENSG00000160307.8	130.478	1.55314	0.433539	3.58246	0.00034037	0.0216784
ENSG00000171408.12	251.281	1.09248	0.304986	3.58206	0.000340893	0.0216784
ENSG00000248698.4	4.0473	2.08554	0.582145	3.58251	0.000340309	0.0216784
ENSG00000099625.11	52.9718	-1.16575	0.325735	-3.57883	0.000345142	0.0218242
ENSG00000136710.8	2124.82	0.461576	0.12895	3.57949	0.000344267	0.0218242
ENSG00000161055.3	213.463	2.07165	0.578788	3.57929	0.000344525	0.0218242
ENSG00000236778.6	121.873	-0.971803	0.271606	-3.57799	0.000346245	0.0218527
ENSG00000241151.1	0.989513	2.35714	0.658948	3.57713	0.000347386	0.0218833
ENSG00000178343.4	13.8569	1.70558	0.477015	3.57552	0.000349537	0.0219612
ENSG00000197283.11	842.32	-0.627387	0.175482	-3.57522	0.000349935	0.0219612
ENSG00000151327.11	3368.62	0.53774	0.150441	3.57443	0.000350986	0.0219859
ENSG00000138207.11	267.035	1.69012	0.473429	3.56995	0.000357047	0.0223238
ENSG00000188266.12	321.913	0.687327	0.192572	3.56919	0.000358088	0.0223471
ENSG00000148798.8	16.9667	1.8733	0.525877	3.56224	0.000367709	0.0227775
ENSG00000164619.7	49.9622	1.65451	0.464344	3.56311	0.000366481	0.0227775
ENSG00000233996.1	10.5254	-1.92754	0.541075	-3.56243	0.000367431	0.0227775
ENSG00000264278.1	43.4495	0.803969	0.225626	3.56329	0.000366241	0.0227775
ENSG00000169184.5	889.781	0.878116	0.246839	3.55744	0.000374488	0.0231546
ENSG00000231084.2	28.6637	0.702975	0.197647	3.55673	0.000375507	0.0231657
ENSG00000269425.1	2.86591	1.47787	0.41556	3.55634	0.000376054	0.0231657
ENSG00000122912.13	1986.19	0.817767	0.229992	3.55564	0.000377061	0.0231851
ENSG00000116337.14	1607.33	-0.545608	0.153549	-3.55333	0.000380393	0.023347
ENSG00000135744.7	1379.31	-1.95181	0.549572	-3.5515	0.000383042	0.0234666
ENSG00000104921.13	37.9783	2.01529	0.568503	3.54491	0.000392754	0.0238017
ENSG00000143479.14	530.081	-0.950525	0.268213	-3.54392	0.000394227	0.0238017
ENSG00000186409.13	301.943	-0.959783	0.270823	-3.54395	0.000394183	0.0238017
ENSG00000198569.8	15.5021	-1.37415	0.387604	-3.54524	0.000392259	0.0238017
ENSG00000231255.1	1.40244	2.03859	0.575311	3.54346	0.000394917	0.0238017
ENSG00000254366.5	10.995	1.89032	0.532946	3.54693	0.000389746	0.0238017
ENSG00000254656.1	6.66914	-2.23734	0.631347	-3.54376	0.00039446	0.0238017
ENSG00000258938.1	19.1525	1.02058	0.287952	3.54428	0.00039368	0.0238017
ENSG00000272654.1	110.4	-0.76391	0.215544	-3.5441	0.000393962	0.0238017
ENSG00000254273.1	1.05712	-1.76906	0.499404	-3.54235	0.000396585	0.0238381
ENSG00000260284.1	22.0401	-1.75706	0.49605	-3.54211	0.000396945	0.0238381
ENSG00000171819.4	10.8891	2.09122	0.590595	3.54087	0.000398816	0.0239075
ENSG00000270093.1	15.2468	1.55477	0.439221	3.53983	0.000400385	0.0239159
ENSG00000272482.1	24.4121	1.54653	0.436889	3.53988	0.000400305	0.0239159
ENSG00000253309.5	15.8326	-1.26499	0.357407	-3.53934	0.000401123	0.0239172
ENSG00000231367.4	61.3383	1.55985	0.4409	3.53789	0.000403343	0.0240068
ENSG00000166946.12	2193.12	0.55353	0.156549	3.53583	0.0004065	0.0241517
ENSG00000146839.17	11.051	-1.88983	0.534618	-3.53491	0.000407908	0.0241924
ENSG00000154721.13	1155.53	1.17648	0.332987	3.53312	0.000410691	0.0242714
ENSG00000279443.1	76.1073	-1.11619	0.31589	-3.53348	0.00041013	0.0242714
ENSG00000120051.13	45.2827	-1.03974	0.294421	-3.53148	0.000413246	0.0243364
ENSG00000204536.12	1283.78	-0.87612	0.248068	-3.53178	0.000412771	0.0243364
ENSG00000106617.12	1447.84	0.638874	0.181071	3.5283	0.000418241	0.0244674
ENSG00000114771.12	43.1527	2.03127	0.575609	3.5289	0.000417294	0.0244674
ENSG00000204248.9	70.1402	-1.42047	0.402527	-3.52887	0.000417333	0.0244674
ENSG00000229863.1	3.54624	-1.92282	0.544985	-3.5282	0.000418396	0.0244674
ENSG00000169247.10	123.848	1.32868	0.376696	3.52719	0.000419994	0.0244948
ENSG00000171872.4	7.18233	-1.79855	0.50994	-3.52698	0.00042033	0.0244948
ENSG00000184774.8	52.1008	-1.36731	0.387807	-3.52574	0.000422305	0.0245245
ENSG00000231966.1	3.99968	-1.16026	0.329052	-3.52607	0.00042178	0.0245245
ENSG00000147606.7	130.117	-1.55709	0.441959	-3.52316	0.000426438	0.0246788
ENSG00000275665.1	4.56722	-1.62846	0.462203	-3.52326	0.000426274	0.0246788
ENSG00000168314.16	11.5916	-1.4331	0.406962	-3.52146	0.000429176	0.0247225
ENSG00000235927.4	17.3481	-1.31453	0.373236	-3.52197	0.000428353	0.0247225
ENSG00000279936.1	3.60197	-1.81885	0.516526	-3.52132	0.00042941	0.0247225
ENSG00000058404.18	196.476	-1.5415	0.437919	-3.52005	0.000431472	0.0247985
ENSG00000128311.12	1958.54	0.893484	0.25388	3.51931	0.000432665	0.0248039
ENSG00000240875.4	124.751	1.03741	0.294834	3.51862	0.00043379	0.0248039
ENSG00000280187.1	221.834	-0.946678	0.269045	-3.51866	0.000433738	0.0248039
ENSG00000181585.3	13.0078	1.56897	0.445985	3.51799	0.000434825	0.0248174
ENSG00000235979.7	4.94942	-1.99692	0.567697	-3.51757	0.000435511	0.0248174
ENSG00000058866.13	86.9727	1.19234	0.339098	3.51623	0.000437726	0.0249013
ENSG00000188659.8	130.722	-1.16436	0.331208	-3.51551	0.000438917	0.0249266
ENSG00000263412.1	44.0856	1.48706	0.423154	3.51424	0.000441018	0.0250035
ENSG00000148584.13	7.49674	-1.6025	0.456275	-3.51213	0.000444524	0.0251171
ENSG00000264269.1	17.9909	-1.20305	0.342506	-3.5125	0.00044391	0.0251171
ENSG00000106392.9	1805.21	0.873871	0.248946	3.51028	0.00044763	0.0252499
ENSG00000172748.11	206.244	0.859611	0.244948	3.50936	0.000449195	0.0252531
ENSG00000236554.1	7.68192	-1.38938	0.395885	-3.50955	0.000448862	0.0252531
ENSG00000079337.14	815.467	1.28684	0.367195	3.50451	0.000457451	0.0255099
ENSG00000151136.13	629.716	1.21725	0.347292	3.50497	0.000456665	0.0255099
ENSG00000171557.15	79.743	-2.12385	0.605747	-3.50617	0.000454605	0.0255099
ENSG00000182566.11	4.18155	1.88743	0.538428	3.50545	0.000455844	0.0255099
ENSG00000257767.2	2.33012	-1.99682	0.569797	-3.50444	0.000457576	0.0255099
ENSG00000132837.13	98.4066	1.30128	0.371519	3.5026	0.000460749	0.025644
ENSG00000224376.1	34.9339	-1.17896	0.336656	-3.50197	0.000461834	0.0256617
ENSG00000130700.6	49.2171	-1.95842	0.559676	-3.4992	0.000466657	0.0258867
ENSG00000183929.7	22.7097	1.88051	0.53811	3.49466	0.000474664	0.0262005
ENSG00000196616.11	1985.4	2.16975	0.620788	3.49516	0.000473784	0.0262005
ENSG00000256612.6	516.148	-2.00086	0.572502	-3.49494	0.00047417	0.0262005
ENSG00000231064.4	50.1345	-1.06529	0.304938	-3.49347	0.000476789	0.0262543
ENSG00000274386.3	11.1672	-1.30729	0.374234	-3.49323	0.000477208	0.0262543
ENSG00000122121.9	100.01	1.67312	0.479229	3.49128	0.000480711	0.0264036
ENSG00000102181.18	3173.96	0.736819	0.211259	3.48776	0.000487084	0.0265894
ENSG00000164530.12	122.295	1.87741	0.538301	3.48766	0.000487273	0.0265894
ENSG00000171798.16	738.127	-1.82929	0.5244	-3.48835	0.000486006	0.0265894
ENSG00000279036.1	2.85407	1.99849	0.572981	3.48788	0.000486861	0.0265894
ENSG00000132840.8	203.915	1.33375	0.382656	3.4855	0.000491224	0.0267613
ENSG00000185739.12	47.3128	1.27547	0.366074	3.48418	0.000493649	0.0268061
ENSG00000198406.7	45.7005	0.853108	0.244829	3.4845	0.000493051	0.0268061
ENSG00000072849.9	2355.24	0.381031	0.109437	3.48173	0.000498183	0.0269868
ENSG00000163344.5	3064.45	-0.725312	0.208332	-3.48151	0.00049859	0.0269868
ENSG00000235750.8	7163.22	-0.853835	0.245387	-3.47955	0.000502266	0.0271418
ENSG00000240454.1	1.00818	-2.28843	0.657793	-3.47895	0.000503389	0.0271587
ENSG00000028528.13	6867.35	0.553884	0.159268	3.47769	0.000505758	0.0272179
ENSG00000204052.4	120.768	-1.35212	0.388819	-3.4775	0.000506115	0.0272179
ENSG00000152944.7	1698.27	0.583053	0.167742	3.4759	0.000509143	0.0273368
ENSG00000070371.14	287.029	0.758803	0.218347	3.47522	0.000510442	0.0273418
ENSG00000128262.7	50.8025	-1.24128	0.357205	-3.47499	0.000510871	0.0273418
ENSG00000109794.12	154.66	1.28556	0.370024	3.47426	0.00051227	0.0273729
ENSG00000226652.2	2.00133	1.81789	0.523467	3.4728	0.000515061	0.0274781
ENSG00000107295.9	27.9989	-1.94394	0.55984	-3.47232	0.000515985	0.0274836
ENSG00000157303.9	355.631	-1.32636	0.382363	-3.46885	0.000522683	0.0277961
ENSG00000163075.11	52.9924	-1.30969	0.377657	-3.46793	0.000524491	0.027848
ENSG00000115310.16	22819.3	0.507661	0.146418	3.46721	0.000525887	0.0278705
ENSG00000260469.2	9.13452	-2.07315	0.597992	-3.46686	0.000526581	0.0278705
ENSG00000139610.1	3.44909	-1.68073	0.485088	-3.46479	0.000530643	0.0279662
ENSG00000230869.1	5.92724	1.09859	0.317041	3.46514	0.000529955	0.0279662
ENSG00000272635.1	0.844909	2.20829	0.637377	3.46466	0.000530898	0.0279662
ENSG00000165861.12	2009.22	0.514188	0.148439	3.46397	0.000532256	0.0279937
ENSG00000246465.1	132.392	-1.52677	0.441188	-3.46059	0.000538985	0.0283031
ENSG00000258839.2	157.179	-0.797298	0.230494	-3.45908	0.000542023	0.028418
ENSG00000250934.1	2.763	2.00223	0.578973	3.45824	0.000543726	0.0284626
ENSG00000279791.1	6.83673	-1.38632	0.401024	-3.45695	0.00054633	0.0285543
ENSG00000166897.13	99.2592	1.65696	0.479438	3.45605	0.00054816	0.0285607
ENSG00000279806.1	169.1	-1.61419	0.467049	-3.45614	0.00054797	0.0285607
ENSG00000123119.10	89.7038	1.31845	0.381627	3.4548	0.000550693	0.028626
ENSG00000158793.12	1819.64	-0.490431	0.141965	-3.45459	0.000551125	0.028626
ENSG00000204837.3	30.554	1.32043	0.382449	3.45257	0.000555283	0.0287973
ENSG00000163631.15	295.926	2.05862	0.596341	3.45208	0.000556284	0.0288045
ENSG00000243829.1	16.6977	0.852631	0.247107	3.45045	0.000559651	0.0289341
ENSG00000169891.16	2274.05	-1.11464	0.323087	-3.44995	0.000560687	0.0289429
ENSG00000224153.2	4.05139	-2.034	0.589963	-3.44768	0.000565425	0.0291425
ENSG00000121446.16	0.89308	-2.10744	0.611405	-3.44688	0.00056711	0.0291438
ENSG00000254974.1	4.30579	1.5417	0.447281	3.44684	0.000567193	0.0291438
ENSG00000137960.5	127.176	1.47855	0.429119	3.44555	0.000569907	0.0292383
ENSG00000088766.10	2921.77	0.548834	0.159371	3.44374	0.000573718	0.0293888
ENSG00000198478.7	1509.13	1.28034	0.371934	3.44239	0.000576597	0.0294911
ENSG00000204049.1	54.1093	-1.84286	0.535585	-3.44084	0.000579916	0.0296155
ENSG00000127743.5	26.6564	1.57218	0.457076	3.43964	0.000582478	0.0297011
ENSG00000204338.7	124.392	-1.43827	0.418325	-3.43817	0.000585662	0.0297281
ENSG00000205890.3	91.5796	-0.951396	0.276701	-3.43835	0.000585261	0.0297281
ENSG00000257390.4	16.4328	-0.8069	0.234689	-3.43816	0.000585675	0.0297281
ENSG00000105707.12	1232.45	-1.58629	0.461485	-3.43736	0.000587416	0.0297603
ENSG00000127588.4	24.28	-1.79637	0.522706	-3.43667	0.000588911	0.0297603
ENSG00000196507.9	2326.67	-1.20293	0.350032	-3.43664	0.000588978	0.0297603
ENSG00000232372.1	28.2708	-0.952892	0.277386	-3.43526	0.000591995	0.0298676
ENSG00000091140.11	6121.42	0.535355	0.155993	3.43192	0.00059933	0.0301232
ENSG00000160097.14	71.8089	1.28258	0.373744	3.43172	0.000599761	0.0301232
ENSG00000227038.2	226.009	1.20247	0.350359	3.4321	0.000598936	0.0301232
ENSG00000198932.11	354.646	1.18505	0.345493	3.43004	0.000603503	0.0302656
ENSG00000012223.11	72157.7	1.85344	0.540523	3.42899	0.000605843	0.0303375
ENSG00000152931.7	321.244	1.60977	0.469634	3.42772	0.00060868	0.030434
ENSG00000150045.10	55.1792	1.67531	0.489057	3.4256	0.000613439	0.0306262
ENSG00000117597.16	2732.92	-0.631212	0.184409	-3.4229	0.000619579	0.0307631
ENSG00000172554.10	49.068	1.82137	0.532039	3.42338	0.000618475	0.0307631
ENSG00000180422.3	6.26393	-1.76975	0.517105	-3.42241	0.00062068	0.0307631
ENSG00000184986.9	201.684	-1.31276	0.383716	-3.42116	0.000623539	0.0307631
ENSG00000197889.8	11.9116	1.44172	0.421256	3.42244	0.000620618	0.0307631
ENSG00000198483.11	169.643	1.36587	0.399228	3.42128	0.000623278	0.0307631
ENSG00000226332.2	81.1752	-1.1502	0.336191	-3.42127	0.00062329	0.0307631
ENSG00000260326.1	2.33108	1.43318	0.418881	3.42144	0.000622913	0.0307631
ENSG00000179476.6	316.3	0.638867	0.186775	3.42051	0.000625032	0.0307913
ENSG00000152213.3	224.29	-0.98383	0.287804	-3.4184	0.00062991	0.0309694
ENSG00000263214.1	47.9357	-0.696501	0.20379	-3.41774	0.000631423	0.0309694
ENSG00000273712.1	6.98827	-1.57004	0.459365	-3.41785	0.000631169	0.0309694
ENSG00000166257.7	78.8884	1.36348	0.399138	3.41606	0.000635333	0.0311155
ENSG00000198885.8	146.171	1.31369	0.384686	3.41498	0.00063787	0.0311941
ENSG00000260628.4	9.13733	-1.23455	0.361662	-3.41355	0.000641215	0.0313119
ENSG00000204410.13	104.506	-0.862274	0.252962	-3.40871	0.000652697	0.0318261
ENSG00000143801.15	1557.59	-0.639052	0.187562	-3.40716	0.000656435	0.0319618
ENSG00000182836.8	38.166	1.77511	0.5211	3.40646	0.000658102	0.0319964
ENSG00000204815.7	76.7373	-1.10471	0.324339	-3.40602	0.000659179	0.0320022
ENSG00000198744.5	144.137	1.19939	0.352197	3.40547	0.000660513	0.0320205
ENSG00000157423.16	55.3774	-1.32745	0.390301	-3.4011	0.000671141	0.0324886
ENSG00000169714.15	19566.6	0.378695	0.111384	3.39991	0.000674074	0.0325835
ENSG00000243321.3	6.40462	-1.83666	0.540388	-3.39878	0.000676871	0.0326715
ENSG00000232415.1	26.8636	1.17713	0.34661	3.39613	0.000683451	0.0329416
ENSG00000117602.10	1953.38	0.5533	0.163054	3.39335	0.000690441	0.0332306
ENSG00000239315.4	0.981596	-2.10117	0.619305	-3.39279	0.000691851	0.0332506
ENSG00000198075.8	132.123	1.3252	0.39064	3.39238	0.000692873	0.0332519
ENSG00000224689.6	110.475	1.64892	0.486126	3.39196	0.000693957	0.0332563
ENSG00000275675.1	2.29692	-2.03575	0.60028	-3.39134	0.00069551	0.033283
ENSG00000128573.21	217.395	1.39692	0.412059	3.3901	0.000698682	0.0333538
ENSG00000278244.1	2.9353	-1.41263	0.416707	-3.38998	0.000698984	0.0333538
ENSG00000135413.7	12.1855	-1.91664	0.565618	-3.38858	0.00070255	0.0334702
ENSG00000166292.10	56.1309	1.41571	0.417878	3.38785	0.000704425	0.0334702
ENSG00000253603.1	2.34715	-1.70459	0.503136	-3.38794	0.000704193	0.0334702
ENSG00000088992.16	87.2988	1.06364	0.314032	3.38705	0.000706495	0.0335209
ENSG00000240219.1	76.7545	-1.48445	0.438559	-3.38483	0.000712223	0.0337448
ENSG00000204657.3	1.58665	-1.94191	0.573948	-3.38342	0.000715888	0.0338523
ENSG00000263335.1	188.289	-0.831723	0.24584	-3.38318	0.000716514	0.0338523
ENSG00000139291.12	1767.8	0.484912	0.143388	3.38181	0.000720095	0.0339256
ENSG00000144134.17	401.214	-0.624088	0.184531	-3.38202	0.00071954	0.0339256
ENSG00000004776.10	345.001	1.54804	0.458197	3.37854	0.000728705	0.0342751
ENSG00000119535.16	1020.36	-1.12486	0.33299	-3.37805	0.000730024	0.0342751
ENSG00000139714.11	89.5672	-1.02766	0.304235	-3.37784	0.000730587	0.0342751
ENSG00000063127.14	166.061	-1.09557	0.324513	-3.37603	0.000735386	0.0344519
ENSG00000205667.2	87.747	1.4669	0.434571	3.37552	0.000736771	0.0344685
ENSG00000188316.12	42.0956	-0.990719	0.293571	-3.37471	0.000738929	0.0345212
ENSG00000170122.5	28.5766	-1.18549	0.351439	-3.37325	0.000742867	0.0345604
ENSG00000181031.14	593.99	1.00709	0.298487	3.374	0.000740844	0.0345604
ENSG00000187288.9	151.189	1.96938	0.583782	3.37349	0.000742219	0.0345604
ENSG00000197714.7	170.576	0.834821	0.247576	3.37198	0.000746287	0.0346712
ENSG00000241829.1	2.42342	-1.63547	0.485229	-3.37051	0.000750288	0.0348088
ENSG00000145779.7	1540.35	0.648674	0.192504	3.36967	0.000752594	0.0348674
ENSG00000007062.10	5665.04	-1.68246	0.499425	-3.3688	0.00075496	0.0349287
ENSG00000134765.8	27.0621	1.26966	0.377317	3.36497	0.000765523	0.035271
ENSG00000228727.7	11.2356	-1.45407	0.432103	-3.3651	0.000765156	0.035271
ENSG00000232850.3	5.4769	-1.29004	0.383329	-3.36535	0.000764453	0.035271
ENSG00000092020.9	1197.46	0.541922	0.161078	3.36435	0.00076723	0.035301
ENSG00000183242.10	102.192	-1.94211	0.577874	-3.36078	0.00077722	0.0357115
ENSG00000124406.15	1590.6	1.21253	0.360846	3.36023	0.000778781	0.0357342
ENSG00000196659.9	804.148	-0.569949	0.16965	-3.35955	0.000780689	0.0357727
ENSG00000136546.12	121.448	1.59661	0.475408	3.35841	0.000783933	0.0358438
ENSG00000224810.1	41.8425	-1.46734	0.436936	-3.35825	0.000784385	0.0358438
ENSG00000008282.6	9354.41	0.613952	0.182865	3.35741	0.000786762	0.0359034
ENSG00000230899.1	4.61253	-1.81196	0.539855	-3.35639	0.000789679	0.0359874
ENSG00000127463.12	4754.54	0.32788	0.0977127	3.35555	0.000792078	0.0360031
ENSG00000178982.8	8985.3	0.618342	0.184276	3.35551	0.000792177	0.0360031
ENSG00000148730.6	16806.8	0.62774	0.18715	3.3542	0.00079595	0.0361117
ENSG00000225792.1	12.0613	1.35361	0.403588	3.35393	0.000796726	0.0361117
ENSG00000174844.13	41.6499	-1.29562	0.386391	-3.35313	0.000799029	0.0361671
ENSG00000230448.4	5.93307	1.81549	0.542025	3.34946	0.000809679	0.0365503
ENSG00000275763.2	13.4344	-1.47263	0.439646	-3.34958	0.000809332	0.0365503
ENSG00000124212.5	2264.09	1.49896	0.447698	3.34815	0.000813528	0.0366746
ENSG00000110169.9	1290.83	-1.49526	0.446777	-3.34677	0.000817589	0.0368029
ENSG00000143320.7	21068	-1.38744	0.414603	-3.34644	0.000818575	0.0368029
ENSG00000182329.9	8.12226	-1.32114	0.394914	-3.34539	0.000821678	0.0368928
ENSG00000005249.11	5298.96	1.51026	0.451545	3.34466	0.000823846	0.0369405
ENSG00000259940.2	34.5436	-1.28964	0.385716	-3.34349	0.000827305	0.037046
ENSG00000231971.4	4.68701	1.4955	0.447649	3.3408	0.000835388	0.0373579
ENSG00000215859.7	20.7085	-0.919541	0.275297	-3.34018	0.000837255	0.0373914
ENSG00000176102.10	2286.17	-0.456777	0.136893	-3.33673	0.000847694	0.0378071
ENSG00000218631.1	5.8057	1.37642	0.412701	3.33514	0.000852573	0.0379298
ENSG00000236790.4	18.4137	-1.43738	0.430988	-3.33509	0.000852711	0.0379298
ENSG00000263011.1	20.0292	-1.01814	0.30533	-3.33455	0.00085438	0.0379535
ENSG00000268205.1	1745.6	0.71997	0.215959	3.33382	0.000856615	0.0380024
ENSG00000143157.10	7377.4	-0.571659	0.171551	-3.33231	0.000861296	0.0380586
ENSG00000162999.11	198.073	0.731229	0.219412	3.33268	0.00086015	0.0380586
ENSG00000256947.1	1.12606	2.03662	0.611132	3.33254	0.000860559	0.0380586
ENSG00000271551.1	9.53766	1.22715	0.368323	3.33171	0.000863133	0.0380894
ENSG00000062282.13	2155.43	1.33323	0.400335	3.33027	0.000867607	0.0382364
ENSG00000186603.5	104.431	-1.52459	0.45812	-3.32792	0.000874964	0.0385099
ENSG00000170689.9	179.867	-1.41037	0.423954	-3.32672	0.000878761	0.0386262
ENSG00000160298.16	461.67	-0.828495	0.249135	-3.32549	0.000882631	0.0387454
ENSG00000226329.2	28.0097	1.52367	0.458285	3.32471	0.000885092	0.0388025
ENSG00000226791.5	225.953	-1.55657	0.468358	-3.32345	0.000889109	0.0389276
ENSG00000168014.15	2584.03	-0.522889	0.157361	-3.32286	0.000890987	0.0389589
ENSG00000105879.10	2453.92	0.375543	0.113038	3.32229	0.000892818	0.0389743
ENSG00000130589.15	2978.26	-0.94157	0.283433	-3.32202	0.000893671	0.0389743
ENSG00000224224.1	1.42233	2.05764	0.619649	3.32065	0.000898072	0.0391153
ENSG00000165655.15	831.364	1.03586	0.312357	3.31629	0.000912226	0.0394722
ENSG00000183171.5	12.643	-1.22923	0.370743	-3.31558	0.000914517	0.0394722
ENSG00000226124.5	197.794	0.970067	0.292553	3.31587	0.000913589	0.0394722
ENSG00000229953.1	37.5647	1.59312	0.480251	3.31726	0.000909062	0.0394722
ENSG00000234693.1	6.70913	1.95911	0.590881	3.31558	0.000914528	0.0394722
ENSG00000237252.1	1.03327	-1.89285	0.570536	-3.31766	0.000907741	0.0394722
ENSG00000256705.3	2.89638	1.27316	0.383824	3.31703	0.000909814	0.0394722
ENSG00000143379.11	3304.82	-0.532665	0.160722	-3.31419	0.000919075	0.0396174
ENSG00000143224.16	869.595	-0.481464	0.145366	-3.31207	0.000926071	0.0398675
ENSG00000174156.12	24.7929	2.06443	0.623476	3.31117	0.000929072	0.0399453
ENSG00000146013.9	36.2959	1.76859	0.534374	3.30964	0.000934145	0.0401119
ENSG00000170634.11	662.111	0.682725	0.206349	3.3086	0.000937636	0.0401975
ENSG00000234235.1	2.30955	1.81608	0.548941	3.30833	0.000938543	0.0401975
ENSG00000149090.10	468.251	1.36147	0.411775	3.30634	0.000945219	0.0403801
ENSG00000173114.11	81.4701	1.33618	0.404111	3.30646	0.000944828	0.0403801
ENSG00000147257.12	1521.76	1.54482	0.467363	3.3054	0.00094842	0.0404309
ENSG00000263466.1	10.2212	-1.39962	0.423451	-3.30528	0.000948827	0.0404309
ENSG00000054282.14	1484.09	-0.394674	0.119433	-3.30456	0.000951262	0.0404317
ENSG00000261353.1	105.467	0.958441	0.290032	3.3046	0.000951107	0.0404317
ENSG00000124126.12	5782.75	-0.865542	0.262338	-3.29934	0.000969122	0.0410263
ENSG00000233009.1	17.7004	1.67299	0.507115	3.29904	0.000970158	0.0410263
ENSG00000268573.1	88.3005	-0.857722	0.259934	-3.29977	0.000967639	0.0410263
ENSG00000276234.3	894.69	-0.724846	0.219671	-3.29968	0.000967936	0.0410263
ENSG00000227953.5	51.1732	-1.24147	0.376355	-3.29868	0.000971397	0.0410268
ENSG00000042445.12	9710.57	0.778394	0.23614	3.29632	0.000979609	0.0413215
ENSG00000272630.1	48.3237	-0.84263	0.255708	-3.29529	0.000983218	0.0414215
ENSG00000240710.1	18.4319	-1.51957	0.461199	-3.29483	0.000984823	0.0414369
ENSG00000101361.13	7556.6	-0.550944	0.167244	-3.29425	0.000986843	0.0414697
ENSG00000239617.1	18.459	-1.04919	0.318586	-3.29327	0.000990291	0.0415624
ENSG00000185112.5	476.277	0.802262	0.243708	3.29189	0.000995151	0.041714
ENSG00000119242.7	2214.3	0.47343	0.143878	3.2905	0.00100011	0.0417691
ENSG00000184113.9	548.266	1.44198	0.43823	3.29047	0.00100021	0.0417691
ENSG00000198003.10	87.0954	-1.52097	0.462214	-3.29061	0.000999707	0.0417691
ENSG00000162878.11	408.92	1.23491	0.375374	3.28983	0.00100249	0.0417947
ENSG00000163617.9	576.549	-0.810377	0.246404	-3.28882	0.00100607	0.0417947
ENSG00000181195.9	20.704	1.3726	0.417378	3.28862	0.00100679	0.0417947
ENSG00000223559.1	11.7446	-1.13663	0.345595	-3.28892	0.00100573	0.0417947
ENSG00000273297.1	18.6939	1.17532	0.357398	3.28854	0.00100707	0.0417947
ENSG00000258910.2	23.1744	-1.7514	0.532704	-3.28776	0.00100988	0.0418592
ENSG00000204438.9	889.44	-0.471274	0.143403	-3.28635	0.00101493	0.0420167
ENSG00000185640.5	7.00383	1.53987	0.468665	3.28566	0.00101744	0.0420683
ENSG00000154065.15	185.08	1.35279	0.411798	3.28508	0.00101954	0.0421031
ENSG00000260646.1	5.34732	-1.27515	0.388235	-3.28448	0.00102169	0.0421204
ENSG00000265407.1	2.81504	-1.41651	0.431302	-3.28427	0.00102248	0.0421204
ENSG00000277555.1	5.75108	-1.28068	0.390082	-3.28311	0.00102668	0.0422416
ENSG00000169313.9	78.0876	1.50588	0.459171	3.27955	0.00103972	0.0426732
ENSG00000250488.1	31.268	2.0311	0.619311	3.27961	0.00103949	0.0426732
ENSG00000247157.5	40.8938	1.18183	0.360435	3.2789	0.00104213	0.0427195
ENSG00000120903.9	3.0966	1.85694	0.56656	3.27756	0.00104707	0.0428174
ENSG00000197870.11	14.5478	1.71192	0.522315	3.27757	0.00104705	0.0428174
ENSG00000135298.12	12.9439	1.36359	0.416259	3.27582	0.00105355	0.0430295
ENSG00000131969.13	71.0794	-1.65968	0.506847	-3.27453	0.00105839	0.0431748
ENSG00000117148.7	287.366	1.8988	0.579956	3.27404	0.0010602	0.0431958
ENSG00000143499.12	2832.34	-0.549095	0.167735	-3.27359	0.00106189	0.0432121
ENSG00000231852.5	107.802	-1.36798	0.417974	-3.27288	0.00106458	0.0432689
ENSG00000143740.13	2313.27	-0.488142	0.149211	-3.27149	0.00106984	0.0433479
ENSG00000204913.5	10.3176	-2.0012	0.61179	-3.27105	0.00107149	0.0433479
ENSG00000224628.2	3.36311	1.48707	0.454623	3.27099	0.00107171	0.0433479
ENSG00000238125.1	3.24191	2.15179	0.657741	3.27148	0.00106986	0.0433479
ENSG00000185345.17	204.988	1.26928	0.388129	3.27026	0.00107448	0.0434076
ENSG00000169764.13	10977.6	0.672899	0.205801	3.26967	0.00107674	0.0434463
ENSG00000280758.1	12.5547	-0.781665	0.23911	-3.26907	0.00107903	0.0434864
ENSG00000101888.10	1390.67	0.620815	0.189958	3.26817	0.00108243	0.0435499
ENSG00000253525.1	25.0882	-1.8827	0.576106	-3.26797	0.00108321	0.0435499
ENSG00000166819.10	592.188	1.66231	0.50907	3.26538	0.00109316	0.0437918
ENSG00000173728.9	9.36151	-1.18105	0.361657	-3.26567	0.00109204	0.0437918
ENSG00000233330.1	25.1078	0.746577	0.228596	3.26592	0.00109108	0.0437918
ENSG00000111224.12	778.684	0.455378	0.139529	3.26369	0.00109972	0.0439624
ENSG00000113163.14	3757.05	0.594504	0.182212	3.2627	0.00110358	0.0439624
ENSG00000116580.17	3181.75	-0.476001	0.145877	-3.26302	0.00110231	0.0439624
ENSG00000226334.1	7.18694	1.4692	0.450194	3.26349	0.0011005	0.0439624
ENSG00000226958.1	18.5966	0.928397	0.284588	3.26225	0.0011053	0.0439624
ENSG00000261520.4	40.7354	-1.77112	0.542898	-3.26234	0.00110495	0.0439624
ENSG00000137558.6	502.065	1.52145	0.466481	3.26154	0.0011081	0.0440214
ENSG00000146530.10	142.757	-1.55112	0.47597	-3.25886	0.00111859	0.0443327
ENSG00000196167.8	212.285	1.5886	0.487426	3.25917	0.00111739	0.0443327
ENSG00000273983.1	165.812	1.53111	0.470001	3.25768	0.00112327	0.0444655
ENSG00000102001.11	49.065	-1.25087	0.384144	-3.25626	0.0011289	0.0445649
ENSG00000197696.8	362.368	1.15037	0.353341	3.25571	0.00113111	0.0445649
ENSG00000236104.2	1127	-0.459849	0.141241	-3.25578	0.00113082	0.0445649
ENSG00000275155.1	7.51137	1.45102	0.445638	3.25605	0.00112973	0.0445649
ENSG00000168490.12	108.763	1.49574	0.459601	3.25442	0.00113622	0.0447137
ENSG00000233766.6	2.44782	2.05175	0.63054	3.25395	0.0011381	0.0447351
ENSG00000188917.13	1628.34	0.641851	0.197341	3.2525	0.00114396	0.0449124
ENSG00000109610.5	1838.64	1.48081	0.455542	3.25066	0.00115137	0.0451506
ENSG00000169242.10	5924.71	-0.803712	0.247394	-3.24871	0.00115931	0.0454086
ENSG00000168004.8	817.716	1.88938	0.581736	3.24782	0.00116291	0.0454963
ENSG00000267272.4	78.648	1.18826	0.36594	3.24714	0.00116573	0.0455533
ENSG00000136881.10	3.16776	-1.2402	0.382308	-3.24399	0.00117868	0.0458348
ENSG00000183036.9	13.9885	-1.48382	0.45739	-3.24409	0.00117825	0.0458348
ENSG00000196109.6	146.688	1.67046	0.514963	3.24384	0.00117929	0.0458348
ENSG00000196812.4	500.211	-0.660418	0.203599	-3.24372	0.00117978	0.0458348
ENSG00000277447.1	3.41804	1.13817	0.350873	3.24383	0.00117932	0.0458348
ENSG00000270604.4	12.1487	1.16692	0.359848	3.2428	0.00118359	0.0459294
ENSG00000111249.12	79.7221	1.68387	0.519403	3.24193	0.00118724	0.0459457
ENSG00000225762.1	20.7527	1.35047	0.416555	3.24199	0.00118697	0.0459457
ENSG00000273344.1	443.862	0.661592	0.204087	3.24171	0.00118813	0.0459457
ENSG00000188107.12	187.41	1.35086	0.416875	3.24045	0.00119342	0.0460968
ENSG00000197782.13	1069.35	0.699508	0.216002	3.23843	0.00120189	0.0463706
ENSG00000131477.9	953.576	1.04293	0.322097	3.23794	0.00120395	0.0463965
ENSG00000184254.15	1842.03	1.19244	0.36837	3.23707	0.00120764	0.0464851
ENSG00000115306.14	23951.3	0.953458	0.294614	3.23629	0.00121093	0.0465583
ENSG00000225406.1	0.77222	1.9254	0.59525	3.23461	0.00121809	0.0467798
ENSG00000119760.14	2304.53	0.353904	0.109431	3.23405	0.00122049	0.046818
ENSG00000125046.13	72.6908	-1.2387	0.383193	-3.23257	0.00122684	0.0470077
ENSG00000171564.10	218.992	-2.03875	0.630828	-3.23186	0.00122988	0.0470166
ENSG00000266208.1	368.81	-0.986611	0.305257	-3.23207	0.00122897	0.0470166
ENSG00000117640.16	2367.79	0.426379	0.132052	3.22887	0.0012428	0.0474216
ENSG00000246022.2	2.39563	2.11849	0.656131	3.22875	0.00124331	0.0474216
ENSG00000178715.8	46.3052	1.23689	0.383321	3.22679	0.00125189	0.0476945
ENSG00000117118.8	3912.5	0.407395	0.126328	3.22491	0.00126013	0.0479536
ENSG00000263711.4	1.37003	1.99511	0.618795	3.22419	0.00126331	0.0480202
ENSG00000213085.8	327.699	-1.23019	0.381598	-3.22379	0.00126506	0.0480321
ENSG00000227705.1	1.18145	1.98957	0.617268	3.22319	0.00126771	0.0480783
ENSG00000160401.13	219.273	-0.877911	0.272586	-3.22067	0.0012789	0.0484477
ENSG00000085377.12	3184.73	-0.404809	0.125811	-3.2176	0.00129268	0.0486055
ENSG00000214279.11	65.1937	-1.09422	0.340034	-3.21797	0.00129103	0.0486055
ENSG00000250334.4	14.5456	1.35513	0.420934	3.21935	0.00128482	0.0486055
ENSG00000254362.1	1.62716	1.61552	0.502053	3.21783	0.00129163	0.0486055
ENSG00000256894.1	40.9408	0.985126	0.30618	3.21748	0.00129324	0.0486055
ENSG00000272724.1	8.47481	-1.70763	0.530693	-3.21773	0.00129209	0.0486055
ENSG00000277639.1	84.2832	1.40502	0.436545	3.21849	0.00128867	0.0486055
ENSG00000165810.15	450.928	1.46922	0.456754	3.21666	0.00129692	0.0486892
ENSG00000011347.8	3501.46	-0.830883	0.258443	-3.21496	0.00130461	0.0489228
ENSG00000244593.1	7.06012	1.28094	0.398791	3.21205	0.00131792	0.0493116
ENSG00000270124.1	2.12391	1.53947	0.479275	3.21208	0.00131776	0.0493116
ENSG00000236921.1	1.24191	1.99262	0.620792	3.2098	0.00132825	0.0495871
ENSG00000277200.1	10.5621	1.59523	0.496964	3.20995	0.00132756	0.0495871
ENSG00000138829.9	708.434	1.48504	0.462756	3.20912	0.00133142	0.0496498
ENSG00000053770.10	3313.48	0.416293	0.129768	3.20798	0.0013367	0.0497913
ENSG00000230202.1	222.106	0.952092	0.29688	3.20699	0.00134131	0.0499075
ENSG00000211584.12	1863.61	0.637703	0.1989	3.20615	0.00134522	0.0499974
ENSG00000183172.8	2098.37	0.612904	0.191267	3.20445	0.00135322	0.050239
ENSG00000119723.14	735.415	0.483446	0.150905	3.20366	0.00135695	0.0502713
ENSG00000253194.1	3.7647	1.31949	0.411874	3.20362	0.0013571	0.0502713
ENSG00000160183.12	888.046	-1.54245	0.481599	-3.20277	0.00136113	0.0503091
ENSG00000278053.3	2336.82	-0.762113	0.237943	-3.20292	0.00136041	0.0503091
ENSG00000174165.6	1265.51	0.514263	0.160618	3.20177	0.00136586	0.0504283
ENSG00000127084.16	780.72	-1.02009	0.318645	-3.20133	0.00136793	0.050449
ENSG00000064205.9	2143.12	1.47567	0.461095	3.20036	0.00137258	0.0505646
ENSG00000257108.1	78.5565	-1.25518	0.392252	-3.19993	0.0013746	0.0505833
ENSG00000229782.1	2.44413	1.2937	0.404368	3.19932	0.0013775	0.0506344
ENSG00000198169.7	1183.38	-0.55153	0.172435	-3.19849	0.00138151	0.0506743
ENSG00000215409.4	0.80286	2.00549	0.627016	3.19847	0.00138161	0.0506743
ENSG00000248810.1	62.6279	1.83102	0.572569	3.19791	0.00138429	0.0507169
ENSG00000168811.5	68.4422	-1.37383	0.429671	-3.19739	0.00138676	0.0507516
ENSG00000278396.1	21.1278	0.706913	0.221217	3.19556	0.00139561	0.0510197
ENSG00000172086.7	2609.93	0.637195	0.199476	3.19435	0.00140146	0.051178
ENSG00000116857.15	6912.2	-0.618927	0.193805	-3.19356	0.00140531	0.0512134
ENSG00000181449.3	141.94	-1.97074	0.617107	-3.19352	0.0014055	0.0512134
ENSG00000114125.12	3681.37	0.571675	0.17903	3.19318	0.00140713	0.0512172
ENSG00000264954.1	5.99253	-1.47379	0.461643	-3.19248	0.00141055	0.0512439
ENSG00000279246.1	8.64933	-1.07456	0.336598	-3.19241	0.00141093	0.0512439
ENSG00000147576.14	297.552	1.38681	0.434883	3.18892	0.00142805	0.0518094
ENSG00000183423.10	28.5603	-1.12822	0.353861	-3.18833	0.00143097	0.0518592
ENSG00000057468.6	11.6235	-1.03413	0.324769	-3.1842	0.00145156	0.0520145
ENSG00000138617.13	878.48	0.425112	0.133418	3.18633	0.00144092	0.0520145
ENSG00000167772.10	1592.83	1.40374	0.440622	3.18581	0.0014435	0.0520145
ENSG00000185518.10	159.895	1.35011	0.423959	3.18453	0.00144988	0.0520145
ENSG00000228168.1	152.302	-1.41069	0.442942	-3.18482	0.00144844	0.0520145
ENSG00000235106.7	1334.4	-0.494942	0.155371	-3.18556	0.00144473	0.0520145
ENSG00000239969.4	13.9702	1.00805	0.316542	3.18457	0.00144972	0.0520145
ENSG00000257771.4	2.78732	-1.92265	0.603651	-3.18503	0.00144737	0.0520145
ENSG00000266473.1	5.00042	1.04013	0.326644	3.1843	0.00145103	0.0520145
ENSG00000275400.1	289.515	0.498191	0.156465	3.18404	0.00145236	0.0520145
ENSG00000275454.1	13.0516	1.02542	0.322048	3.18405	0.00145227	0.0520145
ENSG00000270379.4	6.54096	-1.28714	0.404592	-3.18134	0.00146595	0.0523891
ENSG00000273677.1	0.776326	-2.06432	0.648868	-3.18141	0.00146558	0.0523891
ENSG00000189410.10	12.5991	1.47181	0.462884	3.17966	0.00147448	0.0526376
ENSG00000138685.11	307.805	1.36358	0.428898	3.17926	0.00147654	0.0526548
ENSG00000269293.2	239.979	0.775727	0.244053	3.17852	0.00148028	0.0527318
ENSG00000213553.4	299.152	0.895596	0.281815	3.17796	0.00148315	0.0527779
ENSG00000196092.11	107.969	1.55093	0.488266	3.17639	0.00149119	0.0530076
ENSG00000139899.9	193.559	0.813226	0.256174	3.1745	0.00150095	0.0531088
ENSG00000179709.7	4.6922	1.91822	0.604149	3.17507	0.00149798	0.0531088
ENSG00000202079.1	6.75368	-1.24924	0.393549	-3.1743	0.00150197	0.0531088
ENSG00000224003.1	12.1042	1.23846	0.390102	3.17471	0.00149987	0.0531088
ENSG00000241547.1	20.7426	1.14838	0.361688	3.17507	0.00149801	0.0531088
ENSG00000130595.15	37.1226	1.67513	0.527816	3.1737	0.00150509	0.053163
ENSG00000138640.13	2591.41	1.13413	0.357428	3.17304	0.00150853	0.0532281
ENSG00000186417.12	212.43	1.37335	0.433006	3.17167	0.00151565	0.0534229
ENSG00000141519.13	467.294	-0.919511	0.290029	-3.17041	0.00152223	0.0535984
ENSG00000253223.1	3.69949	-1.22235	0.385618	-3.16985	0.00152518	0.0536461
ENSG00000250999.1	13.4866	-0.923345	0.291353	-3.16917	0.00152876	0.0537155
ENSG00000132434.8	1717.72	0.57341	0.180978	3.16839	0.00153283	0.053802
ENSG00000255966.1	7.02289	-1.13839	0.359402	-3.16746	0.00153777	0.0539188
ENSG00000047457.12	11194.8	-1.75687	0.554794	-3.16671	0.00154173	0.0540008
ENSG00000169499.13	2703.77	0.730326	0.230689	3.16584	0.00154635	0.0540497
ENSG00000173432.9	1952.16	1.69457	0.535236	3.16602	0.00154539	0.0540497
ENSG00000161664.5	48.5262	-0.843003	0.266449	-3.16384	0.00155702	0.0542524
ENSG00000174502.17	18.2904	-1.73087	0.54699	-3.16435	0.00155429	0.0542524
ENSG00000185863.7	67.7126	-1.33966	0.423418	-3.16392	0.0015566	0.0542524
ENSG00000145819.14	2241.05	0.925658	0.292631	3.16322	0.00156033	0.0542562
ENSG00000273123.1	8.02204	-1.40839	0.445242	-3.16321	0.00156037	0.0542562
ENSG00000229611.1	0.929119	-1.86586	0.590229	-3.16125	0.00157093	0.0545602
ENSG00000256357.1	4.05513	-2.03649	0.64426	-3.16098	0.00157238	0.0545602
ENSG00000167874.6	99.5409	1.19433	0.377969	3.15987	0.0015784	0.0546152
ENSG00000186994.10	173.249	1.09671	0.34715	3.15918	0.00158213	0.0546152
ENSG00000187824.7	200.788	1.1338	0.358866	3.1594	0.00158095	0.0546152
ENSG00000258924.4	1.4645	-1.68434	0.533114	-3.15943	0.0015808	0.0546152
ENSG00000268902.2	2.28465	-2.06838	0.654486	-3.16032	0.00157596	0.0546152
ENSG00000108344.13	48443.4	-1.4182	0.449044	-3.15827	0.00158707	0.0547108
ENSG00000110274.13	1421.28	-0.55232	0.174959	-3.15686	0.00159479	0.0547108
ENSG00000119655.7	9691.58	0.640513	0.202889	3.15697	0.00159419	0.0547108
ENSG00000159433.10	582.045	1.09548	0.347113	3.15599	0.00159956	0.0547108
ENSG00000224805.2	46.9632	-1.25814	0.398652	-3.15598	0.00159959	0.0547108
ENSG00000230922.1	1.60404	2.03922	0.646147	3.15598	0.00159962	0.0547108
ENSG00000247763.2	5.84145	1.53199	0.485242	3.15717	0.00159308	0.0547108
ENSG00000256347.1	2.15396	-1.77699	0.562886	-3.15693	0.00159441	0.0547108
ENSG00000258484.3	203.933	-1.53634	0.486642	-3.15703	0.00159385	0.0547108
ENSG00000101901.9	1607.32	0.408608	0.129579	3.15335	0.00161406	0.0550567
ENSG00000123095.5	2561.16	0.857858	0.272077	3.153	0.00161602	0.0550567
ENSG00000168546.9	50.6323	1.32274	0.419486	3.15325	0.00161465	0.0550567
ENSG00000177628.14	4288.57	-0.694202	0.220176	-3.15295	0.00161631	0.0550567
ENSG00000186106.10	1615.6	0.724004	0.229791	3.15071	0.00162875	0.055424
ENSG00000265972.4	39639.1	1.08845	0.345509	3.15026	0.00163124	0.0554521
ENSG00000269068.1	6.0403	-1.41521	0.449304	-3.14978	0.00163395	0.0554879
ENSG00000135517.6	11.1563	1.01192	0.321566	3.14686	0.00165032	0.055987
ENSG00000266916.4	72.5539	-0.891826	0.283464	-3.14617	0.00165424	0.0560631
ENSG00000017427.14	130.988	1.28973	0.410016	3.14556	0.00165771	0.0560638
ENSG00000164434.10	3531.16	2.02844	0.645082	3.14447	0.00166387	0.0560638
ENSG00000227172.2	1.04525	1.68307	0.535196	3.14477	0.00166219	0.0560638
ENSG00000236279.5	5.52586	1.32113	0.420126	3.1446	0.00166312	0.0560638
ENSG00000238793.1	4.74505	-1.70508	0.542182	-3.14485	0.00166173	0.0560638
ENSG00000255158.1	8.45413	-1.19943	0.381449	-3.14439	0.00166432	0.0560638
ENSG00000172900.10	1.74942	-1.60967	0.512103	-3.14326	0.00167078	0.0562249
ENSG00000122012.12	33.084	1.34042	0.42653	3.14262	0.00167441	0.0562904
ENSG00000108439.8	2689.4	0.985638	0.313702	3.14196	0.00167822	0.0562937
ENSG00000149269.8	4254.01	-0.808911	0.257469	-3.14177	0.00167927	0.0562937
ENSG00000213640.3	21.3399	-1.4365	0.457234	-3.14173	0.00167955	0.0562937
ENSG00000165325.12	23.1481	-1.23329	0.392658	-3.14086	0.0016845	0.0563692
ENSG00000236947.4	22.015	-1.17876	0.375311	-3.14075	0.00168518	0.0563692
ENSG00000116016.12	14309.7	0.894541	0.284912	3.1397	0.00169118	0.0564209
ENSG00000130307.10	133.932	1.1205	0.356872	3.13979	0.0016907	0.0564209
ENSG00000234272.1	1.19333	1.77695	0.565984	3.13957	0.00169197	0.0564209
ENSG00000241057.1	9.48861	-1.11153	0.354068	-3.13931	0.00169347	0.0564209
ENSG00000184949.14	314.167	-0.867464	0.276359	-3.13891	0.0016958	0.0564423
ENSG00000271850.1	60.4739	-1.53104	0.487872	-3.1382	0.00169989	0.0565221
ENSG00000123405.12	43.3861	-1.51565	0.483018	-3.13787	0.0017018	0.0565295
ENSG00000271414.1	0.939843	1.66971	0.532421	3.13607	0.00171226	0.0568207
ENSG00000124785.7	1313.18	1.24464	0.397038	3.13482	0.0017196	0.0568947
ENSG00000133863.5	4.0424	-1.79599	0.572869	-3.13508	0.00171809	0.0568947
ENSG00000243649.7	1590.36	-1.28324	0.409315	-3.13509	0.001718	0.0568947
ENSG00000080293.8	15.3698	1.59896	0.510159	3.13423	0.00172304	0.0569523
ENSG00000126775.8	1758.55	0.50265	0.160402	3.13368	0.00172627	0.0569767
ENSG00000167371.15	97.9631	-0.999095	0.318855	-3.13338	0.00172803	0.0569767
ENSG00000206337.9	2794.7	-0.9878	0.315265	-3.13324	0.00172889	0.0569767
ENSG00000122420.8	107.23	1.3927	0.44459	3.13255	0.00173298	0.0570552
ENSG00000137876.8	5991.24	0.524932	0.167602	3.13202	0.0017361	0.0571019
ENSG00000164556.7	3.69015	-1.50934	0.482027	-3.13124	0.00174072	0.0571415
ENSG00000213639.8	22709.7	0.553232	0.176674	3.13137	0.00173991	0.0571415
ENSG00000174628.15	732.732	-0.59393	0.189741	-3.13021	0.00174682	0.0571742
ENSG00000178773.13	229.635	-1.22138	0.390192	-3.1302	0.00174685	0.0571742
ENSG00000227959.1	5.60302	1.25907	0.402172	3.13067	0.00174407	0.0571742
ENSG00000165309.12	92.9038	-1.67972	0.536679	-3.12984	0.001749	0.0571887
ENSG00000232233.1	8.08068	1.52026	0.485846	3.1291	0.00175345	0.0572783
ENSG00000256537.3	2387.88	0.699193	0.223522	3.12807	0.0017596	0.057423
ENSG00000123901.7	13.6375	-1.12963	0.361161	-3.12778	0.00176134	0.0574239
ENSG00000007001.11	6.9851	1.23405	0.394847	3.12539	0.00177569	0.0575359
ENSG00000118298.9	61.4034	-1.14713	0.366969	-3.12597	0.00177219	0.0575359
ENSG00000160679.11	5308.21	-0.368419	0.117865	-3.12576	0.00177347	0.0575359
ENSG00000198099.7	6.83764	1.84504	0.590374	3.1252	0.00177682	0.0575359
ENSG00000233654.1	6.43533	1.19613	0.38257	3.12656	0.00176863	0.0575359
ENSG00000248738.5	3.4135	-1.77514	0.567706	-3.12686	0.00176682	0.0575359
ENSG00000280804.1	18.1783	-0.720455	0.23049	-3.12575	0.00177353	0.0575359
ENSG00000198211.8	1.21003	-1.90757	0.610782	-3.12316	0.00178923	0.0577701
ENSG00000198624.11	2172.87	1.33245	0.426563	3.12369	0.00178601	0.0577701
ENSG00000259146.3	50.7994	-0.920398	0.294681	-3.12337	0.00178792	0.0577701
ENSG00000108474.15	309.477	0.562029	0.180079	3.12101	0.00180231	0.0579273
ENSG00000154330.11	309.59	1.31066	0.420013	3.12052	0.00180534	0.0579273
ENSG00000166569.7	1.83261	-1.53487	0.491719	-3.12144	0.00179966	0.0579273
ENSG00000205838.11	31.8812	-0.853878	0.273646	-3.12037	0.00180622	0.0579273
ENSG00000237637.1	5.73145	-1.41911	0.454783	-3.1204	0.00180603	0.0579273
ENSG00000241288.6	123.044	-1.04642	0.335252	-3.1213	0.00180052	0.0579273
ENSG00000275759.1	25.6954	-1.23025	0.394207	-3.12082	0.00180346	0.0579273
ENSG00000170482.15	126.914	-1.29189	0.414205	-3.11897	0.00181485	0.0581483
ENSG00000175946.8	122.645	-1.29591	0.415586	-3.11827	0.00181919	0.0582314
ENSG00000158292.6	796.229	0.582958	0.18705	3.11659	0.00182957	0.0583406
ENSG00000162975.4	77.6712	-1.3825	0.443553	-3.11688	0.00182774	0.0583406
ENSG00000213904.7	97.4282	0.948517	0.304308	3.11696	0.00182724	0.0583406
ENSG00000277142.1	81.5562	-1.20813	0.387644	-3.11659	0.00182957	0.0583406
ENSG00000148943.10	2139.63	0.471803	0.151442	3.11541	0.0018369	0.0584497
ENSG00000230601.4	3.18838	-1.50331	0.482525	-3.1155	0.00183633	0.0584497
ENSG00000276131.1	4.09053	-1.2051	0.386847	-3.11519	0.00183824	0.0584497
ENSG00000162825.15	156.87	-0.653294	0.209749	-3.11465	0.00184166	0.0585029
ENSG00000119698.10	11.5217	1.55621	0.499693	3.11433	0.00184364	0.0585104
ENSG00000071991.7	4.70871	1.93709	0.622056	3.11402	0.0018456	0.0585168
ENSG00000183044.10	1705.86	-0.942309	0.302668	-3.11334	0.00184981	0.0585397
ENSG00000183569.16	4965.41	1.62595	0.522253	3.11334	0.00184982	0.0585397
ENSG00000264522.4	4128.42	-0.654794	0.21035	-3.11288	0.0018527	0.0585754
ENSG00000178125.13	9.33609	-1.27341	0.409204	-3.11192	0.00185875	0.0587019
ENSG00000231312.5	387.312	0.771953	0.248082	3.11169	0.00186021	0.0587019
ENSG00000243697.1	9.80853	-1.07887	0.346814	-3.11079	0.00186586	0.0587692
ENSG00000279696.1	84.4066	-0.844134	0.271347	-3.11091	0.00186512	0.0587692
ENSG00000126790.10	370.27	0.641633	0.20628	3.1105	0.00186772	0.0587727
ENSG00000108578.13	2477.65	-0.768676	0.247355	-3.10758	0.00188623	0.0591879
ENSG00000155511.16	9.90137	1.7356	0.558488	3.10768	0.00188561	0.0591879
ENSG00000204421.2	38.3541	-1.54069	0.495717	-3.10799	0.00188362	0.0591879
ENSG00000140297.11	37.7872	1.5013	0.483242	3.10673	0.00189167	0.0592476
ENSG00000231868.1	14.0805	-1.54651	0.497754	-3.10697	0.00189013	0.0592476
ENSG00000126749.13	810.079	0.486731	0.156713	3.10588	0.00189716	0.0592531
ENSG00000147408.13	1412.83	0.780865	0.251399	3.10607	0.0018959	0.0592531
ENSG00000151468.10	1976.52	1.24562	0.401034	3.10601	0.00189627	0.0592531
ENSG00000242611.1	8.74983	1.51298	0.487212	3.10539	0.00190027	0.0592947
ENSG00000233626.2	6.14714	-1.12854	0.363557	-3.10417	0.00190813	0.0594335
ENSG00000255065.1	102.032	2.03641	0.656029	3.10415	0.00190827	0.0594335
ENSG00000118217.5	6593.69	-0.664531	0.214184	-3.10262	0.00191814	0.0595324
ENSG00000155906.15	1739.01	-0.92285	0.297474	-3.10228	0.00192034	0.0595324
ENSG00000163017.12	3385.44	1.62386	0.523343	3.10287	0.00191654	0.0595324
ENSG00000197301.6	48.9404	-1.0362	0.333984	-3.10255	0.00191864	0.0595324
ENSG00000263400.5	36.3596	1.15288	0.371561	3.1028	0.00191698	0.0595324
ENSG00000171914.13	2626.57	0.920154	0.296702	3.10127	0.00192692	0.0596
ENSG00000249599.1	11.3086	-1.92652	0.621231	-3.10113	0.00192787	0.0596
ENSG00000254593.1	6.36162	0.964787	0.311098	3.10123	0.00192717	0.0596
ENSG00000151012.12	456.707	1.11935	0.361142	3.09947	0.00193865	0.0598226
ENSG00000179314.12	144.308	1.18513	0.382339	3.09968	0.00193728	0.0598226
ENSG00000189056.12	130.651	1.37173	0.442718	3.09843	0.00194547	0.0599779
ENSG00000130234.9	378.997	1.63457	0.527693	3.09758	0.00195104	0.0600943
ENSG00000242268.2	1.85106	2.01404	0.650464	3.09631	0.00195942	0.0602969
ENSG00000173867.8	10.2659	-1.05178	0.33988	-3.09455	0.00197113	0.0606015
ENSG00000104221.11	687.487	0.938948	0.303545	3.09328	0.00197958	0.0606506
ENSG00000122375.10	5.04974	1.55254	0.501918	3.09322	0.00197998	0.0606506
ENSG00000165929.11	15730.7	0.832762	0.269184	3.09365	0.00197709	0.0606506
ENSG00000214954.7	49.2363	-0.974159	0.314889	-3.09365	0.00197708	0.0606506
ENSG00000133958.12	34.2085	0.641948	0.207573	3.09265	0.00198381	0.0607122
ENSG00000188878.15	300.803	-0.796882	0.257791	-3.09119	0.00199353	0.0608982
ENSG00000205231.1	4.00117	1.54139	0.498603	3.09142	0.00199203	0.0608982
ENSG00000253802.1	73.5684	-2.00183	0.647924	-3.0896	0.00200428	0.0611707
ENSG00000224312.1	2.95538	-1.59673	0.516892	-3.08911	0.00200759	0.0612159
ENSG00000083844.9	2752.63	0.625548	0.202629	3.08716	0.00202079	0.0615623
ENSG00000225408.1	5.10886	-1.35342	0.43854	-3.0862	0.00202734	0.0616328
ENSG00000237515.7	457.142	-1.23565	0.400404	-3.08602	0.00202858	0.0616328
ENSG00000255474.1	4.53403	1.64682	0.53364	3.08601	0.00202863	0.0616328
ENSG00000172461.9	154.538	-1.42569	0.462161	-3.08483	0.0020367	0.0617657
ENSG00000198756.9	78.3585	1.16604	0.377972	3.08498	0.00203566	0.0617657
ENSG00000137392.8	25.9208	-1.6943	0.549487	-3.08342	0.00204639	0.0620033
ENSG00000139112.9	3069.13	0.731584	0.237312	3.08279	0.0020507	0.0620217
ENSG00000167193.7	5491.19	0.308367	0.100021	3.08302	0.00204914	0.0620217
ENSG00000246228.5	56.2627	1.65522	0.536993	3.08239	0.00205345	0.0620487
ENSG00000132300.17	3914.23	0.407465	0.132219	3.08174	0.00205793	0.062072
ENSG00000278029.1	6.49998	-1.1421	0.3706	-3.08176	0.00205781	0.062072
ENSG00000177452.7	4.15254	-1.5878	0.515426	-3.08055	0.00206616	0.0622385
ENSG00000273284.1	37.4542	0.926199	0.300674	3.08041	0.00206718	0.0622385
ENSG00000196427.12	17.1427	-1.83156	0.594744	-3.07957	0.00207298	0.0623426
ENSG00000203441.2	9.28089	-0.935722	0.303868	-3.07937	0.00207436	0.0623426
ENSG00000196549.9	5863.61	1.49077	0.484229	3.07865	0.00207944	0.0624392
ENSG00000254979.4	15.305	-1.2626	0.41058	-3.07516	0.00210392	0.0631176
ENSG00000178093.13	66.6726	-0.807734	0.2627	-3.07474	0.00210683	0.0631482
ENSG00000111875.7	2128.99	0.732411	0.238262	3.07397	0.00211231	0.063256
ENSG00000171199.8	16.4541	2.01909	0.65705	3.07295	0.00211952	0.063415
ENSG00000001617.10	4648.48	-0.756849	0.246576	-3.06944	0.00214458	0.0641075
ENSG00000234478.1	31.7851	-0.897508	0.29248	-3.06862	0.00215053	0.0642279
ENSG00000008394.11	16208.2	0.805314	0.262562	3.06714	0.00216118	0.0642523
ENSG00000106178.5	9.90749	1.79	0.583441	3.068	0.00215499	0.0642523
ENSG00000144891.16	238.385	1.38368	0.451281	3.06612	0.00216856	0.0642523
ENSG00000167216.15	186.947	0.87493	0.285345	3.06622	0.00216782	0.0642523
ENSG00000226556.2	1.46436	-1.71464	0.559224	-3.06611	0.00216864	0.0642523
ENSG00000233608.3	258.015	1.13193	0.369173	3.06613	0.00216847	0.0642523
ENSG00000251258.1	2.36288	1.63867	0.534169	3.06769	0.00215719	0.0642523
ENSG00000257611.1	1.15462	1.73916	0.567036	3.06711	0.00216143	0.0642523
ENSG00000269944.1	0.892383	1.76317	0.574823	3.06733	0.00215981	0.0642523
ENSG00000040531.13	856.061	0.399396	0.130286	3.06553	0.00217286	0.0642638
ENSG00000150076.21	38.3229	-0.910747	0.297076	-3.06571	0.00217157	0.0642638
ENSG00000131981.14	14840.4	0.722726	0.235814	3.06482	0.00217804	0.0642913
ENSG00000152092.14	31.901	1.48923	0.486161	3.06325	0.00218949	0.0642913
ENSG00000162383.10	106.886	1.40943	0.460285	3.06208	0.00219804	0.0642913
ENSG00000176381.5	10.1517	1.45956	0.476534	3.06288	0.00219219	0.0642913
ENSG00000177990.10	67.6675	1.13676	0.371247	3.06199	0.00219871	0.0642913
ENSG00000186272.11	403.569	0.515945	0.168518	3.06165	0.00220118	0.0642913
ENSG00000186666.5	529.317	-0.551468	0.18	-3.06372	0.00218607	0.0642913
ENSG00000198786.2	179384	0.849327	0.277312	3.06272	0.00219336	0.0642913
ENSG00000198839.8	1363.14	0.482418	0.157517	3.06265	0.00219386	0.0642913
ENSG00000230683.1	0.782857	1.83532	0.59901	3.06391	0.00218462	0.0642913
ENSG00000232383.1	6.61219	-1.37705	0.449835	-3.06124	0.00220422	0.0642913
ENSG00000235241.1	22.8359	1.00462	0.328168	3.06131	0.00220371	0.0642913
ENSG00000259495.2	228.465	-1.53438	0.500701	-3.06447	0.00218056	0.0642913
ENSG00000260185.1	1.55602	-1.49064	0.486574	-3.06353	0.00218741	0.0642913
ENSG00000261616.1	39.4447	1.17105	0.382548	3.0612	0.00220455	0.0642913
ENSG00000272021.1	10.3345	1.50619	0.491857	3.06225	0.00219683	0.0642913
ENSG00000254548.1	7.2548	-1.44937	0.473656	-3.05997	0.00221359	0.0644987
ENSG00000087085.12	103.6	1.29238	0.422398	3.05963	0.00221608	0.0645152
ENSG00000065371.16	7.57605	1.63187	0.533526	3.05866	0.00222331	0.064621
ENSG00000150401.13	942.307	-0.57413	0.187757	-3.05784	0.00222938	0.064621
ENSG00000163959.8	342.387	0.857483	0.280412	3.05794	0.00222861	0.064621
ENSG00000240376.1	66.1966	0.714011	0.233489	3.05801	0.00222812	0.064621
ENSG00000266378.1	3.80557	1.39171	0.455056	3.05832	0.0022258	0.064621
ENSG00000180592.15	56.4443	1.07518	0.351717	3.05696	0.00223598	0.0646443
ENSG00000269353.1	3.22962	-1.92598	0.630026	-3.05699	0.00223574	0.0646443
ENSG00000269713.6	439.78	-0.641652	0.209885	-3.05716	0.00223446	0.0646443
ENSG00000173714.7	6.07048	1.43588	0.469815	3.05628	0.00224105	0.0646901
ENSG00000212127.5	50.1446	0.614051	0.200943	3.05584	0.0022443	0.0646901
ENSG00000221823.9	4820.18	0.383233	0.125396	3.05619	0.00224171	0.0646901
ENSG00000249249.1	41.2595	0.748336	0.244898	3.05571	0.0022453	0.0646901
ENSG00000227359.1	29.9391	1.12568	0.368762	3.0526	0.00226869	0.0652982
ENSG00000259642.2	204.957	0.722385	0.236663	3.05238	0.00227031	0.0652982
ENSG00000075073.13	61.8797	0.807906	0.264844	3.0505	0.0022846	0.0653217
ENSG00000132141.12	202.891	0.688496	0.225701	3.05048	0.00228479	0.0653217
ENSG00000140688.15	2631.49	-0.517885	0.169759	-3.0507	0.00228306	0.0653217
ENSG00000167858.11	10.7135	-1.59505	0.522711	-3.05149	0.00227709	0.0653217
ENSG00000216895.7	114.522	0.730504	0.239357	3.05194	0.00227368	0.0653217
ENSG00000224424.7	130.494	-0.807693	0.264758	-3.05068	0.00228324	0.0653217
ENSG00000273451.1	6.1448	1.34576	0.441013	3.05152	0.00227682	0.0653217
ENSG00000117280.11	2068.83	-0.565614	0.185491	-3.04928	0.00229388	0.0655254
ENSG00000073598.5	5.43291	-1.11104	0.364484	-3.04826	0.0023017	0.065618
ENSG00000115756.11	2564.79	0.677478	0.222263	3.04809	0.00230301	0.065618
ENSG00000271797.1	14.6044	0.637737	0.209222	3.04814	0.00230265	0.065618
ENSG00000133433.9	49.7483	-1.16078	0.381075	-3.04607	0.00231851	0.0660036
ENSG00000225648.4	869.732	0.481748	0.158208	3.04503	0.00232655	0.0661761
ENSG00000214944.8	1004.52	1.00448	0.330094	3.04301	0.00234224	0.0663404
ENSG00000245293.2	3.32042	1.43626	0.47195	3.04324	0.00234046	0.0663404
ENSG00000250237.1	9.2746	1.49753	0.492082	3.04325	0.00234039	0.0663404
ENSG00000269386.4	128.106	0.640793	0.210534	3.04365	0.00233726	0.0663404
ENSG00000272789.1	7.21434	1.5987	0.525348	3.04312	0.00234136	0.0663404
ENSG00000257046.4	1.79205	2.00415	0.658844	3.04192	0.00235077	0.0665255
ENSG00000042832.10	49.4969	-0.983427	0.323509	-3.03987	0.00236678	0.0667756
ENSG00000105996.6	35.292	1.38037	0.454104	3.03977	0.00236759	0.0667756
ENSG00000107829.12	2833.26	0.482735	0.158794	3.04001	0.00236574	0.0667756
ENSG00000140092.13	3749.25	1.04288	0.343028	3.04023	0.00236398	0.0667756
ENSG00000167183.2	5044.76	1.21821	0.400905	3.03864	0.00237652	0.0668585
ENSG00000221926.10	791.289	0.567329	0.1867	3.03872	0.00237585	0.0668585
ENSG00000231507.1	8.0238	-1.18696	0.390571	-3.03903	0.0023734	0.0668585
ENSG00000102904.13	56.5775	-0.796439	0.262376	-3.03549	0.00240146	0.0675032
ENSG00000269067.1	16.3656	1.49812	0.493628	3.03492	0.00240601	0.0675743
ENSG00000225731.1	8.14812	1.63164	0.537679	3.03459	0.00240862	0.0675908
ENSG00000227337.1	7.75512	1.17609	0.387793	3.03277	0.0024232	0.0679431
ENSG00000160211.14	10634.8	0.996388	0.32857	3.0325	0.0024254	0.0679478
ENSG00000117595.9	9449.02	-0.754824	0.248937	-3.03218	0.00242792	0.0679614
ENSG00000143333.6	1560.77	-0.790896	0.260896	-3.03146	0.00243377	0.0680683
ENSG00000146521.8	19.7147	1.00201	0.330645	3.03047	0.00244174	0.0681883
ENSG00000168447.9	656.474	1.38792	0.457997	3.03042	0.00244214	0.0681883
ENSG00000187783.10	1.48342	1.61153	0.532179	3.02818	0.00246034	0.0685249
ENSG00000205363.5	306.941	-1.30523	0.431024	-3.0282	0.00246016	0.0685249
ENSG00000229980.4	89.0043	1.01077	0.333746	3.02856	0.00245719	0.0685249
ENSG00000164972.11	11.104	1.19036	0.393167	3.02761	0.00246492	0.0685384
ENSG00000171766.14	2419.2	1.33979	0.44251	3.02772	0.00246408	0.0685384
ENSG00000064651.12	16124.7	1.22632	0.405172	3.02667	0.00247265	0.0686963
ENSG00000264112.1	648.224	-0.84906	0.280578	-3.02611	0.00247725	0.0687669
ENSG00000136960.11	1817.03	1.13808	0.376319	3.02425	0.00249248	0.0691322
ENSG00000224727.1	2.27175	1.27705	0.422318	3.0239	0.00249535	0.0691545
ENSG00000130997.15	160.405	-0.918173	0.303729	-3.023	0.00250285	0.069267
ENSG00000152475.6	107.429	0.92732	0.306764	3.02291	0.00250355	0.069267
ENSG00000134339.7	410.898	1.6648	0.550867	3.02215	0.00250983	0.0693833
ENSG00000141232.4	19588.6	1.1762	0.389461	3.02008	0.00252705	0.0695556
ENSG00000143314.11	4471.49	-0.637437	0.211054	-3.02026	0.0025256	0.0695556
ENSG00000172890.10	2867.3	0.729912	0.24174	3.01941	0.0025327	0.0695556
ENSG00000182400.13	1976.04	0.417172	0.138158	3.01952	0.00253174	0.0695556
ENSG00000226009.1	13.1771	1.37032	0.453824	3.0195	0.00253195	0.0695556
ENSG00000233058.1	90.208	-1.18091	0.391062	-3.01974	0.0025299	0.0695556
ENSG00000259757.1	9.0518	-1.31032	0.433942	-3.01957	0.00253132	0.0695556
ENSG00000280429.1	2.01805	1.89385	0.626957	3.0207	0.00252189	0.0695556
ENSG00000117222.12	3244.09	-0.535672	0.17749	-3.01804	0.00254416	0.069813
ENSG00000233725.6	58.2438	-1.769	0.586244	-3.01751	0.0025486	0.0698777
ENSG00000162755.12	361.624	-1.29993	0.430909	-3.01671	0.00255532	0.0699757
ENSG00000205362.9	52.092	-1.52374	0.505121	-3.01659	0.00255636	0.0699757
ENSG00000249176.1	2.07273	-1.83774	0.609576	-3.01479	0.00257159	0.0703349
ENSG00000225693.1	4.66715	-0.965816	0.32052	-3.01328	0.00258438	0.0706271
ENSG00000236333.3	29.4839	1.85708	0.616387	3.01286	0.00258802	0.0706687
ENSG00000119720.16	1038.05	0.311916	0.103549	3.01225	0.00259322	0.0706759
ENSG00000147223.5	8.59721	-1.40692	0.467091	-3.01208	0.00259462	0.0706759
ENSG00000226578.1	19.8715	-0.912055	0.302757	-3.0125	0.00259107	0.0706759
ENSG00000119718.9	1775.74	0.456999	0.151901	3.00853	0.00262512	0.0714486
ENSG00000233246.1	3.079	1.21477	0.403871	3.00782	0.00263127	0.0715577
ENSG00000134121.8	499.67	1.23297	0.41	3.00724	0.00263628	0.0715777
ENSG00000251247.8	239.884	0.717986	0.238747	3.0073	0.00263575	0.0715777
ENSG00000115993.10	4772.44	0.545714	0.181505	3.0066	0.00264186	0.0716128
ENSG00000243838.1	3.75113	-1.74138	0.579183	-3.00661	0.00264177	0.0716128
ENSG00000006025.10	475.539	0.83683	0.2784	3.00585	0.00264836	0.0717308
ENSG00000234772.1	3.35717	-1.56319	0.5201	-3.00555	0.00265099	0.0717441
ENSG00000197405.6	878.857	-0.701903	0.233588	-3.00488	0.00265689	0.0718457
ENSG00000162517.11	4321.85	0.400563	0.133322	3.00447	0.00266044	0.0718671
ENSG00000256594.6	486.722	0.671419	0.223487	3.00429	0.00266198	0.0718671
ENSG00000265799.1	2.90771	-1.74899	0.582311	-3.00354	0.00266861	0.0719879
ENSG00000137337.13	3241	-0.458295	0.152617	-3.00291	0.00267409	0.0720436
ENSG00000179774.8	6.89435	1.64671	0.54839	3.00281	0.00267498	0.0720436
ENSG00000231057.3	17.8505	-1.1582	0.385751	-3.00246	0.00267807	0.0720686
ENSG00000159339.12	5.64346	1.37397	0.457776	3.00141	0.00268736	0.0722027
ENSG00000180953.10	194.627	0.71162	0.237086	3.00152	0.00268634	0.0722027
ENSG00000081721.10	903.328	-0.517225	0.172395	-3.00023	0.0026978	0.0722508
ENSG00000139132.13	1347.07	0.721922	0.240586	3.00069	0.00269372	0.0722508
ENSG00000184937.11	405.783	-1.65785	0.552555	-3.00034	0.00269679	0.0722508
ENSG00000267127.5	50.8551	-1.0132	0.337699	-3.00029	0.00269723	0.0722508
ENSG00000186105.7	27.9429	1.08262	0.36089	2.99985	0.00270111	0.0722591
ENSG00000250546.4	3.69371	-1.90812	0.636103	-2.9997	0.00270242	0.0722591
ENSG00000257513.6	2.0731	1.42156	0.473971	2.99926	0.00270638	0.0723072
ENSG00000090975.11	625.516	0.708089	0.236117	2.99889	0.00270968	0.0723374
ENSG00000232489.1	3.1054	1.47212	0.490946	2.99853	0.00271282	0.0723635
ENSG00000266712.2	3.55623	-1.39398	0.465115	-2.99706	0.00272596	0.0726561
ENSG00000165953.8	6.98705	-1.6495	0.550543	-2.99614	0.00273424	0.0728186
ENSG00000119986.6	571.609	0.862128	0.287895	2.9946	0.00274807	0.072897
ENSG00000167992.11	62.6065	1.19501	0.399055	2.9946	0.00274803	0.072897
ENSG00000259070.4	41.1838	1.25686	0.419693	2.9947	0.00274713	0.072897
ENSG00000262172.1	2.8033	-1.40846	0.470188	-2.99553	0.0027397	0.072897
ENSG00000272822.1	10.3211	-0.937459	0.312999	-2.99508	0.00274369	0.072897
ENSG00000177757.2	10.037	1.05176	0.351271	2.99415	0.00275207	0.0729452
ENSG00000166961.13	35.8829	-1.65938	0.554515	-2.99249	0.00276708	0.073285
ENSG00000122591.10	1251.46	0.900068	0.30085	2.99175	0.00277381	0.073405
ENSG00000158985.12	3815.54	0.441093	0.14747	2.99106	0.0027801	0.0734438
ENSG00000186019.10	24.3356	1.16591	0.389841	2.99073	0.0027831	0.0734438
ENSG00000226801.2	1.11786	-1.77023	0.591832	-2.9911	0.00277971	0.0734438
ENSG00000236859.5	184.296	0.589597	0.197148	2.99063	0.00278406	0.0734438
ENSG00000106615.8	3972.56	0.450728	0.150726	2.99038	0.00278633	0.0734458
ENSG00000213676.9	6996.41	-0.470679	0.157426	-2.98984	0.0027912	0.0735163
ENSG00000162877.11	15.8612	1.35308	0.452911	2.98752	0.00281251	0.0740193
ENSG00000150672.15	277.419	0.993689	0.332662	2.98708	0.00281656	0.0740633
ENSG00000262482.1	8.18644	-1.2689	0.424827	-2.98686	0.00281861	0.0740633
ENSG00000164287.11	128.074	-1.81419	0.60754	-2.98613	0.00282529	0.0741378
ENSG00000165935.8	15.0111	-0.901645	0.301951	-2.98607	0.00282588	0.0741378
ENSG00000103832.10	2.88527	-1.47155	0.492968	-2.98509	0.00283499	0.0743184
ENSG00000231827.2	2.87604	-1.3891	0.465794	-2.98223	0.00286154	0.0748386
ENSG00000246308.1	33.3677	-0.949925	0.318504	-2.98246	0.00285942	0.0748386
ENSG00000279145.1	81.5014	-1.11788	0.374838	-2.98231	0.0028608	0.0748386
ENSG00000211460.10	7076.28	0.353649	0.118618	2.98142	0.00286919	0.07498
ENSG00000083123.13	1430.63	0.52474	0.176021	2.98113	0.00287191	0.0749925
ENSG00000132932.15	494.82	-1.32752	0.445698	-2.97851	0.00289653	0.0754308
ENSG00000150722.9	8.56143	1.38536	0.465139	2.97839	0.00289772	0.0754308
ENSG00000152580.8	252.939	1.29225	0.433781	2.97902	0.00289168	0.0754308
ENSG00000167968.11	42.7615	-1.03342	0.346948	-2.97861	0.00289561	0.0754308
ENSG00000237505.5	6.98674	1.01256	0.340177	2.97656	0.002915	0.0758217
ENSG00000006747.13	989.291	-1.29564	0.435479	-2.97522	0.00292781	0.0758802
ENSG00000115896.14	553.996	-0.938856	0.315567	-2.97514	0.00292859	0.0758802
ENSG00000152465.16	895.392	0.865843	0.290987	2.97553	0.00292478	0.0758802
ENSG00000173227.12	4343.18	-1.35185	0.454343	-2.9754	0.00292604	0.0758802
ENSG00000238142.1	70.3287	0.956023	0.321259	2.97587	0.00292161	0.0758802
ENSG00000269113.3	133.778	1.17265	0.394239	2.97447	0.00293492	0.0759853
ENSG00000112167.8	1823.31	-0.48245	0.162272	-2.9731	0.00294805	0.0760881
ENSG00000130956.12	584.979	0.70328	0.236566	2.97287	0.00295026	0.0760881
ENSG00000136011.13	64.5634	1.4126	0.475028	2.97372	0.00294214	0.0760881
ENSG00000161395.11	19484.3	-1.26714	0.426168	-2.97334	0.0029458	0.0760881
ENSG00000175106.15	89.6501	0.575458	0.193537	2.97337	0.00294551	0.0760881
ENSG00000119820.9	4384.79	0.449711	0.151335	2.97162	0.00296229	0.0763393
ENSG00000143127.11	242.378	1.07623	0.362226	2.97117	0.00296672	0.0763422
ENSG00000176907.4	2652.89	-1.27175	0.428037	-2.97112	0.00296718	0.0763422
ENSG00000214215.3	6.66475	1.54544	0.520193	2.9709	0.00296924	0.0763422
ENSG00000068976.12	81.9462	1.18392	0.398687	2.96954	0.00298244	0.0763878
ENSG00000102837.6	300.91	1.7612	0.593013	2.96991	0.00297885	0.0763878
ENSG00000157152.15	228.673	1.52849	0.514639	2.97003	0.00297768	0.0763878
ENSG00000232485.2	34.5324	-0.756858	0.254866	-2.96963	0.00298159	0.0763878
ENSG00000235297.3	11.1788	0.708573	0.238605	2.96965	0.00298136	0.0763878
ENSG00000175048.15	692.57	0.826743	0.278458	2.969	0.00298767	0.0764633
ENSG00000116703.13	5.03101	-1.33064	0.448491	-2.96692	0.003008	0.0765625
ENSG00000140374.14	8394.23	0.643155	0.21674	2.9674	0.00300333	0.0765625
ENSG00000140905.8	241.253	0.724781	0.244182	2.9682	0.00299553	0.0765625
ENSG00000143373.16	3457.18	-0.567843	0.191332	-2.96785	0.00299892	0.0765625
ENSG00000179915.19	90.1509	1.68024	0.566115	2.96801	0.00299731	0.0765625
ENSG00000187045.15	151.849	-1.3876	0.467635	-2.96726	0.00300464	0.0765625
ENSG00000228914.1	2.72524	-1.66595	0.561587	-2.9665	0.00301209	0.0765625
ENSG00000267747.1	2.05107	-1.60883	0.542294	-2.96672	0.00300997	0.0765625
ENSG00000272666.1	111.835	-1.18282	0.398728	-2.9665	0.00301215	0.0765625
ENSG00000125841.11	2362.01	-0.713714	0.240637	-2.96593	0.00301764	0.076644
ENSG00000049245.11	6368.12	0.414286	0.139702	2.96551	0.00302185	0.0766926
ENSG00000126351.11	4940.04	-1.12817	0.380478	-2.96513	0.00302551	0.0767274
ENSG00000264016.2	9.827	1.34475	0.453622	2.96448	0.00303195	0.0768323
ENSG00000214193.8	475.793	-0.900941	0.303941	-2.96419	0.00303478	0.0768459
ENSG00000163482.10	1293.83	-0.52288	0.176434	-2.9636	0.00304063	0.0769356
ENSG00000158710.13	47875.2	-0.602122	0.203206	-2.96311	0.00304548	0.0769988
ENSG00000252150.1	4.07456	0.911165	0.307526	2.96288	0.00304772	0.0769988
ENSG00000115350.10	1623.82	0.603863	0.203951	2.96082	0.00306818	0.0772821
ENSG00000129028.7	168.915	0.640171	0.216184	2.96123	0.00306411	0.0772821
ENSG00000243007.1	8.35288	1.00309	0.338733	2.9613	0.00306342	0.0772821
ENSG00000269009.1	1.72901	-1.72867	0.583847	-2.96083	0.00306815	0.0772821
ENSG00000228019.1	1.34217	1.39837	0.472368	2.96035	0.00307289	0.0773424
ENSG00000260395.1	0.842038	-1.91985	0.648615	-2.95992	0.00307722	0.0773933
ENSG00000274515.1	7.06997	1.12296	0.379429	2.95961	0.00308028	0.0774119
ENSG00000114378.15	112.123	1.01194	0.341949	2.95934	0.00308299	0.0774219
ENSG00000064692.17	190.743	0.974147	0.329228	2.95888	0.0030876	0.0774795
ENSG00000163126.13	62.4898	-0.886623	0.299689	-2.95847	0.00309166	0.0775026
ENSG00000165782.9	1573.61	0.338691	0.114489	2.95829	0.00309351	0.0775026
ENSG00000169016.15	775.102	0.411902	0.139257	2.95786	0.00309779	0.0775026
ENSG00000170855.3	1714.82	0.400764	0.135487	2.95795	0.00309688	0.0775026
ENSG00000144659.9	2029.45	0.49597	0.167708	2.95735	0.00310299	0.0775366
ENSG00000258245.1	3.15091	1.4107	0.477029	2.95727	0.00310378	0.0775366
ENSG00000266903.1	37.1431	-1.09132	0.36916	-2.95622	0.00311435	0.0777424
ENSG00000135443.7	2.27498	-1.71582	0.580777	-2.95435	0.00313327	0.0781566
ENSG00000170165.5	1.29226	1.88085	0.636818	2.95352	0.00314177	0.0782208
ENSG00000197168.10	294.475	-0.941839	0.318864	-2.95373	0.00313959	0.0782208
ENSG00000253692.3	2.98883	-1.82786	0.618899	-2.95341	0.00314286	0.0782208
ENSG00000155621.13	556.379	0.430806	0.145955	2.95164	0.00316096	0.0786097
ENSG00000272443.1	0.927613	-1.89988	0.643718	-2.95142	0.00316319	0.0786097
ENSG00000186510.10	60.0814	-1.35486	0.459135	-2.9509	0.0031685	0.078625
ENSG00000249646.2	1.74858	1.61883	0.548553	2.95108	0.00316663	0.078625
ENSG00000136383.6	920.885	0.908632	0.308026	2.94985	0.00317926	0.0788334
ENSG00000121101.14	77.9316	-1.16668	0.395627	-2.94895	0.00318852	0.0790044
ENSG00000129480.11	1171.8	0.582254	0.197514	2.94791	0.00319931	0.0790615
ENSG00000138075.10	11.4679	-1.10742	0.375674	-2.94782	0.0032002	0.0790615
ENSG00000229652.1	2.10699	1.37657	0.46698	2.94782	0.00320028	0.0790615
ENSG00000272438.1	24.2857	-1.45649	0.494017	-2.94825	0.00319578	0.0790615
ENSG00000158109.13	4192.44	0.371068	0.125892	2.94751	0.00320347	0.0790772
ENSG00000183072.9	3.51736	1.69228	0.574182	2.9473	0.00320564	0.0790772
ENSG00000164404.7	73.0897	-1.01267	0.343762	-2.94583	0.0032209	0.0792884
ENSG00000170509.10	16.3549	1.53683	0.521744	2.94556	0.00322368	0.0792884
ENSG00000237070.1	2.41648	1.74299	0.59163	2.94607	0.00321835	0.0792884
ENSG00000265933.4	16.0798	-1.93765	0.657796	-2.94567	0.00322256	0.0792884
ENSG00000143995.18	941.153	0.734738	0.249549	2.94426	0.0032373	0.0793651
ENSG00000167740.8	906.594	0.538482	0.182866	2.94468	0.00323292	0.0793651
ENSG00000236796.1	2.16852	-1.39168	0.472696	-2.94413	0.00323861	0.0793651
ENSG00000267919.1	1.57644	-1.62066	0.550359	-2.94474	0.00323225	0.0793651
ENSG00000270720.1	13.8389	0.835679	0.283846	2.94413	0.00323867	0.0793651
ENSG00000122741.14	4620.02	-0.591834	0.201063	-2.94353	0.00324493	0.0794605
ENSG00000075945.11	3497.91	-0.438816	0.149108	-2.94294	0.00325114	0.0794725
ENSG00000103707.8	531.731	0.359095	0.122033	2.94261	0.00325455	0.0794725
ENSG00000214425.5	177.121	1.09282	0.371362	2.94274	0.00325319	0.0794725
ENSG00000274267.1	36.2673	1.55832	0.529578	2.94258	0.00325493	0.0794725
ENSG00000280431.1	1.26986	-1.72627	0.586755	-2.94206	0.00326039	0.0795477
ENSG00000143569.17	14090.1	-0.498342	0.169416	-2.94154	0.00326587	0.0795483
ENSG00000152700.12	5410.6	0.478137	0.16258	2.94093	0.0032723	0.0795483
ENSG00000158966.12	710.386	1.00922	0.343161	2.94095	0.00327202	0.0795483
ENSG00000234231.3	75.0902	0.870276	0.295904	2.94108	0.00327074	0.0795483
ENSG00000279662.1	94.5651	-0.940246	0.319634	-2.94164	0.00326482	0.0795483
ENSG00000250120.5	125.181	1.04752	0.356243	2.94048	0.00327706	0.0796062
ENSG00000101441.4	45.1966	-1.57307	0.535083	-2.93986	0.00328358	0.0796489
ENSG00000230676.1	3.5007	1.66386	0.565925	2.94008	0.00328131	0.0796489
ENSG00000112425.12	498.049	0.697429	0.23735	2.93841	0.00329905	0.079735
ENSG00000141736.12	267947	-1.30202	0.443091	-2.93848	0.00329822	0.079735
ENSG00000173868.10	37.4949	0.951085	0.323594	2.93913	0.00329134	0.079735
ENSG00000231249.1	21.4342	0.799698	0.272105	2.93893	0.00329342	0.079735
ENSG00000246763.5	59.0425	0.793256	0.269933	2.93871	0.00329576	0.079735
ENSG00000184185.8	232.12	-1.26911	0.432061	-2.93733	0.00331047	0.0799532
ENSG00000128482.14	49.0719	-1.2441	0.423919	-2.93476	0.00333806	0.0805613
ENSG00000206190.10	1155.84	-0.659404	0.224712	-2.93443	0.00334158	0.0805881
ENSG00000186051.6	5.2271	-1.42493	0.485837	-2.93295	0.00335763	0.0809169
ENSG00000185013.15	20.2699	0.898829	0.306511	2.93245	0.00336298	0.0809293
ENSG00000255007.1	47.2274	-1.62787	0.555111	-2.93251	0.00336234	0.0809293
ENSG00000029534.18	81.0234	1.02755	0.350526	2.93144	0.00337392	0.0811342
ENSG00000214797.3	21.5365	-1.72553	0.588705	-2.93106	0.00337802	0.0811745
ENSG00000116095.9	1305.89	0.378277	0.129145	2.9291	0.0033995	0.0816319
ENSG00000223718.3	2.84517	1.10585	0.37773	2.92761	0.00341577	0.0819637
ENSG00000110799.12	13762.8	1.06512	0.363876	2.92714	0.00342097	0.0820297
ENSG00000109906.12	354.193	1.68648	0.576274	2.92652	0.00342778	0.0820314
ENSG00000251152.1	1.11241	1.43215	0.489381	2.92646	0.0034284	0.0820314
ENSG00000279866.1	10.6817	1.13227	0.386869	2.92676	0.00342514	0.0820314
ENSG00000215022.6	38.2503	-0.872925	0.298315	-2.92618	0.00343149	0.0820466
ENSG00000123009.4	20.4362	1.02072	0.348959	2.92505	0.00344398	0.0822866
ENSG00000157782.8	36.279	1.13013	0.386751	2.92212	0.00347655	0.0830055
ENSG00000187840.4	4534.79	1.02979	0.35251	2.92132	0.00348551	0.0831599
ENSG00000176438.11	935.449	1.00871	0.345482	2.91972	0.00350342	0.0835276
ENSG00000162972.9	1057.53	0.399704	0.13692	2.91926	0.00350862	0.0835922
ENSG00000256916.1	36.4637	1.77257	0.60737	2.91844	0.00351784	0.083752
ENSG00000256625.1	7.05926	-1.40472	0.481451	-2.91767	0.00352656	0.0838931
ENSG00000275088.1	6.05973	1.50518	0.515918	2.91748	0.00352878	0.0838931
ENSG00000134769.20	1525.77	-0.827512	0.283677	-2.91709	0.00353311	0.0839171
ENSG00000137460.7	1369.48	-0.734835	0.251975	-2.9163	0.0035421	0.0839171
ENSG00000227170.1	3.66251	-1.3909	0.476979	-2.91606	0.00354484	0.0839171
ENSG00000241358.1	1.7116	-1.3792	0.47288	-2.9166	0.00353866	0.0839171
ENSG00000256436.1	7.8173	1.08853	0.373198	2.91675	0.00353694	0.0839171
ENSG00000273015.2	870.49	0.516446	0.177097	2.91618	0.00354344	0.0839171
ENSG00000100483.12	372.75	0.437764	0.150194	2.91465	0.00356091	0.084119
ENSG00000167395.10	1920.38	-0.399931	0.137212	-2.9147	0.00356031	0.084119
ENSG00000197587.9	63.3044	-1.38982	0.47681	-2.91483	0.00355883	0.084119
ENSG00000102385.11	93.1635	-0.930564	0.319328	-2.91413	0.00356679	0.0841985
ENSG00000244578.1	2.03764	1.91623	0.657632	2.91384	0.00357017	0.0842188
ENSG00000184500.13	1334.21	0.89863	0.308454	2.91333	0.00357593	0.0842677
ENSG00000274259.2	2.34205	-1.31615	0.451788	-2.91321	0.00357729	0.0842677
ENSG00000111262.4	22.6633	1.29482	0.444753	2.91132	0.003599	0.08466
ENSG00000279407.1	144.389	-0.69782	0.239678	-2.91149	0.0035971	0.08466
ENSG00000164946.18	181.245	1.31703	0.452428	2.91102	0.00360251	0.0846831
ENSG00000129993.13	586.167	1.04714	0.359817	2.91021	0.0036119	0.0847247
ENSG00000137965.9	2732.5	-1.14555	0.39369	-2.90977	0.00361695	0.0847247
ENSG00000165379.12	51.0736	1.10883	0.380976	2.9105	0.00360851	0.0847247
ENSG00000243518.1	0.882397	-1.55983	0.536009	-2.91009	0.00361324	0.0847247
ENSG00000244067.2	21.3437	-1.58142	0.543453	-2.90996	0.00361479	0.0847247
ENSG00000121417.12	674.835	0.467296	0.16061	2.90951	0.00361992	0.0847277
ENSG00000225670.4	13.7017	1.57197	0.540361	2.9091	0.00362467	0.0847277
ENSG00000231625.4	2.02363	1.69923	0.584078	2.90925	0.00362292	0.0847277
ENSG00000115525.15	1662.19	0.987974	0.339698	2.90839	0.00363292	0.0848184
ENSG00000138449.9	17893.3	-1.00036	0.344014	-2.90791	0.00363858	0.0848184
ENSG00000154229.10	616.002	0.910439	0.313068	2.90812	0.00363609	0.0848184
ENSG00000182308.6	25.3854	-0.801893	0.275805	-2.90746	0.00364377	0.0848184
ENSG00000214252.4	1.52019	1.54029	0.529736	2.90765	0.00364157	0.0848184
ENSG00000226243.1	24.9643	0.90561	0.311469	2.90754	0.00364279	0.0848184
ENSG00000213970.3	2.92158	1.05864	0.364167	2.90702	0.0036489	0.0848197
ENSG00000229766.5	0.875939	1.64418	0.565586	2.90703	0.00364873	0.0848197
ENSG00000179934.6	97.7302	-1.34648	0.463236	-2.90669	0.00365277	0.0848507
ENSG00000111644.6	133.861	-0.8998	0.30972	-2.90521	0.00367009	0.0849336
ENSG00000117593.9	3107.56	-0.5555	0.191164	-2.90589	0.00366216	0.0849336
ENSG00000118514.12	48.0052	-1.01742	0.350246	-2.90487	0.00367411	0.0849336
ENSG00000172824.13	184.116	-1.18926	0.40933	-2.90537	0.00366817	0.0849336
ENSG00000230102.6	27.5471	1.04541	0.359856	2.90507	0.00367172	0.0849336
ENSG00000230165.1	0.85344	-1.76012	0.605808	-2.90541	0.00366774	0.0849336
ENSG00000268439.4	19.5544	-0.709149	0.244019	-2.90612	0.00365936	0.0849336
ENSG00000180354.14	3541.23	1.16599	0.401427	2.90461	0.00367708	0.0849436
ENSG00000259803.5	15.9484	1.50265	0.517402	2.90422	0.00368167	0.084991
ENSG00000072858.9	3375.97	0.939618	0.323727	2.9025	0.00370194	0.0853462
ENSG00000278921.2	66.8675	0.670882	0.231141	2.90248	0.00370216	0.0853462
ENSG00000118096.6	1727.36	0.460235	0.158584	2.90214	0.00370621	0.0853807
ENSG00000275718.1	1.52987	-1.57298	0.542145	-2.9014	0.00371498	0.0855239
ENSG00000069764.8	27.3302	-1.15985	0.399989	-2.89971	0.00373504	0.0858876
ENSG00000141741.10	24102.3	-1.2933	0.446022	-2.89964	0.00373592	0.0858876
ENSG00000154370.12	2121.21	-0.602719	0.207907	-2.89898	0.00374382	0.0859727
ENSG00000181061.12	3547.47	0.748626	0.258245	2.8989	0.00374476	0.0859727
ENSG00000073417.13	1731.97	0.605643	0.208947	2.89855	0.00374898	0.0860107
ENSG00000163380.14	16.1883	-1.1486	0.396382	-2.89769	0.00375917	0.0861852
ENSG00000227107.1	16.6519	-1.08907	0.375952	-2.89683	0.00376956	0.0863641
ENSG00000105204.12	1252.39	0.783044	0.270387	2.89601	0.00377945	0.0865315
ENSG00000278023.3	56.6558	-1.2022	0.415166	-2.89572	0.00378293	0.0865521
ENSG00000230873.7	297.248	-1.58679	0.548171	-2.89471	0.0037951	0.0866829
ENSG00000234322.1	7.89318	1.07204	0.370357	2.8946	0.00379642	0.0866829
ENSG00000268584.1	30.8944	-0.725346	0.250577	-2.8947	0.0037952	0.0866829
ENSG00000235947.1	62.9403	-1.49001	0.51497	-2.8934	0.00381098	0.0869558
ENSG00000141431.8	40.0227	1.2817	0.44305	2.8929	0.00381699	0.0869917
ENSG00000255118.1	3.56479	-1.79576	0.620759	-2.89284	0.00381775	0.0869917
ENSG00000186642.14	417.496	1.05825	0.365898	2.89221	0.00382544	0.0870482
ENSG00000226051.5	25.9845	1.11038	0.38392	2.89222	0.00382528	0.0870482
ENSG00000135477.10	100.12	-1.00568	0.347826	-2.89134	0.00383602	0.0871028
ENSG00000158773.13	3211.6	-0.437978	0.151456	-2.89177	0.00383075	0.0871028
ENSG00000167014.9	1.04292	1.90568	0.659095	2.89135	0.00383589	0.0871028
ENSG00000276335.1	3.61652	1.59003	0.549964	2.89116	0.00383825	0.0871028
ENSG00000235609.7	260.809	0.832477	0.288042	2.89012	0.00385089	0.0873303
ENSG00000199477.1	7.07709	-1.18665	0.410659	-2.88962	0.00385703	0.0874103
ENSG00000138629.14	2031.28	0.350883	0.12145	2.88912	0.0038632	0.0874909
ENSG00000184083.10	1200.72	0.608251	0.210762	2.88596	0.00390223	0.0883058
ENSG00000232593.5	87.886	0.996648	0.345365	2.88578	0.00390446	0.0883058
ENSG00000261728.1	1.06953	-1.59419	0.552524	-2.88529	0.00391058	0.0883844
ENSG00000250174.4	2.2297	-1.83188	0.635107	-2.88436	0.00392206	0.0885841
ENSG00000141738.12	16849.3	-1.29476	0.448967	-2.88386	0.00392837	0.0886068
ENSG00000148655.13	210.126	0.731869	0.253774	2.88394	0.00392731	0.0886068
ENSG00000183117.16	55.3279	-1.46452	0.507928	-2.88333	0.00393497	0.088696
ENSG00000203993.4	401.517	-0.486104	0.168629	-2.88269	0.003943	0.0888171
ENSG00000197261.10	326.969	-1.37816	0.478385	-2.88086	0.00396598	0.089163
ENSG00000227591.4	15.8528	1.51657	0.526435	2.88083	0.00396635	0.089163
ENSG00000249203.1	3.39193	1.75571	0.60937	2.8812	0.00396169	0.089163
ENSG00000248213.3	10.8166	-1.10302	0.382977	-2.88013	0.0039751	0.0892996
ENSG00000106344.7	2142.69	0.398241	0.138298	2.87959	0.00398194	0.0893216
ENSG00000139865.15	781.291	-1.05108	0.365032	-2.87942	0.00398409	0.0893216
ENSG00000198736.10	2735.18	0.805502	0.279708	2.8798	0.00397933	0.0893216
ENSG00000145244.10	519.669	-0.978472	0.339867	-2.87898	0.00398959	0.089385
ENSG00000103021.8	948.712	-0.841432	0.29242	-2.87748	0.00400862	0.0894682
ENSG00000147082.16	62.9927	1.02301	0.355432	2.87822	0.00399922	0.0894682
ENSG00000154380.15	26076.2	-0.664425	0.23089	-2.87767	0.00400628	0.0894682
ENSG00000177096.7	1032.72	-0.66873	0.232406	-2.87742	0.00400935	0.0894682
ENSG00000215845.9	3076.16	-0.68928	0.239522	-2.87773	0.00400543	0.0894682
ENSG00000265296.1	2.4894	-1.55412	0.540028	-2.87785	0.0040039	0.0894682
ENSG00000025039.13	1176.99	0.828302	0.287942	2.87663	0.00401952	0.0895036
ENSG00000143799.11	18847.7	-0.587629	0.204289	-2.87646	0.00402164	0.0895036
ENSG00000174721.9	125.923	0.930541	0.323434	2.87707	0.00401392	0.0895036
ENSG00000244242.1	513.167	-0.792858	0.275603	-2.87681	0.00401719	0.0895036
ENSG00000118596.10	453.93	1.02953	0.357978	2.87597	0.00402789	0.0895831
ENSG00000204644.8	90.0484	1.61906	0.563076	2.87539	0.00403526	0.0896842
ENSG00000268864.3	2.94637	1.77442	0.617149	2.87519	0.0040378	0.0896842
ENSG00000274735.1	0.789935	1.81922	0.632959	2.87415	0.00405119	0.0899218
ENSG00000081692.11	1086.36	-0.484468	0.168657	-2.87251	0.00407224	0.0903293
ENSG00000117868.14	10233.8	0.441484	0.153769	2.87108	0.00409066	0.0906777
ENSG00000128000.14	839.669	0.691888	0.24112	2.86947	0.00411161	0.0910817
ENSG00000256399.1	1.52846	1.48454	0.517594	2.86815	0.00412874	0.0914007
ENSG00000231359.3	16.0457	-1.04055	0.362866	-2.8676	0.00413602	0.0915013
ENSG00000236708.1	3.25998	1.45514	0.507627	2.86656	0.00414965	0.0917422
ENSG00000176407.16	4839.88	0.332946	0.116179	2.86579	0.00415969	0.0919033
ENSG00000099246.15	6291.77	0.400227	0.139716	2.86458	0.00417561	0.0921247
ENSG00000138722.8	209.629	1.29275	0.451316	2.8644	0.00417797	0.0921247
ENSG00000154493.16	43.6166	1.64457	0.574102	2.86459	0.00417545	0.0921247
ENSG00000166743.8	310.392	1.4	0.488852	2.86386	0.00418515	0.0922222
ENSG00000205639.8	24.421	0.750464	0.262095	2.86333	0.00419214	0.0923155
ENSG00000241644.2	311.573	1.35787	0.474338	2.86267	0.00420093	0.0924481
ENSG00000185432.11	5616.71	0.893654	0.312336	2.86119	0.00422048	0.0927563
ENSG00000251448.1	1.15502	1.87097	0.653876	2.86135	0.00421846	0.0927563
ENSG00000056291.16	10.9781	1.37934	0.48218	2.86063	0.00422796	0.0927988
ENSG00000266783.1	11.964	0.993867	0.347408	2.86081	0.00422566	0.0927988
ENSG00000118492.15	2.71748	-1.57697	0.551603	-2.85888	0.00425135	0.0930677
ENSG00000186188.9	166.733	0.994711	0.347929	2.85895	0.00425052	0.0930677
ENSG00000231298.5	7.29732	1.43814	0.503017	2.85904	0.00424927	0.0930677
ENSG00000235605.1	29.5095	0.755361	0.264191	2.85914	0.00424785	0.0930677
ENSG00000269897.4	2.75646	1.54213	0.539497	2.85846	0.00425701	0.0931308
ENSG00000205364.3	62.785	1.11586	0.39043	2.85803	0.00426277	0.0931958
ENSG00000144642.19	880.539	0.935639	0.327447	2.85738	0.0042716	0.0932061
ENSG00000245812.2	32.0017	1.18172	0.413551	2.8575	0.00426998	0.0932061
ENSG00000249082.2	19.91	-1.65982	0.58086	-2.85751	0.00426974	0.0932061
ENSG00000058063.14	5341.09	0.622163	0.217802	2.85655	0.00428278	0.0933282
ENSG00000165029.14	3921.24	0.809288	0.2833	2.85665	0.00428143	0.0933282
ENSG00000234750.1	6.12266	1.01267	0.354671	2.85523	0.00430057	0.093578
ENSG00000254132.1	3.8061	1.50809	0.528214	2.85508	0.00430263	0.093578
ENSG00000255621.1	6.99566	-0.913268	0.319833	-2.85545	0.00429754	0.093578
ENSG00000089159.14	8787.42	0.487366	0.170728	2.85463	0.00430875	0.0936503
ENSG00000123201.13	67.8543	-1.30187	0.456175	-2.85389	0.0043187	0.0937185
ENSG00000198844.9	916.304	0.929761	0.3258	2.85378	0.0043203	0.0937185
ENSG00000279672.1	83.343	-0.855998	0.299919	-2.8541	0.0043159	0.0937185
ENSG00000249252.4	5.75621	1.31929	0.462356	2.85341	0.00432527	0.0937656
ENSG00000113924.10	1351.61	1.32982	0.466104	2.85304	0.00433027	0.0938133
ENSG00000165322.16	3122.15	0.464757	0.162928	2.85253	0.0043372	0.0938418
ENSG00000250067.10	126.789	-1.01678	0.356443	-2.85258	0.00433662	0.0938418
ENSG00000213225.7	20.1332	1.14482	0.401387	2.85215	0.00434244	0.0938741
ENSG00000253959.1	2.06199	-1.74974	0.613512	-2.85201	0.00434431	0.0938741
ENSG00000184792.14	950.803	0.940217	0.3298	2.85087	0.00435999	0.0940914
ENSG00000255427.1	2.81565	-1.65056	0.578946	-2.85098	0.00435844	0.0940914
ENSG00000130766.4	1068.39	0.44885	0.157522	2.84944	0.00437956	0.0943651
ENSG00000155897.8	2.57242	1.65259	0.579966	2.84946	0.00437929	0.0943651
ENSG00000217442.3	46.0931	-1.14944	0.403435	-2.84913	0.00438396	0.0943651
ENSG00000259494.1	589.635	0.305365	0.107173	2.84928	0.00438188	0.0943651
ENSG00000070886.9	26.4574	-1.53222	0.53801	-2.84794	0.00440029	0.0945341
ENSG00000143258.14	1824.35	-0.428333	0.150391	-2.84813	0.00439775	0.0945341
ENSG00000162194.11	152.795	-0.634215	0.222689	-2.84798	0.00439974	0.0945341
ENSG00000266946.1	1.1292	1.50501	0.528507	2.84767	0.00440408	0.0945548
ENSG00000171495.15	2.03675	1.71213	0.601371	2.84705	0.00441265	0.0946781
ENSG00000114480.11	2862.38	0.760314	0.267119	2.84635	0.00442233	0.0948249
ENSG00000163661.3	28.4975	1.02873	0.361515	2.84561	0.00443265	0.0949342
ENSG00000168874.11	120.291	1.22795	0.431528	2.84558	0.0044331	0.0949342
ENSG00000170633.15	2113.69	0.341675	0.120087	2.84522	0.00443801	0.0949785
ENSG00000132622.9	490.1	0.874794	0.307569	2.84422	0.004452	0.0949788
ENSG00000155085.14	518.926	0.65142	0.229034	2.84421	0.00445222	0.0949788
ENSG00000204366.3	332.293	-0.56913	0.200047	-2.84498	0.00444149	0.0949788
ENSG00000229056.2	74.4318	-1.00565	0.353573	-2.84424	0.00445174	0.0949788
ENSG00000231725.1	1.33271	-1.64739	0.579116	-2.84466	0.00444589	0.0949788
ENSG00000135241.15	2656.66	0.384206	0.135117	2.84351	0.00446202	0.0951273
ENSG00000267141.1	3.83864	-1.53334	0.539372	-2.84283	0.00447146	0.0952677
ENSG00000175600.14	357.929	-0.737183	0.259414	-2.84172	0.00448704	0.0955388
ENSG00000278504.1	3.59102	-1.184	0.416712	-2.84129	0.00449319	0.0956089
ENSG00000255435.5	27.4352	0.896847	0.315748	2.84038	0.00450592	0.0958188
ENSG00000109193.9	127.723	-1.74818	0.615869	-2.83856	0.00453174	0.0963066
ENSG00000114670.12	796.573	-0.627465	0.221088	-2.83808	0.00453857	0.0963905
ENSG00000070019.4	108.908	0.933755	0.329136	2.83699	0.00455406	0.0964385
ENSG00000108244.15	1977.79	-1.38045	0.486547	-2.83725	0.00455045	0.0964385
ENSG00000112599.8	55.2983	-0.941092	0.331733	-2.8369	0.00455543	0.0964385
ENSG00000121879.3	2873.17	0.64255	0.22651	2.83674	0.00455766	0.0964385
ENSG00000142515.13	5.28873	1.7293	0.60962	2.83668	0.00455852	0.0964385
ENSG00000263327.5	111.296	0.779961	0.274972	2.83651	0.00456101	0.0964385
ENSG00000281115.1	3.3278	-1.24508	0.438785	-2.83756	0.00454603	0.0964385
ENSG00000112541.12	674.942	1.00909	0.355793	2.83616	0.00456591	0.0964812
ENSG00000101076.15	1.75544	1.48054	0.522168	2.83537	0.0045772	0.0966586
ENSG00000080802.17	1790.44	0.301848	0.106482	2.83474	0.00458629	0.0967896
ENSG00000110844.12	459.27	-0.500265	0.176527	-2.83393	0.00459789	0.0969731
ENSG00000138085.15	6270.42	0.481707	0.170041	2.83289	0.00461291	0.0971674
ENSG00000179532.11	661.85	-0.816506	0.288218	-2.83295	0.00461205	0.0971674
ENSG00000272405.1	176.583	1.36611	0.482447	2.83164	0.00463105	0.0974881
ENSG00000143553.9	2218.4	-0.383546	0.13548	-2.83102	0.00463996	0.0974917
ENSG00000170099.5	7.23273	1.6991	0.600133	2.8312	0.00463738	0.0974917
ENSG00000267968.1	1.30697	1.865	0.658734	2.83119	0.00463753	0.0974917
ENSG00000134760.5	20.2192	1.59858	0.564769	2.8305	0.00464758	0.0975903
ENSG00000278540.3	11467.1	-0.824996	0.291535	-2.82983	0.00465722	0.0977035
ENSG00000281376.1	21.8624	0.7501	0.265079	2.82972	0.00465881	0.0977035
ENSG00000197245.4	104.143	1.09734	0.387838	2.82937	0.00466395	0.0977501
ENSG00000134962.6	64.2475	1.0839	0.383148	2.82893	0.00467045	0.0977762
ENSG00000173207.11	1998.14	-0.452424	0.15993	-2.82889	0.00467104	0.0977762
ENSG00000272836.1	19.8026	-0.745918	0.263766	-2.82795	0.00468468	0.0980003
ENSG00000279633.1	9.72828	-0.962631	0.340427	-2.82771	0.00468816	0.0980118
ENSG00000024422.10	6888.27	0.932178	0.329838	2.82616	0.0047109	0.0984258
ENSG00000042286.13	1625.58	1.01363	0.358714	2.82574	0.00471716	0.098495
ENSG00000181092.8	743.698	1.70371	0.60305	2.82516	0.00472573	0.0986124
ENSG00000138439.11	1145.31	0.518007	0.183439	2.82387	0.00474483	0.0988875
ENSG00000222043.2	7.5902	1.0213	0.361651	2.82399	0.00474293	0.0988875
ENSG00000178172.5	3.21488	1.53322	0.543207	2.82252	0.00476475	0.0992408
ENSG00000186842.4	7.56618	-1.1892	0.421445	-2.82173	0.00477659	0.0994256
ENSG00000133640.17	89.8282	-1.31758	0.467201	-2.82017	0.00479982	0.0998471
ENSG00000179698.12	33.9413	-0.975752	0.346056	-2.81963	0.00480783	0.0998894
ENSG00000273137.1	36.5325	-0.701971	0.248941	-2.81982	0.00480499	0.0998894
ENSG00000180658.3	1.78916	1.84848	0.655642	2.81935	0.00481217	0.0998975
ENSG00000260329.1	45.7417	0.866689	0.307423	2.81921	0.00481419	0.0998975
ENSG00000196296.12	62.2002	-0.704051	0.249816	-2.81828	0.00482823	0.100114
ENSG00000214941.6	749.086	0.362031	0.128466	2.81812	0.00483063	0.100114
ENSG00000121075.8	7.33002	1.3754	0.488178	2.81742	0.00484119	0.100271
ENSG00000142959.4	26.3009	-1.21129	0.430046	-2.81664	0.00485284	0.100388
ENSG00000239305.5	4149.23	0.454611	0.161396	2.81675	0.00485122	0.100388
ENSG00000153064.10	244.974	1.17138	0.416013	2.81574	0.00486654	0.100595
ENSG00000240005.4	18.2475	1.01191	0.359397	2.81558	0.00486886	0.100595
ENSG00000145936.7	499.154	1.15581	0.410572	2.81512	0.00487597	0.10068
ENSG00000140459.16	47.5232	1.03199	0.366625	2.81483	0.00488031	0.100707
ENSG00000254057.1	1.19808	-1.65903	0.589528	-2.81418	0.00489025	0.100791
ENSG00000259171.1	17.9084	1.10312	0.392006	2.81404	0.00489231	0.100791
ENSG00000260239.1	3.17031	1.45425	0.516798	2.81397	0.00489339	0.100791
ENSG00000234377.6	5.468	-1.04625	0.371848	-2.81365	0.00489821	0.100828
ENSG00000213706.2	2.65889	-1.13614	0.403988	-2.8123	0.00491883	0.10119
ENSG00000166619.11	4470.34	0.450162	0.160093	2.81188	0.00492528	0.10126
ENSG00000264386.1	0.859314	1.68346	0.59896	2.81063	0.0049444	0.101591
ENSG00000140830.7	672.834	0.495016	0.176135	2.81043	0.00494757	0.101594
ENSG00000185885.14	8458.34	-0.89795	0.319576	-2.80981	0.00495703	0.101726
ENSG00000236924.1	6.05474	1.54212	0.548938	2.80929	0.0049651	0.101829
ENSG00000155265.9	234.979	0.826129	0.294185	2.80819	0.00498206	0.102114
ENSG00000058673.14	12505.3	-0.596376	0.212477	-2.80678	0.00500402	0.10234
ENSG00000132026.12	29.3926	1.53194	0.545783	2.80686	0.00500271	0.10234
ENSG00000162377.5	1869.16	-0.411677	0.146658	-2.80706	0.00499958	0.10234
ENSG00000257122.4	162.696	0.528634	0.188348	2.80669	0.00500532	0.10234
ENSG00000114737.14	2563.33	-0.688034	0.245176	-2.80628	0.00501168	0.102407
ENSG00000186442.7	9.07607	1.60926	0.573543	2.80582	0.00501881	0.10249
ENSG00000091704.8	2.04725	1.54092	0.549538	2.80403	0.00504685	0.102875
ENSG00000151320.9	273.248	1.08314	0.38628	2.80404	0.00504663	0.102875
ENSG00000250133.2	63.2673	-1.00749	0.359256	-2.80437	0.00504146	0.102875
ENSG00000228470.1	3.8061	-1.33077	0.474716	-2.80329	0.00505834	0.102983
ENSG00000261269.1	256.555	0.833207	0.297211	2.80342	0.00505637	0.102983
ENSG00000249436.1	2.14328	1.84702	0.659073	2.80245	0.00507158	0.10319
ENSG00000162769.11	1656.62	-0.673787	0.240571	-2.80079	0.00509779	0.103534
ENSG00000213088.8	803.243	1.51694	0.54158	2.80095	0.00509532	0.103534
ENSG00000222009.7	226.228	-0.470823	0.168101	-2.80083	0.00509713	0.103534
ENSG00000141576.13	297.887	0.998755	0.356691	2.80005	0.00510939	0.103688
ENSG00000183161.4	1697.37	-0.502762	0.179563	-2.79992	0.00511155	0.103688
ENSG00000104823.7	7743.07	0.679057	0.242651	2.79849	0.00513426	0.103724
ENSG00000118976.5	4.97064	0.822137	0.293686	2.79937	0.00512018	0.103724
ENSG00000135917.12	155.134	1.49468	0.534036	2.79884	0.00512861	0.103724
ENSG00000146197.8	993.592	-1.28012	0.457448	-2.79839	0.00513588	0.103724
ENSG00000155070.8	2.86415	1.71518	0.612819	2.79884	0.00512869	0.103724
ENSG00000184857.7	754.225	-0.457712	0.163583	-2.79805	0.00514125	0.103724
ENSG00000197748.11	165.38	-1.07616	0.384581	-2.79827	0.0051377	0.103724
ENSG00000204304.10	3089.1	-0.372193	0.132983	-2.7988	0.00512931	0.103724
ENSG00000242082.1	6.14752	-1.24337	0.44435	-2.79817	0.00513933	0.103724
ENSG00000143390.16	3062.08	-0.42744	0.152779	-2.79777	0.00514568	0.103751
ENSG00000117758.12	3789.56	0.357982	0.128001	2.79671	0.00516263	0.10403
ENSG00000125999.9	345.962	-1.49923	0.536167	-2.79619	0.0051709	0.10412
ENSG00000161281.9	414.788	1.05947	0.378917	2.79604	0.00517333	0.10412
ENSG00000118369.11	415.573	-0.650307	0.232615	-2.79564	0.00517975	0.104187
ENSG00000126247.9	22085.1	0.443045	0.1585	2.79523	0.00518635	0.104209
ENSG00000258692.2	1.50502	1.58562	0.567269	2.79518	0.00518711	0.104209
ENSG00000091138.11	55.74	1.45503	0.52061	2.79486	0.00519223	0.10425
ENSG00000188177.12	855.165	0.672804	0.240757	2.79454	0.00519735	0.10429
ENSG00000279694.1	13.1069	-1.68504	0.603257	-2.79324	0.00521837	0.104649
ENSG00000187416.10	0.799063	1.72246	0.616734	2.79288	0.00522416	0.104702
ENSG00000078237.5	794.625	0.484732	0.173602	2.7922	0.00523512	0.104859
ENSG00000157343.7	22.4266	1.12551	0.403208	2.7914	0.00524814	0.105025
ENSG00000189134.3	30.72	1.03918	0.372291	2.7913	0.00524966	0.105025
ENSG00000248256.1	7.9535	0.978896	0.35074	2.79095	0.00525539	0.105076
ENSG00000205186.2	1.01366	1.83699	0.658374	2.7902	0.00526763	0.105195
ENSG00000261033.1	3.56216	1.37715	0.493544	2.79032	0.00526556	0.105195
ENSG00000138083.4	28.1014	-1.38196	0.495426	-2.78945	0.00527979	0.105312
ENSG00000156232.7	970.49	0.36664	0.131434	2.78954	0.00527829	0.105312
ENSG00000117298.13	13977.4	0.502987	0.18035	2.78895	0.00528788	0.105411
ENSG00000106479.9	719.121	0.588188	0.210947	2.78832	0.00529819	0.105491
ENSG00000279654.1	1.82111	1.22594	0.439639	2.78851	0.00529509	0.105491
ENSG00000175329.11	12.2992	1.67477	0.600845	2.78735	0.00531408	0.105681
ENSG00000184261.4	23.4413	0.981844	0.352233	2.78748	0.00531195	0.105681
ENSG00000189227.5	339.914	0.403535	0.144785	2.78713	0.00531773	0.105691
ENSG00000230555.2	72.1306	0.809792	0.290586	2.78676	0.00532384	0.10575
ENSG00000258175.1	2.2951	1.8084	0.649431	2.78458	0.00535964	0.106398
ENSG00000272564.1	6.62299	1.04384	0.374891	2.78439	0.00536284	0.106398
ENSG00000224132.2	7.89772	1.03524	0.371871	2.78388	0.0053713	0.106503
ENSG00000164011.16	700.802	-0.496232	0.178333	-2.78261	0.00539231	0.106856
ENSG00000259264.4	14.4961	-1.28766	0.462831	-2.78214	0.00540013	0.106947
ENSG00000214872.7	30.927	-1.16858	0.42028	-2.78048	0.0054278	0.107432
ENSG00000128602.8	932.373	-0.732598	0.263555	-2.77968	0.0054413	0.107635
ENSG00000250033.4	3.86164	1.41765	0.510082	2.77925	0.00544842	0.107713
ENSG00000259369.1	1.40303	-1.5521	0.558504	-2.77903	0.00545209	0.107721
ENSG00000162551.12	918.762	1.03049	0.370876	2.77852	0.00546068	0.107827
ENSG00000118276.10	207.751	0.824518	0.296842	2.77763	0.0054757	0.10806
ENSG00000082153.16	13081.5	0.550742	0.198366	2.7764	0.00549645	0.108389
ENSG00000163513.16	9515.86	0.94759	0.341319	2.77626	0.00549881	0.108389
ENSG00000140455.15	3174.9	0.482853	0.173937	2.77603	0.0055027	0.108401
ENSG00000118200.13	4834.98	-0.521461	0.187886	-2.77541	0.00551314	0.108543
ENSG00000057757.8	2717.35	0.310086	0.111747	2.7749	0.00552186	0.108651
ENSG00000277764.1	2.10507	1.63579	0.589657	2.77414	0.00553471	0.10884
ENSG00000187513.8	657.189	0.783099	0.282315	2.77384	0.00553984	0.108876
ENSG00000119688.19	1367.21	0.435165	0.157045	2.77097	0.00558903	0.108969
ENSG00000123610.4	567.769	-0.592181	0.21374	-2.77057	0.00559584	0.108969
ENSG00000134827.6	807.573	1.64668	0.594274	2.77092	0.00558986	0.108969
ENSG00000136717.13	1473.04	0.997281	0.359668	2.77278	0.00555795	0.108969
ENSG00000136732.13	1361.03	0.971676	0.350676	2.77086	0.00559078	0.108969
ENSG00000167380.15	870.333	0.479291	0.172843	2.77299	0.00555445	0.108969
ENSG00000167771.5	352.781	-1.18837	0.428729	-2.77186	0.00557375	0.108969
ENSG00000179284.5	9.21809	-1.15605	0.417254	-2.77061	0.00559515	0.108969
ENSG00000213063.3	1.62784	1.33139	0.480377	2.77156	0.0055789	0.108969
ENSG00000230118.1	22.8161	1.28622	0.464251	2.77052	0.00559667	0.108969
ENSG00000248965.1	0.887357	1.72841	0.623445	2.77235	0.00556524	0.108969
ENSG00000249885.1	13.331	1.41815	0.511627	2.77184	0.00557398	0.108969
ENSG00000253701.2	12.5913	1.35772	0.489701	2.77255	0.00556191	0.108969
ENSG00000259343.4	30.3357	-0.775369	0.279667	-2.77248	0.00556318	0.108969
ENSG00000260267.1	389.639	-0.579335	0.208948	-2.77263	0.00556053	0.108969
ENSG00000280389.1	2.17285	1.16782	0.421339	2.77168	0.00557678	0.108969
ENSG00000065618.15	1740.47	1.33048	0.480304	2.77008	0.00560434	0.109055
ENSG00000234428.2	2.57341	1.11281	0.401768	2.76978	0.00560935	0.109089
ENSG00000196372.11	1701.24	-0.692044	0.249922	-2.76903	0.00562227	0.109276
ENSG00000162976.11	2397.74	0.504126	0.182109	2.76826	0.00563564	0.109365
ENSG00000214280.3	8.78447	-1.13624	0.410449	-2.76829	0.00563507	0.109365
ENSG00000253818.1	43.2506	-1.5479	0.559172	-2.7682	0.00563663	0.109365
ENSG00000275714.1	10.0323	1.29969	0.469576	2.7678	0.00564357	0.109436
ENSG00000143147.13	773.42	-0.540367	0.195315	-2.76665	0.00566361	0.109577
ENSG00000172987.11	69.407	1.42579	0.515279	2.76703	0.00565702	0.109577
ENSG00000185825.14	19040.5	0.621562	0.224664	2.76663	0.00566396	0.109577
ENSG00000261587.2	8.78526	-1.08233	0.391166	-2.76692	0.00565888	0.109577
ENSG00000267107.5	343.937	0.877611	0.317256	2.76626	0.00567041	0.109639
ENSG00000159450.11	48.2832	-0.972261	0.351548	-2.76566	0.00568086	0.109714
ENSG00000230592.2	4.31318	0.987225	0.35695	2.76572	0.00567974	0.109714
ENSG00000205628.2	5.76237	1.81259	0.655639	2.76462	0.00569897	0.109937
ENSG00000228401.4	9.71268	1.25317	0.453268	2.76475	0.00569661	0.109937
ENSG00000051620.9	7443.61	0.571588	0.206839	2.76345	0.00571942	0.110268
ENSG00000146374.12	308.864	1.18712	0.429745	2.76238	0.00573811	0.110501
ENSG00000229349.2	11.8234	1.15336	0.417498	2.76256	0.00573504	0.110501
ENSG00000102290.20	11.4086	1.56435	0.566376	2.76204	0.00574415	0.110516
ENSG00000179930.5	53.6294	-1.34478	0.486895	-2.76196	0.0057455	0.110516
ENSG00000112855.13	2412.18	0.438091	0.158632	2.76168	0.00575056	0.11055
ENSG00000118777.9	214.815	0.936718	0.339219	2.7614	0.0057555	0.110581
ENSG00000075089.8	1989.89	0.419528	0.15197	2.7606	0.00576948	0.110659
ENSG00000167711.12	141.402	0.846054	0.306439	2.76092	0.00576392	0.110659
ENSG00000241717.1	33.6845	1.1419	0.413622	2.76074	0.00576713	0.110659
ENSG00000167535.6	2244.72	-0.71146	0.257781	-2.75994	0.00578111	0.110818
ENSG00000142657.19	11307.2	0.636366	0.230593	2.75969	0.00578558	0.110841
ENSG00000213579.3	0.968204	1.50803	0.546544	2.7592	0.00579428	0.110944
ENSG00000103671.8	1938.85	0.298285	0.108149	2.7581	0.00581382	0.111241
ENSG00000120049.17	95.1384	1.14291	0.414407	2.75795	0.00581647	0.111241
ENSG00000204516.8	396.212	-0.812946	0.294788	-2.75774	0.00582031	0.111251
ENSG00000179913.9	1140.2	1.30568	0.473578	2.75706	0.00583243	0.111388
ENSG00000203506.4	1.8198	1.30046	0.471699	2.75696	0.00583413	0.111388
ENSG00000178741.10	5117.69	0.475063	0.172349	2.7564	0.00584413	0.1114
ENSG00000197465.12	16.9881	1.07702	0.390693	2.75668	0.00583915	0.1114
ENSG00000253404.1	24.2073	1.304	0.473088	2.75637	0.00584476	0.1114
ENSG00000147526.18	7803.17	0.866764	0.314592	2.7552	0.00586569	0.111672
ENSG00000163348.3	5366.4	-0.465502	0.168947	-2.75532	0.00586352	0.111672
ENSG00000102539.5	3.39237	-1.26347	0.458683	-2.75456	0.00587706	0.111772
ENSG00000129518.7	2723.96	0.400867	0.14553	2.75453	0.00587764	0.111772
ENSG00000178803.9	17.4754	-1.18844	0.431525	-2.75404	0.0058864	0.111875
ENSG00000235990.2	1.5346	-1.47822	0.536812	-2.7537	0.00589255	0.111928
ENSG00000234006.1	2.91917	-0.996169	0.362074	-2.75129	0.00593611	0.112692
ENSG00000262898.1	0.771951	1.78916	0.650354	2.75105	0.0059405	0.112711
ENSG00000226883.1	2.50438	1.44107	0.523899	2.75067	0.00594742	0.112778
ENSG00000173214.5	491.361	0.694326	0.252549	2.74928	0.0059727	0.113194
ENSG00000157653.10	74.7932	-0.805993	0.293215	-2.74881	0.00598117	0.11329
ENSG00000234156.1	2.48373	-1.52477	0.554748	-2.74858	0.00598538	0.113306
ENSG00000147655.9	2.2203	1.50059	0.546202	2.74731	0.00600862	0.113681
ENSG00000090104.10	2310.91	-1.03106	0.375358	-2.74688	0.00601656	0.113693
ENSG00000140612.12	6967.74	0.308571	0.112364	2.74617	0.00602962	0.113693
ENSG00000179454.12	1346.01	0.504485	0.183684	2.74649	0.00602365	0.113693
ENSG00000204261.7	482.544	-0.733554	0.267078	-2.74659	0.00602177	0.113693
ENSG00000226137.5	1164.93	-0.576687	0.209986	-2.74631	0.00602696	0.113693
ENSG00000259040.4	16.7857	1.1632	0.423503	2.74662	0.00602136	0.113693
ENSG00000251161.3	24.6783	-0.789937	0.287687	-2.74583	0.00603587	0.113746
ENSG00000162980.15	3734.25	0.467448	0.170311	2.74468	0.00605704	0.114017
ENSG00000240776.1	6.15646	0.709681	0.258551	2.74484	0.00605412	0.114017
ENSG00000137675.4	7.01521	1.38291	0.503931	2.74425	0.00606489	0.114056
ENSG00000269473.1	28.3965	-0.824526	0.300462	-2.7442	0.00606594	0.114056
ENSG00000144741.16	858.116	0.398701	0.145323	2.74354	0.00607806	0.114161
ENSG00000277678.1	4.34434	1.29709	0.472782	2.74353	0.00607834	0.114161
ENSG00000171243.7	90.0161	1.38654	0.505611	2.7423	0.00610104	0.114496
ENSG00000231171.3	1.36077	1.65151	0.60226	2.74219	0.00610305	0.114496
ENSG00000135931.16	981.364	-0.491606	0.179301	-2.74178	0.00611069	0.114575
ENSG00000179431.6	416.104	0.796064	0.290374	2.74151	0.0061157	0.114605
ENSG00000165458.12	6547.48	-0.571301	0.208428	-2.741	0.00612533	0.114721
ENSG00000007038.9	58.0314	-1.20092	0.438253	-2.74024	0.00613938	0.114856
ENSG00000036672.14	185.807	-1.0626	0.387775	-2.74025	0.00613928	0.114856
ENSG00000211766.1	1.93112	1.69399	0.618298	2.73977	0.00614824	0.114957
ENSG00000204969.6	27.9362	1.2254	0.447314	2.73947	0.00615379	0.114997
ENSG00000182118.5	616.278	1.12698	0.411424	2.73923	0.00615829	0.115017
ENSG00000236682.1	99.5524	0.757767	0.276754	2.73806	0.00618034	0.115364
ENSG00000166473.15	192.804	1.45462	0.53153	2.73667	0.00620647	0.115787
ENSG00000143549.18	31495.3	-0.52584	0.192192	-2.73602	0.00621879	0.115888
ENSG00000249825.4	31.1242	0.884445	0.323241	2.73617	0.00621583	0.115888
ENSG00000174827.12	103.025	-1.26562	0.462729	-2.73512	0.00623583	0.116141
ENSG00000127920.5	1794.54	0.949425	0.347209	2.73445	0.00624848	0.116182
ENSG00000143502.13	1098.27	-1.15424	0.422062	-2.73477	0.00624236	0.116182
ENSG00000281741.1	5.67478	1.15993	0.424168	2.73459	0.00624576	0.116182
ENSG00000256713.6	1.41815	1.75455	0.641707	2.7342	0.00625324	0.116206
ENSG00000132170.18	562.988	1.01716	0.372039	2.73401	0.00625686	0.116209
ENSG00000014641.16	9737.83	0.403935	0.147821	2.73259	0.00628388	0.116388
ENSG00000149483.10	1796.36	0.429586	0.157206	2.73263	0.00628316	0.116388
ENSG00000163792.6	9.90999	1.16196	0.425119	2.73325	0.00627119	0.116388
ENSG00000169599.11	1471.22	0.430568	0.157559	2.73274	0.006281	0.116388
ENSG00000253695.1	1.82666	-1.41129	0.516408	-2.7329	0.00627796	0.116388
ENSG00000163687.12	78.4786	1.41932	0.519588	2.73163	0.00630226	0.116663
ENSG00000233771.2	0.929508	-1.76435	0.645953	-2.73139	0.00630673	0.116681
ENSG00000234998.1	2.60791	1.21316	0.444473	2.72944	0.0063442	0.11731
ENSG00000102683.7	14.2519	1.21602	0.445636	2.72873	0.00635789	0.11745
ENSG00000264265.1	1.58928	1.77806	0.651619	2.72868	0.00635882	0.11745
ENSG00000150977.10	1125.54	0.517168	0.189552	2.72837	0.00636487	0.117497
ENSG00000091129.18	307.565	-0.829232	0.304083	-2.72699	0.00639151	0.117794
ENSG00000253540.4	102.287	-0.786117	0.288272	-2.727	0.00639133	0.117794
ENSG00000271654.1	1.07554	1.77178	0.649661	2.72724	0.00638661	0.117794
ENSG00000082258.11	2709.2	0.366068	0.134249	2.72678	0.00639555	0.117803
ENSG00000083817.8	410.725	0.420916	0.154394	2.72625	0.00640582	0.117857
ENSG00000152705.7	35.2504	-0.748505	0.274583	-2.72597	0.00641136	0.117857
ENSG00000165694.8	17.8057	-1.3088	0.480135	-2.7259	0.00641257	0.117857
ENSG00000228651.1	12.498	-0.642352	0.235637	-2.72603	0.00641017	0.117857
ENSG00000185133.12	1422.29	-0.959309	0.352005	-2.72527	0.00642487	0.117954
ENSG00000272720.1	64.504	-0.928989	0.34087	-2.72534	0.00642344	0.117954
ENSG00000101353.13	74.2952	0.845952	0.310712	2.72262	0.00647659	0.118448
ENSG00000120949.13	123.167	1.1552	0.424288	2.72268	0.00647551	0.118448
ENSG00000178395.6	3.68664	-1.42134	0.521975	-2.72301	0.00646897	0.118448
ENSG00000188383.8	5.46155	-1.00519	0.369179	-2.72275	0.00647401	0.118448
ENSG00000227078.1	1.31289	-1.75403	0.644125	-2.72313	0.00646667	0.118448
ENSG00000252192.1	2.48125	1.26574	0.464757	2.72344	0.00646062	0.118448
ENSG00000255633.4	5.1787	1.07051	0.39306	2.72352	0.00645903	0.118448
ENSG00000112936.17	427.952	1.40618	0.516538	2.72231	0.00648268	0.118495
ENSG00000137094.13	607.836	-0.593983	0.218209	-2.72209	0.00648703	0.11851
ENSG00000177098.7	416.831	1.06428	0.391078	2.7214	0.00650069	0.118681
ENSG00000273687.1	5.88979	-0.973032	0.357567	-2.72125	0.00650348	0.118681
ENSG00000074657.12	4255.84	-0.491192	0.180518	-2.72102	0.00650813	0.118701
ENSG00000152443.11	1421.52	0.540757	0.198817	2.71987	0.00653071	0.118923
ENSG00000226571.1	2.20196	1.33381	0.490369	2.72002	0.00652782	0.118923
ENSG00000248222.4	1.92547	1.37549	0.50572	2.71986	0.00653099	0.118923
ENSG00000108001.12	175.041	0.847892	0.311799	2.71936	0.00654086	0.118925
ENSG00000131748.14	17756.9	-1.09447	0.402507	-2.71913	0.00654534	0.118925
ENSG00000143217.8	5397.99	-0.772504	0.284098	-2.71915	0.00654506	0.118925
ENSG00000257084.1	156.022	0.934225	0.343568	2.71918	0.00654435	0.118925
ENSG00000047230.13	3687.27	-0.769857	0.283349	-2.71699	0.00658787	0.119245
ENSG00000110243.10	6.10744	-1.67463	0.61624	-2.7175	0.00657772	0.119245
ENSG00000165915.12	2054.71	-0.397832	0.146409	-2.71727	0.00658232	0.119245
ENSG00000235065.1	41.3119	0.654175	0.240732	2.71744	0.00657888	0.119245
ENSG00000249395.2	5.80218	-1.63854	0.60293	-2.71763	0.00657519	0.119245
ENSG00000258920.1	94.6401	0.895552	0.329591	2.71716	0.00658439	0.119245
ENSG00000272954.1	9.81608	-1.03508	0.380895	-2.71751	0.00657754	0.119245
ENSG00000168497.4	265.417	1.12396	0.413804	2.71617	0.00660411	0.119474
ENSG00000107731.11	5190.7	-0.767663	0.282656	-2.71589	0.00660979	0.119512
ENSG00000141682.11	260.893	-0.865064	0.318688	-2.71445	0.00663859	0.119774
ENSG00000149485.15	2586.17	-0.862696	0.317812	-2.71448	0.00663792	0.119774
ENSG00000169418.9	538.503	1.02376	0.377116	2.71471	0.00663342	0.119774
ENSG00000198740.7	9992.91	0.988205	0.364032	2.71461	0.00663538	0.119774
ENSG00000158828.5	1201.06	0.53537	0.197254	2.71411	0.00664537	0.119832
ENSG00000251775.1	4.30389	0.813034	0.299631	2.71345	0.00665869	0.120007
ENSG00000108381.9	51.5601	1.191	0.439075	2.71252	0.00667735	0.120236
ENSG00000188996.4	5.2431	-1.36283	0.502434	-2.71246	0.0066786	0.120236
ENSG00000255031.4	34.3999	-0.934951	0.344741	-2.71204	0.00668705	0.120324
ENSG00000233783.6	2.61214	1.20253	0.443496	2.71147	0.0066985	0.120465
ENSG00000261136.1	26.7864	-0.814495	0.300444	-2.71097	0.00670858	0.120581
ENSG00000175189.3	6.03813	-1.04201	0.384404	-2.71072	0.00671378	0.120585
ENSG00000176244.6	48.6172	1.07292	0.395841	2.71048	0.00671853	0.120585
ENSG00000186204.13	87.3857	1.36632	0.504095	2.71043	0.00671959	0.120585
ENSG00000198625.11	3081.3	-0.679998	0.2509	-2.71024	0.00672348	0.12059
ENSG00000112218.8	98.7991	-1.0685	0.39445	-2.70884	0.00675194	0.120881
ENSG00000153347.8	10.1893	-1.4666	0.541448	-2.70866	0.00675547	0.120881
ENSG00000162670.9	851.233	-1.58968	0.586949	-2.70837	0.00676139	0.120881
ENSG00000179152.17	1503.85	0.322287	0.118991	2.70849	0.00675904	0.120881
ENSG00000196666.4	2.62885	1.36433	0.503708	2.70857	0.0067573	0.120881
ENSG00000245614.3	49.2507	0.847449	0.312866	2.70867	0.0067554	0.120881
ENSG00000130347.11	678.214	-0.646795	0.23885	-2.70795	0.00677	0.12097
ENSG00000011198.6	1777.44	0.501002	0.185123	2.70632	0.00680326	0.1215
ENSG00000006282.18	4512.27	0.950254	0.351175	2.70593	0.00681136	0.121579
ENSG00000132915.9	11.6395	-0.853679	0.315565	-2.70524	0.00682557	0.1216
ENSG00000164458.8	0.81609	1.7578	0.649667	2.70569	0.00681628	0.1216
ENSG00000173988.11	27.2702	-1.13307	0.418894	-2.7049	0.00683256	0.1216
ENSG00000223396.2	155.004	-0.67058	0.247906	-2.70498	0.00683078	0.1216
ENSG00000227201.2	7.45967	-1.20051	0.44377	-2.70526	0.00682515	0.1216
ENSG00000243232.4	48.1638	1.10024	0.406799	2.70463	0.00683798	0.1216
ENSG00000261324.2	284.348	0.933149	0.345008	2.70472	0.00683622	0.1216
ENSG00000258414.1	119.146	1.26612	0.468236	2.70401	0.00685073	0.121762
ENSG00000121871.3	2.56037	1.58807	0.587395	2.70358	0.00685965	0.121792
ENSG00000186860.4	0.789278	-1.78033	0.658481	-2.70369	0.0068575	0.121792
ENSG00000279296.1	14.5516	-0.999136	0.369661	-2.70284	0.0068749	0.121998
ENSG00000240731.1	140.594	-0.550678	0.203783	-2.70228	0.00688653	0.122139
ENSG00000132692.17	41.383	1.20155	0.444706	2.70189	0.00689475	0.12222
ENSG00000163541.10	5581.15	0.381901	0.141391	2.70103	0.0069125	0.12247
ENSG00000107518.15	146.257	-1.48245	0.548955	-2.7005	0.00692362	0.122537
ENSG00000235813.1	1.05469	1.45507	0.538804	2.70056	0.00692234	0.122537
ENSG00000265660.1	20.4337	-0.921002	0.34109	-2.70017	0.00693036	0.122592
ENSG00000124074.10	466.317	-0.577238	0.213811	-2.69975	0.0069391	0.122616
ENSG00000140307.9	2240.19	0.452429	0.167577	2.69984	0.00693734	0.122616
ENSG00000213493.3	4.064	1.08584	0.402226	2.69958	0.00694277	0.122617
ENSG00000177675.7	570.885	0.871864	0.32308	2.69861	0.00696307	0.122845
ENSG00000196990.7	1.42129	-1.46883	0.544277	-2.69868	0.00696151	0.122845
ENSG00000135045.6	378.781	0.6667	0.247167	2.69737	0.00698905	0.122949
ENSG00000179818.12	837.536	0.416245	0.154273	2.69811	0.0069734	0.122949
ENSG00000205436.6	33.1206	1.0849	0.402222	2.69727	0.006991	0.122949
ENSG00000213212.3	9.2715	-0.833325	0.308922	-2.69753	0.00698566	0.122949
ENSG00000226349.1	1.80888	-1.11705	0.414095	-2.69757	0.00698481	0.122949
ENSG00000279894.1	19.0699	-0.983777	0.36466	-2.69779	0.00698014	0.122949
ENSG00000268460.1	21.6959	-1.18241	0.438406	-2.69706	0.00699545	0.122963
ENSG00000254211.4	18.2922	1.44954	0.537538	2.69662	0.00700464	0.123059
ENSG00000241506.1	37.7057	0.61452	0.227932	2.69607	0.00701625	0.123097
ENSG00000250327.1	14.0572	1.19508	0.443279	2.696	0.0070178	0.123097
ENSG00000272906.1	15.2567	-0.790705	0.293275	-2.69612	0.00701517	0.123097
ENSG00000274808.3	6.1065	-1.11449	0.413423	-2.69577	0.00702264	0.123117
ENSG00000141956.12	770.114	-0.282703	0.104894	-2.69513	0.00703602	0.123278
ENSG00000265806.1	14.9497	-0.849964	0.315387	-2.69498	0.00703919	0.123278
ENSG00000107282.6	441.019	0.89784	0.333249	2.6942	0.00705569	0.123329
ENSG00000158195.9	10964.5	0.422547	0.156849	2.69397	0.00706056	0.123329
ENSG00000172771.10	75.501	-0.928078	0.344455	-2.69434	0.00705282	0.123329
ENSG00000196935.7	1763.7	0.579161	0.214972	2.69413	0.00705729	0.123329
ENSG00000245937.6	1339.83	0.562156	0.208665	2.69406	0.00705864	0.123329
ENSG00000149609.5	19.1613	-0.779741	0.289493	-2.69347	0.00707117	0.12345
ENSG00000214782.6	15.7307	-1.43971	0.534623	-2.69295	0.00708219	0.123578
ENSG00000221340.1	3.21686	1.38173	0.513382	2.69142	0.0071148	0.124082
ENSG00000237588.2	5.26319	-1.16957	0.434661	-2.69077	0.0071287	0.124235
ENSG00000272411.1	3.67667	1.47199	0.547074	2.69067	0.00713096	0.124235
ENSG00000114115.8	1343.54	-1.08821	0.404603	-2.68956	0.00715452	0.124451
ENSG00000213762.9	1699.2	0.640426	0.238089	2.68986	0.00714817	0.124451
ENSG00000215088.3	0.866683	1.53561	0.570916	2.68974	0.00715082	0.124451
ENSG00000154118.11	62.9415	-1.15596	0.429836	-2.6893	0.0071602	0.124462
ENSG00000196581.9	63.1431	0.939172	0.34924	2.68919	0.00716259	0.124462
ENSG00000110427.13	761.901	-0.692489	0.257587	-2.68837	0.0071802	0.124554
ENSG00000136628.16	18810.5	-0.491999	0.18303	-2.68807	0.00718653	0.124554
ENSG00000168010.9	634.23	-0.601884	0.223902	-2.68816	0.00718478	0.124554
ENSG00000205707.9	966.619	0.420162	0.156296	2.68825	0.00718265	0.124554
ENSG00000258274.1	5.24426	1.30196	0.484334	2.68814	0.00718518	0.124554
ENSG00000141965.4	130.36	0.540381	0.201074	2.68747	0.00719958	0.124655
ENSG00000236658.1	1.76279	1.62748	0.605583	2.68746	0.00719981	0.124655
ENSG00000091831.20	6066.86	-1.36704	0.508889	-2.68632	0.00722431	0.124822
ENSG00000157111.11	20.2477	-1.02468	0.381376	-2.68681	0.00721377	0.124822
ENSG00000167103.10	80.1444	-0.909292	0.338475	-2.68643	0.0072219	0.124822
ENSG00000181418.7	27.9461	-1.09285	0.406819	-2.68632	0.00722436	0.124822
ENSG00000068903.18	2998.29	0.491412	0.18309	2.68399	0.00727498	0.124834
ENSG00000100711.12	3190.76	0.41146	0.153219	2.68544	0.00724343	0.124834
ENSG00000111907.19	4124.02	-0.905369	0.337307	-2.68411	0.00727242	0.124834
ENSG00000120149.8	1109.66	0.908556	0.338476	2.68425	0.00726918	0.124834
ENSG00000146755.9	5.84431	1.4384	0.535775	2.68471	0.00725936	0.124834
ENSG00000157036.11	293.492	0.426781	0.158976	2.68456	0.00726256	0.124834
ENSG00000169567.10	11727.6	0.537003	0.200085	2.68388	0.0072773	0.124834
ENSG00000170759.10	17097.3	0.393748	0.146603	2.68581	0.00723544	0.124834
ENSG00000170917.12	89.767	0.814801	0.303405	2.68552	0.00724164	0.124834
ENSG00000172318.5	16.3665	1.27039	0.473206	2.68464	0.00726069	0.124834
ENSG00000225840.2	26.0003	1.37858	0.513316	2.68563	0.00723922	0.124834
ENSG00000231305.3	36.4964	-0.813295	0.302971	-2.6844	0.00726612	0.124834
ENSG00000232504.4	9.34809	1.09987	0.409629	2.68503	0.00725229	0.124834
ENSG00000236983.1	4.29376	-1.49372	0.556467	-2.6843	0.00726821	0.124834
ENSG00000214274.8	551.998	0.824822	0.307347	2.68368	0.00728159	0.124843
ENSG00000103507.12	3298.12	-0.450086	0.167784	-2.68253	0.00730677	0.124891
ENSG00000166265.10	1184	0.924158	0.344435	2.68311	0.00729402	0.124891
ENSG00000240567.1	9.46268	-1.24009	0.462218	-2.68291	0.0072984	0.124891
ENSG00000267390.1	35.2164	0.812365	0.302793	2.68291	0.0072985	0.124891
ENSG00000268079.1	5.89149	1.56692	0.58412	2.68254	0.00730659	0.124891
ENSG00000268225.1	150.289	-0.858686	0.320072	-2.68279	0.00730112	0.124891
ENSG00000176595.3	379.231	0.993697	0.370483	2.68217	0.00731466	0.124962
ENSG00000123091.4	8423.68	0.533116	0.198785	2.68187	0.00732126	0.125011
ENSG00000163006.10	421.667	-0.632149	0.235735	-2.68161	0.00732683	0.125042
ENSG00000279817.1	2.42714	-1.27442	0.47529	-2.68134	0.0073327	0.125078
ENSG00000132003.8	1293.27	-0.621701	0.232032	-2.67937	0.00737601	0.125753
ENSG00000156738.16	357.358	1.40237	0.523443	2.67913	0.00738139	0.125781
ENSG00000237149.5	97.3833	0.990431	0.369717	2.67889	0.00738663	0.125806
ENSG00000085552.15	3096.03	-0.926001	0.345758	-2.67818	0.00740234	0.125952
ENSG00000188916.7	42.9065	0.961662	0.359075	2.67816	0.00740272	0.125952
ENSG00000159197.3	21.3941	0.60731	0.226868	2.67693	0.00742992	0.12635
ENSG00000232172.1	4.62846	-1.58023	0.590461	-2.67626	0.00744478	0.126539
ENSG00000234378.1	8.67321	-1.3185	0.492828	-2.67537	0.00746461	0.126722
ENSG00000243147.6	1742.67	0.359821	0.134484	2.67558	0.00746006	0.126722
ENSG00000259134.4	17.1806	1.05071	0.39275	2.67527	0.00746693	0.126722
ENSG00000180806.4	468.413	-0.678445	0.253672	-2.6745	0.00748402	0.12686
ENSG00000237346.1	0.869637	-1.6373	0.612197	-2.67447	0.00748471	0.12686
ENSG00000243810.1	4.04039	-1.05569	0.394739	-2.6744	0.00748642	0.12686
ENSG00000268713.1	312.33	0.614512	0.229798	2.67414	0.00749204	0.126874
ENSG00000274943.1	14.7197	0.900519	0.336766	2.67402	0.00749488	0.126874
ENSG00000164175.13	8.87785	-0.977086	0.365436	-2.67376	0.00750071	0.126909
ENSG00000131848.8	237.352	0.597034	0.223357	2.673	0.00751761	0.127066
ENSG00000269936.3	374.964	1.03136	0.385843	2.673	0.00751762	0.127066
ENSG00000262903.1	18.3844	-0.788108	0.294887	-2.67258	0.00752713	0.127163
ENSG00000101439.7	8641.06	0.690704	0.25848	2.67218	0.00753607	0.127185
ENSG00000279013.1	18.7734	1.31256	0.491185	2.67224	0.00753466	0.127185
ENSG00000184344.3	6.2855	1.01986	0.381684	2.672	0.00754013	0.12719
ENSG00000218976.2	1.8058	-1.54717	0.57916	-2.6714	0.00755345	0.12735
ENSG00000176018.11	2149.46	0.606336	0.227035	2.67067	0.00757004	0.127501
ENSG00000260443.1	3.44526	1.36211	0.509998	2.67081	0.00756688	0.127501
ENSG00000004838.12	264.763	-1.00841	0.377639	-2.67031	0.00757818	0.127527
ENSG00000233705.5	14.6813	1.18566	0.444025	2.67026	0.00757921	0.127527
ENSG00000240052.1	0.892596	1.4669	0.549391	2.67005	0.00758397	0.127528
ENSG00000257027.1	285.589	0.605853	0.226918	2.66992	0.00758687	0.127528
ENSG00000102935.10	604.884	0.757555	0.283783	2.66949	0.00759672	0.127559
ENSG00000160781.14	246.202	-0.937173	0.35107	-2.66948	0.00759699	0.127559
ENSG00000204314.9	124.255	0.590988	0.221399	2.66933	0.00760018	0.127559
ENSG00000207926.1	2.46755	1.41368	0.529698	2.66884	0.00761139	0.127667
ENSG00000257743.7	25.8805	1.3471	0.504777	2.66871	0.00761423	0.127667
ENSG00000230184.1	1.49779	-1.39627	0.523235	-2.66854	0.00761824	0.12767
ENSG00000100764.12	1592.44	0.444192	0.166487	2.66803	0.0076298	0.127677
ENSG00000155970.10	73.1541	0.8078	0.302791	2.66785	0.00763391	0.127677
[truncated: 46,585 more rows]
